# Supplementary material for: SPOTting Model Parameters Using a Ready-Made Python Package
Source: PLoS One. 2015 Dec 17;10(12):e0145180. doi: 10.1371/journal.pone.0145180 (PMC4682995; doi:10.1371/journal.pone.0145180)
Supplement: S1 File — Contains the objective function traces for the 5,000 iterations with MC, LHS, MLE, MCMC, SA, SCE-UA. DE-MCZ and ROPE. (ZIP) [file pone.0145180.s001.zip]

Archive with 8 entries (8 files):
- RosenDEMCz.csv
- RosenLHS.csv
- RosenMC.csv
- RosenMCMC.csv
- RosenMLE.csv
- RosenROPE.csv
- RosenSA.csv
- RosenSCEUA.csv
