# Supplementary material for: SPOTting Model Parameters Using a Ready-Made Python Package
Source: PLoS One. 2015 Dec 17;10(12):e0145180. doi: 10.1371/journal.pone.0145180 (PMC4682995; doi:10.1371/journal.pone.0145180)
Supplement: S1 File — Contains the objective function traces for the 5,000 iterations with MC, LHS, MLE, MCMC, SA, SCE-UA. DE-MCZ and ROPE. (ZIP) [file pone.0145180.s001.zip › RosenDEMCz.csv]

like	parx	pary	simulation0	chain
-5.57922041315e+12	7.32869190624	-4.08322194317	334042.524633	1
-3139401038.56	0.229508591603	8.9539637575	7923.88924701	1
-1140196154.52	0.292149061079	6.99537588371	4775.34534018	1
-2.02073402231e+13	-8.90570943029	-0.414576934223	635725.415932	1
-2.50273914372e+12	7.44643556732	8.153767985	223729.262446	1
-47488240172.6	-4.00554773526	-1.50357835926	30818.2543873	1
-8.27143353554e+12	-7.33710049876	-9.9368337907	406729.235132	1
-1.00207617572e+12	-5.65109999007	-5.68472477235	141568.08791	1
-1.00207617572e+12	-2.30321178668	6.36994295761	141568.08791	0
-1.00207617572e+12	5.75404822435	-4.45837336211	141568.08791	1
-1.00207617572e+12	2.25667736082	4.44378658386	141568.08791	2
-1.00207617572e+12	-2.62625909304	6.00043169619	141568.08791	3
-998209346.438	-2.30321178668	6.36994295761	4468.13014095	0
-738631011393.0	5.19482756514	-7.87421288863	141568.08791	1
-1.82292394263e+12	2.25667736082	4.44378658386	190941.035015	2
-209849082.668	-2.62625909304	6.00043169619	2048.65362642	3
-2.54511832606e+13	-2.30321178668	6.36994295761	713458.944308	0
-1.72914877422e+12	5.19482756514	-7.87421288863	185964.984565	1
-1.67138150743e+12	2.25667736082	4.44378658386	182832.245921	2
-4957140791.32	-2.62625909304	6.00043169619	9957.04855136	3
-7148507.95295	-2.30321178668	6.36994295761	378.113986427	0
-66007125586.5	3.36260568768	-7.75283669958	185964.984565	1
-1.70307706679e+12	2.25667736082	4.44378658386	184557.691077	2
-469037950.56	-2.62625909304	6.00043169619	3062.80248121	3
-7148507.95295	-0.757759709506	1.11160472672	378.113986427	0
-66007125586.5	0.654920759934	8.18448528278	185964.984565	1
-1.70307706679e+12	2.25667736082	4.44378658386	11534.4167869	2
-469037950.56	-2.62625909304	6.00043169619	292701.590296	3
-345334556904.0	-0.757759709506	1.11160472672	83106.5047882	0
-1.97689737598e+13	0.654920759934	8.18448528278	628792.076283	1
-17073696.5087	2.25667736082	4.44378658386	584.357731058	2
-3.75915167213e+13	-2.62625909304	6.00043169619	867081.503911	3
-52953718679.3	-0.757759709506	1.11160472672	32543.4228933	0
-134583594239.0	0.654920759934	8.18448528278	51881.3250101	1
-2.90831493687e+13	2.25667736082	4.44378658386	762668.333795	2
-2.05644639042e+12	-2.62625909304	6.00043169619	202802.681956	3
-1272716341.68	-0.757759709506	1.11160472672	5045.22812777	0
-163629617.657	1.14486729551	5.56396670669	51881.3250101	1
-401013293412.0	2.25667736082	4.44378658386	89555.9370911	2
-9888143.07957	-2.62625909304	6.00043169619	444.705396037	3
-1.00069527301e+13	-0.757759709506	1.11160472672	447369.036259	0
-84676885.802	-1.21718891556	5.08216551533	51881.3250101	1
-1104847732.71	2.25667736082	4.44378658386	4700.73980155	2
-2.8313967559e+13	-2.62625909304	6.00043169619	752515.349464	3
-9508185.23581	-0.757759709506	1.11160472672	436.07766784	0
-8.95980651804e+12	-1.21718891556	5.08216551533	423315.639164	1
-346476132557.0	2.25667736082	4.44378658386	83243.7544274	2
-774071930.592	-2.62625909304	6.00043169619	3934.64593572	3
-9332852264.77	-0.757759709506	1.11160472672	13662.2489116	0
-19933605646.7	-1.21718891556	5.08216551533	19966.7752269	1
-6.06909653805e+12	2.25667736082	4.44378658386	348399.096958	2
-77461228006.1	-2.62625909304	6.00043169619	39360.1900421	3
-188922109.001	-0.757759709506	1.11160472672	1943.82154729	0
-80957821362.1	-1.21718891556	5.08216551533	40238.7428639	1
-4.4079323656e+13	2.25667736082	4.44378658386	938928.364211	2
-8.62839025169e+12	-2.62625909304	6.00043169619	415412.812794	3
-16572033206.2	-0.757759709506	1.11160472672	18205.5119168	0
-6.14151562252e+12	-1.21718891556	5.08216551533	350471.557263	1
-271104781.262	2.25667736082	4.44378658386	2328.53938187	2
-2.45583782878e+13	-2.62625909304	6.00043169619	700833.479334	3
-1.33158512235e+13	-0.757759709506	1.11160472672	516059.12885	0
-247630.030449	0.94604797801	1.73388699153	350471.557263	1
-113678617407.0	2.25667736082	4.44378658386	47681.9918645	2
-643372346887.0	-2.62625909304	6.00043169619	113434.769528	3
-132690710701.0	-0.757759709506	1.11160472672	51515.1843057	0
-3.21155555806e+12	0.94604797801	1.73388699153	253438.57473	1
-52427929071.4	2.25667736082	4.44378658386	32381.4542826	2
-444589241312.0	-2.62625909304	6.00043169619	94296.2609347	3
-9469606681.27	-0.757759709506	1.11160472672	13761.9814581	0
-1.39286013797e+13	0.94604797801	1.73388699153	527799.230384	1
-16327601859.7	2.25667736082	4.44378658386	18070.750876	2
-1623693232.05	-2.62625909304	6.00043169619	5698.58444429	3
-3.11046050815e+13	-0.757759709506	1.11160472672	788728.154455	0
-7432939327.02	0.94604797801	1.73388699153	12192.5709581	1
-2965685283.89	2.25667736082	4.44378658386	7701.53917769	2
-92379297511.6	-2.62625909304	6.00043169619	42983.5544163	3
-23495789543.8	-0.757759709506	1.11160472672	21677.5411637	0
-3.15394351226e+12	0.94604797801	1.73388699153	251155.072107	1
-187304588617.0	2.25667736082	4.44378658386	61205.324706	2
-1.68181886027e+13	-2.62625909304	6.00043169619	579968.768171	3
-6.39995442856e+13	-0.757759709506	1.11160472672	1131366.82191	0
-192935719428.0	0.94604797801	1.73388699153	62118.5510824	1
-147806364018.0	2.25667736082	4.44378658386	54370.2793849	2
-80912690920.0	-2.62625909304	6.00043169619	40227.5256314	3
-3.32621465012e+13	-0.757759709506	1.11160472672	815624.257869	0
-285755969915.0	0.94604797801	1.73388699153	75598.4087024	1
-56583672929.2	2.25667736082	4.44378658386	33640.3546148	2
-1.19989707069e+12	-2.62625909304	6.00043169619	154912.689647	3
-491735220118.0	-0.757759709506	1.11160472672	99170.0781606	0
-1.08164016986e+13	0.94604797801	1.73388699153	465110.776023	1
-141437877002.0	2.25667736082	4.44378658386	53186.0652809	2
-890311909714.0	-2.62625909304	6.00043169619	133440.017215	3
-1.21325548468e+13	-0.757759709506	1.11160472672	492596.281895	0
-5.85723102411e+12	0.94604797801	1.73388699153	342263.963166	1
-32105.4667873	-2.4608961572	5.69046071772	53186.0652809	2
-515537385123.0	-2.62625909304	6.00043169619	101541.851975	3
-150270549442.0	-0.757759709506	1.11160472672	54821.6288418	0
-2.80231527614e+12	0.94604797801	1.73388699153	236741.009381	1
-3152043405.92	-2.4608961572	5.69046071772	7939.82796703	2
-42947394648.4	-2.62625909304	6.00043169619	29307.812832	3
-2.31418873243e+13	-0.757759709506	1.11160472672	680321.796275	0
-1.3129746386e+12	0.94604797801	1.73388699153	162047.810143	1
-40951.1990689	-2.4608961572	5.69046071772	28.6190785021	2
-2375216556.94	-2.62625909304	6.00043169619	6892.33858472	3
-6839756009.26	-0.757759709506	1.11160472672	11695.9446054	0
-490886765.396	0.94604797801	1.73388699153	3133.32656064	1
-868486261.554	-2.4608961572	5.69046071772	4167.70023619	2
-1.79597499356e+13	-2.62625909304	6.00043169619	599328.790158	3
-156588899957.0	-0.757759709506	1.11160472672	55962.2908678	0
-4.04226040519e+13	0.94604797801	1.73388699153	899139.633782	1
-1.27024115147e+12	-2.4608961572	5.69046071772	159388.904976	2
-808580928426.0	-2.62625909304	6.00043169619	127167.678946	3
-2762115709.84	-0.757759709506	1.11160472672	7432.51735446	0
-3.13505954243e+12	0.94604797801	1.73388699153	250402.058395	1
-224252323973.0	-2.4608961572	5.69046071772	66970.4896166	2
-1542002382.93	-2.62625909304	6.00043169619	5553.3816442	3
-223738852262.0	-0.757759709506	1.11160472672	66893.7743386	0
-3.19580239147e+12	0.94604797801	1.73388699153	252816.233319	1
-5.73644512509e+12	-2.4608961572	5.69046071772	338716.551857	2
-7008011527.77	-2.62625909304	6.00043169619	11838.9286079	3
-81374026516.7	-0.757759709506	1.11160472672	40342.0442016	0
-1193063220.61	0.94604797801	1.73388699153	4884.79932442	1
-87594458.4525	-2.4608961572	5.69046071772	1323.58951217	2
-131898959.351	-2.62625909304	6.00043169619	1624.18570819	3
-1.27257859236e+12	-0.757759709506	1.11160472672	159535.487736	0
-919102561814.0	0.94604797801	1.73388699153	135580.423499	1
-17845329745.6	-2.4608961572	5.69046071772	18891.971706	2
-5823989.14607	-2.62625909304	6.00043169619	341.291386639	3
-387629343542.0	-0.757759709506	1.11160472672	88048.7755217	0
-82933073316.0	0.94604797801	1.73388699153	40726.667754	1
-6586897.50915	-2.4608961572	5.69046071772	362.957267259	2
-107021493.971	-2.62625909304	6.00043169619	1463.02081567	3
-26880862192.0	-0.757759709506	1.11160472672	23186.5746471	0
-2.74010545035e+13	0.94604797801	1.73388699153	740284.465642	1
-50985751169.2	-2.4608961572	5.69046071772	31932.9770521	2
-396817958754.0	-2.62625909304	6.00043169619	89086.2457123	3
-1874469.55882	-0.757759709506	1.11160472672	193.621844969	0
-212196264716.0	0.94604797801	1.73388699153	65145.416526	1
-741872.134042	-2.4608961572	5.69046071772	121.80915546	2
-597972372811.0	-2.62625909304	6.00043169619	109359.258667	3
-1479618.29681	-0.757759709506	1.11160472672	172.024398296	0
-6254307.33572	0.94604797801	1.73388699153	353.675238584	1
-2.8518070382e+12	-2.4608961572	5.69046071772	238822.404234	2
-1738298811.2	-2.62625909304	6.00043169619	5896.26799354	3
-1302962517.45	-0.757759709506	1.11160472672	5104.82618476	0
-39436280055.8	0.94604797801	1.73388699153	28084.2589566	1
-497806148591.0	-2.4608961572	5.69046071772	99780.3736807	2
-130619025.555	-2.62625909304	6.00043169619	1616.28603248	3
-6722904888.37	-0.757759709506	1.11160472672	11595.6068317	0
-8696208231.59	0.94604797801	1.73388699153	13188.0311138	1
-3.60275576241e+12	-2.4608961572	5.69046071772	268430.838855	2
-3283345682.81	-2.62625909304	6.00043169619	8103.51242881	3
-4.41057119822e+12	-0.757759709506	1.11160472672	297004.08072	0
-269485670.079	0.94604797801	1.73388699153	2321.57563505	1
-3.31133485297e+13	-2.4608961572	5.69046071772	813797.868388	2
-1728341.81866	-2.62625909304	6.00043169619	185.921661046	3
-158289326273.0	-0.757759709506	1.11160472672	56265.322584	0
-4.5435801154e+13	0.94604797801	1.73388699153	953265.977091	1
-1.44563027262e+13	-2.4608961572	5.69046071772	537704.430449	2
-1.50496427808e+13	-2.62625909304	6.00043169619	548628.157878	3
-15447806995.5	-0.757759709506	1.11160472672	17577.1482311	0
-8399414.86072	0.94604797801	1.73388699153	409.863788212	1
-2.97695058197e+13	-2.4608961572	5.69046071772	771615.26449	2
-171043852717.0	-2.62625909304	6.00043169619	58488.2642447	3
-7.07841638607e+12	-0.757759709506	1.11160472672	376255.668026	0
-1.16868654151e+12	0.94604797801	1.73388699153	152884.697829	1
-1.31540560997e+13	-2.4608961572	5.69046071772	512914.34177	2
-43729598.7611	-2.62625909304	6.00043169619	935.196237639	3
-17143407.8365	-0.757759709506	1.11160472672	585.549472209	0
-6029240265.04	0.94604797801	1.73388699153	10981.1112975	1
-2.12073328857e+12	-2.4608961572	5.69046071772	205948.211382	2
-45757747.7553	-2.62625909304	6.00043169619	956.637330851	3
-3095874958.06	-0.757759709506	1.11160472672	7868.76732334	0
-3.81404337769e+12	0.94604797801	1.73388699153	276189.912115	1
-1.56720148206e+13	-2.4608961572	5.69046071772	559857.389351	2
-2.82990996259e+12	-2.62625909304	6.00043169619	237903.760483	3
-2.87355293003e+13	-0.757759709506	1.11160472672	758096.68645	0
-174773936.042	0.94604797801	1.73388699153	1869.61994762	1
-24152648.632	-2.4608961572	5.69046071772	695.020143818	2
-128968823662.0	-2.62625909304	6.00043169619	50787.5621905	3
-1.90415380114e+13	-0.757759709506	1.11160472672	617114.867937	0
-2.32206749005e+13	0.94604797801	1.73388699153	681478.905036	1
-1.39007799351e+12	-2.4608961572	5.69046071772	166737.99768	2
-606695427.55	-2.62625909304	6.00043169619	3483.37603176	3
-138540508.82	-0.757759709506	1.11160472672	1664.57508214	0
-4376824674.14	0.94604797801	1.73388699153	9356.09392377	1
-514786787669.0	-2.4608961572	5.69046071772	101467.905041	2
-2.67105372702e+12	-2.62625909304	6.00043169619	231129.994896	3
-2.34132359576e+12	-0.757759709506	1.11160472672	216394.251114	0
-1.802416153e+13	0.94604797801	1.73388699153	600402.557123	1
-3.65869794633e+13	-2.4608961572	5.69046071772	855417.786387	2
-8.20599516369e+12	-2.62625909304	6.00043169619	405117.147593	3
-1.01348558735e+13	-0.757759709506	1.11160472672	450218.966139	0
-1.38699573916e+13	0.94604797801	1.73388699153	526686.954302	1
-300.43804522	2.31621972573	5.27975735963	855417.786387	2
-543708687.706	-2.62625909304	6.00043169619	3297.60121631	3
-5211750161.27	-0.757759709506	1.11160472672	10209.5545081	0
-23109968304.5	0.94604797801	1.73388699153	21498.8224356	1
-3.335282661e+12	2.31621972573	5.27975735963	258274.375849	2
-167582279.122	-2.62625909304	6.00043169619	1830.750013	3
-8122774365.59	-0.757759709506	1.11160472672	12745.8027342	0
-2.65477431629e+13	0.94604797801	1.73388699153	728666.496594	1
-113604185.0	2.31621972573	5.27975735963	1507.34326803	2
-1363188.30151	-2.62625909304	6.00043169619	165.117514829	3
-2.88308503274e+12	-0.757759709506	1.11160472672	240128.508626	0
-8.54708124527e+12	0.94604797801	1.73388699153	413450.87363	1
-3.09584594161e+13	2.31621972573	5.27975735963	786873.044602	2
-66555278820.4	-2.62625909304	6.00043169619	36484.3195967	3
-126854147.962	-0.757759709506	1.11160472672	1592.82233375	0
-2693422732.1	0.94604797801	1.73388699153	7339.51324473	1
-30957574789.0	2.31621972573	5.27975735963	24882.7549883	2
-2.6996966989e+12	-2.62625909304	6.00043169619	232365.948405	3
-4.67424653153e+12	-0.757759709506	1.11160472672	305753.054982	0
-2.78892362963e+13	0.94604797801	1.73388699153	746849.868399	1
-2.7786793555e+13	2.31621972573	5.27975735963	745476.942031	2
-2.28782983079e+13	-2.62625909304	6.00043169619	676436.224753	3
-3.59789299096e+13	-0.757759709506	1.11160472672	848279.787683	0
-372431261.863	0.94604797801	1.73388699153	2729.21696919	1
-1.62406842066e+12	2.31621972573	5.27975735963	180225.881641	2
-7865502521.12	-2.62625909304	6.00043169619	12542.3303437	3
-799509374.254	-0.757759709506	1.11160472672	3998.77325098	0
-652787.174948	0.94604797801	1.73388699153	114.261853529	1
-4.11291792635e+13	2.31621972573	5.27975735963	906963.938242	2
-2.44834917161e+12	-2.62625909304	6.00043169619	221284.84682	3
-7.64255662864e+12	-0.757759709506	1.11160472672	390961.804494	0
-199143427518.0	0.94604797801	1.73388699153	63109.9718776	1
-9900909549.25	2.31621972573	5.27975735963	14071.8936541	2
-14573608432.2	-2.62625909304	6.00043169619	17072.5560087	3
-1.9459121879e+12	-0.757759709506	1.11160472672	197277.073574	0
-2860084585.1	0.94604797801	1.73388699153	7563.18000115	1
-2.84603313062e+12	2.31621972573	5.27975735963	238580.515995	2
-2.4626617401e+12	-2.62625909304	6.00043169619	221930.698197	3
-88134467007.6	-0.757759709506	1.11160472672	41984.3940075	0
-1991679379.64	0.94604797801	1.73388699153	6311.38555473	1
-101815990475.0	2.31621972573	5.27975735963	45125.6003785	2
-3.90454931321e+12	-2.62625909304	6.00043169619	279447.644943	3
-78949083618.4	-0.757759709506	1.11160472672	39736.4023585	0
-1.15967299276e+13	0.94604797801	1.73388699153	481595.887184	1
-2.92506352001e+13	2.31621972573	5.27975735963	764861.231859	2
-2.24128569299e+13	-2.62625909304	6.00043169619	669520.080803	3
-352951936920.0	-0.757759709506	1.11160472672	84018.0857817	0
-3.49526339001e+13	0.94604797801	1.73388699153	836093.701688	1
-22262769.9708	2.31621972573	5.27975735963	667.274626438	2
-2.5896016928e+12	-2.62625909304	6.00043169619	227578.632248	3
-2411297622.09	-0.757759709506	1.11160472672	6944.49079986	0
-4.01342312471e+12	0.94604797801	1.73388699153	283316.894121	1
-2.1461659105e+13	2.31621972573	5.27975735963	655158.898359	2
-374932143687.0	-2.62625909304	6.00043169619	86594.704652	3
-861752512996.0	-0.757759709506	1.11160472672	131282.330342	0
-6.76874058169e+12	0.94604797801	1.73388699153	367933.161911	1
-3.93697701995e+13	2.31621972573	5.27975735963	887353.032333	2
-1486699876.44	-2.62625909304	6.00043169619	5452.8889184	3
-697078488.506	-0.757759709506	1.11160472672	3733.84115862	0
-648657835.047	0.94604797801	1.73388699153	3601.82685989	1
-2.08408651963e+13	2.31621972573	5.27975735963	645613.896943	2
-3.88536847378e+13	-2.62625909304	6.00043169619	881517.835756	3
-65728654138.7	-0.757759709506	1.11160472672	36257.0418374	0
-10550664684.7	0.94604797801	1.73388699153	14526.2966279	1
-432515256424.0	2.31621972573	5.27975735963	93007.0165553	2
-177817818405.0	-2.62625909304	6.00043169619	59635.1940395	3
-55469586554.8	-0.757759709506	1.11160472672	33307.5326484	0
-1168.95499725	2.47930461164	6.30973073328	14526.2966279	1
-2459504.47963	2.31621972573	5.27975735963	221.788451605	2
-4.78827460395e+12	-2.62625909304	6.00043169619	309460.000774	3
-656659529790.0	-0.757759709506	1.11160472672	114600.13349	0
-1.60207842221e+12	2.47930461164	6.30973073328	179001.587826	1
-1.70971543119e+12	2.31621972573	5.27975735963	184917.03173	2
-2484632303.94	-2.62625909304	6.00043169619	7049.30110766	3
-74757895499.3	-0.757759709506	1.11160472672	38667.2718202	0
-63065917339.4	2.47930461164	6.30973073328	35515.0439506	1
-291958187532.0	2.31621972573	5.27975735963	76414.421091	2
-1407457085.75	-2.62625909304	6.00043169619	5305.576476	3
-4.76053614638e+13	-0.757759709506	1.11160472672	975759.821511	0
-4.82629262166e+12	2.47930461164	6.30973073328	310686.099517	1
-7.80439679001e+12	2.31621972573	5.27975735963	395079.657538	2
-259026356.846	-2.62625909304	6.00043169619	2276.07714381	3
-836194.271722	-0.757759709506	1.11160472672	129.320969326	0
-780546842488.0	2.47930461164	6.30973073328	124943.734736	1
-1.59022781597e+13	2.31621972573	5.27975735963	563955.284747	2
-1.33705325661e+13	-2.62625909304	6.00043169619	517117.637799	3
-3.34778140692e+13	-0.757759709506	1.11160472672	818264.188012	0
-488277814.767	2.47930461164	6.30973073328	3124.98901166	1
-31353661252.6	2.31621972573	5.27975735963	25041.4301724	2
-244029885064.0	-2.62625909304	6.00043169619	69861.27469	3
-5575922888.88	-0.757759709506	1.11160472672	10560.2300072	0
-19210730504.5	2.47930461164	6.30973073328	19601.3930657	1
-168802580.591	2.31621972573	5.27975735963	1837.40350481	2
-1.37903355601e+13	-2.62625909304	6.00043169619	525173.029774	3
-716374622281.0	-0.757759709506	1.11160472672	119697.503924	0
-92787948.7628	2.47930461164	6.30973073328	1362.26245743	1
-9250.40511688	2.31621972573	5.27975735963	13.6027855702	2
-1.0170934681e+13	-2.62625909304	6.00043169619	451019.61556	3
-51469657.5409	-0.757759709506	1.11160472672	1014.59015296	0
-1.28938895222e+13	2.47930461164	6.30973073328	507816.689805	1
-737205603899.0	2.31621972573	5.27975735963	121425.335404	2
-594996112118.0	-2.62625909304	6.00043169619	109086.764744	3
-2.17861055666e+13	-0.757759709506	1.11160472672	660092.502103	0
-1606489950.44	2.47930461164	6.30973073328	5668.31536141	1
-73984682.0696	2.31621972573	5.27975735963	1216.42659831	2
-3.90521110987e+13	-2.62625909304	6.00043169619	883765.931666	3
-2.91498807972e+13	-0.757759709506	1.11160472672	763542.805574	0
-234495416411.0	2.47930461164	6.30973073328	68482.9053724	1
-60683501577.9	2.31621972573	5.27975735963	34837.7673163	2
-1.2330583912e+13	-2.62625909304	6.00043169619	496600.11905	3
-8511895763.25	-0.757759709506	1.11160472672	13047.5252555	0
-241656897.866	2.47930461164	6.30973073328	2198.43989797	1
-9.62704386683e+12	2.31621972573	5.27975735963	438794.800945	2
-25292900558.5	-2.62625909304	6.00043169619	22491.2874509	3
-5.89146512583e+12	-0.757759709506	1.11160472672	343262.731034	0
-932165828322.0	2.47930461164	6.30973073328	136540.530856	1
-3.44276028271e+13	2.31621972573	5.27975735963	829790.369035	2
-25774.9249429	-0.179118503196	0.493763857756	22491.2874509	3
-3.85961955984e+13	-0.757759709506	1.11160472672	878592.005409	0
-2.29374158713e+13	2.47930461164	6.30973073328	677309.617107	1
-2824498924.63	2.31621972573	5.27975735963	7515.98154071	2
-9169363388.19	-0.179118503196	0.493763857756	13542.0555231	3
-726496337104.0	-0.757759709506	1.11160472672	120540.145769	0
-185568533925.0	2.47930461164	6.30973073328	60921.0200057	1
-8861051965.56	2.31621972573	5.27975735963	13312.4392708	2
-688485622522.0	-0.179118503196	0.493763857756	117344.418063	3
-2.91826470836e+13	-0.757759709506	1.11160472672	763971.819946	0
-3.57007887038e+12	2.47930461164	6.30973073328	267210.735951	1
-776172820713.0	2.31621972573	5.27975735963	124593.163594	2
-3.52330915641e+12	-0.179118503196	0.493763857756	265454.672455	3
-13062282247.8	-0.757759709506	1.11160472672	16163.0951548	0
-237357317733.0	2.47930461164	6.30973073328	68899.5381311	1
-511930227762.0	2.31621972573	5.27975735963	101185.989916	2
-116094439266.0	-0.179118503196	0.493763857756	48185.9812118	3
-2.06710701069e+12	-0.757759709506	1.11160472672	203327.667113	0
-13766297461.4	2.47930461164	6.30973073328	16592.9487812	1
-39897483.9123	2.31621972573	5.27975735963	893.280306466	2
-234451.247197	-0.179118503196	0.493763857756	68.4766574598	3
-4123836080.45	-0.757759709506	1.11160472672	9081.66954017	0
-6.18391093944e+12	2.47930461164	6.30973073328	351679.141816	1
-2278982852.77	2.31621972573	5.27975735963	6751.27077543	2
-2.21433080022e+12	-0.179118503196	0.493763857756	210443.854756	3
-646061717915.0	-0.757759709506	1.11160472672	113671.607529	0
-1.23520060933e+13	2.47930461164	6.30973073328	497031.308739	1
-5089161865.63	2.31621972573	5.27975735963	10088.7678802	2
-287397562.86	-0.179118503196	0.493763857756	2397.48853696	3
-1.70671541758e+13	-0.757759709506	1.11160472672	584245.738979	0
-288534667444.0	2.47930461164	6.30973073328	75965.0797993	1
-1.76323885753e+12	2.31621972573	5.27975735963	187789.182731	2
-2.81312657063e+12	-0.179118503196	0.493763857756	237197.241579	3
-3.47652363863e+12	-0.757759709506	1.11160472672	263686.315103	0
-5.32143445721e+13	2.47930461164	6.30973073328	1031642.81195	1
-1356100328.35	2.31621972573	5.27975735963	5207.87927996	2
-1875015114.92	-0.179118503196	0.493763857756	6123.74904172	3
-144643360520.0	-0.757759709506	1.11160472672	53785.3810104	0
-14901916.6743	2.47930461164	6.30973073328	545.92889753	1
-1.34712939123e+13	2.31621972573	5.27975735963	519062.499364	2
-3846837.50333	-0.179118503196	0.493763857756	277.374796511	3
-1026912058.75	-0.757759709506	1.11160472672	4531.91363583	0
-5125758886.78	2.47930461164	6.30973073328	10124.9779142	1
-10919701.6053	2.31621972573	5.27975735963	467.326502329	2
-1910229023.88	-0.179118503196	0.493763857756	6180.98539922	3
-3.46316340147e+13	-0.757759709506	1.11160472672	832245.564899	0
-239320487486.0	2.47930461164	6.30973073328	69183.8835984	1
-6052085722.74	2.31621972573	5.27975735963	11001.8959494	2
-23848478471.7	-0.179118503196	0.493763857756	21839.6329974	3
-5493784.71672	-0.757759709506	1.11160472672	331.475069964	0
-41603573189.1	2.47930461164	6.30973073328	28845.648958	1
-27659192525.6	2.31621972573	5.27975735963	23519.8607679	2
-982694446107.0	-0.179118503196	0.493763857756	140192.328329	3
-16703526357.6	-0.757759709506	1.11160472672	18277.5963184	0
-323610139412.0	2.47930461164	6.30973073328	80450.0017916	1
-5.91748393045e+12	2.31621972573	5.27975735963	344019.881125	2
-783428108874.0	-0.179118503196	0.493763857756	125174.127429	3
-43073518.9201	-0.757759709506	1.11160472672	928.15430079	0
-24214.6500013	2.47930461164	6.30973073328	22.007286815	1
-504178469.765	2.31621972573	5.27975735963	3175.4636548	2
-4597024777.1	-0.179118503196	0.493763857756	9588.56066204	3
-3761422654.7	-0.757759709506	1.11160472672	8673.43375611	0
-211607664.449	2.47930461164	6.30973073328	2057.21980271	1
-1.61757297545e+13	2.31621972573	5.27975735963	568783.434262	2
-524839439113.0	-0.179118503196	0.493763857756	102453.837323	3
-339007220598.0	-0.757759709506	1.11160472672	82341.6323131	0
-3598311169.71	2.47930461164	6.30973073328	8483.29083681	1
-529124907.179	2.31621972573	5.27975735963	3253.07518684	2
-1539433464.43	-0.179118503196	0.493763857756	5548.75385255	3
-5.15390313616e+12	-0.757759709506	1.11160472672	321057.724908	0
-10913069849.4	2.47930461164	6.30973073328	14773.6724282	1
-33131666238.2	2.31621972573	5.27975735963	25741.6651519	2
-2.03810435251e+13	-0.179118503196	0.493763857756	638451.932805	3
-409601600353.0	-0.757759709506	1.11160472672	90509.8448075	0
-8602150.98226	2.47930461164	6.30973073328	414.78072197	1
-4037014253.37	2.31621972573	5.27975735963	8985.55980978	2
-1217161437.19	-0.179118503196	0.493763857756	4933.88576798	3
-33830657.8697	-0.757759709506	1.11160472672	822.565003551	0
-4.80910270998e+13	2.47930461164	6.30973073328	980724.498519	1
-6.75313611039e+12	2.31621972573	5.27975735963	367508.805619	2
-7879578556.15	-0.179118503196	0.493763857756	12553.5481499	3
-1.77848756339e+13	-0.757759709506	1.11160472672	596403.816786	0
-193350349.003	2.47930461164	6.30973073328	1966.47069842	1
-5.13470888853e+12	2.31621972573	5.27975735963	320459.323114	2
-286616.469427	-0.179118503196	0.493763857756	75.7123309737	3
-196007111561.0	-0.757759709506	1.11160472672	62611.0392123	0
-331678736571.0	2.47930461164	6.30973073328	81446.760104	1
-1.92254702117e+13	2.31621972573	5.27975735963	620088.222943	2
-253293657965.0	-0.179118503196	0.493763857756	71174.9475541	3
-511746.35757	-0.757759709506	1.11160472672	101.167953544	0
-1.33587801187e+12	2.47930461164	6.30973073328	163455.071006	1
-541983797026.0	2.31621972573	5.27975735963	104113.764414	2
-1219266125.94	-0.179118503196	0.493763857756	4938.1497088	3
-1113786650.88	-0.757759709506	1.11160472672	4719.71747514	0
-2.59198858203e+12	2.47930461164	6.30973073328	227683.490048	1
-9.21736085785e+12	2.31621972573	5.27975735963	429356.748121	2
-122633767030.0	-0.179118503196	0.493763857756	49524.4923309	3
-1113786650.88	-0.898103218394	0.356077579104	4719.71747514	0
-2.59198858203e+12	2.47930461164	6.30973073328	138983.157654	1
-9.21736085785e+12	2.31621972573	5.27975735963	10069.3765154	2
-122633767030.0	-0.179118503196	0.493763857756	11174.4408338	3
-7625747079.95	-0.898103218394	0.356077579104	12349.6939892	0
-126311482.571	2.47930461164	6.30973073328	1589.41173995	1
-2381067.64376	2.31621972573	5.27975735963	218.223235583	2
-225868.154431	-0.179118503196	0.493763857756	67.211537414	3
-440603.652368	-0.898103218394	0.356077579104	93.8727900954	0
-30257885.8001	2.47930461164	6.30973073328	777.918854171	1
-19702.6223977	2.31621972573	5.27975735963	19.8514513546	2
-1801854.57807	-0.179118503196	0.493763857756	189.83445218	3
-20031674919.7	-0.898103218394	0.356077579104	20015.8311949	0
-16354697.5736	2.47930461164	6.30973073328	571.921305029	1
-282.819219898	2.48312898448	6.20887772344	19.8514513546	2
-12252.6824419	0.436659340402	0.582305400769	189.83445218	3
-64774.7835265	-0.898103218394	0.356077579104	35.9933791615	0
-1.36056136516e+12	2.47930461164	6.30973073328	164958.259275	1
-35846261.9539	2.48312898448	6.20887772344	846.71439503	2
-856336.525983	0.436659340402	0.582305400769	130.869240819	3
-46014265596.0	-0.898103218394	0.356077579104	30336.2046398	0
-2267256115.03	2.47930461164	6.30973073328	6733.87869866	1
-1076.52542704	2.48312898448	6.20887772344	4.64307887851	2
-350865.291754	0.436659340402	0.582305400769	83.7695261298	3
-92173.2425337	-0.898103218394	0.356077579104	42.9359118176	0
-9148807552.75	2.47930461164	6.30973073328	13526.8677484	1
-2.95285118327e+12	2.48312898448	6.20887772344	243016.509039	2
-4513810381.24	0.436659340402	0.582305400769	9501.37925001	3
-202764308253.0	-0.898103218394	0.356077579104	63681.1287988	0
-24821224354.6	2.47930461164	6.30973073328	22280.5854304	1
-1095822991.89	2.48312898448	6.20887772344	4681.5018814	2
-17460004.9096	0.436659340402	0.582305400769	590.931574604	3
-252968127.906	-0.898103218394	0.356077579104	2249.30268879	0
-4528466648.42	2.47930461164	6.30973073328	9516.79215892	1
-13899024388.3	2.48312898448	6.20887772344	16672.7468581	2
-16522182065.4	0.436659340402	0.582305400769	18178.1088493	3
-41318.807403	-0.898103218394	0.356077579104	28.7472402326	0
-237997124.112	2.47930461164	6.30973073328	2181.72924762	1
-2067.69238922	2.48312898448	6.20887772344	6.43284701479	2
-1664.84851358	2.32602282592	5.21002217273	18178.1088493	3
-11357621295.8	-0.898103218394	0.356077579104	15071.5767571	0
-113772.861446	2.47930461164	6.30973073328	47.7020429525	1
-715.706555249	2.48312898448	6.20887772344	3.78705743766	2
-145978800.878	2.32602282592	5.21002217273	1708.67669418	3
-63107.1333675	-0.898103218394	0.356077579104	35.5270367506	0
-2027855.14366	2.47930461164	6.30973073328	201.388009936	1
-4.84786287984e+12	2.48312898448	6.20887772344	311379.603694	2
-255.363539927	-0.451436195801	0.243716361324	1708.67669418	3
-63107.1333675	0.517205025528	0.470420948573	35.5270367506	0
-2027855.14366	2.47930461164	6.30973073328	1503.38417288	1
-4.84786287984e+12	2.48312898448	6.20887772344	35298.6828591	2
-255.363539927	-0.451436195801	0.243716361324	4138.66844651	3
-2819421169.45	0.517205025528	0.470420948573	7509.22255741	0
-328838209.8	2.47930461164	6.30973073328	2564.52027164	1
-82456668248.3	2.48312898448	6.20887772344	40609.5230826	2
-226072772.08	-0.451436195801	0.243716361324	2126.37143258	3
-1057.70362373	0.517205025528	0.470420948573	4.60236302413	0
-73808265389.4	2.47930461164	6.30973073328	38420.8967596	1
-95757745.783	2.48312898448	6.20887772344	1383.89123248	2
-5566978.32781	-0.451436195801	0.243716361324	333.675882001	3
-54329.1849269	0.517205025528	0.470420948573	32.9637887912	0
-335114.033125	2.47930461164	6.30973073328	81.8676269073	1
-125143.574181	2.48312898448	6.20887772344	50.0289831654	2
-86072806391.8	-0.451436195801	0.243716361324	41490.434173	3
-7041986.69754	0.517205025528	0.470420948573	375.286239587	0
-10733685611.0	2.47930461164	6.30973073328	14651.747754	1
-9994.96234992	2.48312898448	6.20887772344	14.139551617	2
-293383530.61	-0.451436195801	0.243716361324	2422.32752531	3
-2152243942.85	0.517205025528	0.470420948573	6560.85961477	0
-4169845.96826	2.47930461164	6.30973073328	288.785295744	1
-1405856749.06	2.48312898448	6.20887772344	5302.55928857	2
-20123076539.5	-0.451436195801	0.243716361324	20061.4438867	3
-2323688427.9	0.517205025528	0.470420948573	6817.16719655	0
-261163971.936	2.47930461164	6.30973073328	2285.44951079	1
-6530.48246533	2.48312898448	6.20887772344	11.4296685095	2
-16712551.3013	-0.451436195801	0.243716361324	578.14449206	3
-1194859.62333	0.517205025528	0.470420948573	154.587257365	0
-108751617.269	2.47930461164	6.30973073328	1474.79909582	1
-217289.737281	2.48312898448	6.20887772344	65.9228520207	2
-274.143892253	-0.451436195801	0.243716361324	2.34745623522	3
-2500.49158493	0.517205025528	0.470420948573	7.07371929255	0
-974521691.463	2.47930461164	6.30973073328	4414.79714788	1
-20199561336.8	2.48312898448	6.20887772344	20099.5329986	2
-390.686218614	-0.451436195801	0.243716361324	2.80024950736	3
-146445.578312	0.517205025528	0.470420948573	54.1196751577	0
-5314.76942134	2.47930461164	6.30973073328	10.3113074514	1
-1195342469.0	2.48312898448	6.20887772344	4889.46310015	2
-109901465.584	-0.451436195801	0.243716361324	1482.57523902	3
-485278241.587	0.517205025528	0.470420948573	3115.37555672	0
-626972017934.0	2.47930461164	6.30973073328	111979.642608	1
-331602193.634	2.48312898448	6.20887772344	2575.2754999	2
-2214570895.73	-0.451436195801	0.243716361324	6655.17978286	3
-140794036699.0	0.517205025528	0.470420948573	53064.8728823	0
-332.390539111	2.51315230759	6.26170668316	111979.642608	1
-205518227.659	2.48312898448	6.20887772344	2027.40340851	2
-581018.693374	-0.451436195801	0.243716361324	107.797966309	3
-1080291.03088	0.517205025528	0.470420948573	146.989279509	0
-4294.91214224	2.51315230759	6.26170668316	9.26962328123	1
-169216976270.0	2.48312898448	6.20887772344	58175.076497	2
-235.027253249	-0.464128456613	0.232957874528	107.797966309	3
-975979.600517	0.517205025528	0.470420948573	139.712632511	0
-296194516.297	2.51315230759	6.26170668316	2433.90434356	1
-719.434135755	2.48312898448	6.20887772344	3.79688762624	2
-1375670.81327	-0.464128456613	0.232957874528	165.871769564	3
-54332937.4414	0.517205025528	0.470420948573	1042.42926691	0
-1731593774.78	2.51315230759	6.26170668316	5884.88534496	1
-591.640577635	2.48312898448	6.20887772344	3.44390541158	2
-41098.5976441	-0.464128456613	0.232957874528	28.670535848	3
-54332937.4414	-0.427619850195	0.175862712356	1042.42926691	0
-1731593774.78	2.51315230759	6.26170668316	4.17307331008	1
-591.640577635	2.48312898448	6.20887772344	2.98237874922	2
-41098.5976441	-0.464128456613	0.232957874528	70133.4482073	3
-5084.86820808	-0.427619850195	0.175862712356	10.0858830596	0
-8123059837.26	2.51315230759	6.26170668316	12746.0267053	1
-54049829301.1	2.48312898448	6.20887772344	32878.5125279	2
-80578164.6313	-0.464128456613	0.232957874528	1269.47363907	3
-2334.57487942	-0.427619850195	0.175862712356	6.8351423189	0
-2250917067.46	2.51315230759	6.26170668316	6709.57087874	1
-7523589998.79	2.48312898448	6.20887772344	12266.6947465	2
-62182029.0274	-0.464128456613	0.232957874528	1115.18635583	3
-230301.346819	-0.427619850195	0.175862712356	67.8679203255	0
-1618699.86966	2.51315230759	6.26170668316	179.927832939	1
-16667155110.7	2.48312898448	6.20887772344	18257.6861141	2
-6770162.84917	-0.464128456613	0.232957874528	367.971853076	3
-948.913437796	-0.427619850195	0.175862712356	4.35958044852	0
-2.35961746886e+12	2.51315230759	6.26170668316	217238.001688	1
-218819681.437	2.48312898448	6.20887772344	2091.98318741	2
-14612167626.3	-0.464128456613	0.232957874528	17095.1265732	3
-3953.18713287	-0.427619850195	0.175862712356	8.89333545913	0
-3503500.02782	2.51315230759	6.26170668316	264.707438938	1
-1157.6602542	2.48312898448	6.20887772344	4.81465242933	2
-5250.92956969	-0.464128456613	0.232957874528	10.2492079853	3
-393395474420.0	-0.427619850195	0.175862712356	88701.2372429	0
-1364.17098	2.51315230759	6.26170668316	5.22600158163	1
-13842.7183226	2.48312898448	6.20887772344	16.6397728164	2
-18262796289.3	-0.464128456613	0.232957874528	19111.6698856	3
-462.425056977	-0.427619850195	0.175862712356	3.0456812162	0
-25722725386.5	2.51315230759	6.26170668316	22681.5896215	1
-133806.137075	2.48312898448	6.20887772344	51.7315224446	2
-503335815037.0	-0.464128456613	0.232957874528	100333.026969	3
-1.22599919875e+12	-0.427619850195	0.175862712356	156588.581879	0
-5454.81851607	2.51315230759	6.26170668316	10.4462454141	1
-22386904174.0	2.48312898448	6.20887772344	21159.8223884	2
-567640.700883	-0.464128456613	0.232957874528	106.549714643	3
-32911288990.7	-0.427619850195	0.175862712356	25655.9112066	0
-5145849290.09	2.51315230759	6.26170668316	10144.8009261	1
-1215.13572835	2.48312898448	6.20887772344	4.93258426165	2
-26086.5431451	-0.464128456613	0.232957874528	22.8420344066	3
-1.21190898358e+12	-0.427619850195	0.175862712356	155686.157611	0
-18050648604.4	2.51315230759	6.26170668316	19000.3413684	1
-36363.2156139	2.48312898448	6.20887772344	26.9683515479	2
-468399.854364	-0.464128456613	0.232957874528	96.7885569693	3
-91037.9770878	-0.427619850195	0.175862712356	42.6706833164	0
-4690.62834962	2.51315230759	6.26170668316	9.6871172143	1
-6974.71592221	2.48312898448	6.20887772344	11.8119427435	2
-6457828.21112	-0.464128456613	0.232957874528	359.383627751	3
-4777474.61653	-0.427619850195	0.175862712356	309.110853908	0
-376.898530667	2.51315230759	6.26170668316	2.75057149417	1
-2.71779617784e+12	2.48312898448	6.20887772344	233143.568551	2
-6288426.16995	-0.464128456613	0.232957874528	354.63862039	3
-354.894261871	-0.427619850195	0.175862712356	2.66937411552	0
-28573701350.4	2.51315230759	6.26170668316	23905.52294	1
-23222131017.9	2.48312898448	6.20887772344	21550.9308473	2
-13779322625.8	-0.464128456613	0.232957874528	16600.7967443	3
-75677817691.9	-0.427619850195	0.175862712356	38904.4515945	0
-2607.63840293	2.51315230759	6.26170668316	7.22360304764	1
-175190.751158	2.48312898448	6.20887772344	59.1932656312	2
-31209894290.9	-0.464128456613	0.232957874528	24983.9525665	3
-229.721015931	-0.427619850195	0.175862712356	2.14990540485	0
-1356.44813728	2.51315230759	6.26170668316	5.21120290114	1
-786774.277271	2.48312898448	6.20887772344	125.441273982	2
-18887332707.4	-0.464128456613	0.232957874528	19435.7056516	3
-2735.91733578	-0.427619850195	0.175862712356	7.39905532124	0
-15224.7028993	2.51315230759	6.26170668316	17.4505510205	1
-20102159157.1	2.48312898448	6.20887772344	20051.0145172	2
-337.477609319	-0.464128456613	0.232957874528	2.60331041514	3
-54648784786.2	-0.427619850195	0.175862712356	33060.1829359	0
-94032931415.2	2.51315230759	6.26170668316	43366.5611772	1
-82769347440.1	2.48312898448	6.20887772344	40686.4467462	2
-55637944253.7	-0.464128456613	0.232957874528	33358.0407863	3
-8829.01785543	-0.427619850195	0.175862712356	13.2893953978	0
-42169763857.2	2.51315230759	6.26170668316	29041.2685186	1
-894699.967937	2.48312898448	6.20887772344	133.768557709	2
-264.438631688	-0.464128456613	0.232957874528	2.30574186867	3
-8829.01785543	-0.415441826562	0.184256218363	13.2893953978	0
-42169763857.2	2.51315230759	6.26170668316	12.6708576449	1
-894699.967937	2.48312898448	6.20887772344	7.78007403504	2
-264.438631688	-0.464128456613	0.232957874528	261493.32847	3
-17555571974.0	-0.415441826562	0.184256218363	18737.9678596	0
-845.996349712	2.51315230759	6.26170668316	4.11674627897	1
-1305340.08704	2.48312898448	6.20887772344	161.576079336	2
-11493981220.0	-0.464128456613	0.232957874528	15161.7817036	3
-843.044853024	-0.415441826562	0.184256218363	4.10957053616	0
-20399764357.9	2.51315230759	6.26170668316	20198.8932168	1
-289.141361934	2.48312898448	6.20887772344	2.41049790912	2
-6643830.18846	-0.464128456613	0.232957874528	364.522470421	3
-3192915639.25	-0.415441826562	0.184256218363	7991.13964417	0
-1.87844224496e+12	2.51315230759	6.26170668316	193826.842566	1
-1965367.43654	2.48312898448	6.20887772344	198.260879661	2
-21515722572.5	-0.464128456613	0.232957874528	20744.0220661	3
-17204266324.7	-0.415441826562	0.184256218363	18549.5370972	0
-39098.9587365	2.51315230759	6.26170668316	27.9643853439	1
-8986708628.54	2.48312898448	6.20887772344	13406.4974023	2
-1.20181200401e+12	-0.464128456613	0.232957874528	155036.254084	3
-8228.70576223	-0.415441826562	0.184256218363	12.829722841	0
-30680342366.2	2.51315230759	6.26170668316	24771.0889416	1
-1931.99068893	2.48312898448	6.20887772344	6.21831864009	2
-302.170554935	-0.464128456613	0.232957874528	2.46395698621	3
-2013520.47617	-0.415441826562	0.184256218363	200.674954083	0
-770600.401687	2.51315230759	6.26170668316	124.145220233	1
-3353958916.88	2.48312898448	6.20887772344	8190.18793223	2
-686036.067502	-0.464128456613	0.232957874528	117.135601006	3
-277.840776081	-0.415441826562	0.184256218363	2.36315222802	0
-1138086.62207	2.51315230759	6.26170668316	150.870010653	1
-1207.96737993	2.48312898448	6.20887772344	4.91803014731	2
-249.248819262	-0.464128456613	0.232957874528	2.23889466399	3
-75862.6845175	-0.415441826562	0.184256218363	38.952295995	0
-1174.06647185	2.51315230759	6.26170668316	4.8486082919	1
-240.443504637	2.48225837165	6.16621563975	4.91803014731	2
-8876574.92468	-0.464128456613	0.232957874528	421.344901674	3
-75862.6845175	2.28429797575	5.27020442551	38.952295995	0
-1174.06647185	2.51315230759	6.26170668316	9105.56654045	1
-240.443504637	2.48225837165	6.16621563975	19.806727741	2
-8876574.92468	-0.464128456613	0.232957874528	30.8796912796	3
-17290168746.4	2.28429797575	5.27020442551	18595.7891727	0
-276.882102667	2.48486783386	6.2138440348	9105.56654045	1
-27117285661.7	2.48225837165	6.16621563975	23288.3170981	2
-6892410194.51	-0.464128456613	0.232957874528	11740.8774765	3
-4.13353454265e+12	2.28429797575	5.27020442551	287525.11343	0
-156752364889.0	2.48486783386	6.2138440348	55991.4930844	1
-431.212780175	2.48225837165	6.16621563975	2.94141607643	2
-281.372668936	-0.464128456613	0.232957874528	2.37805094771	3
-250.868464098	2.28429797575	5.27020442551	2.24611714146	0
-15034.8858322	2.48486783386	6.2138440348	17.3414356262	1
-26718760463.8	2.48225837165	6.16621563975	23116.5570383	2
-3409908.5819	-0.464128456613	0.232957874528	261.147849524	3
-22220871842.4	2.28429797575	5.27020442551	21081.2105173	0
-1166.01370878	2.48486783386	6.2138440348	4.83197134789	1
-16125504488.9	2.48225837165	6.16621563975	17958.5659173	2
-16162794026.4	-0.464128456613	0.232957874528	17979.3181338	3
-4364956040.76	2.28429797575	5.27020442551	9343.3998546	0
-16320943994.1	2.48486783386	6.2138440348	18067.0661678	1
-10721009.286	2.48225837165	6.16621563975	463.055302737	2
-1.45286489661e+12	-0.464128456613	0.232957874528	170462.013165	3
-16971061902.0	2.28429797575	5.27020442551	18423.3883439	0
-4711.41758171	2.48486783386	6.2138440348	9.70855419542	1
-1944617451.32	2.48225837165	6.16621563975	6236.37306887	2
-5534864686.64	-0.464128456613	0.232957874528	10521.2781429	3
-80899.9662849	2.28429797575	5.27020442551	40.2247063212	0
-11471813.8207	2.48486783386	6.2138440348	478.995098187	1
-930759649.753	2.48225837165	6.16621563975	4314.53276992	2
-7548223833.33	-0.464128456613	0.232957874528	12286.7602196	3
-17179.8549126	2.28429797575	5.27020442551	18.5371187401	0
-1.18360088042e+12	2.48486783386	6.2138440348	153857.133759	1
-472809.113312	2.48225837165	6.16621563975	97.2430457111	2
-5169411077.8	-0.464128456613	0.232957874528	10167.9998812	3
-2382.186145	2.28429797575	5.27020442551	6.9044475399	0
-547.342365052	2.48486783386	6.2138440348	3.31278134386	1
-235.458137205	2.32607065929	5.34595458599	97.2430457111	2
-22408.1615751	-0.464128456613	0.232957874528	21.1705197015	3
-15271184947.0	2.28429797575	5.27020442551	17476.3754528	0
-1381.55321457	2.48486783386	6.2138440348	5.25915746319	1
-146.902966661	2.1559960547	4.58620592366	97.2430457111	2
-17698645.7527	-0.464128456613	0.232957874528	594.956252785	3
-372.852749858	2.28429797575	5.27020442551	2.7358230806	0
-14539790750.4	2.48486783386	6.2138440348	17052.7362917	1
-36842179426.4	2.1559960547	4.58620592366	27144.8630233	2
-3573473.18189	-0.464128456613	0.232957874528	267.337785041	3
-8463.05289504	2.28429797575	5.27020442551	13.0111002929	0
-4671372185.96	2.48486783386	6.2138440348	9665.78728024	1
-8175095363.54	2.1559960547	4.58620592366	12786.7864336	2
-2435948.57381	-0.464128456613	0.232957874528	220.723807391	3
-2058.68996096	2.28429797575	5.27020442551	6.4188372896	0
-13502977744.2	2.48486783386	6.2138440348	16433.4888235	1
-76413.5910015	2.1559960547	4.58620592366	39.0934712319	2
-6721794500.02	-0.464128456613	0.232957874528	11594.6491981	3
-5437.46838297	2.28429797575	5.27020442551	10.4296232238	0
-491.795478211	2.48486783386	6.2138440348	3.1406340913	1
-729192.850257	2.1559960547	4.58620592366	120.763755647	2
-10951403.3274	-0.464128456613	0.232957874528	468.004374146	3
-4922.97762625	2.28429797575	5.27020442551	9.92407302756	0
-1215.5024974	2.48486783386	6.2138440348	4.93332776928	1
-377.810271476	2.1559960547	4.58620592366	2.75388423154	2
-539317.946937	-0.464128456613	0.232957874528	103.857530356	3
-10854115238.4	2.28429797575	5.27020442551	14733.7132046	0
-16551767658.9	2.48486783386	6.2138440348	18194.3769667	1
-681.870934422	2.1559960547	4.58620592366	3.69663247019	2
-780158.06695	-0.464128456613	0.232957874528	124.91272558	3
-75264.7418749	2.28429797575	5.27020442551	38.7984859296	0
-1.45873265048e+12	2.48486783386	6.2138440348	170805.892783	1
-1448.99704648	2.1559960547	4.58620592366	5.38587168996	2
-4261680625.38	-0.464128456613	0.232957874528	9232.20518269	3
-7387809195.93	2.28429797575	5.27020442551	12155.500152	0
-1996549890.61	2.48486783386	6.2138440348	6319.09786598	1
-9617405566.56	2.1559960547	4.58620592366	13868.9621587	2
-795428959712.0	-0.464128456613	0.232957874528	126129.21626	3
-3103038522.96	2.28429797575	5.27020442551	7877.86585865	0
-7713792205.33	2.48486783386	6.2138440348	12420.7827505	1
-263994.520656	2.1559960547	4.58620592366	72.6630448444	2
-5667197370.71	-0.464128456613	0.232957874528	10646.3114477	3
-328.46780889	2.28429797575	5.27020442551	2.56846824177	0
-930.8033395	2.48486783386	6.2138440348	4.31783970536	1
-108733.112779	2.1559960547	4.58620592366	46.6335708317	2
-95032.8422764	-0.464128456613	0.232957874528	43.5968406936	3
-328.46780889	1.99046809163	3.95841212326	2.56846824177	0
-930.8033395	2.48486783386	6.2138440348	9.74342105031	1
-108733.112779	2.1559960547	4.58620592366	16169.8998312	2
-95032.8422764	-0.464128456613	0.232957874528	9561.55490429	3
-5542872637.48	1.99046809163	3.95841212326	10528.8865877	0
-23218127992.8	2.48486783386	6.2138440348	21549.0732952	1
-3400813267.76	2.1559960547	4.58620592366	8247.19742596	2
-33039671428.3	-0.464128456613	0.232957874528	25705.9026022	3
-5542872637.48	1.63874814588	2.63610733137	10528.8865877	0
-23218127992.8	2.48486783386	6.2138440348	26516.1860022	1
-3400813267.76	2.1559960547	4.58620592366	2.36340589017	2
-33039671428.3	-0.464128456613	0.232957874528	39.2528242077	3
-1525860802.56	1.63874814588	2.63610733137	5524.23895924	0
-3987766.33758	2.48486783386	6.2138440348	282.409904969	1
-4541.1174817	2.1559960547	4.58620592366	9.53152781904	2
-306681.363037	-0.464128456613	0.232957874528	78.3176540357	3
-1.47629485913e+12	1.63874814588	2.63610733137	171831.013448	0
-187799856992.0	2.48486783386	6.2138440348	61286.19045	1
-27750.6076221	2.1559960547	4.58620592366	23.5592832101	2
-128261716.261	-0.464128456613	0.232957874528	1601.6349	3
-3534426581.04	1.63874814588	2.63610733137	8407.64721241	0
-26293998544.6	2.48486783386	6.2138440348	22932.0729747	1
-1.72848780305e+12	2.1559960547	4.58620592366	185929.438393	2
-1113697.13768	-0.464128456613	0.232957874528	149.244666325	3
-5738789631.32	1.63874814588	2.63610733137	10713.3464732	0
-189641231.455	2.48486783386	6.2138440348	1947.51756263	1
-2203712125.38	2.1559960547	4.58620592366	6638.84346369	2
-58621973.2887	-0.464128456613	0.232957874528	1082.79245169	3
-653406.632662	1.63874814588	2.63610733137	114.316054542	0
-1293.96677819	2.48486783386	6.2138440348	5.08989277834	1
-487.071007225	2.1559960547	4.58620592366	3.12555484286	2
-27251787618.7	-0.464128456613	0.232957874528	23346.0007796	3
-247.898766207	1.63874814588	2.63610733137	2.23285652368	0
-30110.5380548	2.48486783386	6.2138440348	24.5405467345	1
-12975283571.1	2.1559960547	4.58620592366	16109.1797262	2
-81820.9095046	-0.464128456613	0.232957874528	40.4530080837	3
-23110290.4401	1.63874814588	2.63610733137	679.857217712	0
-1320.84541279	2.48486783386	6.2138440348	5.14242950239	1
-293216.508415	2.1559960547	4.58620592366	76.5790953278	2
-234.736068015	-0.419842137231	0.136624594271	40.4530080837	3
-68956.9918849	1.63874814588	2.63610733137	37.1371446214	0
-910.067905838	2.48486783386	6.2138440348	4.26954693708	1
-47323.5425453	2.1559960547	4.58620592366	30.7652161351	2
-2688839870.65	-0.419842137231	0.136624594271	7333.26649186	3
-7596647440.24	1.63874814588	2.63610733137	12326.1084221	0
-232946512.665	2.48486783386	6.2138440348	2158.45553139	1
-3328.73825884	2.1559960547	4.58620592366	8.1610316816	2
-37081175547.1	-0.419842137231	0.136624594271	27232.7653934	3
-719.070947541	1.63874814588	2.63610733137	3.79593096381	0
-50578.7076295	2.48486783386	6.2138440348	31.8056885717	1
-1.15884499388e+12	2.1559960547	4.58620592366	152239.613365	2
-78748.2538678	-0.419842137231	0.136624594271	39.6861783281	3
-4155372391.69	1.63874814588	2.63610733137	9116.32863939	0
-41519072.3714	2.48486783386	6.2138440348	911.252695524	1
-129976.571296	2.1559960547	4.58620592366	50.9858715612	2
-233458.038338	-0.419842137231	0.136624594271	68.3314601021	3
-1727.69841262	1.63874814588	2.63610733137	5.88061571467	0
-13925.0457187	2.48486783386	6.2138440348	16.6891757527	1
-3637082707.46	2.1559960547	4.58620592366	8528.87179977	2
-255.506615222	-0.419842137231	0.136624594271	2.26667272354	3
-2736399081.45	1.63874814588	2.63610733137	7397.83628209	0
-3590279.57183	2.48486783386	6.2138440348	267.9657051	1
-12770382.3219	2.1559960547	4.58620592366	505.378743232	2
-137.655398022	1.53585873984	2.47635346282	2.26667272354	3
-1415508628.74	1.63874814588	2.63610733137	5320.7304576	0
-247508.395837	2.48486783386	6.2138440348	70.357626379	1
-5224750778.19	2.1559960547	4.58620592366	10222.2803518	2
-798238.160685	1.53585873984	2.47635346282	126.351853515	3
-5412749.48552	1.63874814588	2.63610733137	329.021302325	0
-45292890575.8	2.48486783386	6.2138440348	30097.4718464	1
-13984581.2137	2.1559960547	4.58620592366	528.85882043	2
-2424.03089328	1.53585873984	2.47635346282	6.96478935767	3
-359787.772675	1.63874814588	2.63610733137	84.8279619373	0
-347435.916963	2.48486783386	6.2138440348	83.3591387443	1
-64849.0461564	2.1559960547	4.58620592366	36.0140055542	2
-980529.742003	1.53585873984	2.47635346282	140.037932408	3
-23883.8996088	1.63874814588	2.63610733137	21.8564787902	0
-2765.86907077	2.48486783386	6.2138440348	7.43942567317	1
-203575.808638	2.1559960547	4.58620592366	63.8086502419	2
-42310.477352	1.53585873984	2.47635346282	29.090156754	3
-69049.5023872	1.63874814588	2.63610733137	37.1620467772	0
-1590610.20518	2.48486783386	6.2138440348	178.359837902	1
-8249.17769021	2.1559960547	4.58620592366	12.8456695713	2
-110956.610564	1.53585873984	2.47635346282	47.1079598816	3
-4087.06336336	1.63874814588	2.63610733137	9.04261799472	0
-1755.03991671	2.48486783386	6.2138440348	5.92692764132	1
-5138.19147693	2.1559960547	4.58620592366	10.1386144255	2
-69652.9531251	1.53585873984	2.47635346282	37.3240771545	3
-226901.075418	1.63874814588	2.63610733137	67.3650442091	0
-333.429671404	2.48486783386	6.2138440348	2.58771450498	1
-9199573.31733	2.1559960547	4.58620592366	428.942296841	2
-406.200482722	1.53585873984	2.47635346282	2.85511516154	3
-91.9420519826	1.63874814588	2.63610733137	1.36620422004	0
-292249016.628	2.48486783386	6.2138440348	2417.63941898	1
-1466.64708384	2.1559960547	4.58620592366	5.41854358734	2
-8211.07047614	1.53585873984	2.47635346282	12.815969821	3
-2959371.73884	1.63874814588	2.63610733137	243.284735341	0
-339.395281303	2.48486783386	6.2138440348	2.61066630523	1
-8082445.78246	2.1559960547	4.58620592366	402.055895768	2
-5248.34383833	1.53585873984	2.47635346282	10.246684815	3
-466.330539322	1.63874814588	2.63610733137	3.05847735281	0
-185989.269252	2.48486783386	6.2138440348	60.9902701911	1
-243.640712456	2.1559960547	4.58620592366	2.2137044022	2
-65.4185168423	2.05066541217	4.18243048131	10.246684815	3
-8903.33346809	1.63874814588	2.63610733137	13.3451992227	0
-10153.6623291	2.48486783386	6.2138440348	14.2513479894	1
-1649524.98221	2.1559960547	4.58620592366	181.632946673	2
-925.138242122	2.05066541217	4.18243048131	4.30469949864	3
-17964.0054651	1.63874814588	2.63610733137	18.9554156439	0
-37214.0517945	2.48486783386	6.2138440348	27.2820217143	1
-282.864832849	2.1559960547	4.58620592366	2.38431742605	2
-158.526957609	2.05066541217	4.18243048131	1.78835457429	3
-522789.994708	1.63874814588	2.63610733137	102.253741091	0
-60297.3782803	2.48486783386	6.2138440348	34.7271541958	1
-700407.488949	2.1559960547	4.58620592366	118.356146659	2
-1252.42249518	2.05066541217	4.18243048131	5.0076064976	3
-347552.109477	1.63874814588	2.63610733137	83.3730763645	0
-70244.4451212	2.48486783386	6.2138440348	37.4822167882	1
-656.635376808	2.1559960547	4.58620592366	3.62772386867	2
-206120.036299	2.05066541217	4.18243048131	64.2061398849	3
-14035.6718819	1.63874814588	2.63610733137	16.7553308105	0
-1977.13772395	2.48486783386	6.2138440348	6.29050295367	1
-55.8786208001	1.66598396327	2.85466232367	3.62772386867	2
-10177.7017196	2.05066541217	4.18243048131	14.2682061705	3
-133.373375637	1.63874814588	2.63610733137	1.64168829073	0
-7.07554759732	1.29202355839	1.61222479434	6.29050295367	1
-8673796.8288	1.66598396327	2.85466232367	416.504458858	2
-21913.9788777	2.05066541217	4.18243048131	20.9357887476	3
-9292642.23437	1.63874814588	2.63610733137	431.10656729	0
-4623170.68817	1.29202355839	1.61222479434	304.078018667	1
-62.4012525217	1.66598396327	2.85466232367	1.12946800824	2
-183873.841919	2.05066541217	4.18243048131	60.6424316079	3
-27400.2886287	1.63874814588	2.63610733137	23.4101141711	0
-118510.722395	1.29202355839	1.61222479434	48.6851324413	1
-160389.616849	1.66598396327	2.85466232367	56.6376200941	2
-1505481.84906	2.05066541217	4.18243048131	173.521366563	3
-1559939.27337	1.63874814588	2.63610733137	176.63185766	0
-8953.88969451	1.29202355839	1.61222479434	13.38302906	1
-3411.89945866	1.66598396327	2.85466232367	8.26230368024	2
-1343.2226612	2.05066541217	4.18243048131	5.18576186835	3
-89.4263248882	1.63874814588	2.63610733137	1.34766443485	0
-1463.75749625	1.29202355839	1.61222479434	5.41320818519	1
-2797.30913833	1.66598396327	2.85466232367	7.48156772995	2
-576.963112886	2.05066541217	4.18243048131	3.4010197278	3
-185.509795981	1.63874814588	2.63610733137	1.93335688656	0
-332275.520746	1.29202355839	1.61222479434	81.5201698222	1
-191567.133257	1.66598396327	2.85466232367	61.8980640899	2
-362.843448044	2.05066541217	4.18243048131	2.69898905001	3
-20671.650089	1.63874814588	2.63610733137	20.3337324343	0
-50.8840855809	1.29202355839	1.61222479434	1.02242586177	1
-59631.6893303	1.66598396327	2.85466232367	34.5349310052	2
-538.91742133	2.05066541217	4.18243048131	3.28725133779	3
-8203.53401136	1.63874814588	2.63610733137	12.810087945	0
-11151.5484805	1.29202355839	1.61222479434	14.9351478915	1
-328.162412795	1.66598396327	2.85466232367	2.5672789461	2
-521.799037883	2.05066541217	4.18243048131	3.23475712981	3
-3530444.14879	1.63874814588	2.63610733137	265.723372417	0
-138978.756473	1.29202355839	1.61222479434	52.7219385303	1
-7.13455687671	1.61372482095	2.58510946393	2.5672789461	2
-342973.083074	2.05066541217	4.18243048131	82.8220341118	3
-182955.691683	1.63874814588	2.63610733137	60.4908382038	0
0.75549072798	1.26448769179	1.61945509905	52.7219385303	1
-26.8055577719	1.61372482095	2.58510946393	0.750855569756	2
-2470.04299336	2.05066541217	4.18243048131	7.03054285233	3
-4714.62922016	1.63874814588	2.63610733137	9.71186168221	0
-396426.171484	1.26448769179	1.61945509905	89.0424118193	1
-10644.7276797	1.61372482095	2.58510946393	14.5918548007	2
-258.932598385	2.05066541217	4.18243048131	2.28173725457	3
-1732.99125691	1.63874814588	2.63610733137	5.8896093308	0
-36.6309987454	1.26448769179	1.61945509905	0.871947765697	1
-2644.08303967	1.61372482095	2.58510946393	7.27388023854	2
-3945.37270048	2.05066541217	4.18243048131	8.88454427311	3
-17954.2317739	1.63874814588	2.63610733137	18.9502587953	0
-280424.604076	1.26448769179	1.61945509905	74.8900511046	1
-125613.401654	1.61372482095	2.58510946393	50.1228062464	2
-23591.7799994	2.05066541217	4.18243048131	21.7224140675	3
-15205.0062429	1.63874814588	2.63610733137	17.439260242	0
-300.797632908	1.26448769179	1.61945509905	2.45837865053	1
-254.940940008	1.61372482095	2.58510946393	2.2641757289	2
-111.630936409	2.05066541217	4.18243048131	1.50342663917	3
-138.854490054	1.63874814588	2.63610733137	1.67474258687	0
-2547.94812641	1.26448769179	1.61945509905	7.14049266224	1
-7.86623035029	1.57799511112	2.52105809363	2.2641757289	2
-527.926417482	2.05066541217	4.18243048131	3.25364430767	3
-46.4673901642	1.63874814588	2.63610733137	0.978274365646	0
-13.7817243284	1.26448769179	1.61945509905	0.550733527002	1
-285001.754641	1.57799511112	2.52105809363	75.4987600278	2
-763.097121216	2.05066541217	4.18243048131	3.91019377468	3
-21978.6626461	1.63874814588	2.63610733137	20.9666622487	0
-10.5364808871	1.26448769179	1.61945509905	0.488264834836	1
-49.7753598306	1.57799511112	2.52105809363	1.01152366646	2
-32114.3521614	2.05066541217	4.18243048131	25.3439285857	3
-8576.1646184	1.63874814588	2.63610733137	13.0977465733	0
-57881.2032452	1.26448769179	1.61945509905	34.0242815918	1
-52392.5638381	1.57799511112	2.52105809363	32.3709584303	2
-3540.08245442	2.05066541217	4.18243048131	8.41601580438	3
-63807.5996014	1.63874814588	2.63610733137	35.7236569371	0
-263.246846553	1.26448769179	1.61945509905	2.3005672914	1
-5.86007285743	1.55600260032	2.3944074522	32.3709584303	2
-16425.1296399	2.05066541217	4.18243048131	18.1254038777	3
-23218.9810475	1.63874814588	2.63610733137	21.5501112266	0
-10.4418838034	1.26448769179	1.61945509905	0.486323562315	1
-1653.1823732	1.55600260032	2.3944074522	5.75250557542	2
-234411.446848	2.05066541217	4.18243048131	68.4708449627	3
-330.919094804	1.63874814588	2.63610733137	2.57799434198	0
-35.161652006	1.26448769179	1.61945509905	0.854930389749	1
-212855.338491	1.55600260032	2.3944074522	65.2467197853	2
-3643.05097928	2.05066541217	4.18243048131	8.53748748268	3
-22761.3481461	1.63874814588	2.63610733137	21.3366969293	0
-212718.777621	1.26448769179	1.61945509905	65.2257865062	1
-4400.87407215	1.55600260032	2.3944074522	9.38323794722	2
-14248.0968873	2.05066541217	4.18243048131	16.8816353082	3
-156892.250558	1.63874814588	2.63610733137	56.0167178982	0
-60029.4266362	1.26448769179	1.61945509905	34.6499091724	1
-11052.5092976	1.55600260032	2.3944074522	14.8686871943	2
-817109.371241	2.05066541217	4.18243048131	127.836673524	3
-2632.13599374	1.63874814588	2.63610733137	7.25743706869	0
-2776.9174971	1.26448769179	1.61945509905	7.45426206094	1
-221534.086288	1.55600260032	2.3944074522	66.563574113	2
-3078682.78283	2.05066541217	4.18243048131	248.140450813	3
-262.842050086	1.63874814588	2.63610733137	2.29880706736	0
-15784.8319082	1.26448769179	1.61945509905	17.7686327863	1
-401124.265222	1.55600260032	2.3944074522	89.5684820535	2
-4229735.44124	2.05066541217	4.18243048131	290.851743158	3
-46907.4071912	1.63874814588	2.63610733137	30.629655838	0
-206.567239175	1.26448769179	1.61945509905	2.03936698872	1
-7.01063998769	1.51818492856	2.26730582951	89.5684820535	2
-2135.34908337	2.05066541217	4.18243048131	6.53717481781	3
-255382.661317	1.63874814588	2.63610733137	71.4680411043	0
-1340709.12426	1.26448769179	1.61945509905	163.750450864	1
-43.5039397728	1.51818492856	2.26730582951	0.947497613006	2
-11120.195522	2.05066541217	4.18243048131	14.9141403832	3
-858164.223173	1.63874814588	2.63610733137	131.008824651	0
-168.610246449	1.26448769179	1.61945509905	1.84387577135	1
-64343.7199438	1.51818492856	2.26730582951	35.8734173422	2
-879573.751341	2.05066541217	4.18243048131	132.632962343	3
-25933.6734198	1.63874814588	2.63610733137	22.7750113354	0
-664.742507236	1.26448769179	1.61945509905	3.65000316108	1
-11182.6827668	1.51818492856	2.26730582951	14.9559796827	2
-37154.0667969	2.05066541217	4.18243048131	27.2600258413	3
-1391.35699812	1.63874814588	2.63610733137	5.27776589984	0
-377928.435549	1.26448769179	1.61945509905	86.9401885431	1
-6.57847518692	1.60455211263	2.55626572917	14.9559796827	2
-6.72132301818	1.63363060838	2.66539048389	27.2600258413	3
-152.947477011	1.63874814588	2.63610733137	1.75687861602	0
-3071.02060294	1.26448769179	1.61945509905	7.83888289171	1
-25.0541390742	1.60455211263	2.55626572917	0.727155906721	2
-7322107.22629	1.63363060838	2.66539048389	382.677634829	3
-549.903539871	1.63874814588	2.63610733137	3.3205035354	0
-1101.74163223	1.26448769179	1.61945509905	4.69707415056	1
-3021.56165013	1.60455211263	2.55626572917	7.7755325177	2
-85.4759966901	1.63363060838	2.66539048389	1.31802612455	3
-807.950273516	1.63874814588	2.63610733137	4.02326713027	0
-678.360612639	1.26448769179	1.61945509905	3.68712424309	1
-5.23876532709	1.60316861117	2.57125419116	7.7755325177	2
-2688.2114324	1.63363060838	2.66539048389	7.33429625658	3
-227.872562139	1.63874814588	2.63610733137	2.14129030586	0
-4040.72942967	1.26448769179	1.61945509905	8.99123248084	1
-618.250097377	1.60316861117	2.57125419116	3.52032312135	2
-0.267246883644	1.27994437256	1.6704040345	7.33429625658	3
-2604.25680093	1.63874814588	2.63610733137	7.21892020664	0
-114823.049844	1.26448769179	1.61945509905	47.9216931025	1
-4.76447159047	1.5631138396	2.42500474996	3.52032312135	2
-9940.705639	1.27994437256	1.6704040345	14.1011271078	3
-42.9648568643	1.63874814588	2.63610733137	0.941790883627	0
0.746243923058	1.30790656845	1.69716566298	47.9216931025	1
-43990.6948055	1.5631138396	2.42500474996	29.6621234749	2
-1753.7850434	1.27994437256	1.6704040345	5.92481002221	3
-22.4180320327	1.63874814588	2.63610733137	0.68995186198	0
-7.32661530182	1.30790656845	1.69716566298	0.417379009094	1
-7295.92490443	1.5631138396	2.42500474996	12.0808183092	2
-161.971778715	1.27994437256	1.6704040345	1.80751445513	3
-33.3622934886	1.63874814588	2.63610733137	0.833617898661	0
-217.222096902	1.30790656845	1.69716566298	2.09096027443	1
-2989.55199143	1.5631138396	2.42500474996	7.73425579871	2
-4.76628931892	1.27994437256	1.6704040345	0.350711730021	3
-33.3622934886	1.69218012746	2.82457427918	0.833617898661	0
-217.222096902	1.30790656845	1.69716566298	6.80221283423	1
-2989.55199143	1.5631138396	2.42500474996	4.49281496765	2
-4.76628931892	1.27994437256	1.6704040345	2.1269041171	3
-1329.76167684	1.69218012746	2.82457427918	5.15973899224	0
-2324.06785194	1.30790656845	1.69716566298	6.81975292587	1
-2153.19066651	1.5631138396	2.42500474996	6.56441057989	2
-12027.4466295	1.27994437256	1.6704040345	15.5105320838	3
-1329.76167684	1.32190684193	1.72332704242	5.15973899224	0
-2324.06785194	1.30790656845	1.69716566298	19.3682404892	1
-2153.19066651	1.5631138396	2.42500474996	2.49106705719	2
-12027.4466295	0.978826102559	0.941514822717	15.5105320838	3
-5.79323319358	1.32190684193	1.72332704242	0.378863557323	0
-7682.68472459	1.30790656845	1.69716566298	12.3968289261	1
-71.142372566	1.5631138396	2.42500474996	1.20437551557	2
-6.57862812535	0.978826102559	0.941514822717	0.399055752625	3
-83696.6765318	1.32190684193	1.72332704242	40.9140709728	0
-271.609216557	1.30790656845	1.69716566298	2.33663374587	1
-257013.675778	1.5631138396	2.42500474996	71.695893805	2
0.597484386173	1.16795287642	1.33293954273	0.399055752625	3
-6.59241374954	1.32190684193	1.72332704242	0.399401059321	0
-49.7728473212	1.30790656845	1.69716566298	1.0114988273	1
-2244113.19289	1.5631138396	2.42500474996	211.854411166	2
-11.1439924108	1.16795287642	1.33293954273	0.500552474184	3
-148.327639166	1.32190684193	1.72332704242	1.73038311206	0
-186.357411407	1.30790656845	1.69716566298	1.93773609125	1
-1289.13868263	1.5631138396	2.42500474996	5.0803982702	2
-241.133408235	1.16795287642	1.33293954273	2.20234899503	3
-464.594056788	1.32190684193	1.72332704242	3.05279446851	0
-1406.04535261	1.30790656845	1.69716566298	5.30552353528	1
-1707.83027632	1.5631138396	2.42500474996	5.84673228886	2
-143.959735952	1.16795287642	1.33293954273	1.70495385575	3
-444.025784606	1.32190684193	1.72332704242	2.98465887889	0
0.863726332787	1.03875127156	1.04730705815	5.30552353528	1
-119.820973027	1.5631138396	2.42500474996	1.55694970751	2
-0.518660390154	1.33273215185	1.74713303442	1.70495385575	3
-213.616641773	1.32190684193	1.72332704242	2.0736455258	0
-702.157358372	1.03875127156	1.04730705815	3.75110918245	1
0.527954481609	1.12375714344	1.22884423041	1.55694970751	2
-247.99422548	1.33273215185	1.74713303442	2.23328400362	3
-3776.80565537	1.32190684193	1.72332704242	8.69274329764	0
-13310.0305179	1.03875127156	1.04730705815	16.3165034027	1
-8236.15136957	1.12375714344	1.22884423041	12.8355249337	2
-35.1757584792	1.33273215185	1.74713303442	0.855095375253	3
-3776.80565537	0.929883983907	0.85768736874	8.69274329764	0
-13310.0305179	1.03875127156	1.04730705815	0.236179008763	1
-8236.15136957	1.12375714344	1.22884423041	274.298361455	2
-35.1757584792	1.33273215185	1.74713303442	12.8926589884	3
-8.58576632809	0.929883983907	0.85768736874	0.446529123079	0
-132.556351173	1.03875127156	1.04730705815	1.63670399116	1
-1718684.87997	1.12375714344	1.22884423041	185.401524461	2
-121.178637494	1.33273215185	1.74713303442	1.56564545191	3
-547.254605985	0.929883983907	0.85768736874	3.31251642274	0
-916.047489001	1.03875127156	1.04730705815	4.28352923548	1
-614.975973135	1.12375714344	1.22884423041	3.51101016716	2
-5313.22442762	1.33273215185	1.74713303442	10.3098089936	3
-78.1203965958	0.929883983907	0.85768736874	1.26098408519	0
-4.22049946495	1.03875127156	1.04730705815	0.334787873876	1
-709.421307437	1.12375714344	1.22884423041	3.77042425729	2
-7.05382140932	1.33273215185	1.74713303442	0.410791138393	3
1.07891907045	0.929883983907	0.85768736874	0.0780675975466	0
-2.01534373201	1.03875127156	1.04730705815	0.260729372791	1
-576.64162417	1.12375714344	1.22884423041	3.40007432486	2
-3937.21913355	1.33273215185	1.74713303442	8.87536228006	3
-5.87253183404	0.929883983907	0.85768736874	0.380950873311	0
-18.213212973	1.03875127156	1.04730705815	0.626048872418	1
-69923.6392789	1.12375714344	1.22884423041	37.396530033	2
-174.553366709	1.33273215185	1.74713303442	1.87583055348	3
-371.956520567	0.929883983907	0.85768736874	2.73254521326	0
-42.8548635416	1.03875127156	1.04730705815	0.940622241937	1
-0.432484676408	1.12375714344	1.22884423041	0.190584954086	2
-6788.55584871	1.33273215185	1.74713303442	11.6532737849	3
-11056.9018813	0.929883983907	0.85768736874	14.8716411521	0
-189.987433693	1.03875127156	1.04730705815	1.95637971903	1
-6.55240944927	1.12375714344	1.22884423041	0.398398192994	2
-2167.92433569	1.33273215185	1.74713303442	6.58681711034	3
-771.655581588	0.929883983907	0.85768736874	3.93202041741	0
-155.165305752	1.03875127156	1.04730705815	1.76945727448	1
-23.1771698315	1.12375714344	1.22884423041	0.700868267099	2
-180.59428649	1.33273215185	1.74713303442	1.90776273708	3
-534.512086002	0.929883983907	0.85768736874	3.27382263589	0
-1.64712875622	1.03875127156	1.04730705815	0.246202165547	1
-284538.405549	1.12375714344	1.22884423041	75.4373633149	2
-19215.0222706	1.33273215185	1.74713303442	19.6042882641	3
-480.893444307	0.929883983907	0.85768736874	3.10572726062	0
-1084.57959184	1.03875127156	1.04730705815	4.66039319885	1
-2677.51957224	1.12375714344	1.22884423041	7.31970384483	2
-9.5761425487	1.33273215185	1.74713303442	0.468183491988	3
-2483.66600928	0.929883983907	0.85768736874	7.04989312804	0
-1113.86909018	1.03875127156	1.04730705815	4.72282275073	1
-240.619620943	1.12375714344	1.22884423041	2.20001485223	2
-112.092609588	1.33273215185	1.74713303442	1.50649431561	3
-223.600045993	0.929883983907	0.85768736874	2.12124346812	0
0.0201301095366	0.774778534945	0.634106709132	4.72282275073	1
-354.37734959	1.12375714344	1.22884423041	2.66743695764	2
-340.151822877	1.33273215185	1.74713303442	2.61356258558	3
-7554.86381022	0.929883983907	0.85768736874	12.2932887844	0
-3113.12007981	0.774778534945	0.634106709132	7.89240613041	1
-18889.5150799	1.12375714344	1.22884423041	19.4375403416	2
-1.53697441568	1.15865108444	1.38900366338	2.61356258558	3
-14.2183996971	0.929883983907	0.85768736874	0.558606234424	0
-63560.0573604	0.774778534945	0.634106709132	35.6542959563	1
-20046.4454345	1.12375714344	1.22884423041	20.02390026	2
-896.997601872	1.15865108444	1.38900366338	4.23882353592	3
-496.696994811	0.929883983907	0.85768736874	3.15620227923	0
1.17344861393	0.807951943378	0.636066448237	35.6542959563	1
1.33685710713	0.825602265256	0.682946125253	20.02390026	2
-314.816158908	1.15865108444	1.38900366338	2.51475567588	3
-232.061200644	0.929883983907	0.85768736874	2.16076304672	0
-183.013883484	0.807951943378	0.636066448237	1.92040375986	1
-1128.74097007	0.825602265256	0.682946125253	4.75420785543	2
-2687.06727112	1.15865108444	1.38900366338	7.33273607555	3
-8892.22269724	0.929883983907	0.85768736874	13.3368709552	0
-3982.45288022	0.807951943378	0.636066448237	8.92618230464	1
-6317.57962865	0.825602265256	0.682946125253	11.2418532949	2
-157796.541301	1.15865108444	1.38900366338	56.1779182505	3
-173.043481532	0.929883983907	0.85768736874	1.86776405411	0
-3.67958970523	0.807951943378	0.636066448237	0.31822118927	1
-288.478897813	0.825602265256	0.682946125253	2.40774809469	2
-0.484933459682	0.804489123481	0.686584579852	56.1779182505	3
-377.433217851	0.929883983907	0.85768736874	2.7525147208	0
-1702.70178979	0.807951943378	0.636066448237	5.83795415596	1
-851.609916479	0.825602265256	0.682946125253	4.13035970114	2
-29.6671137306	0.804489123481	0.686584579852	0.788045180055	3
-0.0110847547711	0.929883983907	0.85768736874	0.167016844334	0
-33.1807989032	0.807951943378	0.636066448237	0.831437856523	1
-2522.2335872	0.825602265256	0.682946125253	7.10438911344	2
-1.83187976658	0.804489123481	0.686584579852	0.253595202098	3
-351.690436353	0.929883983907	0.85768736874	2.65734485121	0
-11185.5877708	0.807951943378	0.636066448237	14.9579219261	1
-0.311676113957	0.825602265256	0.682946125253	0.184137050793	2
-1268.41569864	0.804489123481	0.686584579852	5.03944311447	3
0.66845542019	0.929883983907	0.85768736874	0.119598590259	0
-1.75765087118	0.807951943378	0.636066448237	0.250651049508	1
-1469.92429792	0.825602265256	0.682946125253	5.42458836131	2
-6946.82800041	0.804489123481	0.686584579852	11.7883091637	3
-10351.8072874	0.929883983907	0.85768736874	14.3897122515	0
0.296640954871	1.08095817358	1.20600603082	0.250651049508	1
-218.81057624	0.825602265256	0.682946125253	2.09854341294	2
-0.158388934115	1.21545859932	1.44139620331	11.7883091637	3
-2362.42375029	0.929883983907	0.85768736874	6.87576526192	0
-4825.96706984	1.08095817358	1.20600603082	9.82583402709	1
-5072.22554806	0.825602265256	0.682946125253	10.073340255	2
-53755.3501154	1.21545859932	1.44139620331	32.7892463353	3
-299.156846011	0.929883983907	0.85768736874	2.4516953015	0
-1957.1391604	1.08095817358	1.20600603082	6.25863053225	1
-153.988882789	0.825602265256	0.682946125253	1.76279624091	2
-374512.942278	1.21545859932	1.44139620331	86.5464413971	3
-69089.3426363	0.929883983907	0.85768736874	37.1727659135	0
-268.798898741	1.08095817358	1.20600603082	2.32457542489	1
-1346.08910509	0.825602265256	0.682946125253	5.1912864526	2
-2060.10653237	1.21545859932	1.44139620331	6.42104380757	3
-45.7854694091	0.929883983907	0.85768736874	0.971278703245	0
1.10343711013	1.19913188279	1.45668096724	2.32457542489	1
-19.1002589562	0.825602265256	0.682946125253	0.640061020778	2
-25.9889717911	1.21545859932	1.44139620331	0.73990024126	3
-454.651649955	0.929883983907	0.85768736874	3.02005065029	0
-322.745313648	1.19913188279	1.45668096724	2.54609096541	1
-15.5052204797	0.825602265256	0.682946125253	0.581186149861	2
1.37266653979	1.09140120303	1.19919694694	0.73990024126	3
-75.4675107025	0.929883983907	0.85768736874	1.23976737546	0
1.36922436021	0.936234663877	0.887900917036	2.54609096541	1
-646.89927027	0.825602265256	0.682946125253	3.60078579432	2
-2.44426669107	1.09140120303	1.19919694694	0.276691642478	3
-10.2233599289	0.929883983907	0.85768736874	0.481809225497	0
-3.57382343015	0.936234663877	0.887900917036	0.314879976815	1
-87318.3312864	0.825602265256	0.682946125253	41.7898827309	2
-43.8176830498	1.09140120303	1.19919694694	0.950803130091	3
-10.2233599289	0.827265726078	0.699545489232	0.481809225497	0
-3.57382343015	1.03181599986	1.04909058148	0.314879976815	1
-87318.3312864	0.550532795289	0.32264970313	41.7898827309	2
-43.8176830498	1.09140120303	1.19919694694	3.05084237853	3
-320.552238007	0.827265726078	0.699545489232	2.53746284531	0
-59.9865037903	1.03181599986	1.04909058148	1.10788221712	1
-99479.3562848	0.550532795289	0.32264970313	44.6050983479	2
-16.961528973	1.09140120303	1.19919694694	0.605725606736	3
-26907.5067824	0.827265726078	0.699545489232	23.1986596289	0
0.513159417906	0.789217805143	0.652447991051	1.10788221712	1
-16164.2035858	0.550532795289	0.32264970313	17.980871632	2
1.05322166056	0.916669919475	0.813016771071	0.605725606736	3
-17036.3658108	0.827265726078	0.699545489232	18.4595500798	0
-1206.68046635	0.789217805143	0.652447991051	4.91541272512	1
-50.041295137	0.550532795289	0.32264970313	1.0141493154	2
-8485.32265157	0.916669919475	0.813016771071	13.0282050169	3
-139.911539783	0.827265726078	0.699545489232	1.68104245242	0
0.368065267548	0.742039087646	0.578185575771	4.91541272512	1
-30266.28197	0.550532795289	0.32264970313	24.6039287987	2
-7.54319394654	0.916669919475	0.813016771071	0.422536164282	3
-44.7750897069	0.827265726078	0.699545489232	0.960819819391	0
1.35836808875	1.01829155337	1.02203471417	4.91541272512	1
-478.776334542	0.550532795289	0.32264970313	3.09890297073	2
-161.355859934	0.916669919475	0.813016771071	1.80410369155	3
-2.79536637469	0.827265726078	0.699545489232	0.289102505505	0
-9.28403730914	1.01829155337	1.02203471417	0.461902237902	1
-39.7842548306	0.550532795289	0.32264970313	0.907390780099	2
-44146.4655533	0.916669919475	0.813016771071	29.7145921055	3
-3.13561626409	0.827265726078	0.699545489232	0.300641408455	0
-387.617673382	1.01829155337	1.02203471417	2.78926986841	1
-133.793938005	0.550532795289	0.32264970313	1.64424806258	2
-661.622000004	0.916669919475	0.813016771071	3.64144379763	3
-3.13561626409	1.01729254679	1.06562220118	0.300641408455	0
-387.617673382	1.01829155337	1.02203471417	8.38347348561	1
-133.793938005	0.550532795289	0.32264970313	1.67878058746	2
-661.622000004	0.916669919475	0.813016771071	8.66027194074	3
-712265.085989	1.01729254679	1.06562220118	119.353799239	0
-740.24503675	1.01829155337	1.02203471417	3.85130804613	1
-3.50703285981	0.550532795289	0.32264970313	0.312751640111	2
-18.7840055159	0.916669919475	0.813016771071	0.635100812087	3
-712265.085989	1.10468499896	1.20260893262	119.353799239	0
-740.24503675	1.01829155337	1.02203471417	0.358724533638	1
-3.50703285981	0.550532795289	0.32264970313	5.49765006509	2
-18.7840055159	0.916669919475	0.813016771071	0.547439781411	3
-369570.511821	1.10468499896	1.20260893262	85.9734721257	0
-4424.20691882	1.01829155337	1.02203471417	9.40807160409	1
-43.2331602906	0.550532795289	0.32264970313	0.944635451911	2
-9.63382018558	0.916669919475	0.813016771071	0.469413820533	3
-259991.934591	1.10468499896	1.20260893262	72.1100989096	0
-83.7495843732	1.01829155337	1.02203471417	1.30486191555	1
-66.3187913441	0.550532795289	0.32264970313	1.16363600755	2
-19.408324543	0.916669919475	0.813016771071	0.644856125082	3
-942.839474264	1.10468499896	1.20260893262	4.34562566456	0
-172.318488941	1.01829155337	1.02203471417	1.86387840537	1
-163.513824471	0.550532795289	0.32264970313	1.81602572136	2
-522.354601063	0.916669919475	0.813016771071	3.23647415446	3
-942.839474264	1.04797615374	1.1113605621	4.34562566456	0
-172.318488941	1.01829155337	1.02203471417	0.311214453797	1
-163.513824471	0.550532795289	0.32264970313	2.43785026498	2
-522.354601063	0.916669919475	0.813016771071	3.69475293075	3
-26.9417797732	1.04797615374	1.1113605621	0.752667607022	0
-10.5039907341	1.01829155337	1.02203471417	0.487598960086	1
-14.6462396707	0.550532795289	0.32264970313	0.566213497376	2
-3111.80914895	0.916669919475	0.813016771071	7.89074495281	3
-275.18900908	1.04797615374	1.1113605621	2.35190414618	0
-296.850533762	1.01829155337	1.02203471417	2.44227017474	1
-86.4200241364	0.550532795289	0.32264970313	1.325169202	2
-90.6386443352	0.916669919475	0.813016771071	1.35663031733	3
-4.19878436238	1.04797615374	1.1113605621	0.334138621598	0
-974.073984397	1.01829155337	1.02203471417	4.41691664163	1
-120.590711317	0.550532795289	0.32264970313	1.56188576969	2
0.618417327466	0.990412823228	0.945757954934	1.35663031733	3
-334.505752626	1.04797615374	1.1113605621	2.59186959234	0
-0.219078264122	1.01829155337	1.02203471417	0.179037695691	1
0.475337086718	0.636761904576	0.40013647062	1.56188576969	2
-2.04365284403	0.990412823228	0.945757954934	0.261812887529	3
-334.505752626	0.963689369358	0.937983568119	2.59186959234	0
-0.219078264122	1.01829155337	1.02203471417	0.388658898327	1
0.475337086718	0.636761904576	0.40013647062	1.42898157395	2
-2.04365284403	0.990412823228	0.945757954934	0.172539635046	3
-12.1196550153	0.963689369358	0.937983568119	0.519678777228	0
-2.49300315468	1.01829155337	1.02203471417	0.278447471329	1
-289.312008905	0.636761904576	0.40013647062	2.41120573766	2
-3509.23987297	0.990412823228	0.945757954934	8.37928817923	3
-1.32559933579	0.963689369358	0.937983568119	0.232776540724	0
-148.241628962	1.01829155337	1.02203471417	1.72988598192	1
-1450.95946713	0.636761904576	0.40013647062	5.38951410369	2
-36.2744366384	0.990412823228	0.945757954934	0.867848871616	3
-73.6546238189	0.963689369358	0.937983568119	1.22505730787	0
-1.69272172902	1.01829155337	1.02203471417	0.248047103946	1
-4170.66272514	0.636761904576	0.40013647062	9.13460056237	2
-802.387390338	0.990412823228	0.945757954934	4.00941650841	3
-227.624305935	0.963689369358	0.937983568119	2.14013061515	0
-892.183038906	1.01829155337	1.02203471417	4.22745002446	1
-49.8884613324	0.636761904576	0.40013647062	1.01264117922	2
-542.621548303	0.990412823228	0.945757954934	3.2985002497	3
-9467.32455818	0.963689369358	0.937983568119	13.761328573	0
-13.0390019752	1.01829155337	1.02203471417	0.537078179318	1
-317.90104612	0.636761904576	0.40013647062	2.52699304582	2
-41054.2781982	0.990412823228	0.945757954934	28.6550734931	3
-3.84293520975	0.963689369358	0.937983568119	0.323313524912	0
-22713.3406492	1.01829155337	1.02203471417	21.3141850868	1
-43.3827142239	0.636761904576	0.40013647062	0.946217319474	2
1.37806008226	1.04120533744	1.07468924468	28.6550734931	3
-79298.6346662	0.963689369358	0.937983568119	39.8246201018	0
-1167.24897461	1.01829155337	1.02203471417	4.83452711477	1
-35.2270918008	0.636761904576	0.40013647062	0.855695487433	2
-23.966140205	1.04120533744	1.07468924468	0.71203633004	3
-1.34860341988	0.963689369358	0.937983568119	0.23376269932	0
-792.366938366	1.01829155337	1.02203471417	3.98434583069	1
-1.66189614096	0.636761904576	0.40013647062	0.246801243949	2
-2074.51407783	1.04120533744	1.07468924468	6.44344275119	3
-2512.56994306	0.963689369358	0.937983568119	7.09077370902	0
-5192.02106516	1.01829155337	1.02203471417	10.191569763	1
-7713.15411251	0.636761904576	0.40013647062	12.4213829818	2
-30850.4131544	1.04120533744	1.07468924468	24.840208051	3
-630.257503445	0.963689369358	0.937983568119	3.55426827914	0
-124.312179727	1.01829155337	1.02203471417	1.58553351454	1
-160.165142769	0.636761904576	0.40013647062	1.79749152615	2
-385.310768233	1.04120533744	1.07468924468	2.78098692839	3
-582.464377732	0.963689369358	0.937983568119	3.41715678391	0
-3399.78481141	1.01829155337	1.02203471417	8.24762809293	1
-997.9110483	0.636761904576	0.40013647062	4.47055856658	2
-7465.31998267	1.04120533744	1.07468924468	12.2202321003	3
-6672.55478712	0.963689369358	0.937983568119	11.5533012024	0
-11.0056396455	1.01829155337	1.02203471417	0.497780799254	1
-2526.2412556	0.636761904576	0.40013647062	7.11002799173	2
-115.094528375	1.04120533744	1.07468924468	1.52629076479	3
-78.2694649272	0.963689369358	0.937983568119	1.26216569029	0
-672.06701141	1.01829155337	1.02203471417	3.67001541678	1
-1.25798568644	0.636761904576	0.40013647062	0.229853529284	2
-9.39130833511	1.04120533744	1.07468924468	0.464218803904	3
-1615.79595122	0.963689369358	0.937983568119	5.68714268817	0
-3282.01696517	1.01829155337	1.02203471417	8.10358021091	1
-3596.58617993	0.636761904576	0.40013647062	8.4828884544	2
-69.289753905	1.04120533744	1.07468924468	1.18889360722	3
-16.6074556448	0.963689369358	0.937983568119	0.599851685079	0
1.38292838415	0.969634705368	0.934836210779	8.10358021091	1
-106.15583177	0.636761904576	0.40013647062	1.46655704512	2
-4395.11519834	1.04120533744	1.07468924468	9.37709853302	3
-16.6074556448	1.26025265044	1.5592896823	0.599851685079	0
1.38292838415	0.688149190465	0.455676660212	8.10358021091	1
-106.15583177	0.636761904576	0.40013647062	1.61636340869	2
-4395.11519834	0.834017615742	0.683241056541	9.37709853302	3
-106792.39638	1.26025265044	1.5592896823	46.2155341906	0
-7.65094952086	0.688149190465	0.455676660212	0.425078724018	1
0.959919740281	0.71685174703	0.52477794639	1.61636340869	2
-679.862672162	0.834017615742	0.683241056541	3.69119579194	3
-3.91039318256	1.26025265044	1.5592896823	0.325393292566	0
-16.0417911489	0.688149190465	0.455676660212	0.590346300211	1
-51.5798191573	0.71685174703	0.52477794639	1.0292081006	2
-14.8920496416	0.834017615742	0.683241056541	0.57053827569	3
-6.46228260464	1.26025265044	1.5592896823	0.396129503179	0
-751.039767187	0.688149190465	0.455676660212	3.87923552713	1
-28.0020270644	0.71685174703	0.52477794639	0.766624727284	2
-179.308741035	0.834017615742	0.683241056541	1.90101229662	3
-8357.42941304	1.26025265044	1.5592896823	12.9296659351	0
-95.7564186763	0.688149190465	0.455676660212	1.39384407475	1
-1.20011993964	0.71685174703	0.52477794639	0.227322084252	2
-42.7819781429	0.834017615742	0.683241056541	0.939847058864	3
-6.66875612072	1.26025265044	1.5592896823	0.401307928666	0
-274.981945125	0.688149190465	0.455676660212	2.35102357149	1
0.736980090502	0.814853049036	0.635799430562	0.227322084252	2
1.16341187279	1.01513952154	1.0047908102	0.939847058864	3
-79916.6541416	1.26025265044	1.5592896823	39.9795041961	0
-3244.40325995	0.688149190465	0.455676660212	8.05703035431	1
-0.82798231517	0.814853049036	0.635799430562	0.210315423826	2
-2.04990073168	1.01513952154	1.0047908102	0.262051418293	3
-586.49963028	1.26025265044	1.5592896823	3.42894525136	0
-1423.14228557	0.688149190465	0.455676660212	5.33765104166	1
-30.920673877	0.814853049036	0.635799430562	0.803795004174	2
-243.591002737	1.01513952154	1.0047908102	2.21347983635	3
-13173.7060723	1.26025265044	1.5592896823	16.2327383512	0
-4259.02837909	0.688149190465	0.455676660212	9.23083097629	1
-7914.3741484	0.814853049036	0.635799430562	12.5823350734	2
-132.957208902	1.01513952154	1.0047908102	1.63915133811	3
-5.94263536435	1.26025265044	1.5592896823	0.382786674902	0
-393.714271599	0.688149190465	0.455676660212	2.8110422201	1
-659.962654854	0.814853049036	0.635799430562	3.63688410982	2
0.352458847079	1.01513952154	1.0047908102	0.143609728968	3
-29796.3398699	1.26025265044	1.5592896823	24.4121787297	0
-33.089943912	0.688149190465	0.455676660212	0.830344392066	1
-20.3290868513	0.814853049036	0.635799430562	0.65898002111	2
0.90309195897	1.01513952154	1.0047908102	0.0980361770796	3
-381.05863292	1.26025265044	1.5592896823	2.76565464033	0
-5.0586481718	0.688149190465	0.455676660212	0.3589511034	1
-2373.38809535	0.814853049036	0.635799430562	6.89169317643	2
-1663.90477664	1.01513952154	1.0047908102	5.77111501047	3
-381.05863292	1.31185332054	1.71476016589	2.76565464033	0
-5.0586481718	0.688149190465	0.455676660212	0.23308306032	1
-2373.38809535	0.814853049036	0.635799430562	2.12948169756	2
-1663.90477664	1.01513952154	1.0047908102	0.611664141827	3
-3281.83632677	1.31185332054	1.71476016589	8.10335729599	0
-3580246.32608	0.688149190465	0.455676660212	267.591020392	1
-178194.399301	0.814853049036	0.635799430562	59.6985398394	2
-11775.3610069	1.01513952154	1.0047908102	15.3471460887	3
-3281.83632677	0.705120867002	0.482152257166	8.10335729599	0
-3580246.32608	0.688149190465	0.455676660212	1.45493603366	1
-178194.399301	0.814853049036	0.635799430562	3.96654414032	2
-11775.3610069	1.01513952154	1.0047908102	2.10489869932	3
-35777.1401443	0.705120867002	0.482152257166	26.7501490803	0
-631.900144632	0.688149190465	0.455676660212	3.55888687989	1
-128897.160814	0.814853049036	0.635799430562	50.7737224281	2
-147.992036716	1.01513952154	1.0047908102	1.72844255488	3
-27603.8307602	0.705120867002	0.482152257166	23.496899543	0
-999.167267789	0.688149190465	0.455676660212	4.47336766732	1
-102.598143306	0.814853049036	0.635799430562	1.44209424009	2
0.402175181218	1.06160330092	1.09008137183	1.72844255488	3
0.633454623632	0.705120867002	0.482152257166	0.122490157658	0
-5023.06596367	0.688149190465	0.455676660212	10.0244197939	1
-908.167783236	0.814853049036	0.635799430562	4.26509420716	2
-9593.10388232	1.06160330092	1.09008137183	13.8524276059	3
-170607.714031	0.705120867002	0.482152257166	58.4138849379	0
-3541.05252155	0.688149190465	0.455676660212	8.4171683696	1
0.627824603271	0.652499029667	0.430436868561	4.26509420716	2
-14.3043944288	1.06160330092	1.09008137183	0.560143570678	3
-6344.01457559	0.705120867002	0.482152257166	11.265343512	0
0.527910356449	0.96632227145	0.897766364193	8.4171683696	1
-56.5547192645	0.652499029667	0.430436868561	1.07646055036	2
-37.9570486489	1.06160330092	1.09008137183	0.887025312026	3
-92.3357265164	0.705120867002	0.482152257166	1.36908270807	0
-1818.09848679	0.96632227145	0.897766364193	6.03238283491	1
-4.547625332	0.652499029667	0.430436868561	0.344420437599	2
-1.69314346458	1.06160330092	1.09008137183	0.248064105601	3
-87.8401103271	0.705120867002	0.482152257166	1.33584248238	0
-1118.0647982	0.96632227145	0.897766364193	4.73169830983	1
-2196112.44227	0.652499029667	0.430436868561	209.576421666	2
-92.5609267637	1.06160330092	1.09008137183	1.37072661989	3
-2.73451893758	0.705120867002	0.482152257166	0.286990086845	0
1.19097755408	1.10593515474	1.2005418807	4.73169830983	1
-5387.05355299	0.652499029667	0.430436868561	10.381172573	2
-29.4034388879	1.06160330092	1.09008137183	0.784692110929	3
-3.25529577779	0.705120867002	0.482152257166	0.304596202786	0
-1.37849286249	1.10593515474	1.2005418807	0.235037844709	1
-11.5351864568	0.652499029667	0.430436868561	0.508307643393	2
-8.07721279541	1.06160330092	1.09008137183	0.434991019567	3
-4.86888337318	0.705120867002	0.482152257166	0.353624940664	0
-3.87602006952	1.10593515474	1.2005418807	0.324335216383	1
-1004.70888831	0.652499029667	0.430436868561	4.48573858996	2
-236.11212695	1.06160330092	1.09008137183	2.17943007922	3
-403.25406247	0.705120867002	0.482152257166	2.84477664863	0
-3774.04203773	1.10593515474	1.2005418807	8.68956349225	1
-20.0630847691	0.652499029667	0.430436868561	0.654931009022	2
-223.295042088	1.06160330092	1.09008137183	2.11980512618	3
-12.5407888397	0.705120867002	0.482152257166	0.527720293327	0
-49695.7166223	1.10593515474	1.2005418807	31.5268457886	1
-11.3929608557	0.652499029667	0.430436868561	0.505501877651	2
-806.424771735	1.06160330092	1.09008137183	4.01947364289	3
-31.6211737219	0.705120867002	0.482152257166	0.812463171864	0
-391.53408237	1.10593515474	1.2005418807	2.80327568723	1
-3.17363580932	0.652499029667	0.430436868561	0.301903374248	2
-6.62830636761	1.06160330092	1.09008137183	0.400298711649	3
-0.994770423977	0.705120867002	0.482152257166	0.218101672794	0
0.356634447921	1.10593515474	1.2005418807	0.143318673722	1
-129344.882253	0.652499029667	0.430436868561	50.8618257439	2
-585.79577656	1.06160330092	1.09008137183	3.42689195371	3
-0.994770423977	0.788143758693	0.621696614438	0.218101672794	0
0.356634447921	1.10593515474	1.2005418807	2.38075872736	1
-129344.882253	0.652499029667	0.430436868561	6.82005780831	2
-585.79577656	1.06160330092	1.09008137183	0.491578885441	3
-0.609005475881	0.788143758693	0.621696614438	0.199632263709	0
-3176.70506975	1.10593515474	1.2005418807	7.97256384898	1
-262.423743429	0.652499029667	0.430436868561	2.29698667819	2
-542.348537342	1.06160330092	1.09008137183	3.29767246373	3
-2.26839892535	0.788143758693	0.621696614438	0.27026081792	0
-37.5907607219	1.10593515474	1.2005418807	0.882886258605	1
-88.212307994	0.652499029667	0.430436868561	1.33862582191	2
-0.360805049534	1.06160330092	1.09008137183	0.186786059936	3
-450555.803271	0.788143758693	0.621696614438	94.9270442938	0
-18.7259088427	1.10593515474	1.2005418807	0.634185389338	1
-4.82296319237	0.652499029667	0.430436868561	0.35232399158	2
-749.252533979	1.06160330092	1.09008137183	3.87462560911	3
-450555.803271	0.813984846895	0.649832317455	94.9270442938	0
-18.7259088427	1.10593515474	1.2005418807	4.65994821817	1
-4.82296319237	0.652499029667	0.430436868561	5.48281358214	2
-749.252533979	0.793920639404	0.603255324731	3.87462560911	3
-2531.62122586	0.813984846895	0.649832317455	7.11759070532	0
-95818.7370663	1.10593515474	1.2005418807	43.7767337093	1
-75.2344586013	0.652499029667	0.430436868561	1.23788614308	2
1.38146215612	0.963266893424	0.93513595175	3.87462560911	3
-117.255927478	0.813984846895	0.649832317455	1.54038679583	0
-18.474922005	1.10593515474	1.2005418807	0.630215337242	1
-11380.1534379	0.652499029667	0.430436868561	15.0874365513	2
-1490.74402913	0.963266893424	0.93513595175	5.46283383545	3
-0.928573280837	0.813984846895	0.649832317455	0.215045104135	0
1.37754504065	0.897803176394	0.803595863239	0.630215337242	1
-67597.3294525	0.652499029667	0.430436868561	36.7692026291	2
-30.5306103866	0.963266893424	0.93513595175	0.79892749291	3
-373.350542465	0.813984846895	0.649832317455	2.73764201102	0
-469.06560104	0.897803176394	0.803595863239	3.06740687748	1
-1048.55039534	0.652499029667	0.430436868561	4.58243176032	2
-23150.2743491	0.963266893424	0.93513595175	21.5182053135	3
-313.599199762	0.813984846895	0.649832317455	2.50991173678	0
-16.2738640174	0.897803176394	0.803595863239	0.594264428975	1
-3702.05967939	0.652499029667	0.430436868561	8.6063271213	2
-715.026793318	0.963266893424	0.93513595175	3.78526205137	3
-0.064664608389	0.813984846895	0.649832317455	0.170194663147	0
-376.916656448	0.897803176394	0.803595863239	2.75063739162	1
-7341.71017507	0.652499029667	0.430436868561	12.1186581944	2
-1541.68202759	0.963266893424	0.93513595175	5.55529598518	3
-24136.3889028	0.813984846895	0.649832317455	21.9716965887	0
-1.6877438638	0.897803176394	0.803595863239	0.247846340445	1
-435.137120218	0.652499029667	0.430436868561	2.9547276246	2
-4.2216016304	0.963266893424	0.93513595175	0.334820793565	3
-12.963981177	0.813984846895	0.649832317455	0.53567952615	0
-55.1972698866	0.897803176394	0.803595863239	1.06377550683	1
-241.168171854	0.652499029667	0.430436868561	2.20250683728	2
-549.53268412	0.963266893424	0.93513595175	3.3193864815	3
-1285.63002465	0.813984846895	0.649832317455	5.07348730403	0
-146.732258492	0.897803176394	0.803595863239	1.72113860599	1
-218.565099321	0.652499029667	0.430436868561	2.09737333768	2
-17671.6182157	0.963266893424	0.93513595175	18.8005328979	3
-1.63236268974	0.813984846895	0.649832317455	0.245601679535	0
-0.372161162651	0.897803176394	0.803595863239	0.187393048027	1
-3398.30162794	0.652499029667	0.430436868561	8.24582958167	2
-936.553633075	0.963266893424	0.93513595175	4.33113675525	3
-3.0154444745	0.813984846895	0.649832317455	0.296617296673	0
-15.3254848424	0.897803176394	0.803595863239	0.578085312082	1
-12.3614682371	0.652499029667	0.430436868561	0.52431125864	2
-2524.82188099	0.963266893424	0.93513595175	7.10803141178	3
-41.0989950946	0.813984846895	0.649832317455	0.921766148808	0
1.1147232737	0.782129335773	0.627810575099	0.578085312082	1
-1600.3050998	0.652499029667	0.430436868561	5.65983877219	2
-10514.0056846	0.963266893424	0.93513595175	14.5019925053	3
-46.7817431661	0.813984846895	0.649832317455	0.981482447382	0
-501.236281485	0.782129335773	0.627810575099	3.17055177546	1
-0.57339303109	0.652499029667	0.430436868561	0.197840318989	2
-47.4980057835	0.963266893424	0.93513595175	0.988753279067	3
-46.7817431661	0.980958628107	0.921810305453	0.981482447382	0
-501.236281485	0.782129335773	0.627810575099	0.482822838706	1
-0.57339303109	0.652499029667	0.430436868561	2.58706499887	2
-47.4980057835	0.963266893424	0.93513595175	0.891399721359	3
-767.592817004	0.980958628107	0.921810305453	3.92167429439	0
-3.03095440318	0.782129335773	0.627810575099	0.297139730193	1
-812.454694224	0.652499029667	0.430436868561	4.03444752298	2
0.886720214657	1.09514531025	1.1692368508	0.891399721359	3
-767.592817004	0.741575329468	0.566302032843	3.92167429439	0
-3.03095440318	0.782129335773	0.627810575099	1.7977981821	1
-812.454694224	0.652499029667	0.430436868561	0.34451783837	2
0.886720214657	0.845275080671	0.697967953708	0.891399721359	3
-5.42234180898	0.741575329468	0.566302032843	0.368944125005	0
-134.815347407	0.782129335773	0.627810575099	1.65044838736	1
-442.167548481	0.652499029667	0.430436868561	2.97842641353	2
-164.898368167	0.845275080671	0.697967953708	1.82363381591	3
-533.327007482	0.741575329468	0.566302032843	3.27020077072	0
1.34501924926	0.838605931731	0.707439227152	1.65044838736	1
-375.621310459	0.652499029667	0.430436868561	2.74592409589	2
-64.0114747186	0.845275080671	0.697967953708	1.14363561748	3
-428.380340981	0.741575329468	0.566302032843	2.93177075346	0
-275.992280571	0.838605931731	0.707439227152	2.355317079	1
-247.963594518	0.652499029667	0.430436868561	2.23314684281	2
-203.894589921	0.845275080671	0.697967953708	2.02621931923	3
-383.13163758	0.741575329468	0.566302032843	2.77314004024	0
-3206.95587174	0.838605931731	0.707439227152	8.01041761495	1
-26.4970935876	0.652499029667	0.430436868561	0.746736099936	2
-581.413027004	0.845275080671	0.697967953708	3.41407871486	3
-383.13163758	0.737591326287	0.542905239496	2.77314004024	0
-3206.95587174	0.838605931731	0.707439227152	1.95222048578	1
-26.4970935876	0.788253702473	0.632536073181	0.746736099936	2
-581.413027004	0.978681897218	0.977394452715	3.41407871486	3
-11.3047983303	0.737591326287	0.542905239496	0.503754799285	0
1.35957445816	1.1003855386	1.22174077636	1.95222048578	1
-3.13232033985	0.788253702473	0.632536073181	0.300531758709	2
-409.087337194	0.978681897218	0.977394452715	2.86520848719	3
-150.247470332	0.737591326287	0.542905239496	1.74144260251	0
-33.7987885687	1.1003855386	1.22174077636	0.838837709315	1
-5677.74887199	0.788253702473	0.632536073181	10.6575161445	2
-116.044940712	0.978681897218	0.977394452715	1.5325050556	3
-0.988440754967	0.737591326287	0.542905239496	0.217811263013	0
-2101.07706589	1.1003855386	1.22174077636	6.48453654851	1
-256.462890717	0.788253702473	0.632536073181	2.27088765586	2
-269.909426393	0.978681897218	0.977394452715	2.32934786132	3
-44.9657353574	0.737591326287	0.542905239496	0.962801972549	0
0.812003623677	1.15958334006	1.3160927264	6.48453654851	1
-562.19262629	0.788253702473	0.632536073181	3.35730925847	2
0.761902599459	1.00747747598	1.04839587276	2.32934786132	3
-2517.15056498	0.737591326287	0.542905239496	7.09723074381	0
-17.0174385598	1.15958334006	1.3160927264	0.606647922927	1
-37.9279835164	0.788253702473	0.632536073181	0.886697581774	2
-5.10836121231	1.00747747598	1.04839587276	0.360333394847	3
-70.5436106137	0.737591326287	0.542905239496	1.19939365659	0
-4907.46432685	1.15958334006	1.3160927264	9.90842870834	1
1.37445378306	1.00139819887	0.991154736907	0.886697581774	2
-223.77359568	1.00747747598	1.04839587276	2.12206146112	3
-264.591603057	0.737591326287	0.542905239496	2.30640520992	0
-1.72521317409	1.15958334006	1.3160927264	0.249353553569	1
-129.656436184	1.00139819887	0.991154736907	1.61888901871	2
-121.944850588	1.00747747598	1.04839587276	1.57053173892	3
1.10623492041	0.737591326287	0.542905239496	0.074486460432	0
-7.7045434507	1.15958334006	1.3160927264	0.426337659854	1
-39.01570082	1.00139819887	0.991154736907	0.898880941835	2
-8.81426272952	1.00747747598	1.04839587276	0.451617300141	3
-1.43600470444	0.737591326287	0.542905239496	0.237472156862	0
1.08987574376	0.954521172883	0.938420546925	0.426337659854	1
-84.6677687814	1.00139819887	0.991154736907	1.31187968458	2
1.33022755347	0.929594103087	0.880797251706	0.451617300141	3
-241129.831901	0.737591326287	0.542905239496	69.4451172578	0
-5.08179578916	0.954521172883	0.938420546925	0.359595393434	1
-1214.10266833	1.00139819887	0.991154736907	4.93048945823	2
-3.0668984959	0.929594103087	0.880797251706	0.298346947552	3
-241129.831901	0.74903533794	0.544777386601	69.4451172578	0
-5.08179578916	0.954521172883	0.938420546925	2.10696975722	1
-1214.10266833	1.00139819887	0.991154736907	3.90869603655	2
-3.0668984959	0.929594103087	0.880797251706	1.55021028421	3
-1985.52212761	0.74903533794	0.544777386601	6.30381753253	0
-7997.1452321	0.954521172883	0.938420546925	12.6479475637	1
-34.266131592	1.00139819887	0.991154736907	0.84439064599	2
1.29595386523	1.05168263251	1.08623536351	1.55021028421	3
-751.084795469	0.74903533794	0.544777386601	3.87935160053	0
-141.501213203	0.954521172883	0.938420546925	1.69047247693	1
-20.6501224403	1.00139819887	0.991154736907	0.663833849696	2
-18929.5565046	1.05168263251	1.08623536351	19.4581294842	3
-58.0424346901	0.74903533794	0.544777386601	1.09019338881	0
-25.8657224242	0.954521172883	0.938420546925	0.738232605403	1
-9578.18379844	1.00139819887	0.991154736907	13.8416526795	2
-227.624547322	1.05168263251	1.08623536351	2.14013174305	3
0.7716992221	0.74903533794	0.544777386601	0.11062977336	0
-3986.986606	0.954521172883	0.938420546925	8.93125999236	1
-73.8591578066	1.00139819887	0.991154736907	1.22672575881	2
0.221485472205	1.05168263251	1.08623536351	0.152457278448	3
-15816.4632729	0.74903533794	0.544777386601	17.7864256777	0
0.476077294416	0.94765913337	0.861727747622	8.93125999236	1
-2.3286392053	1.15345355185	1.38034824982	1.22672575881	2
-93.3035368475	1.05168263251	1.08623536351	1.37613359386	3
-1407.05764671	0.74903533794	0.544777386601	5.30743119271	0
-19.7776429209	0.94765913337	0.861727747622	0.65055806014	1
-1865.18087739	1.15345355185	1.38034824982	6.10993375406	2
1.30616618512	0.843394935886	0.699133101728	1.37613359386	3
-28.9794442493	0.74903533794	0.544777386601	0.779270053436	0
-670.381827479	0.94765913337	0.861727747622	3.66542077813	1
-352.110685111	1.15345355185	1.38034824982	2.65892584203	2
-24.0495741246	0.843394935886	0.699133101728	0.713207132387	3
-17264.6380446	0.74903533794	0.544777386601	18.5827994076	0
1.37095726795	0.880084768342	0.770610932901	3.66542077813	1
-1.48298658878	1.08490001398	1.22519874356	2.65892584203	2
-2650.99257201	0.843394935886	0.699133101728	7.28337314514	3
-9779.21093002	0.74903533794	0.544777386601	13.9861321148	0
-11.3697005049	0.880084768342	0.770610932901	0.505041524326	1
-988.805619672	1.08490001398	1.22519874356	4.45014441615	2
-460.998701977	0.843394935886	0.699133101728	3.04099440492	3
-569.838603689	0.74903533794	0.544777386601	3.38000665753	0
1.36321557429	1.04960206797	1.08834009529	0.505041524326	1
-6.69276135572	1.08490001398	1.22519874356	0.40190565847	2
-145.196371165	0.843394935886	0.699133101728	1.71219168158	3
-41508.4552585	0.74903533794	0.544777386601	28.8131355132	0
0.123910511355	0.651887901933	0.44433473468	0.505041524326	1
-32.6578490889	1.08490001398	1.22519874356	0.825124180335	2
-62.121488064	0.843394935886	0.699133101728	1.12698832846	3
-20.4966412648	0.74903533794	0.544777386601	0.661517767329	0
-10.6053832865	0.651887901933	0.44433473468	0.489673970032	1
-1408.29369829	1.08490001398	1.22519874356	5.30975958938	2
-1.3979796957	0.843394935886	0.699133101728	0.235865480963	3
-1.97387468538	0.74903533794	0.544777386601	0.259133990251	0
-2758.60048386	0.651887901933	0.44433473468	7.42964888863	1
-17.1868051258	1.08490001398	1.22519874356	0.60943337102	2
-100.411935028	0.843394935886	0.699133101728	1.42685375276	3
-1.97387468538	0.730037277379	0.55807456052	0.259133990251	0
-2758.60048386	0.651887901933	0.44433473468	1.25037097972	1
-17.1868051258	1.07505620944	1.10422518334	0.60943337102	2
-100.411935028	0.843394935886	0.699133101728	9.23029479311	3
-3550.95095562	0.730037277379	0.55807456052	8.42891998085	0
-196.15148411	0.651887901933	0.44433473468	1.98763744516	1
-1575.65065435	1.07505620944	1.10422518334	5.6161095091	2
-71.7420737831	0.843394935886	0.699133101728	1.20934461873	3
-41.8554422406	0.730037277379	0.55807456052	0.929936436542	0
-0.742243512062	0.651887901933	0.44433473468	0.206198451587	1
-0.463934210751	1.27357667423	1.58773622101	5.6161095091	2
-26.5766095163	0.843394935886	0.699133101728	0.747800188234	3
-2292.80263922	0.730037277379	0.55807456052	6.77375270552	0
1.33266888047	0.895714669008	0.816815115945	0.206198451587	1
-6.55711344211	1.27357667423	1.58773622101	0.398516248148	2
-129.273126174	0.843394935886	0.699133101728	1.61651954973	3
-6.04447961704	0.730037277379	0.55807456052	0.385438093001	0
-238.55431285	0.895714669008	0.816815115945	2.19060703646	1
0.759165756224	0.874814686974	0.734303061103	0.398516248148	2
-9.6313792324	0.843394935886	0.699133101728	0.469361817624	3
-22.9175702599	0.730037277379	0.55807456052	0.697154456626	0
-32.945294846	0.895714669008	0.816815115945	0.828600523844	1
-6935.33157987	0.874814686974	0.734303061103	11.7785527349	2
1.15601487099	0.849399221936	0.700314772709	0.469361817624	3
-35.6588867307	0.730037277379	0.55807456052	0.860726824149	0
-31.7060388933	0.895714669008	0.816815115945	0.813507043032	1
1.18796893106	0.837557840757	0.682484477823	11.7785527349	2
-15003.8717004	0.849399221936	0.700314772709	17.3235419859	3
-35.6588867307	0.814378097831	0.691514256	0.860726824149	0
-31.7060388933	0.895714669008	0.816815115945	2.86403074964	1
1.18796893106	0.837557840757	0.682484477823	3.104053945	2
-15003.8717004	0.849399221936	0.700314772709	1.83582982058	3
-35.6588867307	1.10566127637	1.18808575226	0.860726824149	0
-31.7060388933	1.01785220903	1.04258860289	2.86403074964	1
1.18796893106	0.837557840757	0.682484477823	2.32930621353	2
-15003.8717004	0.849399221936	0.700314772709	0.998852940052	3
-178.18530529	1.10566127637	1.18808575226	1.89509341115	0
-3.27876243506	1.01785220903	1.04258860289	0.305365649504	1
-1406.48426165	0.837557840757	0.682484477823	5.30635073891	2
-31.4229791743	0.849399221936	0.700314772709	0.810020070542	3
-3394.54861321	1.10566127637	1.18808575226	8.24127691535	0
-444.529251496	1.01785220903	1.04258860289	2.98634525149	1
-5066.18087483	0.837557840757	0.682484477823	10.0673378024	2
-61.0833532001	0.849399221936	0.700314772709	1.11773878666	3
-14.0833789076	1.10566127637	1.18808575226	0.556183880877	0
-392.951015323	1.01785220903	1.04258860289	2.80832570007	1
-16.0820526154	0.837557840757	0.682484477823	0.591027904167	2
0.262547695334	0.621036331525	0.377859097275	1.11773878666	3
-274.023169716	1.10566127637	1.18808575226	2.34694190928	0
1.36590881126	0.955088482633	0.925162392658	2.80832570007	1
-1348.47436977	0.837557840757	0.682484477823	5.19587916782	2
-84.6797973741	0.621036331525	0.377859097275	1.31197137113	3
-274.023169716	0.833015062636	0.708312635335	2.34694190928	0
1.36590881126	0.955088482633	0.925162392658	1.34617844036	1
-1348.47436977	0.837557840757	0.682484477823	8.18041048128	2
-84.6797973741	0.621036331525	0.377859097275	1.70862414555	3
-274.023169716	0.97870671979	0.985466473536	2.34694190928	0
1.36590881126	0.955088482633	0.925162392658	13.779557564	1
-1348.47436977	0.837557840757	0.682484477823	1.20125416918	2
-84.6797973741	0.621036331525	0.377859097275	5.20872622028	3
-35.0852796235	0.97870671979	0.985466473536	0.854036605577	0
-12.1949542669	0.955088482633	0.925162392658	0.521125720469	1
-45871.4826766	0.837557840757	0.682484477823	30.2895580434	2
-110.509966601	0.621036331525	0.377859097275	1.49595195886	3
-3.09555940782	0.97870671979	0.985466473536	0.299306063006	0
1.08686739511	0.857841214723	0.759731351809	0.521125720469	1
-3.53681722678	0.837557840757	0.682484477823	0.313702527454	2
-1559.92159258	0.621036331525	0.377859097275	5.58803228183	3
-3.09555940782	0.986313931892	1.01572932228	0.299306063006	0
1.08686739511	0.857841214723	0.759731351809	3.05883380352	1
-3.53681722678	0.837557840757	0.682484477823	30.9879264578	2
-1559.92159258	0.621036331525	0.377859097275	0.248118882739	3
-534.148485256	0.986313931892	1.01572932228	3.27271181687	0
-28.5907012566	0.857841214723	0.759731351809	0.774265430152	1
-110529.711752	0.837557840757	0.682484477823	47.0172511742	2
-195.125708503	0.621036331525	0.377859097275	1.98246994965	3
-534.148485256	0.820728989816	0.684870307966	3.27271181687	0
-28.5907012566	1.08581683557	1.19528876848	0.774265430152	1
-110529.711752	0.837557840757	0.682484477823	0.687497717526	2
-195.125708503	0.621036331525	0.377859097275	19.7200132732	3
-534.148485256	1.17863332882	1.34924219259	3.27271181687	0
-28.5907012566	1.08581683557	1.19528876848	0.498480918208	1
-110529.711752	0.837557840757	0.682484477823	2.71446442733	2
-195.125708503	0.621036331525	0.377859097275	1.34395984224	3
-732.732809361	1.17863332882	1.34924219259	3.83175274756	0
-140.454349334	1.08581683557	1.19528876848	1.68426836278	1
-1757.83968617	0.837557840757	0.682484477823	5.9316495728	2
-10888.4192284	0.621036331525	0.377859097275	14.7579150797	3
-305.821835558	1.17863332882	1.34924219259	2.4787314583	0
1.08326081209	1.08581683557	1.19528876848	0.0775094507403	1
-324.713557971	0.837557840757	0.682484477823	2.55380972091	2
-9.10120256669	0.621036331525	0.377859097275	0.457926830978	3
-250.922878309	1.17863332882	1.34924219259	2.2463593874	0
-316.541946008	1.08581683557	1.19528876848	2.52160898066	1
-169.985719166	0.837557840757	0.682484477823	1.8513204246	2
-3182.99548168	0.621036331525	0.377859097275	7.98045002269	3
-61.7865694999	1.17863332882	1.34924219259	1.12401259833	0
-2.27740529006	1.08581683557	1.19528876848	0.270593859866	1
0.122069786798	0.837557840757	0.682484477823	0.158844374971	2
-396.783798364	0.621036331525	0.377859097275	2.82194062632	3
-287.114213792	1.17863332882	1.34924219259	2.40207352241	0
-30.1394991994	1.08581683557	1.19528876848	0.794016948927	1
-12.3426162026	0.837557840757	0.682484477823	0.523951577198	2
1.3832805765	0.984740444221	0.964741183746	2.82194062632	3
-2471.1453673	1.17863332882	1.34924219259	7.03211065592	0
-1085.40576203	1.08581683557	1.19528876848	4.66216560964	1
-958.018783989	0.837557840757	0.682484477823	4.3804164883	2
-433.471618115	0.984740444221	0.964741183746	2.94908550122	3
-372.418125672	1.17863332882	1.34924219259	2.73423397767	0
-88.0733579942	1.08581683557	1.19528876848	1.33758741437	1
-0.747385182355	0.837557840757	0.682484477823	0.206447656424	2
-119.651163049	0.984740444221	0.964741183746	1.55585866716	3
-8118.12497314	1.17863332882	1.34924219259	12.7432402627	0
-54779.8986566	1.08581683557	1.19528876848	33.1002363445	1
-3670.65427741	0.837557840757	0.682484477823	8.56975836762	2
-40151.9397644	0.984740444221	0.964741183746	28.3384274126	3
-102.723793863	1.17863332882	1.34924219259	1.44296528318	0
1.10054801705	0.738734320049	0.554086812442	33.1002363445	1
-353.692059698	0.837557840757	0.682484477823	2.66486662427	2
-90.0779493041	0.984740444221	0.964741183746	1.35249100451	3
-16.7926583377	1.17863332882	1.34924219259	0.602931254746	0
-5718.80785408	0.738734320049	0.554086812442	10.6959726071	1
-0.66877291973	0.837557840757	0.682484477823	0.202604021654	2
-410.46661884	0.984740444221	0.964741183746	2.87001834628	3
-16.7926583377	0.903842515487	0.804539817082	0.602931254746	0
-5718.80785408	0.738734320049	0.554086812442	1.53754687205	1
-0.66877291973	0.837557840757	0.682484477823	0.192200152357	2
-410.46661884	0.984740444221	0.964741183746	0.956686779674	3
-11.7474701763	0.903842515487	0.804539817082	0.512466910855	0
-254.598163806	0.738734320049	0.554086812442	2.26266131078	1
-10519.8628031	0.837557840757	0.682484477823	14.5060307801	2
-5217.84359833	0.984740444221	0.964741183746	10.2168754959	3
-393.510888173	0.903842515487	0.804539817082	2.81031861088	0
0.858296623898	0.730240070823	0.51600723397	2.26266131078	1
-3.04415210183	0.837557840757	0.682484477823	0.297583556724	2
-118817.372364	0.984740444221	0.964741183746	48.7480781181	3
-188.003051773	0.903842515487	0.804539817082	1.9462101548	0
-15.8838047813	0.730240070823	0.51600723397	0.587664042477	1
-150.464670252	0.837557840757	0.682484477823	1.74268939752	2
-2.99953212635	0.984740444221	0.964741183746	0.296080350113	3
-93.9951021607	0.903842515487	0.804539817082	1.38114987399	0
1.30703783798	0.901797482051	0.830414048792	0.587664042477	1
1.0453537333	0.837557840757	0.682484477823	0.0822548267877	2
0.668516347513	0.984740444221	0.964741183746	0.119593495833	3
-90.6771494998	0.903842515487	0.804539817082	1.3569141171	0
-9.73315951218	0.901797482051	0.830414048792	0.471525313678	1
-2.77121134923	0.837557840757	0.682484477823	0.288265776984	2
-102.086419073	0.984740444221	0.964741183746	1.43854138371	3
-500.41848802	0.903842515487	0.804539817082	3.16797138428	0
-2.34252975639	0.901797482051	0.830414048792	0.272989974768	1
-2.08102466945	0.837557840757	0.682484477823	0.263236442357	2
-396.828769008	0.984740444221	0.964741183746	2.82209998252	3
-7.34995182819	0.903842515487	0.804539817082	0.417937755844	0
-6397.90648476	0.901797482051	0.830414048792	11.3130810404	1
-0.118786021232	0.643182534758	0.435137622437	0.263236442357	2
-70.5124090708	0.984740444221	0.964741183746	1.19913348407	3
-7.34995182819	0.971074275409	0.930941751976	0.417937755844	0
-6397.90648476	0.935168046742	0.88546189657	11.3130810404	1
-0.118786021232	0.643182534758	0.435137622437	0.278817776199	2
-70.5124090708	0.984740444221	0.964741183746	4.06174915896	3
-31.5661344541	0.971074275409	0.930941751976	0.811785452123	0
-1.70448784327	0.935168046742	0.88546189657	0.248521001248	1
-67.5841939061	0.643182534758	0.435137622437	1.17446022041	2
-1383.17136759	0.984740444221	0.964741183746	5.26223339306	3
-1.12602522445	0.971074275409	0.930941751976	0.224038915559	0
-6.76720906609	0.935168046742	0.88546189657	0.403753777094	1
-20.6490348106	0.643182534758	0.435137622437	0.663817465429	2
-843.052953323	0.984740444221	0.964741183746	4.10959024693	3
-12.7306051822	0.971074275409	0.930941751976	0.53130502994	0
-83.59356994	0.935168046742	0.88546189657	1.30366572786	1
-74.9331100848	0.643182534758	0.435137622437	1.23544936476	2
-7.85564781166	0.984740444221	0.964741183746	0.429867290485	3
-959.292156626	0.971074275409	0.930941751976	4.38332249141	0
-29.0457391477	0.935168046742	0.88546189657	0.780120320303	1
1.3364697866	0.90936290423	0.841941537992	1.23544936476	2
1.24874793205	0.984740444221	0.964741183746	0.051942011463	3
-92.9847010089	0.971074275409	0.930941751976	1.3738147442	0
-16.1984037572	0.935168046742	0.88546189657	0.592993259944	1
-1866.5101113	0.90936290423	0.841941537992	6.11210889604	2
-41.3941255287	0.984740444221	0.964741183746	0.924962400192	3
-65.2776565791	0.971074275409	0.930941751976	1.15465408793	0
-1.81235025306	0.935168046742	0.88546189657	0.252823923427	1
-1841.38278984	0.90936290423	0.841941537992	6.07085897778	2
-81.6278807385	0.984740444221	0.964741183746	1.28849933875	3
0.882754414371	0.971074275409	0.930941751976	0.100089174781	0
-4.7015173847	0.935168046742	0.88546189657	0.348859970317	1
-0.886771599863	0.90936290423	0.841941537992	0.213092381828	2
-15563.1057756	0.984740444221	0.964741183746	17.643406373	3
-442.481800259	0.971074275409	0.930941751976	2.97948132003	0
-152.790374628	0.935168046742	0.88546189657	1.75598417526	1
-8.84615590168	0.90936290423	0.841941537992	0.452322947936	2
-9.35429362417	0.984740444221	0.964741183746	0.463420763108	3
-4.20153715238	0.971074275409	0.930941751976	0.334220996114	0
-333.350208157	0.935168046742	0.88546189657	2.58740740788	1
-72.6224688735	0.90936290423	0.841941537992	1.21660277357	2
-134.335817863	0.984740444221	0.964741183746	1.64754037536	3
-33.8402895837	0.971074275409	0.930941751976	0.839332307772	0
1.37435660132	0.976052644257	0.941251892062	2.58740740788	1
-2683.7573761	0.90936290423	0.841941537992	7.32822082454	2
-2557.76946095	0.984740444221	0.964741183746	7.15423386186	3
-272.323447569	0.971074275409	0.930941751976	2.3396884157	0
1.38297584604	1.02422071378	1.05457415688	2.58740740788	1
-19.9909251723	0.90936290423	0.841941537992	0.653828291405	2
-135.817396254	0.984740444221	0.964741183746	1.65650863453	3
-745.766120917	0.971074275409	0.930941751976	3.86561707228	0
1.19022470784	0.761884629272	0.587882924258	2.58740740788	1
-10.594757082	0.90936290423	0.841941537992	0.489456916221	2
-28.8421346455	0.984740444221	0.964741183746	0.77750602834	3
-78.6353782764	0.971074275409	0.930941751976	1.26506145966	0
-352.025248992	0.761884629272	0.587882924258	2.65860450444	1
1.14621059092	1.01314897944	1.0002529109	0.489456916221	2
-109.067796067	0.984740444221	0.964741183746	1.4862802066	3
-275.736480538	0.971074275409	0.930941751976	2.354230775	0
-0.9373784184	0.761884629272	0.587882924258	0.215454170449	1
-0.508594089308	1.01314897944	1.0002529109	0.194537433369	2
-570.05208604	0.984740444221	0.964741183746	3.38063820188	3
-275.736480538	1.16491177002	1.37082046909	2.354230775	0
-0.9373784184	0.761884629272	0.587882924258	2.80360450965	1
-0.508594089308	0.86121684495	0.747296827174	0.194537433369	2
-570.05208604	0.984740444221	0.964741183746	2.67852910253	3
-361.247111341	1.16491177002	1.37082046909	2.69306798244	0
-1.93594213087	0.761884629272	0.587882924258	0.257666012142	1
-63.4566485897	0.86121684495	0.747296827174	1.13877385946	2
-143.52789043	0.984740444221	0.964741183746	1.70241908466	3
-12.053037039	1.16491177002	1.37082046909	0.51839528545	0
-5.11478448969	0.761884629272	0.587882924258	0.360511610062	1
-158.052011538	0.86121684495	0.747296827174	1.78569682812	2
-105.149478295	0.984740444221	0.964741183746	1.45967890205	3
-458.597087589	1.16491177002	1.37082046909	3.03308665932	0
-22.6208584553	0.761884629272	0.587882924258	0.692885344268	1
-96411.5470419	0.86121684495	0.747296827174	43.9119415851	2
-4513.34629807	0.984740444221	0.964741183746	9.50234702021	3
-5570.48974843	1.16491177002	1.37082046909	10.5563946449	0
-19.5024924702	0.761884629272	0.587882924258	0.646314768979	1
-82.5735238664	0.86121684495	0.747296827174	1.29581766021	2
-304.171745608	0.984740444221	0.964741183746	2.47206550143	3
-427.674737596	1.16491177002	1.37082046909	2.92936301662	0
-48.3827691647	0.761884629272	0.587882924258	0.997661422774	1
-1.47403165135	0.86121684495	0.747296827174	0.239068116282	2
1.38361494429	1.01389816443	1.02553587788	2.47206550143	3
-0.588844135213	1.16491177002	1.37082046909	0.198619772178	0
-0.402419226833	0.761884629272	0.587882924258	0.189000835269	1
1.37022825516	1.00436379535	1.02153836525	0.239068116282	2
-11.7291432373	1.01389816443	1.02553587788	0.512109164086	3
-1232.78488228	1.16491177002	1.37082046909	4.96823616354	0
-13.7871538682	0.761884629272	0.587882924258	0.550832105601	1
-473.396292482	1.00436379535	1.02153836525	3.08149294674	2
-0.618999813964	1.01389816443	1.02553587788	0.200132274946	3
-269.340127119	1.16491177002	1.37082046909	2.32690254922	0
-802.817774138	0.761884629272	0.587882924258	4.01048979726	1
1.03741498403	0.797841133803	0.615972291277	3.08149294674	2
-80.6083708158	1.01389816443	1.02553587788	1.28056251214	3
-269.340127119	1.01748545405	1.01445222882	2.32690254922	0
-802.817774138	0.761884629272	0.587882924258	7.0897496161	1
1.03741498403	0.773315153618	0.581722754296	3.08149294674	2
-80.6083708158	0.857424818372	0.747223520733	1.28056251214	3
-12.5738068775	1.01748545405	1.01445222882	0.528345595937	0
-13951.0956804	0.761884629272	0.587882924258	16.7047773568	1
-4.7255128668	0.773315153618	0.581722754296	0.349547119187	2
-4.29666689003	0.857424818372	0.747223520733	0.337055290711	3
-431.873493068	1.01748545405	1.01445222882	2.94366146025	0
-417.663892877	0.761884629272	0.587882924258	2.89498718283	1
-91.5921893898	0.773315153618	0.581722754296	1.36364097877	2
1.36281961204	1.13971666143	1.29597322866	0.337055290711	3
-431.873493068	1.12697499236	1.29985986315	2.94366146025	0
-417.663892877	0.761884629272	0.587882924258	0.656460036231	1
-91.5921893898	0.773315153618	0.581722754296	0.168501470537	2
1.36281961204	1.13971666143	1.29597322866	0.28614948567	3
-1426.36855576	1.12697499236	1.29985986315	5.34369198647	0
-951.323173746	0.761884629272	0.587882924258	4.36510439808	1
1.2428632471	0.778664917033	0.599936551184	0.168501470537	2
-3821.93286117	1.13971666143	1.29597322866	8.74450285348	3
-1426.36855576	1.24309943747	1.53039503853	5.34369198647	0
-951.323173746	0.761884629272	0.587882924258	4.95253864298	1
1.2428632471	0.778664917033	0.599936551184	1.70697952436	2
-3821.93286117	0.93744984112	0.899366134626	8.74450285348	3
-162.294813315	1.24309943747	1.53039503853	1.80930074821	0
-27.83353637	0.761884629272	0.587882924258	0.764423742826	1
-479.752846482	0.778664917033	0.599936551184	3.10205252387	2
-8.41600935641	0.93744984112	0.899366134626	0.442711100295	3
-4357.0345399	1.24309943747	1.53039503853	9.33639993408	0
1.36006338841	0.986184602464	0.987232134883	0.764423742826	1
-12.3936185872	0.778664917033	0.599936551184	0.52492409255	2
-83.406038561	0.93744984112	0.899366134626	1.30222644053	3
-4357.0345399	1.14658017844	1.3187281465	9.33639993408	0
1.36006338841	0.993023357783	1.00677288157	0.764423742826	1
-12.3936185872	0.778664917033	0.599936551184	0.764921724251	2
-83.406038561	0.93744984112	0.899366134626	0.343971362606	3
-51.5375197326	1.14658017844	1.3187281465	1.0287970285	0
-18.3706719244	0.993023357783	1.00677288157	0.628558962775	1
-217.725625968	0.778664917033	0.599936551184	2.09336701287	2
-85.9853962122	0.93744984112	0.899366134626	1.32188534126	3
-51.5375197326	1.11777883651	1.23331502167	1.0287970285	0
-18.3706719244	0.993023357783	1.00677288157	1.37554848412	1
-217.725625968	0.778664917033	0.599936551184	14.7992416885	2
-85.9853962122	0.93744984112	0.899366134626	17.8796426009	3
-85.0383079383	1.11777883651	1.23331502167	1.31470114093	0
1.02389319622	0.709421976619	0.505249705137	1.37554848412	1
-1.18820591322	0.778664917033	0.599936551184	0.226797375338	2
-9.22288887326	0.93744984112	0.899366134626	0.460576495993	3
-85.0383079383	1.09849226439	1.18627822846	1.31470114093	0
1.02389319622	0.709421976619	0.505249705137	0.228773969239	1
-1.18820591322	0.778664917033	0.599936551184	7.52914304452	2
-9.22288887326	0.93744984112	0.899366134626	2.15812022593	3
-499.181862222	1.09849226439	1.18627822846	3.16406545059	0
-8.27731846286	0.709421976619	0.505249705137	0.439567173994	1
-9056.86232692	0.778664917033	0.599936551184	13.4597518354	2
-7.99436529621	0.93744984112	0.899366134626	0.433082252142	3
-76362.6007415	1.09849226439	1.18627822846	39.0804258902	0
-72.2253786311	0.709421976619	0.505249705137	1.2133344567	1
-41.8673066419	0.778664917033	0.599936551184	0.930064010718	2
-4.08053583396	0.93744984112	0.899366134626	0.330580773601	3
-10.3166501553	1.09849226439	1.18627822846	0.483741598688	0
-1324.32277632	0.709421976619	0.505249705137	5.14918716475	1
-359.766965128	0.778664917033	0.599936551184	2.68756622872	2
-653.855995833	0.93744984112	0.899366134626	3.62005426035	3
-10.3166501553	0.983611788902	0.956962399639	0.483741598688	0
-1324.32277632	0.709421976619	0.505249705137	10.8490947612	1
-359.766965128	0.764994473789	0.605099332397	2.68756622872	2
-653.855995833	0.93744984112	0.899366134626	0.165030360943	3
-1686.73430955	0.983611788902	0.956962399639	5.81053862583	0
-2063.70090759	0.709421976619	0.505249705137	6.4266391748	1
0.245795434702	0.764994473789	0.605099332397	0.15085430886	2
-736.500239352	0.93744984112	0.899366134626	3.84157229767	3
-35.4898031342	0.983611788902	0.956962399639	0.858760149215	0
-4.74078373889	0.709421976619	0.505249705137	0.349983722441	1
-45.2832674361	0.764994473789	0.605099332397	0.966094343177	2
-2963.18459453	0.93744984112	0.899366134626	7.70008862428	3
0.544332362246	0.983611788902	0.956962399639	0.129561892356	0
-13.5241298695	0.709421976619	0.505249705137	0.546036197138	1
-497.796426107	0.764994473789	0.605099332397	3.15968375844	2
0.242160727448	0.93744984112	0.899366134626	0.151095058314	3
-236.348542653	0.983611788902	0.956962399639	2.18051456869	0
-5746.59141517	0.709421976619	0.505249705137	10.7219168638	1
-2558.85644377	0.764994473789	0.605099332397	7.15575305657	2
1.01050502804	0.926263209981	0.829511721884	0.151095058314	3
-65.433647713	0.983611788902	0.956962399639	1.15600427571	0
1.20064773053	0.979614779565	0.984156783588	10.7219168638	1
-37.882938527	0.764994473789	0.605099332397	0.886189427682	2
-3118.7973177	0.926263209981	0.829511721884	7.89959614697	3
-15.8755625078	0.983611788902	0.956962399639	0.587523770882	0
-463.568269597	0.979614779565	0.984156783588	3.04943245919	1
-229.557492583	0.764994473789	0.605099332397	2.14914466308	2
1.3225955223	1.1814811316	1.39141692085	7.89959614697	3
-15.8755625078	1.0182956648	1.04066558822	0.587523770882	0
-463.568269597	1.18604437079	1.43251336951	3.04943245919	1
-229.557492583	0.764994473789	0.605099332397	1.84825891055	2
1.3225955223	1.39660124918	1.94566910733	7.89959614697	3
-272.466297657	1.0182956648	1.04066558822	2.34029888782	0
1.29429172315	1.16035288719	1.33354986073	3.04943245919	1
-724.142289786	0.764994473789	0.605099332397	3.80926747905	2
-3336263.99379	1.39660124918	1.94566910733	258.312422366	3
-252.069014869	1.0182956648	1.04066558822	2.25145580205	0
-43.6548258375	1.16035288719	1.33354986073	0.949088746085	1
-2.37019691264	0.764994473789	0.605099332397	0.274001586581	2
-31347.7607238	1.39660124918	1.94566910733	25.0396263432	3
-134.05185309	1.0182956648	1.04066558822	1.64581590495	0
-67356.7449979	1.16035288719	1.33354986073	36.7037133392	1
-0.0874258952867	0.764994473789	0.605099332397	0.171526817441	2
1.14014632381	1.20431941999	1.46713011344	25.0396263432	3
-157.859693597	1.0182956648	1.04066558822	1.78461951215	0
1.14498811533	1.2281127237	1.5213194644	36.7037133392	1
-334.916285249	0.764994473789	0.605099332397	2.59345303335	2
-10.4738915305	1.20431941999	1.46713011344	0.486981274595	3
-164.969007533	1.0182956648	1.04066558822	1.82402112977	0
-199.345425444	1.2281127237	1.5213194644	2.0036420439	1
-378.842096679	0.764994473789	0.605099332397	2.75762848563	2
-10.8841562009	1.20431941999	1.46713011344	0.495334286329	3
-164.969007533	0.904611563819	0.796724676231	1.82402112977	0
-199.345425444	1.2281127237	1.5213194644	0.472385632558	1
-378.842096679	0.778487479068	0.599198628213	2.75762848563	2
-10.8841562009	1.35050571543	1.80859452522	0.495334286329	3
-1016.52800746	0.904611563819	0.796724676231	4.51200987149	0
-669.259980647	1.2281127237	1.5213194644	3.66235887703	1
-11483.0502691	0.778487479068	0.599198628213	15.1554834404	2
-8.22943368255	1.35050571543	1.80859452522	0.438476458715	3
0.490429752876	0.904611563819	0.796724676231	0.13365753304	0
-35951.6316274	1.2281127237	1.5213194644	26.8152998395	1
-1859.87121135	0.778487479068	0.599198628213	6.10123734649	2
-80660.6560579	1.35050571543	1.80859452522	40.1651689165	3
-61.6155377421	0.904611563819	0.796724676231	1.12248994919	0
-298.351717061	1.2281127237	1.5213194644	2.44840913093	1
-18.9079455859	0.778487479068	0.599198628213	0.637049325339	2
-11.8758014341	1.35050571543	1.80859452522	0.514965008401	3
-42.508385339	0.904611563819	0.796724676231	0.936931501218	0
-788.889919212	1.2281127237	1.5213194644	3.97560955269	1
-1615.45599726	0.778487479068	0.599198628213	5.68654489794	2
[truncated: 3,009 more rows]
