# Supplementary material for: SPOTting Model Parameters Using a Ready-Made Python Package
Source: PLoS One. 2015 Dec 17;10(12):e0145180. doi: 10.1371/journal.pone.0145180 (PMC4682995; doi:10.1371/journal.pone.0145180)
Supplement: S1 File — Contains the objective function traces for the 5,000 iterations with MC, LHS, MLE, MCMC, SA, SCE-UA. DE-MCZ and ROPE. (ZIP) [file pone.0145180.s001.zip › RosenLHS.csv]

like	parx	pary	simulation0	chain
-15617.0838849	4.17505591628	4.93829281629	15617.0838849	1
-840271.687629	-9.1251590979	-8.39221378626	840271.687629	1
-65639.264379	5.19574745113	1.3790665545	65639.264379	1
-27699.8864662	4.87127447968	7.09053514317	27699.8864662	1
-393882.2247	7.88021124436	-0.658536359144	393882.2247	1
-723278.157168	-9.11952927084	-1.87392672306	723278.157168	1
-762228.901109	9.07908722859	-4.87215843266	762228.901109	1
-264619.796963	-6.68096690091	-6.80015538069	264619.796963	1
-47.723030379	2.80098883215	8.51246774146	47.723030379	1
-41117.8571038	3.93203610488	-4.81451075066	41117.8571038	1
-9717.59685975	-1.07905496193	-8.69123493751	9717.59685975	1
-577097.240556	8.92317746509	3.66031151323	577097.240556	1
-8646.80625814	-0.084079600187	-9.29111916999	8646.80625814	1
-697510.343668	-9.00195712969	-2.47586317723	697510.343668	1
-131466.361684	-6.74981495668	9.3099947698	131466.361684	1
-281016.840744	7.41275823395	1.94184197701	281016.840744	1
-250682.70421	6.75943219386	-4.37498759716	250682.70421	1
-622959.319693	-8.98763915755	1.85620510816	622959.319693	1
-726.066422248	0.473058328297	-2.47026250419	726.066422248	1
-776616.586315	8.91692242901	-8.6107905892	776616.586315	1
-406.864488164	-2.54522873904	4.49250093616	406.864488164	1
-314690.180245	-7.03129243814	-6.65243033632	314690.180245	1
-271007.60587	6.68901971025	-7.31229755744	271007.60587	1
-1001286.01864	-9.51049793685	-9.6091891333	1001286.01864	1
-24214.8064568	4.0476761742	0.825559733091	24214.8064568	1
-9458.18900419	3.32969805407	1.36435781934	9458.18900419	1
-23805.6607503	4.37869076563	3.74754945497	23805.6607503	1
-49.0096191099	-1.92586003999	4.34493187896	49.0096191099	1
-723.488590338	0.831120105798	-1.99896067485	723.488590338	1
-329197.972357	7.74454409142	2.60615098647	329197.972357	1
-5383.33468916	3.53556474861	5.1674794487	5383.33468916	1
-982875.495445	-9.55875240483	-7.76470702828	982875.495445	1
-265906.625268	7.51770257723	4.95383648358	265906.625268	1
-6405.36852579	3.24905418653	2.55615918367	6405.36852579	1
-343748.179288	8.05505447505	6.25810575762	343748.179288	1
-13983.744915	-2.55955932274	-5.2685860446	13983.744915	1
-161605.331577	-6.96552126374	8.32621333163	161605.331577	1
-1017.83559842	-0.0409338742893	-3.18697939314	1017.83559842	1
-145328.954856	6.73472704155	7.23882701745	145328.954856	1
-40903.3161767	4.2310640843	-2.32008385762	40903.3161767	1
-36745.1054665	3.36051224254	-7.87451689725	36745.1054665	1
-11.7569473559	0.369446583842	0.473527122722	11.7569473559	1
-3457.2719127	-0.225664760271	-5.82765488604	3457.2719127	1
-3699.76172922	-1.82237446494	-2.75496639476	3699.76172922	1
-109038.179004	-5.44739927682	-3.34047575964	109038.179004	1
-14466.3677518	4.36060410243	6.9919424992	14466.3677518	1
-108922.818901	-6.02648310686	3.32252199832	108922.818901	1
-5951.78036454	2.49975448591	-1.4645478724	5951.78036454	1
-79040.9062938	5.94022403357	7.17638777343	79040.9062938	1
-143255.147006	5.36950725171	-9.01493126816	143255.147006	1
-486012.168919	8.89691622351	9.44501804206	486012.168919	1
-3910.16247888	-0.69280250018	-5.7708621585	3910.16247888	1
-113.3264654	0.129495162766	1.07775291189	113.3264654	1
-320080.76902	7.60036374251	1.19369819973	320080.76902	1
-574256.161655	-8.80007158822	1.6679057855	574256.161655	1
-113620.309456	-6.57328376974	9.50895643909	113620.309456	1
-107123.184098	-5.1017825241	-6.69580510669	107123.184098	1
-142.804438943	-0.107937376981	-1.17821049651	142.804438943	1
-3948.62724187	1.00148274961	-5.28084264283	3948.62724187	1
-2388.72154617	-1.84614008313	-1.47092761556	2388.72154617	1
-105145.066339	-6.37417295717	8.21238696749	105145.066339	1
-1178.87615598	2.14006390306	8.01145683219	1178.87615598	1
-565886.828005	8.42167542943	-4.29717147623	565886.828005	1
-33478.5561146	4.50086013343	1.96394515245	33478.5561146	1
-42036.2076084	4.19980513832	-2.86187310495	42036.2076084	1
-78099.8957261	6.00393307638	8.10533407014	78099.8957261	1
-586624.634815	-9.08350325488	5.92524452552	586624.634815	1
-54761.6815333	-4.26681203686	-5.18960136744	54761.6815333	1
-180592.598114	-5.83136433596	-8.48588667777	180592.598114	1
-381901.747599	-8.42823332557	9.2441098763	381901.747599	1
-2.49556497071	0.0138148421236	-0.123219190454	2.49556497071	1
-10944.953931	-2.13393284824	-5.90344893837	10944.953931	1
-159761.573159	5.85265642763	-5.7136524352	159761.573159	1
-228426.090472	6.67638138397	-3.21650277442	228426.090472	1
-964592.537054	-9.9570315692	0.934917853502	964592.537054	1
-97047.6257573	5.82126478384	2.7383867649	97047.6257573	1
-9019.14775213	1.9138023547	-5.83384027247	9019.14775213	1
-3160.94899771	-2.04598654807	9.80003545044	3160.94899771	1
-607.022048949	0.0514966157509	-2.4593033993	607.022048949	1
-189906.060695	-5.79919702553	-9.94222191155	189906.060695	1
-54.8460432909	0.238702744937	0.793636789243	54.8460432909	1
-27822.8766026	3.44750263404	-4.79312069498	27822.8766026	1
-118726.31657	-5.01964058147	-9.25463518095	118726.31657	1
-9429.2666789	0.389264981296	-9.55872183481	9429.2666789	1
-240101.746695	-7.45832194078	6.63368878339	240101.746695	1
-48406.2015438	-3.75567362437	-7.89118465455	48406.2015438	1
-649764.761701	-8.48277402259	-8.64495419423	649764.761701	1
-366159.179999	7.94595846824	2.63115444038	366159.179999	1
-290468.087089	6.6725570314	-9.36908868815	290468.087089	1
-2344.82649768	0.901513454927	5.65505735114	2344.82649768	1
-1022.27409719	2.119989139	7.68969387118	1022.27409719	1
-62504.5325872	5.38400511839	3.99044867011	62504.5325872	1
-40227.8433437	-4.58798377424	1.00050092343	40227.8433437	1
-28519.6016197	4.78165368225	5.98069905752	28519.6016197	1
-883307.787658	9.59990845475	-1.82227847365	883307.787658	1
-495680.039199	8.81926887919	7.37929772335	495680.039199	1
-453620.386511	8.17591960178	-0.501862204681	453620.386511	1
-15905.7590482	-2.3734004599	-6.97426148764	15905.7590482	1
-231675.005537	-6.91845908321	-0.26103985345	231675.005537	1
-590766.696961	-8.28664932325	-8.18718156296	590766.696961	1
-151514.457174	-6.63004936839	5.0401755376	151514.457174	1
-132240.134172	-5.42215444697	-6.95940644946	132240.134172	1
-14242.1319294	3.90195062774	3.29470713978	14242.1319294	1
-211958.916417	6.10961125886	-8.70881086677	211958.916417	1
-37817.9741854	3.20433073238	-9.17785920296	37817.9741854	1
-615300.572291	8.59484646468	-4.56603456555	615300.572291	1
-214573.955144	6.34120897432	-6.10811737749	214573.955144	1
-8.58821087908	-1.45922895829	1.96996271008	8.58821087908	1
-1012.56192116	-0.68566316063	-2.70747591947	1012.56192116	1
-788.640829366	-3.53415690603	9.71883535027	788.640829366	1
-465.152994888	2.61994125478	4.71344393848	465.152994888	1
-229818.496508	6.33671980522	-7.78239999152	229818.496508	1
-298525.898928	-7.89463789741	7.69502432268	298525.898928	1
-385.624744774	-0.234048943073	-1.90507279067	385.624744774	1
-1943.32094251	-1.36401620796	6.26250837753	1943.32094251	1
-70885.1423622	5.28894614111	1.3521422607	70885.1423622	1
-6683.94185443	0.0461682186431	-8.17284987744	6683.94185443	1
-51.9954300252	-2.67567799718	6.53889138789	51.9954300252	1
-469289.800974	8.81474087607	9.19938439177	469289.800974	1
-3428.31747445	0.112888205685	5.86725526129	3428.31747445	1
-1023103.6996	-9.72595382005	-6.54872384641	1023103.6996	1
-88159.5253223	-6.14992069317	8.13846472436	88159.5253223	1
-31.7671751344	0.970982274648	0.379190279955	31.7671751344	1
-311761.319115	-7.86210697758	5.98416872354	311761.319115	1
-604424.091033	-8.56300366768	-4.41380275496	604424.091033	1
-544175.555707	9.08787981256	8.82573760263	544175.555707	1
-218106.390291	-6.80328396159	-0.410669616434	218106.390291	1
-29254.9610705	-5.12440021404	9.16636408873	29254.9610705	1
-266212.255681	7.10201575471	-1.15352482911	266212.255681	1
-80439.4317599	-4.86814645333	-4.6569249382	80439.4317599	1
-8824.25692575	2.35654589912	-3.83946349165	8824.25692575	1
-44517.6461554	-4.87276596988	2.65281769243	44517.6461554	1
-198601.765	6.44052931791	-3.08101898061	198601.765	1
-40560.2199872	3.53802794819	-7.62032695397	40560.2199872	1
-135982.328743	5.99352779213	-0.950025316475	135982.328743	1
-642.154756106	-2.60428705715	9.2906249936	642.154756106	1
-66904.9877111	-5.5837161239	5.32026745655	66904.9877111	1
-233.510141154	-2.48040827359	7.64036639675	233.510141154	1
-518954.238517	-7.97465260639	-8.43780372167	518954.238517	1
-4676.06424676	0.0932153321474	6.84626322084	4676.06424676	1
-54354.5689433	4.7562090683	-0.689515566399	54354.5689433	1
-997601.839412	9.90264429104	-1.8136883467	997601.839412	1
-250002.652358	6.89843014474	-2.40844752286	250002.652358	1
-2246.52920079	1.99310625413	-0.766243468068	2246.52920079	1
-187486.257208	-5.93821035075	-8.03178196329	187486.257208	1
-5010.74950534	-2.79368526527	0.736185685337	5010.74950534	1
-296286.617511	6.96735362899	-5.88492866778	296286.617511	1
-71074.1266904	-5.0050083487	-1.60285872491	71074.1266904	1
-343.724633087	-3.41101265912	9.83426417964	343.724633087	1
-546577.955272	8.74513426007	2.5505196369	546577.955272	1
-754554.998157	8.95604677836	-6.65070775576	754554.998157	1
-457862.731605	-7.84237211299	-6.1569767664	457862.731605	1
-339816.776249	7.12605046292	-7.50999132587	339816.776249	1
-371304.967259	-7.54073569143	-4.06611804598	371304.967259	1
-233458.321299	7.06235859879	1.56318741693	233458.321299	1
-63296.5076654	-4.08787565495	-8.4429246879	63296.5076654	1
-3603.61844578	1.28249028023	7.64772946544	3603.61844578	1
-68298.083189	4.41485256797	-6.64074762049	68298.083189	1
-34346.2141979	-5.16957616881	8.20205828272	34346.2141979	1
-151583.044071	-6.84691173833	7.95444152272	151583.044071	1
-659215.140969	8.4837568073	-9.21448628403	659215.140969	1
-107031.54186	6.28579470513	6.79980999442	107031.54186	1
-2225.03503142	-0.837669487386	-4.0117565542	2225.03503142	1
-114317.506288	-6.51057687879	8.58508216988	114317.506288	1
-799.502569985	-1.7849211725	0.372144053951	799.502569985	1
-315020.601916	7.96334375001	7.29246723782	315020.601916	1
-2394.74595144	2.13512096968	9.45103902346	2394.74595144	1
-14307.8795826	2.96712452056	-3.15610937184	14307.8795826	1
-22226.4763323	-3.449760988	-3.00105368831	22226.4763323	1
-425733.668627	7.86408693451	-3.40079569684	425733.668627	1
-1050309.56097	9.94462532691	-3.58513527456	1050309.56097	1
-254.315788844	-1.92188611572	2.12591421631	254.315788844	1
-256458.869078	7.11218897569	-0.0548475411622	256458.869078	1
-281505.686964	7.09455914915	-2.72083952816	281505.686964	1
-194.870668628	0.352712478424	1.51886544105	194.870668628	1
-13896.7595383	4.65070159978	9.8462277753	13896.7595383	1
-81.3802739726	2.58774048095	7.58442869125	81.3802739726	1
-4628.29893171	2.88854227482	1.54313800962	4628.29893171	1
-877630.839833	9.76761708173	1.72849288622	877630.839833	1
-458660.080055	8.66886048057	7.42903655066	458660.080055	1
-331896.612228	6.94037465206	-9.43860582549	331896.612228	1
-396000.35112	7.49775119132	-6.70893111331	396000.35112	1
-288190.396762	-7.39028086097	0.939440573241	288190.396762	1
-48429.0908764	-4.86434700183	1.66307626207	48429.0908764	1
-9561.11124509	-2.20480756131	-4.91166376443	9561.11124509	1
-894021.279341	9.3391107294	-7.33003185639	894021.279341	1
-94.1875679465	2.14583271393	5.5683129076	94.1875679465	1
-833.224482429	-3.36018002166	8.43736744875	833.224482429	1
-3089.49283783	2.85467246375	2.59392938225	3089.49283783	1
-37817.9456207	4.23650261641	-1.49618883082	37817.9456207	1
-955723.854187	9.81218728826	-1.47813890226	955723.854187	1
-49920.6691281	3.54440304564	-9.7786920368	49920.6691281	1
-352273.265705	7.69850357484	-0.0818755320276	352273.265705	1
-14709.2030526	2.86942958549	-3.8930833357	14709.2030526	1
-14065.1156674	1.99022058853	-7.89825264617	14065.1156674	1
-528493.916548	8.6295680685	1.7758616842	528493.916548	1
-88.4706813905	2.29951054929	4.35618044501	88.4706813905	1
-111449.325546	-4.97023652691	-8.67543695071	111449.325546	1
-357709.130676	7.43617471104	-4.50863204604	357709.130676	1
-31337.9771485	-4.45163910001	2.12295131377	31337.9771485	1
-55082.4137616	-5.66295411384	8.6088662603	55082.4137616	1
-450.958786912	0.450213382676	2.32555930573	450.958786912	1
-666429.907173	-9.22340359115	3.44241727953	666429.907173	1
-278.776291957	-1.02660276295	2.71122784757	278.776291957	1
-6435.00301395	3.81789529518	6.55942827757	6435.00301395	1
-49503.2341725	-3.84678306835	-7.44630256825	49503.2341725	1
-1732.40630467	-0.294030269998	-4.07375267396	1732.40630467	1
-94128.0559818	-5.36848663517	-1.85303677151	94128.0559818	1
-184937.069298	6.70735928321	1.98814584239	184937.069298	1
-7884.00061282	-3.7261452693	5.01755596955	7884.00061282	1
-11657.4542288	2.76029677317	-3.17629579332	11657.4542288	1
-3119.64883705	-3.35415724509	5.68198672192	3119.64883705	1
-5672.00851446	1.04108368581	8.61512792652	5672.00851446	1
-17199.4214356	4.58380166666	7.90147883472	17199.4214356	1
-24700.1550025	4.0953720553	1.05883782567	24700.1550025	1
-450006.242368	8.38583649516	3.2438151767	450006.242368	1
-30511.9802969	-3.25774293038	-6.84959991781	30511.9802969	1
-1675.96560231	3.2082553382	6.20500651082	1675.96560231	1
-267.887052218	1.82961372164	4.98210801865	267.887052218	1
-22048.3435346	-2.34609192953	-9.34076667052	22048.3435346	1
-68597.0741899	5.97496789776	9.51392359989	68597.0741899	1
-105.659225373	3.03939896073	8.23047357508	105.659225373	1
-22330.5722253	-4.37997718813	4.25047053705	22330.5722253	1
-821807.236131	9.03796181881	-8.96526697257	821807.236131	1
-783716.821144	9.23749813541	-3.19257776948	783716.821144	1
-41099.7111406	4.90655412664	3.80497395845	41099.7111406	1
-328454.30933	-7.05560651528	-7.52368840787	328454.30933	1
-129171.609981	6.41340024786	5.19532770241	129171.609981	1
-100738.072815	-4.94531177937	-7.27758423787	100738.072815	1
-998741.987798	-9.79546463659	-3.98012120665	998741.987798	1
-770037.274965	9.26321193496	-1.94078179012	770037.274965	1
-20973.1634737	-3.36509825971	-3.15164802452	20973.1634737	1
-169002.089658	6.34705105451	-0.82132911884	169002.089658	1
-408196.210378	-8.19172454311	3.22072847419	408196.210378	1
-605805.344996	-8.32369805101	-8.54396436325	605805.344996	1
-163553.327404	-6.19235748921	-2.09003948953	163553.327404	1
-164928.105303	-6.44071987613	0.878348022385	164928.105303	1
-332235.432843	-7.76001578985	2.58463458362	332235.432843	1
-305409.890229	-6.77763397845	-9.32210675219	305409.890229	1
-5341.12055006	-1.19480418642	-5.87744356162	5341.12055006	1
-766.305231238	-1.59331519473	5.29470110965	766.305231238	1
-5581.4054263	-1.10576042965	8.69061828535	5581.4054263	1
-151830.84959	5.84863259564	-4.75595822754	151830.84959	1
-13892.4619756	-3.51680742888	0.589963348091	13892.4619756	1
-24723.0766384	-2.61073889846	-8.90346962104	24723.0766384	1
-4629.80220246	-2.85140767776	1.33716953351	4629.80220246	1
-62.9878294305	2.8208762871	7.18486494342	62.9878294305	1
-59582.6872674	5.15213880831	2.13850082256	59582.6872674	1
-340716.733659	6.9843852255	-9.58624124199	340716.733659	1
-955577.855843	9.37836105691	-9.79641595315	955577.855843	1
-99.6192070545	-2.9089762516	7.54377955066	99.6192070545	1
-91691.8851678	-4.73658672324	-7.83997977803	91691.8851678	1
-225512.737069	-6.92051186818	0.411908873941	225512.737069	1
-95919.5965821	6.29702666186	8.68618592244	95919.5965821	1
-487980.121279	8.1424353356	-3.55266924842	487980.121279	1
-6638.32604095	-3.09693859857	1.45374342651	6638.32604095	1
-28772.4826924	3.60112972681	-3.99232365164	28772.4826924	1
-197109.730473	-6.87954130173	2.93803971593	197109.730473	1
-5111.9909839	-0.426920560183	-6.96613367722	5111.9909839	1
-88527.2158735	-4.47257725787	-9.74454284782	88527.2158735	1
-899772.101366	-9.3602817125	-7.23578603524	899772.101366	1
-380695.082557	-8.40232108162	8.90567099582	380695.082557	1
-103.322895606	2.11736847775	5.49356794947	103.322895606	1
-100.760551765	1.00417287256	2.01215862696	100.760551765	1
-524328.117052	-8.83832461775	5.71216140232	524328.117052	1
-275763.04759	6.63662563222	-8.46532076996	275763.04759	1
-2775.48699156	-0.411770778839	-5.09684197633	2775.48699156	1
-943016.157529	9.55123720324	-5.87912180662	943016.157529	1
-2883.80307825	-1.43182084084	-3.31448536057	2883.80307825	1
-911185.624497	-9.64632252695	-2.39856806082	911185.624497	1
-7018.5332712	-2.25673959916	-3.27846254635	7018.5332712	1
-226819.942627	7.28024927205	5.38055310041	226819.942627	1
-385294.312374	7.35015909598	-8.04399304384	385294.312374	1
-863200.63558	9.4928791865	-2.7899543504	863200.63558	1
-124.591364536	-2.16657379868	5.76438858074	124.591364536	1
-185690.589268	-6.78686717328	2.97677126581	185690.589268	1
-779.980034713	3.11118138529	6.89462834702	779.980034713	1
-187080.122103	7.16136421937	8.03676645025	187080.122103	1
-19473.2729618	-4.29761220486	4.52486300783	19473.2729618	1
-494.323745495	2.2617728987	7.33537265585	494.323745495	1
-1897.60061564	-0.223499991661	4.40437949152	1897.60061564	1
-1673.623175	-1.603655661	-1.51098879431	1673.623175	1
-98159.018909	5.88850871959	3.34800921702	98159.018909	1
-23488.5222377	-3.38658456102	-3.85073172903	23488.5222377	1
-10363.1932856	1.27570351737	-8.5525202572	10363.1932856	1
-994197.081719	-9.82291978082	-3.21380489639	994197.081719	1
-36.9584866555	-1.56512351245	3.00077971446	36.9584866555	1
-127262.933288	6.01935459064	0.562230283321	127262.933288	1
-341571.589613	7.39808715808	-3.70893046493	341571.589613	1
-194691.319506	-7.16324423735	7.19578065446	194691.319506	1
-110055.386165	5.4434512734	-3.54045892204	110055.386165	1
-19983.4904515	-2.42718146654	-8.24093252753	19983.4904515	1
-3388.8473508	0.282147081228	5.9005450768	3388.8473508	1
-75529.7366519	6.08538886251	9.55398907461	75529.7366519	1
-12735.1850076	-3.55092098241	1.33319212753	12735.1850076	1
-4157.38672441	-1.21281146356	7.9148934818	4157.38672441	1
-60.5730525092	2.67427574399	7.91181557607	60.5730525092	1
-237322.79315	6.95684058113	-0.314514349462	237322.79315	1
-140494.185317	5.43674765452	-7.92170298099	140494.185317	1
-89637.416909	-6.10363809423	7.32331794552	89637.416909	1
-6350.59306778	-4.10404455728	8.89048294289	6350.59306778	1
-1110703.69311	-9.9857340763	-5.66931713013	1110703.69311	1
-318411.89132	6.91413941844	-8.61957435433	318411.89132	1
-3427.29842412	-3.07189370722	3.59639558553	3427.29842412	1
-8460.20159266	0.140458388005	9.21726234825	8460.20159266	1
-129586.273958	6.77622775171	9.92380353291	129586.273958	1
-40359.1637952	5.37335592148	8.78812437169	40359.1637952	1
-17058.9349808	3.97600886523	2.75105163669	17058.9349808	1
-65285.6691687	-4.43065668428	-5.9145699795	65285.6691687	1
-854792.155411	-9.7492632781	2.59941307117	854792.155411	1
-456125.446067	-8.40964644256	3.19164872828	456125.446067	1
-59104.4937363	-5.81338535198	9.49358275511	59104.4937363	1
-957023.08788	-9.55212240059	-6.57882332827	957023.08788	1
-22557.3018681	-2.86924595795	-6.78153127029	22557.3018681	1
-16130.9609946	-2.01402783767	-8.6408870833	16130.9609946	1
-1088.60658012	-2.11936473305	1.2070818645	1088.60658012	1
-341384.270612	8.20706736038	8.93230116104	341384.270612	1
-179414.152796	6.66525732995	2.07213621695	179414.152796	1
-13029.7071796	-4.24951194288	6.65565478923	13029.7071796	1
-288944.012447	6.89112970727	-6.26261573239	288944.012447	1
-289184.902748	7.43359679275	1.486294962	289184.902748	1
-26610.835846	3.4431173133	-4.45594161077	26610.835846	1
-803.951204733	-0.820612649528	-2.15614709545	803.951204733	1
-3902.16545493	0.183929115209	6.28002834986	3902.16545493	1
-887179.853224	-9.78334638349	1.52981405842	887179.853224	1
-6781.85323316	-2.02118950263	-4.14445012411	6781.85323316	1
-33916.9787731	3.73636322202	-4.45411975835	33916.9787731	1
-34369.7065632	4.63471159697	2.9450463512	34369.7065632	1
-18823.9458872	-4.34066669498	5.13174725717	18823.9458872	1
-40102.207686	4.54411859534	0.626614624214	40102.207686	1
-494771.636868	-8.50726767825	2.04002326639	494771.636868	1
-15197.4814013	4.56761857002	8.54049621922	15197.4814013	1
-168897.908015	-7.03507631073	8.40296363823	168897.908015	1
-1195.33430963	2.19135769718	8.25735603459	1195.33430963	1
-107.310777875	-2.94358741098	7.70679820637	107.310777875	1
-328406.390739	-7.17573387493	-5.80976377755	328406.390739	1
-766576.923818	-8.86723883949	-8.92089382585	766576.923818	1
-4630.76663806	1.10416770589	8.0241520002	4630.76663806	1
-7347.13639257	3.46380965677	3.42997521732	7347.13639257	1
-17352.1827041	-2.83539565551	-5.12771509521	17352.1827041	1
-16929.4289141	-3.81318632136	1.53798162462	16929.4289141	1
-106673.344681	-6.36369947092	7.84408750383	106673.344681	1
-204799.871679	7.1281528184	5.5598921741	204799.871679	1
-38155.8943692	3.21007630047	-9.22769366042	38155.8943692	1
-397146.592977	-7.65928230626	-4.34901290708	397146.592977	1
-154.61637114	1.03629203637	2.31734420315	154.61637114	1
-124.497226369	-2.14431632092	5.66865542601	124.497226369	1
-417178.535294	-8.6312096476	9.9156017042	417178.535294	1
-512692.182138	-8.75042513604	4.97405251563	512692.182138	1
-464.238928092	0.218224524898	2.2008236412	464.238928092	1
-332.426801854	2.47033788523	4.28525006476	332.426801854	1
-106548.212168	5.08574429873	-6.77437140967	106548.212168	1
-5665.81493545	2.00530189438	-3.50525373545	5665.81493545	1
-35.120250134	1.84310544524	3.98363314204	35.120250134	1
-565.061710352	1.1699140068	-1.00834315907	565.061710352	1
-351308.638312	-7.61488046503	-1.27862922021	351308.638312	1
-176836.168522	-7.16659654656	9.31614392361	176836.168522	1
-617795.935503	8.60431490503	-4.56208235237	617795.935503	1
-2340.35522402	-1.26867979689	6.44194774414	2340.35522402	1
-2672.25015708	-0.808132814137	5.81929661669	2672.25015708	1
-11801.9135872	-1.66587037729	-8.08526571439	11801.9135872	1
-4731.46606797	-2.79873060252	0.964825052097	4731.46606797	1
-1047.48046039	0.728676597621	3.767336133	1047.48046039	1
-929923.831486	9.946741234	2.50925315718	929923.831486	1
-1181.0546597	-3.0750873302	6.04376070082	1181.0546597	1
-448314.659582	-7.87947169188	-4.86434143176	448314.659582	1
-47198.7659676	-4.39741790786	-2.38128702432	47198.7659676	1
-29328.2003292	3.72615177369	-3.23910117538	29328.2003292	1
-306292.952252	6.86546657691	-8.20600009747	306292.952252	1
-6544.41433592	3.9196564352	7.27922146443	6544.41433592	1
-389722.66198	7.57744745098	-5.00659622426	389722.66198	1
-835503.142796	-9.96656868677	7.93320927015	835503.142796	1
-6209.69219051	0.594006174343	8.23289876613	6209.69219051	1
-85845.3005244	-6.08877307114	7.78236547399	85845.3005244	1
-386.058498006	0.60600938374	-1.59719470894	386.058498006	1
-191616.202539	7.16533581094	7.57239127477	191616.202539	1
-63.5066467463	2.36671411485	6.38643912949	63.5066467463	1
-88308.9205418	-5.97028990272	5.93572042255	88308.9205418	1
-6045.58690789	-4.20835721997	9.95239712057	6045.58690789	1
-136856.923481	6.05116868572	-0.374087345436	136856.923481	1
-15.1951582392	-2.60162838303	6.9175819877	15.1951582392	1
-108067.91841	-5.29539173632	-4.82648317422	108067.91841	1
-27868.1138919	3.83630322502	-1.97411342473	27868.1138919	1
-7991.84066927	0.497493721571	9.18706831289	7991.84066927	1
-858582.583703	-9.89671884792	5.29171993332	858582.583703	1
-41892.3995595	5.46986948804	9.45672073297	41892.3995595	1
-196278.427876	-7.20299114042	7.58735484689	196278.427876	1
-14103.8360758	-2.46455662165	-5.79686328792	14103.8360758	1
-14147.8478422	-4.43741805923	7.80864119068	14147.8478422	1
-3721.67313289	-0.602463904468	6.46140947836	3721.67313289	1
-86968.7730655	5.80170199492	4.17318694334	86968.7730655	1
-12570.8674974	3.74264220724	2.79873767433	12570.8674974	1
-64.0593693625	1.05825604394	0.319556083517	64.0593693625	1
-4348.28541683	-2.15183344099	-1.95622909246	4348.28541683	1
-398838.978398	-7.32081280863	-9.55391772724	398838.978398	1
-2125.6797526	1.97266178924	-0.718088822033	2125.6797526	1
-1167.6994765	-2.77109748457	4.28269167555	1167.6994765	1
-11944.0769159	-2.268825983	-5.77643510915	11944.0769159	1
-310213.449376	7.74204094637	4.24647010045	310213.449376	1
-922369.264457	9.93409433416	2.65032828578	922369.264457	1
-474927.662629	8.41168570083	1.84544635696	474927.662629	1
-247428.519471	7.05807821707	0.0779700349315	247428.519471	1
-37011.2408668	5.13939891866	7.1795692536	37011.2408668	1
-35872.5041437	-4.5399862401	1.67954100797	35872.5041437	1
-89.4717514472	-2.21949827714	4.03675379035	89.4717514472	1
-336879.44894	7.97940928973	5.63385201025	336879.44894	1
-567794.156346	8.26486954782	-7.04054634263	567794.156346	1
-3977.34772848	2.21842594159	-1.3840309467	3977.34772848	1
-223783.821368	6.96252071943	1.17465784472	223783.821368	1
-16713.0579646	4.34202960331	5.92964231364	16713.0579646	1
-109.378826073	2.41413992534	6.86431013438	109.378826073	1
-247522.291492	6.4186813532	-8.54919091279	247522.291492	1
-459165.89069	8.07058999517	-2.62366870918	459165.89069	1
-808.824674102	-1.73503555543	0.179545922395	808.824674102	1
-388726.913708	8.36532567071	7.63505596587	388726.913708	1
-1390.50919304	-0.173998249703	3.7573800596	1390.50919304	1
-12179.3881931	1.42564548096	-9.00347942558	12179.3881931	1
-782.77921184	-3.49092971955	9.42504950122	782.77921184	1
-113736.6649	-5.30785213736	-5.54567303592	113736.6649	1
-548132.899414	-8.87271312382	4.69562314883	548132.899414	1
-370932.48388	7.95901497405	2.44566845529	370932.48388	1
-774596.65682	9.40804280253	0.504112754154	774596.65682	1
-2503.69551	0.864435534867	-4.2564269872	2503.69551	1
-956003.966343	-9.6687406012	-4.28508975265	956003.966343	1
-953659.719962	-9.68940378965	-3.76510635662	953659.719962	1
-170859.27952	6.47270862174	0.564452092563	170859.27952	1
-5949.26110318	-1.37709671269	9.60587686553	5949.26110318	1
-1483.76932826	-1.27875831153	5.48044919604	1483.76932826	1
-43796.4528152	-4.55375699522	-0.183528727737	43796.4528152	1
-155.096643597	-0.41545689669	1.40991250043	155.096643597	1
-1382.37459251	1.81357637651	7.00619888071	1382.37459251	1
-8309.56601171	1.27026486134	-7.50206921572	8309.56601171	1
-316720.557231	7.52827036049	0.400709676692	316720.557231	1
-13647.5934834	-2.03525236785	-7.53609559602	13647.5934834	1
-1039323.6202	9.66066683152	-8.61506020983	1039323.6202	1
-397158.6346	-8.25540769238	5.13802972398	397158.6346	1
-278074.483763	7.39527377974	1.96118426094	278074.483763	1
-233450.130808	-7.1338363527	2.58179068785	233450.130808	1
-20821.5713359	3.40919830234	-2.80503725992	20821.5713359	1
-722252.678292	-9.54708284563	6.16788540035	722252.678292	1
-455038.903016	8.44418866076	3.85185835323	455038.903016	1
-819936.054751	9.10626907851	-7.62255546638	819936.054751	1
-125509.4578	-6.08719267946	1.63369033878	125509.4578	1
-96754.3670487	-6.00183205496	4.92450557817	96754.3670487	1
-310035.559374	7.8526986467	5.98825617656	310035.559374	1
-96669.6183091	-5.41431907378	-1.77026997724	96669.6183091	1
-472.85919375	0.869219513987	-1.41895068831	472.85919375	1
-490951.890892	8.05983513537	-5.10346008006	490951.890892	1
-2443.30545723	-2.50225178235	1.3307065192	2443.30545723	1
-335748.925497	7.449966165	-2.43825987278	335748.925497	1
-83382.2682847	4.99411030906	-3.9320877712	83382.2682847	1
-331627.964014	-7.22016318443	-5.4505246571	331627.964014	1
-17502.1314135	4.74878382369	9.32669809634	17502.1314135	1
-30.0091093232	0.250936139493	0.605629177335	30.0091093232	1
-791984.817532	9.70626740679	5.22235692005	791984.817532	1
-36.1226121414	1.91695926618	3.08074799802	36.1226121414	1
-5629.00352289	-3.6198272409	5.61471769643	5629.00352289	1
-399323.222852	7.82738213466	-1.92042721751	399323.222852	1
-291977.315234	7.20166376377	-2.16740534989	291977.315234	1
-51498.4666664	-5.38756453285	6.34156944125	51498.4666664	1
-444777.075132	-7.71943959283	-7.09616141681	444777.075132	1
-56265.1844652	4.44827779227	-3.93060152746	56265.1844652	1
-361415.393911	-8.36966038475	9.94068315218	361415.393911	1
-8249.51093776	-1.52018431582	-6.76822441594	8249.51093776	1
-123.796656354	-0.384870034563	1.25211222306	123.796656354	1
-962601.912034	-9.69916828921	-4.03257872179	962601.912034	1
-20288.6989798	3.04914562113	-4.94507735127	20288.6989798	1
-1238.4786529	0.825427123037	4.20048917766	1238.4786529	1
-682508.854338	-8.67712852611	-7.31586671703	682508.854338	1
-5603.41986623	1.10088727615	-6.2736398257	5603.41986623	1
-856577.698976	-9.27455626009	-6.52838579421	856577.698976	1
-75.5810877344	-2.29924164351	6.09085094642	75.5810877344	1
-1062758.16024	9.80902650008	-6.86939789824	1062758.16024	1
-2286.86240359	1.94840198256	-0.984904190642	2286.86240359	1
-39057.8178219	-4.01018436974	-3.67512040595	39057.8178219	1
-16372.3215757	-4.72374683628	9.53115521918	16372.3215757	1
-7729.18512452	-1.60124458755	-6.2237450857	7729.18512452	1
-515.690604685	2.25310639529	7.34391059707	515.690604685	1
-12.4516477886	-1.08970090432	0.903110270237	12.4516477886	1
-663993.518769	-9.37293105738	6.3726416503	663993.518769	1
-241.45755077	-3.04610188855	7.77844804228	241.45755077	1
-283923.251768	7.41632901939	1.72135030787	283923.251768	1
-23175.3272647	2.53640933417	-8.78929720279	23175.3272647	1
-757496.07623	-9.27057544156	-1.08462132958	757496.07623	1
-217364.57381	6.46031036729	-4.88356614365	217364.57381	1
-423231.108576	7.53631283783	-8.25691996568	423231.108576	1
-40539.4647142	-4.26396301945	-1.94615160885	40539.4647142	1
-773031.740307	-9.0279721417	-6.41222372102	773031.740307	1
-188003.09718	5.78378830107	-9.9044777881	188003.09718	1
-24853.0824282	3.9477773271	-0.177158425049	24853.0824282	1
-12588.8459499	2.47646217883	-5.08616623347	12588.8459499	1
-250221.212163	7.24720513447	2.50376711997	250221.212163	1
-23169.4096566	4.11404355378	1.70703895323	23169.4096566	1
-565971.204586	8.99858859127	5.74779109557	565971.204586	1
-154131.486671	6.83061676003	7.40207209709	154131.486671	1
-215833.972792	6.83783720434	0.301750611816	215833.972792	1
-43795.6022255	-4.75307995971	1.67227955505	43795.6022255	1
-3054.973797	-1.68198798578	-2.69158733276	3054.973797	1
-658006.691992	-8.59574533829	-7.2250979249	658006.691992	1
-4887.58725107	0.374467089884	7.13107387586	4887.58725107	1
-177779.051976	-6.05179053845	-5.53378713838	177779.051976	1
-450.696611104	-1.03457434096	-1.0428457455	450.696611104	1
-961573.563568	9.51682329875	-7.4862330713	961573.563568	1
-13941.1446406	1.40312686608	-9.83842862249	13941.1446406	1
-145736.285523	-5.39327698593	-9.08263166999	145736.285523	1
-4848.27744895	-0.114278351934	-6.94900612351	4848.27744895	1
-538094.614304	-8.3040221103	-4.39224878779	538094.614304	1
-786187.653714	8.88000711066	-9.80919567592	786187.653714	1
-314820.95896	7.64607047929	2.35742173909	314820.95896	1
-31.6088156106	-1.89884493525	3.12389107287	31.6088156106	1
-41838.0115122	3.34077517496	-9.29222401328	41838.0115122	1
-63238.3346371	5.30871213341	3.03888267322	63238.3346371	1
-11114.6993142	1.69938140532	-7.65449828802	11114.6993142	1
-5348.31676361	-0.65926244973	7.74596311525	5348.31676361	1
-149429.175155	-6.06120369744	-1.91142998951	149429.175155	1
-284131.372852	-7.61709428328	4.72311616052	284131.372852	1
-529730.117185	-8.68641247628	2.67764676647	529730.117185	1
-159241.116621	6.66916627608	4.57677918459	159241.116621	1
-80187.6975379	-5.75430798223	4.80268437013	80187.6975379	1
-748697.603405	-9.67930212118	7.1681662602	748697.603405	1
-848.631028211	2.62914833917	4.00385277821	848.631028211	1
-156502.86453	5.53819107305	-8.88627948732	156502.86453	1
-673411.03182	-8.56794047884	-8.64644303685	673411.03182	1
-4200.69538135	-2.68932082311	0.761678147889	4200.69538135	1
-44641.0198869	4.33045162744	-2.37298525045	44641.0198869	1
-47646.7525652	-4.67553682052	0.0398881920374	47646.7525652	1
-562062.088455	8.60955511129	-0.842499040191	562062.088455	1
-46885.6845242	-4.95314588617	2.88873684985	46885.6845242	1
-1179.14447599	2.39599890581	9.17183926578	1179.14447599	1
-253788.958661	-6.83243613751	-3.68919834204	253788.958661	1
-103029.325147	5.49205644431	-1.93235403636	103029.325147	1
-684131.245764	-8.79680492391	-5.32264781325	684131.245764	1
-6801.8395606	3.55596099875	4.40149364182	6801.8395606	1
-953872.50114	-9.52577502122	-6.92033465359	953872.50114	1
-206637.332832	6.99493288488	3.47566005327	206637.332832	1
-8614.28247168	-0.375880142297	-9.13901014058	8614.28247168	1
-9367.32978125	-3.6565112725	3.70278619116	9367.32978125	1
-15864.1935306	1.93292315829	-8.85877657738	15864.1935306	1
-880870.084929	9.61319058917	-1.43729380462	880870.084929	1
-592563.355701	-8.71297161546	-1.05613442908	592563.355701	1
-1497.46220562	2.29172335553	1.38444677067	1497.46220562	1
-335441.261338	-8.02154301328	6.43488784371	335441.261338	1
-220.084315998	-0.956672130272	2.38578523287	220.084315998	1
-616862.646951	-9.18326128837	5.79828581872	616862.646951	1
-1167.23571712	-1.46114542256	-1.27266095684	1167.23571712	1
-14735.9182848	-1.61026157868	-9.54340999124	14735.9182848	1
-173270.82794	-6.56467378425	1.47600345802	173270.82794	1
-698677.484742	-9.40100444331	4.79842607049	698677.484742	1
-20.3085195649	-2.07081525265	3.95844838226	20.3085195649	1
-902305.236081	9.50684278358	-4.60587975855	902305.236081	1
-307754.972448	6.84866208691	-8.56841234362	307754.972448	1
-781874.013046	-9.37886733564	-0.454396220156	781874.013046	1
-402036.255768	7.42905692161	-8.21218281802	402036.255768	1
-661700.8446	-9.52043696881	9.30052701836	661700.8446	1
-841305.872941	-9.97398213125	7.764157148	841305.872941	1
-6437.77164855	-1.3698246222	9.89649155249	6437.77164855	1
-3064.94386067	-0.591859182692	-5.18360715681	3064.94386067	1
-10878.3559984	-3.08024379275	-0.934049822166	10878.3559984	1
-25487.3825498	4.19520207881	1.63814999743	25487.3825498	1
-372815.795365	7.4268433478	-5.89725900778	372815.795365	1
-738853.364639	-9.51128696705	4.51442692018	738853.364639	1
-60042.9857919	4.40888065523	-5.06307037938	60042.9857919	1
-109571.476926	-6.11918543009	4.35050428011	109571.476926	1
-3186.92858317	3.00239084787	3.37261435609	3186.92858317	1
-3298.15772482	-3.13554624209	4.10360084568	3298.15772482	1
-268630.196349	-7.32934340348	1.89642084991	268630.196349	1
-257298.98158	7.14007302576	0.259712115564	257298.98158	1
-552054.263156	-8.03143076715	-9.79098482424	552054.263156	1
-4427.04501167	1.56074189065	9.08928325362	4427.04501167	1
-288442.666754	7.88893502074	8.53285546975	288442.666754	1
-473679.843644	8.81872151659	8.94988760345	473679.843644	1
-3.57300411341	-0.211499372511	0.189827586981	3.57300411341	1
-117.738368897	-2.20165816414	3.8105356617	117.738368897	1
-226662.09746	-7.31763736079	5.94603985782	226662.09746	1
-63595.6649803	-4.17215927279	-7.80596342476	63595.6649803	1
-801.013058341	3.18971363148	7.35253916444	801.013058341	1
-451245.954336	-7.98877318529	-3.34833179812	451245.954336	1
-378059.127926	-8.27704284575	7.02992425135	378059.127926	1
-1060763.52185	9.81592449563	-6.63722777746	1060763.52185	1
-630992.841209	8.87685653553	-0.632570395957	630992.841209	1
-60260.6893406	-4.74365688835	-2.03905175606	60260.6893406	1
-31360.6996063	-5.14700307476	8.79335995554	31360.6996063	1
-198577.442172	-6.17933288657	-6.37209035765	198577.442172	1
-29799.9555653	3.79950328964	-2.82416824311	29799.9555653	1
-283557.630881	6.60391978401	-9.63542434732	283557.630881	1
-355.290932183	2.24366034001	3.15320274343	355.290932183	1
-432339.064557	7.85540843514	-4.04147982403	432339.064557	1
-1832.67099264	-2.28967256353	0.97428808019	1832.67099264	1
-4149.49781306	-1.21757326871	7.92032605902	4149.49781306	1
-18400.9498927	-3.13350900692	-3.73983215526	18400.9498927	1
-158239.402686	-6.48335724213	2.26164409466	158239.402686	1
-329944.896773	7.27666229761	-4.48758653848	329944.896773	1
-22178.2101465	-2.39912254835	-9.13268174298	22178.2101465	1
-265250.341854	-7.49260745834	4.64370871801	265250.341854	1
-55625.0879843	5.39052093643	5.47683148092	55625.0879843	1
-390566.234358	7.72124194271	-2.87410705006	390566.234358	1
-141995.399656	-5.65410093963	-5.70754401113	141995.399656	1
-8141.78299748	-3.90295056724	6.22317070468	8141.78299748	1
-811.480527604	2.76727484379	4.81464761894	811.480527604	1
-3085.3504778	3.10792967332	4.10863489461	3085.3504778	1
-690706.011992	9.54777700304	8.05571684145	690706.011992	1
-253538.688895	-6.37902627179	-9.65524210511	253538.688895	1
-834959.994498	9.48312446151	-1.4425579888	834959.994498	1
-696248.676462	9.08542746073	-0.892607433305	696248.676462	1
-7073.52351836	2.08291788727	-4.07118006641	7073.52351836	1
-55259.5591078	-5.67738990392	8.73488992617	55259.5591078	1
-765636.498646	-9.3652191629	0.212812376424	765636.498646	1
-84617.4540381	-5.46913261646	0.829526430968	84617.4540381	1
-229.656588146	-0.160126057367	-1.48535499875	229.656588146	1
-20982.2952292	-4.70271704959	7.6415108075	20982.2952292	1
-1159959.4877	9.9956018356	-7.78560254698	1159959.4877	1
-537805.286269	-8.69177672984	2.2181783037	537805.286269	1
-32079.3378102	-4.60670503145	3.31980323083	32079.3378102	1
-3526.64049326	0.873205370379	-5.17605127247	3526.64049326	1
-329066.69721	-7.67006936668	1.47218108618	329066.69721	1
-119119.440126	-5.48572149868	-4.41444946243	119119.440126	1
-849.958074822	-1.47387490971	5.07719626241	849.958074822	1
-822.424118144	-1.15438108491	4.19228581277	822.424118144	1
-8596.90704281	1.80663571038	-6.00766726202	8596.90704281	1
-1422.55790937	2.44463880897	9.74517244752	1422.55790937	1
-45763.4144727	-3.98195718844	-5.53060026124	45763.4144727	1
-102221.073752	-5.61226814477	-0.46763853754	102221.073752	1
-55.9119703961	1.9305984237	2.98528064774	55.9119703961	1
-14303.1538511	-1.88421450694	-8.40583671091	14303.1538511	1
-5715.44294235	2.8415460779	0.516572491492	5715.44294235	1
-401697.306893	-8.16549157617	3.30228520567	401697.306893	1
-68571.6106635	-5.21661016053	1.0342201388	68571.6106635	1
-6509.65238165	1.25628934884	9.64646390309	6509.65238165	1
-108496.88028	5.41781013071	-3.58323526285	108496.88028	1
-386.502396707	1.74090914595	1.06619485335	386.502396707	1
-46866.3060334	-4.07661363484	-5.02389532778	46866.3060334	1
-332488.314427	-7.29294322604	-4.46881501803	332488.314427	1
-516.941761703	0.437581346357	-2.08146217508	516.941761703	1
-73078.4682495	5.07785943534	-1.24529718274	73078.4682495	1
-49178.4747568	-4.15041405907	-4.94430174589	49178.4747568	1
-312750.094036	-8.10512290655	9.77636589509	312750.094036	1
-1123.26691524	1.43264546636	-1.29876514657	1123.26691524	1
-289236.591246	7.46024857387	1.87846837527	289236.591246	1
-2956.83503003	3.68428203047	8.1428847707	2956.83503003	1
-139484.588249	6.08162833717	-0.357975070088	139484.588249	1
-734113.221531	-9.19078254671	-1.20386295106	734113.221531	1
-821770.750532	-9.74037855774	4.22976526413	821770.750532	1
-17.5951074942	-1.94545901976	3.48615750932	17.5951074942	1
-9505.2320215	2.10779655952	-5.30604221531	9505.2320215	1
-165501.532674	5.96688666836	-5.07511090312	165501.532674	1
-42379.7484293	-5.43731012049	8.98806630262	42379.7484293	1
-28466.8253605	-4.57687286008	4.08486985966	28466.8253605	1
-798.475523949	-2.97699782116	6.06491167297	798.475523949	1
-17842.9897237	-3.49617136176	-1.12698212488	17842.9897237	1
-2015.42722209	-0.968146682731	5.42234269338	2015.42722209	1
-251772.547688	-7.3339684	3.61707229499	251772.547688	1
-500078.471334	-8.75593064515	5.95682470642	500078.471334	1
-4380.4493862	1.1291823946	7.89353661759	4380.4493862	1
-1837.75422593	0.851354689209	5.01168261068	1837.75422593	1
-980319.38962	9.83132243887	-2.35224012642	980319.38962	1
-438588.882355	8.23266921461	1.55474858778	438588.882355	1
-180172.05609	-5.85848440598	-8.11929820668	180172.05609	1
-386138.576627	7.82245535931	-0.945496413223	386138.576627	1
-9003.16401374	-2.9542326222	-0.75276702505	9003.16401374	1
-827285.445011	9.92504344959	7.55563324117	827285.445011	1
-3054.57368722	-1.71446404857	8.45953676543	3054.57368722	1
-709950.457084	-8.73801297274	-7.9000596935	709950.457084	1
-4322.63828547	-1.38045515927	8.47602304133	4322.63828547	1
-679036.966388	-9.13342681408	1.02201695738	679036.966388	1
-1171199.70155	-9.95125926793	-9.18887818983	1171199.70155	1
-1810.63307459	-3.43420861524	7.56180243712	1810.63307459	1
-5138.58314171	-2.98300039189	1.74097420827	5138.58314171	1
-983910.045422	-9.81767583644	-2.79958213105	983910.045422	1
-22466.90528	2.49103361831	-8.78297425521	22466.90528	1
-524603.405808	8.03934527466	-7.79501770369	524603.405808	1
-325810.879097	-6.91330290339	-9.28060312303	325810.879097	1
-15297.3800235	2.23308810583	-7.38096058425	15297.3800235	1
-710393.648466	-8.6379014783	-9.66600067568	710393.648466	1
-14264.8560565	3.24573964078	-1.40661995519	14264.8560565	1
-17206.7856215	4.5129952894	7.25436762465	17206.7856215	1
-582871.331367	-9.17145234405	7.77630356508	582871.331367	1
-8001.97345022	3.93594535703	6.55111012411	8001.97345022	1
-67.4041932348	-0.960700202276	0.125700575119	67.4041932348	1
-48141.8105768	-5.63443955549	9.81569965564	48141.8105768	1
-907246.622829	9.38289825152	-7.20702607541	907246.622829	1
-169653.140707	-6.65601256479	3.12064728473	169653.140707	1
-14581.6285435	3.66291310343	1.34442751104	14581.6285435	1
-1967.61118695	1.3029197673	-2.73807300138	1967.61118695	1
-6047.63401839	0.0306780326043	-7.77510826229	6047.63401839	1
-230750.17897	-6.45961740023	-6.30401377267	230750.17897	1
-32738.326757	4.3352049145	0.703340201995	32738.326757	1
-150.982004622	2.04684177957	5.41384116879	150.982004622	1
-360691.377617	8.14541338441	6.29442285222	360691.377617	1
-23701.9499959	-2.84063158878	-7.3214585391	23701.9499959	1
-70403.9248658	4.77085663056	-3.76998532085	70403.9248658	1
-840393.546873	-9.50372389671	-1.34619553647	840393.546873	1
-5914.74228231	4.03900482033	8.62883044957	5914.74228231	1
-399219.44234	-8.36004895608	6.7135373475	399219.44234	1
-943297.028959	9.47580597862	-7.32888223699	943297.028959	1
-260483.179316	7.80132534713	9.82765636271	260483.179316	1
-60998.4034172	-5.31408317058	3.5496974882	60998.4034172	1
-176.185495327	-2.19304046317	6.09779749081	176.185495327	1
-9587.46599801	-1.48192368698	-7.59231679345	9587.46599801	1
-140123.057833	6.20350349196	1.05405785261	140123.057833	1
-64552.1829644	5.87587352484	9.1234471159	64552.1829644	1
-626358.581542	8.9514094915	0.988907238924	626358.581542	1
-114.707590697	-0.328678711999	1.17077239072	114.707590697	1
-453089.176027	-8.06289471966	-2.29552640718	453089.176027	1
-2.257790936	1.69773027584	3.01536563824	2.257790936	1
-641043.859848	8.66441311422	-4.98949150028	641043.859848	1
-545.265181449	-2.95743780492	6.44512598901	545.265181449	1
-428.74206041	-2.10688734886	2.39180720596	428.74206041	1
-37483.0342671	3.938367906	-3.84756401543	37483.0342671	1
-128637.00311	-5.99184128132	0.0429766088013	128637.00311	1
-51482.9014128	5.52870903627	7.88129967197	51482.9014128	1
-97523.8772025	-5.54528557787	-0.471761104263	97523.8772025	1
-353071.004618	-8.24322846513	8.53822701832	353071.004618	1
-976.89221868	0.637466604696	3.53168091715	976.89221868	1
-317605.978705	-7.78623459957	4.27575706769	317605.978705	1
-331.338477589	-2.77481655479	9.48030688061	331.338477589	1
-8237.48167836	-1.63052445755	-6.41363448927	8237.48167836	1
-984502.075656	9.75987987185	-3.96295592523	984502.075656	1
-16689.214136	2.60688441819	-6.12182836619	16689.214136	1
-11061.0043022	-0.947044882782	-9.61843447673	11061.0043022	1
-2863.22401977	-0.726918792353	-4.8197118907	2863.22401977	1
-177095.234136	-7.08468673894	8.11786824771	177095.234136	1
-3223.26314386	2.72744258419	1.76419275953	3223.26314386	1
-11643.2147303	3.71441374829	3.0099113086	11643.2147303	1
-542003.319559	8.33785286876	-4.09742732616	542003.319559	1
-25558.5766872	3.19290499538	-5.79090361634	25558.5766872	1
-14129.1353327	2.69427372247	-4.62628551293	14129.1353327	1
-98176.3663602	4.73921709257	-8.87069823093	98176.3663602	1
-56109.3548185	-4.67256763308	-1.84773180648	56109.3548185	1
-2877.34742009	3.41529173101	6.30556685798	2877.34742009	1
-61269.5156715	-5.18652942697	2.15514002765	61269.5156715	1
-13807.7767234	3.03762424329	-2.52172180168	13807.7767234	1
-1408.92001278	-1.55180213152	-1.33678439971	1408.92001278	1
-843471.300124	-9.22061924992	-6.81518699446	843471.300124	1
-5428.40997231	2.94835889142	1.32762234811	5428.40997231	1
-561028.956734	8.11369229148	-9.06648550911	561028.956734	1
-5405.77531352	-3.9620335996	8.36207561875	5405.77531352	1
-524820.095356	-7.99169612442	-8.57168072979	524820.095356	1
-6389.95088167	3.58807134905	4.88472988202	6389.95088167	1
-581.828437	-0.303800026666	-2.31629131659	581.828437	1
-105377.62813	5.62323980614	-0.837802178158	105377.62813	1
-71359.8244568	5.36332367048	2.05554482763	71359.8244568	1
-130946.355031	-6.06925111834	0.656204286112	130946.355031	1
-12775.0307589	-3.23808674822	-0.809513941733	12775.0307589	1
-16548.1601561	-4.6270824238	8.55823968402	16548.1601561	1
-101492.176726	-4.68404618807	-9.91247701911	101492.176726	1
-33050.384508	-4.38390172517	1.0468035298	33050.384508	1
-12166.4936963	-3.58794430562	1.85270712483	12166.4936963	1
-952.172791505	0.88497572361	-2.30252625185	952.172791505	1
-36537.1545714	-3.46099808444	-7.1309804964	36537.1545714	1
-20541.7812682	-3.10888584281	-4.66134211351	20541.7812682	1
-12366.1071606	2.1530915785	-6.48389878204	12366.1071606	1
-424921.210657	-7.45184782182	-9.65046549028	424921.210657	1
-359684.789641	7.84519278767	1.57722971781	359684.789641	1
-75365.5053816	5.40311634823	1.74441893345	75365.5053816	1
-13885.3312962	-1.67863245903	-8.96275172333	13885.3312962	1
-2691.57812899	-0.171645856863	5.21618127751	2691.57812899	1
-24569.1447043	-3.61423357745	-2.60507028981	24569.1447043	1
-6999.83879173	3.34934584148	2.85491281778	6999.83879173	1
-334748.133608	7.48779520486	-1.78670781784	334748.133608	1
-159.766496808	-0.762116456422	-0.670823194458	159.766496808	1
-206476.437351	6.19269184327	-7.08727902626	206476.437351	1
-354522.244897	-7.39562373282	-4.84060085203	354522.244897	1
-2620.33305042	3.79089842656	9.2596058256	2620.33305042	1
-3.1595710847	2.66201294393	7.02328244017	3.1595710847	1
-332018.156595	7.0654042736	-7.69788672973	332018.156595	1
-6676.77313743	-1.43640889082	-6.10424873567	6676.77313743	1
-245979.929312	7.23136001327	2.70011867347	245979.929312	1
-11179.9529001	2.90999757136	-2.10371852627	11179.9529001	1
-75735.1878245	4.223289806	-9.68196236448	75735.1878245	1
-39676.6675549	5.3129230136	8.31281785642	39676.6675549	1
-627455.347713	-8.76555256376	-2.37114747077	627455.347713	1
-587995.551936	8.2839599848	-8.05341536813	587995.551936	1
-9396.35038327	-3.23206490799	0.76200895341	9396.35038327	1
-861859.180333	-9.28066140359	-6.70000247962	861859.180333	1
-26671.2216727	-2.79478367727	-8.51610101876	26671.2216727	1
-406104.152236	8.55278506185	9.42830656563	406104.152236	1
-5219.08043225	-3.66589265774	6.2295319325	5219.08043225	1
-167067.729149	-5.75991653797	-7.69169061659	167067.729149	1
-20025.8315278	-4.40064170912	5.2246911206	20025.8315278	1
-38865.9942255	3.45597525967	-7.7691653831	38865.9942255	1
-655836.364365	-9.46644179634	8.63655948844	655836.364365	1
-280000.510923	7.04518373349	-3.27700744419	280000.510923	1
-58404.600559	-5.63812969385	7.63058107983	58404.600559	1
-335212.405332	7.62393780587	0.230686315102	335212.405332	1
-6932.82248347	-1.20387170137	9.7727471272	6932.82248347	1
-13018.7730885	-1.81141297421	-8.1253026838	13018.7730885	1
-42.1105111812	0.933612687434	1.52052481303	42.1105111812	1
-7482.5810473	-2.35440565363	-3.100459002	7482.5810473	1
-635.091794337	-0.901162877547	-1.70082682394	635.091794337	1
-202445.742176	6.21296811562	-6.38997818881	202445.742176	1
-88467.8248764	-5.83416444293	4.30178590815	88467.8248764	1
-34592.2514462	3.67448294471	-5.09524437082	34592.2514462	1
-702686.439114	9.35963656222	3.78057067045	702686.439114	1
-26134.12473	2.6842959884	-8.95972992261	26134.12473	1
-39606.5228698	-4.61377569548	1.3934577948	39606.5228698	1
-772537.649214	9.79997795722	8.14985243151	772537.649214	1
-156993.953347	-6.50487511713	2.6980459182	156993.953347	1
-59135.2898173	-5.5532846941	6.53005395424	59135.2898173	1
-108987.068656	5.774108482	0.330591328178	108987.068656	1
-77418.3161805	-4.25709153444	-9.6963519517	77418.3161805	1
-374.241947162	-1.16840915603	3.28752214419	374.241947162	1
-67.7946477912	2.73875911334	8.30560806969	67.7946477912	1
-253176.850275	-7.27836909991	2.66478507115	253176.850275	1
-904229.462379	9.90624287132	3.04683795077	904229.462379	1
-60949.4254489	-4.3684935905	-5.5983634833	60949.4254489	1
-540200.18294	-8.05687439119	-8.57950638355	540200.18294	1
-50970.6775061	3.68717665904	-8.97981556895	50970.6775061	1
-459095.788655	8.59565634991	6.13295796711	459095.788655	1
-542815.114917	9.06300985836	8.4665722521	542815.114917	1
-258.280003649	-0.485460557453	1.83590134447	258.280003649	1
-149856.367465	-6.21347478028	-0.0972959045367	149856.367465	1
-953.132146725	1.0828262657	-1.91476000118	953.132146725	1
-997856.892055	9.68984948301	-5.99582432833	997856.892055	1
-85.534091558	1.59058422221	1.60699932903	85.534091558	1
-765792.197273	9.3911504342	0.688176031516	765792.197273	1
-466378.605567	8.08324143659	-2.94945234612	466378.605567	1
-315.633367793	2.58542220391	4.91488881679	315.633367793	1
-356.746778034	0.466217245447	2.10537826033	356.746778034	1
-459765.143222	-7.76749173792	-7.46638731527	459765.143222	1
-251104.911595	-6.42391401274	-8.83819848986	251104.911595	1
-91381.8044627	5.58835346303	1.00375333813	91381.8044627	1
-39331.0236596	3.51448459985	-7.47885463028	39331.0236596	1
-8279.76379617	2.45699612013	-3.06132425127	8279.76379617	1
-521016.905859	-8.61610354213	2.06214506955	521016.905859	1
-3276.52479645	-1.9687836298	-1.84028071903	3276.52479645	1
-1204.19729762	-0.316348795218	-3.36758046356	1204.19729762	1
-227.032791142	-0.56878234591	-1.17505833994	227.032791142	1
-278684.405174	7.36801940835	1.50098311867	278684.405174	1
-183749.786124	-7.24795657103	9.67476468194	183749.786124	1
-168889.873537	-5.70987439497	-8.48806949573	168889.873537	1
-1431.82422248	2.98013910896	5.10246837066	1431.82422248	1
-242224.230815	6.58476170172	-5.85402553268	242224.230815	1
-465069.447011	8.29920919022	0.684779172314	465069.447011	1
-315080.341736	-7.83439978548	5.25275473223	315080.341736	1
-263998.786926	7.38593087531	3.17513119928	263998.786926	1
-478893.124034	-8.26265447623	-0.924446034529	478893.124034	1
-49274.951871	5.53509093784	8.44390277779	49274.951871	1
-472667.301959	7.67165397584	-9.89329184953	472667.301959	1
-179250.135658	-6.06847743173	-5.50562298686	179250.135658	1
-125937.778459	6.49614873713	6.71649159232	125937.778459	1
-769551.243985	9.71756368642	6.71130573812	769551.243985	1
-41148.7472162	3.34210291153	-9.11414998394	41148.7472162	1
-3627.87605774	3.26100525784	4.61521525793	3627.87605774	1
-709576.237449	-8.95982685084	-3.95196280987	709576.237449	1
-1207.33845049	-3.28042870101	7.31300078007	1207.33845049	1
-162392.035165	6.99765576301	8.67375454282	162392.035165	1
-2392.79086832	1.91931544436	-1.20698044473	2392.79086832	1
-788191.860793	9.380316749	-0.785872469377	788191.860793	1
-49028.2434303	4.18762367582	-4.6038356113	49028.2434303	1
-837.524818447	-1.44275749821	4.96522351149	837.524818447	1
-55252.7583368	-5.26089941118	4.17949689481	55252.7583368	1
-270333.5607	-7.12176631013	-1.26771206623	270333.5607	1
-10.3036495546	-1.88823841679	3.70550603368	10.3036495546	1
-767630.610334	-9.71361564018	6.74634807426	767630.610334	1
-44232.5589725	3.63498439988	-7.8167756757	44232.5589725	1
-1670.26574805	-0.197931820766	4.12430944833	1670.26574805	1
-1336.14277782	-0.489121509665	-3.41305435237	1336.14277782	1
-31202.880469	4.8098209037	5.47414900327	31202.880469	1
-284744.080779	-6.71473637684	-8.26815514694	284744.080779	1
-11527.1392892	-1.142418297	-9.42919426139	11527.1392892	1
-523654.575764	-8.18364225548	-5.38615284345	523654.575764	1
-672459.003493	9.56867406535	9.56040256155	672459.003493	1
-5514.70026168	-0.102416173453	7.43577353869	5514.70026168	1
-53118.5680714	-5.04659101763	2.42854817641	53118.5680714	1
-15.6047397495	-2.21819013668	4.69128252021	15.6047397495	1
-41241.6247838	-4.18614247645	-2.77762213015	41241.6247838	1
-899885.30129	-9.44018152626	-5.73951200398	899885.30129	1
-71762.0725535	4.42450577855	-7.21000354489	71762.0725535	1
-200107.550545	-7.07512873806	5.33135328718	200107.550545	1
-133.276344823	2.07227583578	5.44379035929	133.276344823	1
-5797.52278493	0.924345391326	-6.75972839979	5797.52278493	1
-919964.864334	9.46776224003	-6.2725391205	919964.864334	1
-4152.10295417	-1.54106552552	8.81355202463	4152.10295417	1
-152835.86488	6.28945804786	0.466633204643	152835.86488	1
-409392.675413	7.94886844053	-0.795517761218	409392.675413	1
-610684.365374	-8.390649591	-7.73765346157	610684.365374	1
-300175.570102	-7.14803231982	-3.68785549341	300175.570102	1
-49339.4844427	4.9833462978	2.62481927955	49339.4844427	1
-1814.48867994	-3.27529637188	6.48939393346	1814.48867994	1
-297627.04593	6.7716854246	-8.69642894966	297627.04593	1
-6186.89947813	-2.38312020292	-2.17914377375	6186.89947813	1
-2818.14737276	-0.675823275198	5.76271390768	2818.14737276	1
-456.725701716	-1.5449758945	0.265043826217	456.725701716	1
-407235.190828	8.34865989067	5.8893714632	407235.190828	1
-521940.927004	-8.95705366	7.99019288897	521940.927004	1
-215714.870741	6.15102119024	-8.60719684563	215714.870741	1
-7211.9812476	-0.987405413885	9.46498209407	7211.9812476	1
-851674.235364	9.09114565333	-9.63372177311	851674.235364	1
-10896.4924963	1.42054222305	-8.42060166416	10896.4924963	1
-45598.9091921	3.98168582323	-5.49799730503	45598.9091921	1
-1355.10486322	-2.56652575151	2.92319750737	1355.10486322	1
-4517.78800545	-2.26584502617	-1.57945677148	4517.78800545	1
-9238.4933166	-1.7361482648	-6.59360206992	9238.4933166	1
-153.402016363	1.27355082123	0.383678140615	153.402016363	1
-4305.69403342	-2.47561687452	-0.423888618481	4305.69403342	1
-914790.185756	-9.67759538796	-1.98285173864	914790.185756	1
-2338.57425044	0.574863179395	-4.50522618328	2338.57425044	1
-168722.469591	-6.68729455034	3.65126159149	168722.469591	1
-143174.117492	-6.46297634098	3.93906776021	143174.117492	1
-2202.87229571	-0.389051341629	4.84278166096	2202.87229571	1
-233324.493734	-6.19881154412	-9.87304502227	233324.493734	1
-257451.128714	-7.21037114722	1.25645310373	257451.128714	1
-94398.2075598	4.85386715695	-7.1618477953	94398.2075598	1
-336870.843378	8.18535620344	8.96392828831	336870.843378	1
-219910.174835	-6.84910848675	0.0222751272438	219910.174835	1
-27377.6095595	-2.64000137139	-9.57256914235	27377.6095595	1
-1250.66794667	3.17026646748	6.52077660426	1250.66794667	1
-2179.84758079	0.936898786764	-3.79110018529	2179.84758079	1
-6532.9300264	-0.666388280025	-7.63686297759	6532.9300264	1
-349558.529	7.92424750139	3.67427832098	349558.529	1
-752.692933124	-1.62143692817	-0.101914645113	752.692933124	1
-662103.004865	-9.50182399396	8.92172437336	662103.004865	1
-119412.85159	5.27891497614	-6.68657204959	119412.85159	1
-59436.1419404	-4.44492530278	-4.61608663998	59436.1419404	1
-976826.321031	9.58527266384	-6.95334347031	976826.321031	1
-113112.329693	5.67985668747	-1.36814839596	113112.329693	1
-1020929.81393	-9.70259681391	-6.89501818611	1020929.81393	1
-424561.216885	8.00220321709	-1.1193433592	424561.216885	1
-492718.495346	-8.29743036895	-1.34040127629	492718.495346	1
-3847.08938889	3.5466466566	6.38144183797	3847.08938889	1
-59209.3741569	4.09328436476	-7.57603331197	59209.3741569	1
-184094.005765	5.75645026011	-9.76682127604	184094.005765	1
-323886.052891	-7.59856641175	0.833719815288	323886.052891	1
-98424.3589109	-6.20620420701	7.15259125645	98424.3589109	1
-81505.3185622	-5.54300893401	2.18331045873	81505.3185622	1
-148666.382345	6.37668960108	2.10863948939	148666.382345	1
-281080.267866	-6.74566013422	-7.5074146124	281080.267866	1
-777523.234687	9.42056827627	0.573849436942	777523.234687	1
-117713.462944	-6.175012165	3.82888284927	117713.462944	1
-4979.84553343	-1.93386402793	-3.31087057836	4979.84553343	1
-4624.84733128	-2.07777817473	-2.47649269975	4624.84733128	1
-1134344.98453	-9.98233502697	-6.85295796536	1134344.98453	1
-779659.028076	9.65542362649	4.93314492062	779659.028076	1
-6591.3349493	-0.928188055299	-7.25488057558	6591.3349493	1
-692661.08725	9.23022391742	1.97483997149	692661.08725	1
-13.309983983	-0.70212220835	0.170287449242	13.309983983	1
-197.794648784	2.42055906898	4.45990407407	197.794648784	1
-47837.864709	-3.86499690221	-6.92825648116	47837.864709	1
-2565.37932796	3.79392800042	9.33664408381	2565.37932796	1
-833201.884427	-9.48200281675	-1.36549683219	833201.884427	1
-18911.6418641	2.81739327983	-5.81305470243	18911.6418641	1
-438837.301552	-7.59475624413	-8.55889797698	438837.301552	1
-19797.6203476	4.27281267253	4.19033329256	19797.6203476	1
-167131.548365	7.03995088176	8.68364488906	167131.548365	1
-803904.635584	9.95636790985	9.47300623153	803904.635584	1
-8895.77673299	0.811212135869	-8.77365851592	8895.77673299	1
-2132.58727343	2.20325616718	9.47076433033	2132.58727343	1
-43164.1556048	4.24720296846	-2.7347142459	43164.1556048	1
-54186.7478756	5.59399178409	8.01923056941	54186.7478756	1
-138824.099543	-6.05606942377	-0.576447408237	138824.099543	1
-22813.1779485	-4.51140610226	5.25881193379	22813.1779485	1
-375780.690936	7.60880366749	-3.40349777481	375780.690936	1
-247332.192465	7.61234998029	8.21976454757	247332.192465	1
-41444.0284887	4.41044721135	-0.902904999977	41444.0284887	1
-111372.026566	5.73676928604	-0.45856408904	111372.026566	1
-6454.42041947	2.8507354732	0.0948839769658	6454.42041947	1
-12631.0611074	-1.68538288877	-8.39507521305	12631.0611074	1
-22007.2494328	-2.93627449037	-6.20790950133	22007.2494328	1
-81922.7539115	4.96983400572	-3.92014798026	81922.7539115	1
-15085.2740962	3.1664570615	-2.25385120488	15085.2740962	1
-531755.927162	7.9386428357	-9.89624546379	531755.927162	1
-16768.1878887	3.4743327557	-0.875851503933	16768.1878887	1
-623480.615731	-8.45320599044	-7.49843831192	623480.615731	1
-25494.6807425	-4.59752898083	5.18003349092	25494.6807425	1
-376610.6661	7.90043970019	1.0522140965	376610.6661	1
-81302.2367314	-4.4805096078	-8.43331328438	81302.2367314	1
-49370.9484605	5.14285925431	4.23328948726	49370.9484605	1
-196494.468046	6.42189384092	-3.08366004586	196494.468046	1
-649838.094162	-9.35094396164	6.83426285885	649838.094162	1
-3259.46051192	-0.418932067745	5.88290904261	3259.46051192	1
-19794.3960166	-3.22373133812	-3.67047064827	19794.3960166	1
-864015.957147	-9.67417158747	0.643266271656	864015.957147	1
-4415.20106934	1.13793903846	7.93958887613	4415.20106934	1
-745.098179517	-0.296456177317	2.81445440267	745.098179517	1
-372239.451867	7.83607792004	0.396517650045	372239.451867	1
-15749.8910174	-2.8567566066	-4.38287107735	15749.8910174	1
-174.028007263	2.03365046943	2.8205932737	174.028007263	1
-31598.0953277	3.76536557097	-3.59572406139	31598.0953277	1
-738426.234262	-9.33415588512	1.20094953503	738426.234262	1
-391.780579491	-3.03363086727	7.26510716284	391.780579491	1
-406441.93607	-7.66151626241	-5.04808332583	406441.93607	1
-122220.181051	5.70577426655	-2.40097579415	122220.181051	1
-16353.0334477	2.48345233633	-6.61950199873	16353.0334477	1
-76427.9708461	4.82957253286	-4.31818579708	76427.9708461	1
-29988.3731624	-3.02558714349	-8.15829418748	29988.3731624	1
-234457.542853	-7.5307594689	8.2990374238	234457.542853	1
-258133.277906	-6.58246881504	-7.47226413548	258133.277906	1
-5465.52926177	-3.27028681716	3.31419735779	5465.52926177	1
-310698.687859	-7.36085174481	-1.55194308661	310698.687859	1
-385.398465803	3.06793292178	7.45997749013	385.398465803	1
-2542.97615595	3.45048740535	6.86902775305	2542.97615595	1
-11314.900131	3.94232895687	4.9088758161	11314.900131	1
-236241.235779	-7.62668310215	9.56929769036	236241.235779	1
-40336.9281853	-5.11893121132	6.12872465186	40336.9281853	1
-4697.1972528	-0.831832037197	-6.15921714747	4697.1972528	1
-48.4039592438	-1.00502999454	1.67629707281	48.4039592438	1
-372.937416382	0.890057822063	-1.13892453966	372.937416382	1
-458986.734578	-7.91132725802	-5.15359972454	458986.734578	1
-116698.413719	-6.32733249262	5.88184615959	116698.413719	1
-561542.80487	-9.0328213195	6.66241768715	561542.80487	1
-691129.805353	8.98532545908	-2.39430832127	691129.805353	1
-349444.917139	7.4578598689	-3.49066479646	349444.917139	1
-15865.1836725	-3.06035667747	-3.22337789062	15865.1836725	1
-146771.500498	6.16538722056	-0.295286838832	146771.500498	1
-166151.749292	-6.84406804877	6.0870995848	166151.749292	1
-3847.82977514	1.51013128888	8.48337450393	3847.82977514	1
-60957.7774981	4.63860572292	-3.17028452017	60957.7774981	1
-44813.7807124	3.96018629844	-5.48412033025	44813.7807124	1
-292709.767719	-7.96715456433	9.3803249037	292709.767719	1
-409023.90055	8.09931623275	1.64788746055	409023.90055	1
-396649.436061	7.30578050973	-9.60252511838	396649.436061	1
-30.1593107089	-1.65328200841	2.25251497231	30.1593107089	1
-1528.48331517	-1.15730294703	-2.56427558699	1528.48331517	1
-2.68152956337	1.05219747585	1.27079008103	2.68152956337	1
-2.91052188101	1.48430903853	2.36675714246	2.91052188101	1
-530643.276422	-8.00103224924	-8.82318763026	530643.276422	1
-764094.844393	-9.44398282922	1.78253229235	764094.844393	1
-6786.10446952	1.58158223223	-5.73617388308	6786.10446952	1
-438971.883207	8.3313356988	3.16025757195	438971.883207	1
-28525.1288967	4.720966496	5.40224014436	28525.1288967	1
-166287.078984	6.38610791858	0.00761882107978	166287.078984	1
-554298.07788	-8.23758415537	-6.58767356012	554298.07788	1
-113.943248429	-2.93001908064	9.57747439887	113.943248429	1
-66814.5489128	-5.53351370706	4.77952199088	66814.5489128	1
-468186.622339	7.84836602101	-6.82388758534	468186.622339	1
-29324.9572967	-5.19766357766	9.90239422766	29324.9572967	1
-35501.3816002	3.38644760712	-7.37227155838	35501.3816002	1
-841662.254562	9.34416264616	-4.42498226005	841662.254562	1
-12450.4618316	-3.16007317902	-1.16434360473	12450.4618316	1
-124317.11812	5.27547675141	-7.42538543815	124317.11812	1
-7974.34941913	-0.770669199468	9.52209664391	7974.34941913	1
-1491.61404059	-1.83152539888	-0.497263023465	1491.61404059	1
-67707.5303265	4.20528894521	-8.33424132832	67707.5303265	1
-351533.552496	7.75401910733	0.838394334087	351533.552496	1
-570379.000708	-8.46706811656	-3.82626377986	570379.000708	1
-411249.077644	-8.37494060997	6.01777839658	411249.077644	1
-3167.17277968	1.21472864905	-4.15215735787	3167.17277968	1
-32286.3392237	3.3075721118	-7.02688475107	32286.3392237	1
-573273.196888	8.77262763769	1.24817853309	573273.196888	1
-4842.82970352	0.299358354507	7.04830697154	4842.82970352	1
-341177.656347	-6.99066953465	-9.53548835267	341177.656347	1
-351393.787082	-7.0463083844	-9.6225542726	351393.787082	1
-62077.0207048	4.07450762324	-8.31175113207	62077.0207048	1
-168862.861486	6.47780881095	0.872731614745	168862.861486	1
-606573.580452	8.34596888513	-8.22417272868	606573.580452	1
-413676.990543	-8.31612837006	4.84701219936	413676.990543	1
-36488.1461458	-3.50522767478	-6.80993598564	36488.1461458	1
-88693.4405238	6.04823219918	6.80394767946	88693.4405238	1
-2171.29807307	1.84039875401	8.04602861996	2171.29807307	1
-801129.235391	9.57763169978	2.22931616472	801129.235391	1
-5540.07671581	-1.03787912246	8.51757193719	5540.07671581	1
-438811.294269	7.99636137634	-2.29734310865	438811.294269	1
-247437.916466	-7.44317800326	5.66493300774	247437.916466	1
-385528.314174	7.71714078198	-2.53303106954	385528.314174	1
-8285.20347908	3.03394004005	0.104755591406	8285.20347908	1
-85319.4637754	-4.82071343952	-5.96441743144	85319.4637754	1
-781215.133124	-9.56986347289	3.20223195023	781215.133124	1
-46452.7046289	4.04308353004	-5.20421668668	46452.7046289	1
-80516.9675488	-5.03697984645	-2.99792326509	80516.9675488	1
-252927.980078	6.75158524038	-4.70475344949	252927.980078	1
-6293.71743024	1.18165126145	-6.53697479873	6293.71743024	1
-6806.76980425	2.17604396695	-3.51430944024	6806.76980425	1
-215006.136038	6.23615476904	-7.47617129796	215006.136038	1
-17149.6560303	1.93601273898	-9.34718968757	17149.6560303	1
-43398.6519069	3.60556733622	-7.83059778811	43398.6519069	1
-199091.557494	7.34150945099	9.28259064488	199091.557494	1
-277217.345277	-7.81444170988	8.42144440712	277217.345277	1
-912604.13989	-9.82668196682	1.03949709624	912604.13989	1
-251.971830746	0.743198114969	-1.03481088187	251.971830746	1
-2850.32004576	2.32286380714	0.058496554005	2850.32004576	1
-14252.9289874	-1.81040428798	-8.65769107261	14252.9289874	1
-154837.577172	-5.89441981342	-4.59918097758	154837.577172	1
-1113.01393335	-0.420625454616	3.51008607024	1113.01393335	1
-18.6400895141	-3.16241776608	9.88624024395	18.6400895141	1
-4174.2341625	0.198658380719	6.49979951983	4174.2341625	1
-94510.3290969	6.10112209154	6.48539094488	94510.3290969	1
-700615.063251	-8.66097063924	-8.68476369738	700615.063251	1
-18497.5236405	-4.19252375758	3.98661112525	18497.5236405	1
-122.06234412	0.17626704688	1.13281327303	122.06234412	1
-14792.3779205	3.55089600903	0.449145837827	14792.3779205	1
-10533.6930893	-4.02032550192	5.91192479899	10533.6930893	1
-332518.165651	7.68488477896	1.39694089027	332518.165651	1
-178809.409451	7.21997828038	9.84679957213	178809.409451	1
-7131.11114456	0.510467965755	-8.18387122595	7131.11114456	1
-193408.476455	-6.23229195996	-5.13082028789	193408.476455	1
-16535.0000094	2.33772378887	-7.39320073866	16535.0000094	1
-159160.200789	-6.33975367323	0.304341959722	159160.200789	1
-257924.988755	-6.81547477296	-4.3296056179	257924.988755	1
-14619.8475609	-4.09639127965	4.69991061753	14619.8475609	1
-542923.406944	8.89185971896	5.38605923075	542923.406944	1
-807289.280108	-9.8110200225	6.41333999585	807289.280108	1
-478734.997095	7.98937046256	-5.35710768123	478734.997095	1
-233588.511567	-6.32248944853	-8.35157520166	233588.511567	1
-565189.236733	-8.12281140116	-9.19346825216	565189.236733	1
-388128.107818	7.91388711618	0.333517437345	388128.107818	1
-107.926481182	0.478070195511	1.26611590722	107.926481182	1
-5909.80604105	0.959745128144	-6.76641452187	5909.80604105	1
-992352.265077	9.83972521026	-2.79276499278	992352.265077	1
-851630.813133	-9.31127186066	-5.57830099437	851630.813133	1
-429159.930068	-7.67330102832	-6.62500872122	429159.930068	1
-671356.521973	9.54245907052	9.12662971365	671356.521973	1
-3323.87455026	1.77524842681	-2.61327709552	3323.87455026	1
-26205.3924824	2.52014404094	-9.83623996431	26205.3924824	1
-541598.558585	-8.34961639385	-3.87134680133	541598.558585	1
-2514.24667575	-3.08542450819	4.52228901099	2514.24667575	1
-6206.29912657	0.997321431655	-6.88335676533	6206.29912657	1
-28087.9884591	-3.57538683117	-3.96983385958	28087.9884591	1
-24067.6861038	-3.29084064015	-4.67819648168	24067.6861038	1
-1226.82238164	-2.80671784785	4.39581028311	1226.82238164	1
-36590.9066219	-3.4038072983	-7.53777572676	36590.9066219	1
-25.3929509983	2.95598343749	8.2734343813	25.3929509983	1
-34563.6175377	3.09749592498	-8.99562874387	34563.6175377	1
-5695.68505487	2.20187519512	-2.69776480804	5695.68505487	1
-1511.80261439	0.680940707337	4.35173993724	1511.80261439	1
-8313.94433091	-0.253591327411	9.18153008968	8313.94433091	1
-3745.2097316	0.985864639472	7.09174079344	3745.2097316	1
-19182.3329983	3.09142802905	-4.29152353079	19182.3329983	1
-717906.332945	-9.43718573616	4.33754985225	717906.332945	1
-125032.842525	-5.51785741885	-4.90722524486	125032.842525	1
-348.096679714	-1.38447885845	0.0663467868791	348.096679714	1
-181973.27586	-6.51512714967	-0.204823784415	181973.27586	1
-7573.95607754	1.07135603896	9.85064869124	7573.95607754	1
-164885.384738	6.42472545271	0.674639447204	164885.384738	1
-124029.144873	5.52455572177	-4.69414930016	124029.144873	1
-77369.2992145	5.18371743085	-0.941264399512	77369.2992145	1
-213099.68185	6.58159429954	-2.84196305465	213099.68185	1
-335030.400737	7.18207528522	-6.29630379405	335030.400737	1
-34978.8733093	-3.90114425345	-3.47729026858	34978.8733093	1
-32739.3567521	3.09839017621	-8.49278172252	32739.3567521	1
-207.3500165	-2.28449383353	6.62091819797	207.3500165	1
-688199.796632	8.82695622066	-5.03895983368	688199.796632	1
-4911.03293163	-3.78257040115	7.31630113183	4911.03293163	1
-124409.292933	5.78673837729	-1.78211228848	124409.292933	1
-44788.7303644	4.68114641104	0.752985331388	44788.7303644	1
-108481.879146	-6.52146430354	9.60149843582	108481.879146	1
-24100.8054196	4.64477553792	6.05378482713	24100.8054196	1
-166384.105853	-5.81088625583	-7.01812221131	166384.105853	1
-3126.38476782	2.56060203784	0.967452715868	3126.38476782	1
-216963.888314	6.7095963439	-1.55720002012	216963.888314	1
-712076.031609	9.01964276362	-3.026831148	712076.031609	1
-31711.8886577	-3.42450288125	-6.075114816	31711.8886577	1
-143663.612135	-5.71570158239	-5.2277884826	143663.612135	1
-807462.147572	9.85998564275	7.36478731632	807462.147572	1
-9467.93844613	-0.714020667022	-9.21899794074	9467.93844613	1
-38212.2368759	3.14763671939	-9.63915379619	38212.2368759	1
-176210.271244	5.79210906518	-8.4261443369	176210.271244	1
-5489.72521254	-2.30953374758	-2.06792673918	5489.72521254	1
-31095.0505513	3.81372437893	-3.08705011314	31095.0505513	1
-114284.374932	5.74662074006	-0.778989689321	114284.374932	1
-1800.70744285	1.55887764454	6.67320580041	1800.70744285	1
-14808.5475183	-2.82407222098	-4.18764367016	14808.5475183	1
-154816.844416	-6.43829964612	2.11196210605	154816.844416	1
-422422.538987	-7.81760262947	-3.87314871346	422422.538987	1
-374308.568429	-7.9613945259	2.2096038373	374308.568429	1
-1165.78997592	-2.59562259197	3.3418752562	1165.78997592	1
-15293.0880914	-2.69072985497	-5.12098680459	15293.0880914	1
-2473.9462047	2.92487603603	3.58474785971	2473.9462047	1
-3130.62749557	0.358958964083	-5.46598229517	3130.62749557	1
-107653.703921	6.26133341285	6.39789089517	107653.703921	1
-16333.8649904	-1.75738867662	-9.68901114869	16333.8649904	1
-497803.65026	-8.08920127962	-5.11416969087	497803.65026	1
-374736.04452	-7.96944618821	2.30295610523	374736.04452	1
-127046.82145	6.12964237741	1.93257905626	127046.82145	1
-39466.2340059	3.7199604392	-6.0261425726	39466.2340059	1
-4580.43228103	1.71237456035	-3.83528753463	4580.43228103	1
-20292.7320107	-4.30993577299	4.34019017479	20292.7320107	1
-3783.55259481	2.79393811068	1.65764777751	3783.55259481	1
-16875.0974716	2.74670737769	-5.44484277989	16875.0974716	1
-711.471467984	-2.45330329986	8.66359058424	711.471467984	1
-720929.560363	8.9896814525	-4.0894391553	720929.560363	1
-2382.29011256	0.726544186338	-4.35292788073	2382.29011256	1
-170342.862072	5.71309354377	-8.63048447907	170342.862072	1
-34308.3848683	-3.6859279085	-4.93052988861	34308.3848683	1
-68547.9001381	4.94980193636	-1.67813516573	68547.9001381	1
-3483.13705036	-0.0907248541672	-5.89257180185	3483.13705036	1
-234939.308832	7.02799260343	0.925890152852	234939.308832	1
-47328.0464364	4.37104655353	-2.64635016633	47328.0464364	1
-8422.35502237	-3.14000502602	0.691635391581	8422.35502237	1
-1058.15714397	0.205076252471	-3.20990504687	1058.15714397	1
-2495.93420098	-0.54109816744	5.2863422905	2495.93420098	1
-40646.084197	-3.90721139957	-4.88860008931	40646.084197	1
-1073.14411597	0.717643380167	3.79077817683	1073.14411597	1
-5298.57312098	2.49504204989	-1.05235953159	5298.57312098	1
-72463.4535288	4.16936581056	-9.5335595863	72463.4535288	1
-518918.011183	8.40818479108	-1.33458314328	518918.011183	1
-142067.316514	6.62788547883	6.24124946381	142067.316514	1
-3850.98781658	-2.54822242892	0.297956989498	3850.98781658	1
-72209.3346362	-4.33221184712	-8.09844422038	72209.3346362	1
-61192.1170576	5.21711320655	2.48482463237	61192.1170576	1
-3566.77019998	-2.08758176995	-1.60626009366	3566.77019998	1
-26893.7975877	-2.92192301713	-7.85700406264	26893.7975877	1
-9699.52958411	4.13065296728	7.21865203074	9699.52958411	1
-57012.6108058	-5.69755315949	8.59419345599	57012.6108058	1
-395641.58809	-7.98518628314	0.869571164193	395641.58809	1
-979343.715931	-9.53512306944	-8.03761669563	979343.715931	1
-18871.5252517	2.56775677314	-7.14309755063	18871.5252517	1
-81996.5862071	-4.50007194821	-8.37911589265	81996.5862071	1
-642.178337181	2.04022541477	1.63053185157	642.178337181	1
-519752.82846	8.58571292179	1.62457211684	519752.82846	1
-4829.01867833	-1.32627046303	8.70421266381	4829.01867833	1
-81079.1323344	-6.13950065598	9.22802260923	81079.1323344	1
-464581.570203	-7.63984661327	-9.78748848007	464581.570203	1
-92753.7939022	-5.52480973184	0.0750052428799	92753.7939022	1
-20762.1767844	3.06489874939	-5.01400231969	20762.1767844	1
-2900.89129796	1.40872948115	7.37035595447	2900.89129796	1
-20581.2673889	-4.27928348097	3.97581128806	20581.2673889	1
-185449.802273	-6.27852272337	-3.63788405011	185449.802273	1
-770289.079201	9.8543709324	9.3469788522	770289.079201	1
-523242.767938	-8.49615545871	-0.144630470602	523242.767938	1
-4674.6709264	-2.54032243238	-0.374746300572	4674.6709264	1
-331548.591823	7.46617743986	-1.83281993445	331548.591823	1
-4893.76833724	0.0705221280921	-6.98995651339	4893.76833724	1
-4463.64467256	2.37127252171	-1.05671054362	4463.64467256	1
-321.492417005	1.07101175308	-0.645940724744	321.492417005	1
-229804.033306	-7.4316012736	7.29823312674	229804.033306	1
-550743.35073	8.56990419473	-0.764965847668	550743.35073	1
-43057.1232817	3.49669304289	-8.5218461105	43057.1232817	1
-412701.984812	-7.53273711277	-7.49409012815	412701.984812	1
-156387.364734	5.92987939029	-4.37929979646	156387.364734	1
-324536.561807	-7.36827808421	-2.67044202587	324536.561807	1
-530008.70027	-8.74067044566	3.60414008091	530008.70027	1
-8245.47528931	0.755933201076	-8.50899214444	8245.47528931	1
-176268.796301	-6.07749656895	-5.04244720897	176268.796301	1
-779.331141379	-2.40744460156	3.02501261011	779.331141379	1
-130784.248985	-6.6241063766	7.72271774965	130784.248985	1
-32450.0255574	3.43490380726	-6.21368078128	32450.0255574	1
-596928.433309	-8.93804228418	2.63384800538	596928.433309	1
-10825.0809315	-1.64146556172	-7.70660210243	10825.0809315	1
-40313.599261	-4.46053067215	-0.174486202194	40313.599261	1
-147.230174226	-3.20439539496	9.12993530863	147.230174226	1
-117127.335011	-5.0391668308	-8.82533991643	117127.335011	1
-12636.6871451	2.37730920511	-5.58885919218	12636.6871451	1
-498325.31235	-8.97598293117	9.98315839456	498325.31235	1
-260003.338398	-7.11543328799	-0.354673118825	260003.338398	1
-3248.21594893	0.545490281546	5.99669060719	3248.21594893	1
-337914.427281	7.38087123906	-3.64964503409	337914.427281	1
-49621.8563088	-3.86918306015	-7.3000639657	49621.8563088	1
-847111.973224	9.41130759244	-3.46213188577	847111.973224	1
-532712.871393	8.06365423192	-7.96124411439	532712.871393	1
-3993.27136456	1.28496460876	-4.6680353298	3993.27136456	1
-766251.154883	9.27686663691	-1.47160522137	766251.154883	1
-1389.70809796	-2.38916163832	9.42053415019	1389.70809796	1
-22424.9716005	3.42822728501	-3.22025848799	22424.9716005	1
-141538.979285	-5.84759530238	-3.42106347496	141538.979285	1
-23.7572137712	-2.11300060169	4.08971899943	23.7572137712	1
-745783.924875	9.72223560162	8.16748781687	745783.924875	1
-39326.1931466	-4.71576574742	2.41585261491	39326.1931466	1
-217.630847734	1.63157223408	4.13590706895	217.630847734	1
-100379.264885	-4.97672018128	-6.90930529495	100379.264885	1
-302.040753399	0.712334274602	2.24511399811	302.040753399	1
-72836.9027445	4.43104397782	-7.35198101637	72836.9027445	1
-54736.8317881	-4.48716709417	-3.25479977967	54736.8317881	1
-9718.68435046	-3.84010539725	4.89995947726	9718.68435046	1
-42493.6710392	-3.76561370809	-6.428637083	42493.6710392	1
-36632.9882522	5.04513499676	6.31791611051	36632.9882522	1
-579252.382171	8.78597416446	1.08869296367	579252.382171	1
-713388.921402	-8.85765420613	-5.99856313086	713388.921402	1
-57567.0260172	3.86829444088	-9.02771302152	57567.0260172	1
-1308.87946484	-1.43039664393	-1.56363666844	1308.87946484	1
-878.190352795	-1.0203572134	3.99766145653	878.190352795	1
-43573.4631752	-5.23166210612	6.50533462736	43573.4631752	1
-1502.07752108	-0.734900461462	-3.33170080116	1502.07752108	1
-6371.11025348	2.29576968461	-2.71031320839	6371.11025348	1
-264933.259554	7.31383254215	2.0243511771	264933.259554	1
-287.642009778	-2.51870922058	8.00299437241	287.642009778	1
-19063.1144177	-4.34162631382	5.05313199049	19063.1144177	1
-30919.309201	3.70095005839	-3.88478144717	30919.309201	1
-323419.531871	7.28994042739	-3.72327615268	323419.531871	1
-89706.3265949	-6.27113656933	9.38496671523	89706.3265949	1
-545131.574482	-9.10071801494	8.99695173632	545131.574482	1
-14308.7872254	-4.57203053464	8.95451359008	14308.7872254	1
-375373.971023	-8.1594724315	5.31606683751	375373.971023	1
-2843.05252931	1.52656690422	7.66217475316	2843.05252931	1
-530010.900679	8.1380044921	-6.57123105262	530010.900679	1
-375848.498306	-7.52486086293	-4.67702568377	375848.498306	1
-138582.307671	5.36765930669	-8.41231599027	138582.307671	1
-23529.6055524	-3.76930834721	-1.12426137795	23529.6055524	1
-260635.537778	-6.67378164354	-6.50734766055	260635.537778	1
-905545.714091	9.53571763124	-4.22642670342	905545.714091	1
-7151.08420028	-1.11262271652	-7.21583968773	7151.08420028	1
-163182.987538	7.05367659894	9.36297570304	163182.987538	1
-2538.73483101	-0.395341793418	-4.88035837073	2538.73483101	1
-72337.6859412	-5.41965061991	2.48460919208	72337.6859412	1
-21836.5151542	3.41352119738	-3.12308540901	21836.5151542	1
-399.511589782	1.24886810025	3.55829519437	399.511589782	1
-714640.220261	-9.49020155685	5.53403880797	714640.220261	1
-3066.70531171	-3.04207156057	3.73118664275	3066.70531171	1
-401366.554108	7.917450271	-0.663701252182	401366.554108	1
-113355.56714	5.406725305	-4.43275596211	113355.56714	1
-34586.5552622	-4.32800912054	0.14183573445	34586.5552622	1
-10.8428106943	0.462814454012	-0.110675716064	10.8428106943	1
-558.474360939	0.235018910672	-2.30673386092	558.474360939	1
-99859.4174411	5.8592560618	2.73407715935	99859.4174411	1
-612174.679357	-9.24870343938	7.30363540083	612174.679357	1
-32879.9331615	4.50913806838	2.20289725076	32879.9331615	1
-179812.728474	-6.15654967433	-4.49518761453	179812.728474	1
-35486.9923613	3.36274496732	-7.52845599265	35486.9923613	1
-598522.551497	-8.27290634991	-8.91770230761	598522.551497	1
-132864.333348	5.34199296756	-7.91108507624	132864.333348	1
-91034.5591669	-5.4586818936	-0.367812222336	91034.5591669	1
-21943.9140148	-4.40339160911	4.58623737153	21943.9140148	1
-690735.752566	8.8508986661	-4.76839853797	690735.752566	1
-30120.4979285	4.5949148108	3.7617077437	30120.4979285	1
-174969.102929	5.95540500995	-6.35952405465	174969.102929	1
-677338.816963	-8.59041526706	-8.49977394805	677338.816963	1
-616377.558993	8.96744338111	1.90936718705	616377.558993	1
-58510.2363804	-5.51055183059	6.1860555277	58510.2363804	1
-637464.840204	9.15467409972	3.97082711519	637464.840204	1
-13476.1836363	4.00411774415	4.42815002962	13476.1836363	1
-3665.90861485	-3.24199612418	4.47074244569	3665.90861485	1
-133757.382122	-5.57164121671	-5.52376585101	133757.382122	1
-297.986376501	-2.8612063572	9.86899241867	297.986376501	1
-28055.8240243	5.13024011597	9.57458382189	28055.8240243	1
-1707.44894088	-2.13513899553	8.67903678216	1707.44894088	1
-77486.3568974	-5.96798853856	7.78923834972	77486.3568974	1
-910056.80566	9.50189669352	-5.10706817032	910056.80566	1
-7361.49801615	3.26693029614	2.09591159263	7361.49801615	1
-372846.172179	-8.14848297317	5.34349748239	372846.172179	1
-163942.790727	-6.69383001279	4.32482132445	163942.790727	1
-289558.058184	-7.32565597087	-0.138922580499	289558.058184	1
-2744.15730658	0.266152347782	5.30879351936	2744.15730658	1
-32828.4302235	4.77542815113	4.69003037888	32828.4302235	1
-187264.254012	-6.77082259405	2.57697626299	187264.254012	1
-358.104037346	0.5158788595	-1.6256133404	358.104037346	1
-446929.09779	8.4187697645	4.02704489673	446929.09779	1
-17890.5562955	-4.17491470512	4.06436882804	17890.5562955	1
-8803.37860497	-4.29350052614	9.06645897577	8803.37860497	1
-105916.766606	-5.42909771781	-3.06340336156	105916.766606	1
-370139.374578	8.19012639209	6.24333846513	370139.374578	1
-15145.7502019	1.8368922259	-8.93234953534	15145.7502019	1
-2.99350490381	2.65541068167	7.0008948181	2.99350490381	1
-6560.29418099	-1.23026945986	9.61005606073	6560.29418099	1
-323980.627295	7.28762013037	-3.80641604194	323980.627295	1
-172.789265839	2.31089947642	6.64819678785	172.789265839	1
-167797.433425	6.43026616317	0.388837381391	167797.433425	1
-16280.3361016	4.26210187402	5.41024100639	16280.3361016	1
-83953.3630074	4.6483523089	-7.36523053834	83953.3630074	1
-1050754.7774	-9.68304068023	-8.73948659872	1050754.7774	1
-232341.781343	6.91816958277	-0.337140857649	232341.781343	1
-4352.6100326	2.15006035599	-1.97366934325	4352.6100326	1
-205072.489195	6.35999649971	-4.83220239948	205072.489195	1
-1098.85506275	-0.623028572397	-2.92275798994	1098.85506275	1
-40510.3579609	-5.00880045825	4.96986832309	40510.3579609	1
-1131488.30472	-9.90648550917	-8.22739244391	1131488.30472	1
-13924.4507902	-3.8207016133	2.80742086253	13924.4507902	1
-62539.8126426	-4.91583621587	-0.835517385059	62539.8126426	1
-296487.89807	7.79732870541	6.35187551516	296487.89807	1
-17132.8666341	-2.78364408617	-5.33511353606	17132.8666341	1
-14490.5710403	2.79000415206	-4.25222466853	14490.5710403	1
-808.754864723	1.92624481412	6.55277186864	808.754864723	1
-218477.104393	6.71255780526	-1.67961121702	218477.104393	1
-391613.912257	7.51515559913	-6.09810771195	391613.912257	1
-591261.808181	8.70161431514	-1.17160159373	591261.808181	1
-699367.03433	-9.63777668777	9.26533839257	699367.03433	1
-6966.43293424	-3.69612274874	5.32802908798	6966.43293424	1
-116340.288992	-6.19460334302	4.27200697732	116340.288992	1
-899424.654932	-9.27515218897	-8.80398704949	899424.654932	1
-94902.961603	4.93329424621	-6.46642108576	94902.961603	1
-5021.63702145	-0.0835223512364	-7.07854658104	5021.63702145	1
-3848.73595159	0.648098192667	-5.78368706662	3848.73595159	1
-8983.849797	-2.22312094031	-4.53056880978	8983.849797	1
-56261.8732202	3.78381728905	-9.40067848576	56261.8732202	1
-503.417415106	-2.3621680122	3.36147516553	503.417415106	1
-119327.883949	5.80469942523	-0.845991332114	119327.883949	1
-44.543444617	-0.553008261991	0.954906806312	44.543444617	1
-421371.2223	7.55374928504	-7.85067613462	421371.2223	1
-1057.04025471	-1.96586331393	7.1022780779	1057.04025471	1
-5345.0392205	2.35032525487	-1.78570158959	5345.0392205	1
-285378.785441	7.08274304279	-3.25214382001	285378.785441	1
-438.839301287	-2.91755174018	6.45421581333	438.839301287	1
-3846.34404523	0.0609782980078	-6.19746079591	3846.34404523	1
-422691.410673	7.59668231375	-7.30179332511	422691.410673	1
-372494.828146	-8.22752161127	6.66673345544	372494.828146	1
-230213.468607	-6.4732437491	-6.07186072463	230213.468607	1
-2142.28013736	-2.59088016339	2.09813326633	2142.28013736	1
-4106.69552629	-0.0235507982207	6.40808760533	4106.69552629	1
-30.4515930395	2.70238375202	6.77796383022	30.4515930395	1
-470.441967471	2.13403640921	6.72011215504	470.441967471	1
-4219.11343105	1.253553692	-4.92402394488	4219.11343105	1
-1074816.58443	9.90032577726	-5.65309028802	1074816.58443	1
-24329.9796752	3.70930130855	-1.83680095862	24329.9796752	1
-77742.2072402	4.826024801	-4.58914903246	77742.2072402	1
-830357.84648	9.10872622563	-8.15147172576	830357.84648	1
-3648.89596241	0.0806717406698	6.04641753002	3648.89596241	1
-237.380709236	-0.88604125524	2.31419813135	237.380709236	1
-848187.479098	9.55698664424	-0.757125301487	848187.479098	1
-6742.83078601	-0.459896695006	-7.99867132989	6742.83078601	1
-423777.36067	7.74769453665	-5.06791649925	423777.36067	1
-114836.119023	-4.98454950736	-9.03645979034	114836.119023	1
-356.55644872	0.240005894554	-1.82913736912	356.55644872	1
-178074.178153	6.44526473695	-0.653885344765	178074.178153	1
-11092.1196738	0.840631757735	-9.82523944165	11092.1196738	1
-5054.15475279	-3.16932389432	2.94759239503	5054.15475279	1
-1368.90757967	-0.39600235823	3.85405840235	1368.90757967	1
-735464.274269	9.06826562099	-3.52197696082	735464.274269	1
-578031.278451	-8.5154343265	-3.50979169985	578031.278451	1
-6093.27921509	-3.79464428765	6.6081183022	6093.27921509	1
-72.6802585068	-2.65668554639	7.82810087041	72.6802585068	1
-513951.058982	8.45986083865	-0.117253281654	513951.058982	1
-784.807385042	1.56537932106	-0.350458394484	784.807385042	1
-652493.885385	-8.48874495927	-8.71272931326	652493.885385	1
-539497.239729	-8.57748641851	0.129041935389	539497.239729	1
-531555.554062	8.08960247537	-7.4627412319	531555.554062	1
-38952.8335591	4.87632152049	4.04584634561	38952.8335591	1
-883368.076174	-9.2284032457	-8.81867055017	883368.076174	1
-709811.43698	-8.95441278486	-4.06291859476	709811.43698	1
-302741.297662	-7.99597620133	8.92105824635	302741.297662	1
-1139.02513632	-0.843676076076	-2.65811571419	1139.02513632	1
-612516.296218	8.88765070359	0.730889517098	612516.296218	1
-141.449922539	-2.35655750371	4.41238367047	141.449922539	1
-12632.1239189	-2.56762888975	-4.64089036223	12632.1239189	1
-23.4538184526	-1.87790395433	3.13701732742	23.4538184526	1
-1135853.99316	9.97215285961	-7.12884178003	1135853.99316	1
-161666.267468	6.54406177704	2.62082298593	161666.267468	1
-22703.2887364	2.93445205014	-6.45535988239	22703.2887364	1
-326497.897677	7.48707699009	-1.0799901981	326497.897677	1
-221.927036465	-2.32147449086	6.84146570825	221.927036465	1
-5314.25404809	-1.32227837071	-5.53777306676	5314.25404809	1
-286.888883859	1.12038017507	-0.438484938449	286.888883859	1
-5771.14750484	-3.5317004445	4.88962958568	5771.14750484	1
-3316.27256197	1.60032169001	8.3194252741	3316.27256197	1
-304877.275495	6.82008398868	-8.69907994679	304877.275495	1
-3042.02229206	1.11523983825	-4.27168116609	3042.02229206	1
-617263.406502	8.71197139861	-2.66388196299	617263.406502	1
-8403.1866909	1.87702053795	-5.64326406362	8403.1866909	1
-136138.784181	6.07921581986	0.0633715543521	136138.784181	1
-807947.609623	9.98163844363	9.75168748402	807947.609623	1
-177716.194043	6.15833537447	-4.22814795029	177716.194043	1
-8221.10550902	-2.68012669828	-1.8764805705	8221.10550902	1
-316306.892248	-7.43793806561	-0.911914706253	316306.892248	1
-220223.119228	-6.71890487959	-1.7779047599	220223.119228	1
-6292.46385627	2.33113408449	-2.49720211823	6292.46385627	1
-457256.730401	-8.20274566516	-0.329461988463	457256.730401	1
-21443.9626689	3.41801322322	-2.95894638834	21443.9626689	1
-3229.03069649	1.43695395062	-3.61745141089	3229.03069649	1
-52810.6634204	-4.03088221127	-6.72705195999	52810.6634204	1
-208545.417719	-6.11472915251	-8.27131803066	208545.417719	1
-235071.13515	6.32573821732	-8.46624593956	235071.13515	1
-138.618648237	-2.69969982548	6.17065436299	138.618648237	1
-254541.55347	6.84404288061	-3.60780355682	254541.55347	1
-4747.53791661	3.76016839662	7.25415912441	4747.53791661	1
-7445.57065504	0.133794451111	8.64623818951	7445.57065504	1
-626835.579291	8.73588662413	-2.85345410096	626835.579291	1
-482.294415313	-0.654456258851	2.6181924202	482.294415313	1
-148.905220751	-2.32849143456	6.59586710322	148.905220751	1
-463043.011847	8.4376373674	3.15052531577	463043.011847	1
-126470.582818	5.2666389515	-7.82265737839	126470.582818	1
-6743.7600014	1.54666528765	-5.81968447413	6743.7600014	1
-693302.880582	8.70738144581	-7.44275245384	693302.880582	1
-73418.2499449	-4.56638096495	-6.23824892635	73418.2499449	1
-1553.07512767	1.62181098457	6.57068769884	1553.07512767	1
-116892.304307	-4.99986273812	-9.18562423055	116892.304307	1
-39064.5712752	3.89067498147	-4.62529357659	39064.5712752	1
-845612.77709	-9.89433368004	5.94708636037	845612.77709	1
-312599.662784	6.9554090235	-7.52972631321	312599.662784	1
-129041.045815	6.03818358622	0.54091069169	129041.045815	1
-814757.768282	-9.2844198097	-4.05762317231	814757.768282	1
-28546.0059097	-4.76742740572	5.84264741516	28546.0059097	1
-122505.608861	5.11060985829	-8.88005423174	122505.608861	1
-471749.456953	7.7686363374	-8.32897397005	471749.456953	1
-819925.378238	9.48134376263	-0.649879331053	819925.378238	1
-351857.510281	8.25118221788	8.76886184124	351857.510281	1
-12635.2546043	3.42345290929	0.481977731012	12635.2546043	1
-8981.92592312	4.25151288197	8.60363882347	8981.92592312	1
-240970.501005	-7.58361910368	8.43003764057	240970.501005	1
-13422.5031886	-3.88989534853	3.55605705068	13422.5031886	1
-1945.36142054	0.269831678219	4.48282985421	1945.36142054	1
-866.337469524	1.81866234978	6.24975513634	866.337469524	1
-153881.450152	-6.2816360262	0.237983823151	153881.450152	1
-107777.314183	4.8637367046	-9.17124695087	107777.314183	1
-71357.3719477	-5.33315987602	1.73730208474	71357.3719477	1
-2804.5109224	-0.857899000981	-4.5565126189	2804.5109224	1
-422099.074396	-7.52231734762	-8.37830416281	422099.074396	1
-239044.894279	6.27012397555	-9.57492250789	239044.894279	1
-384.190038346	-2.73993627315	5.5831849946	384.190038346	1
-410747.688037	-8.57939788576	9.52362718197	410747.688037	1
-85934.4690306	-4.49575463136	-9.0976197861	85934.4690306	1
-54410.9867003	4.1713504526	-5.92384218357	54410.9867003	1
-320565.613779	7.81425464746	4.44816236162	320565.613779	1
-799638.561534	8.9741053464	-8.88438956532	799638.561534	1
-364.991633081	3.1167637662	7.81550379932	364.991633081	1
-878210.303713	9.30290543822	-7.16514768687	878210.303713	1
-934995.986362	-9.69545355348	-2.68745558025	934995.986362	1
-417794.564676	-7.78886857768	-3.96458077096	417794.564676	1
-15638.6746356	1.94563434682	-8.71961810807	15638.6746356	1
-614926.109347	8.64620388963	-3.65665489954	614926.109347	1
-257529.358602	-6.91133069814	-2.97469139732	257529.358602	1
-279424.013197	7.35481911657	1.2366116441	279424.013197	1
-322514.727901	7.03810872222	-7.25219574485	322514.727901	1
-360.084282538	0.0881956147821	-1.88761831337	360.084282538	1
-98587.3591583	-5.88105360787	3.19570836843	98587.3591583	1
-81176.5168086	-5.20903581889	-1.35067239101	81176.5168086	1
-9918.69282363	-3.03540242378	-0.73741666503	9918.69282363	1
-101553.089661	-4.75962824866	-9.20812912028	101553.089661	1
-133.698817537	-3.02212249923	8.04915176376	133.698817537	1
-89808.2586361	5.60902847003	1.49671882153	89808.2586361	1
-142321.194502	5.4671804577	-7.83277426873	142321.194502	1
-517347.534366	8.21515112058	-4.43454810744	517347.534366	1
-159472.903105	-6.0395093219	-3.45218063832	159472.903105	1
-6968.42429317	-1.25988528981	-6.7573383671	6968.42429317	1
-1091.78278137	0.333173281767	3.41454514755	1091.78278137	1
-6465.13290417	1.87070449638	-4.54059825445	6465.13290417	1
-935964.125335	-9.65300282053	-3.55891006492	935964.125335	1
-376646.64682	8.16970440886	5.37671380914	376646.64682	1
-972.863762588	-0.740183586861	3.66208998071	972.863762588	1
-109.952737026	-0.815148138321	1.69721996362	109.952737026	1
-13200.072693	2.98776929401	-2.56067189965	13200.072693	1
-1029.70485469	0.12184156843	3.2225449991	1029.70485469	1
-4979.85607155	-0.55808519458	-6.74363017235	4979.85607155	1
-996356.199072	9.74485780264	-4.85155940496	996356.199072	1
-81299.9057889	-5.07160949711	-2.78545024814	81299.9057889	1
-530388.438181	-8.5355492763	0.0340722496646	530388.438181	1
-5.0237339753	1.1400295479	1.07596833788	5.0237339753	1
-216712.116515	-6.41604293229	-5.38083428933	216712.116515	1
-143377.324227	-6.52694443276	4.74328719767	143377.324227	1
-148343.124524	-6.61020867877	5.18704018794	148343.124524	1
-2542.17924548	0.418992337087	5.21722263145	2542.17924548	1
-2160.61026256	-1.31667442092	-2.9088282507	2160.61026256	1
-823055.913106	9.1643179278	-6.73403225679	823055.913106	1
-5084.49579785	-1.36039049618	8.97731955116	5084.49579785	1
-6836.78663892	-1.2911494348	-6.59824454868	6836.78663892	1
-14980.1007913	2.28404440805	-7.02178976895	14980.1007913	1
-19214.5348393	-4.76982604359	8.90160368702	19214.5348393	1
-72104.3419882	-5.29914190604	1.23604271325	72104.3419882	1
-629030.035544	-8.89790780578	-0.132474020472	629030.035544	1
-195862.105739	-6.56834804039	-1.10664309876	195862.105739	1
-6034.2806151	-0.898331646873	8.5727430812	6034.2806151	1
-398.445159849	0.521891374419	2.26790705585	398.445159849	1
-1853.95444329	1.60484892904	-1.7297921914	1853.95444329	1
-274363.695364	-6.68902133877	-7.63108772828	274363.695364	1
-725684.384396	9.44190568684	3.96665521287	725684.384396	1
-1391.35170488	-3.67234251915	9.78539569864	1391.35170488	1
-524.668156136	-2.43582109155	8.19787290485	524.668156136	1
-3220.98118026	2.81253541031	2.23788163913	3220.98118026	1
-948234.774235	-9.93779953465	1.38865549145	948234.774235	1
-4386.18652999	-0.548254682738	6.92160233125	4386.18652999	1
-1015866.78149	9.70742787328	-6.55229963282	1015866.78149	1
-621987.039525	8.37245164986	-8.76476233269	621987.039525	1
-32687.8752937	-5.14214866477	8.37234057696	32687.8752937	1
-12166.2497821	1.90592490331	-7.39715065878	12166.2497821	1
-16025.6318968	-2.88569766175	-4.32602259347	16025.6318968	1
-408.800002689	3.02664684013	7.14889353991	408.800002689	1
-3578.77156228	-1.17527373626	7.35959566841	3578.77156228	1
-874785.931591	9.47355860097	-3.77784048193	874785.931591	1
-48431.7320663	4.46049862719	-2.10844176949	48431.7320663	1
-2700.45340019	3.01488574396	3.89685501174	2700.45340019	1
-710128.255598	9.39991324601	4.09344767999	710128.255598	1
-4971.85409252	0.329134433017	7.15914788985	4971.85409252	1
-4377.15055651	-0.429053872237	6.79854741606	4377.15055651	1
-3125.81253974	2.57060761589	1.01933338977	3125.81253974	1
-176002.669568	-7.20505317523	9.96814360528	176002.669568	1
-55457.2765049	5.45310609073	6.19120807363	55457.2765049	1
-1001228.01579	-9.76441423335	-4.71180638589	1001228.01579	1
-172701.231046	5.68152160882	-9.27501283335	172701.231046	1
-1219.86245841	3.2232355761	6.9036777806	1219.86245841	1
-760667.181713	-8.99309043948	-6.33483517357	760667.181713	1
-11211.5342326	0.992733661301	-9.60293310744	11211.5342326	1
-863727.271684	-9.60398360497	-0.694377917823	863727.271684	1
-273386.189075	6.93357871359	-4.20846449637	273386.189075	1
-86.0514199859	0.456723210191	-0.717450724048	86.0514199859	1
-271756.667435	6.74248721975	-6.66598871252	271756.667435	1
-106.021133774	2.95237037453	9.72747739458	106.021133774	1
-19010.1074627	2.22300763336	-8.84540925759	19010.1074627	1
-24623.4640621	3.83069877506	-1.01505892766	24623.4640621	1
-563.457517422	-0.058287733977	2.37476319405	563.457517422	1
-205.907705885	0.454343202821	1.64033835873	205.907705885	1
-98168.8817432	6.25067835318	7.74346606991	98168.8817432	1
-203003.800213	-7.08937130013	5.21050484174	203003.800213	1
-484892.023597	-8.1700435078	-2.87853955872	484892.023597	1
-98441.9826238	-5.27971637565	-3.49377537506	98441.9826238	1
-317566.524023	7.23616917624	-3.98744608764	317566.524023	1
-163901.751696	6.94520200097	7.75541504226	163901.751696	1
-489.929384227	-0.893991525545	3.00453756044	489.929384227	1
-417704.119325	7.54186663867	-7.74696988759	417704.119325	1
-1632.35321467	-1.87258603049	7.53659266508	1632.35321467	1
-1957.11088951	-1.00765072433	5.43472671071	1957.11088951	1
-73880.7961982	5.79408822477	6.39466441085	73880.7961982	1
-1982.11495898	-1.98134835049	-0.516360154772	1982.11495898	1
-216968.810467	6.80727467749	-0.237302217935	216968.810467	1
-24874.4752	4.55473950177	4.9780144943	24874.4752	1
-122591.020166	5.99099851113	0.882620134205	122591.020166	1
-515811.450034	-8.09865906686	-6.22597230266	515811.450034	1
-325.305691592	0.413346020556	1.97352386709	325.305691592	1
-523705.643895	-7.97650701792	-8.73727787704	523705.643895	1
-402169.50804	-8.34064026375	6.15632334008	402169.50804	1
-12723.9116224	2.19466075533	-6.46286327006	12723.9116224	1
-8521.73131453	2.69751011821	-1.95320068343	8521.73131453	1
-5260.61398293	3.16157822719	2.74578960527	5260.61398293	1
-22852.9972994	-3.83605488308	-0.394153431853	22852.9972994	1
-20132.0549047	-3.52265050663	-1.77247089076	20132.0549047	1
-459492.427702	8.64125141002	6.88966214147	459492.427702	1
-6152.53630775	-2.48565155268	-1.65759821461	6152.53630775	1
-616272.95509	9.05579285734	3.50846330855	616272.95509	1
-120177.895567	6.48089263186	7.33961863766	120177.895567	1
-2968.22770018	0.398689913496	-5.28885887385	2968.22770018	1
-1395.38373276	1.15718662664	5.07453136388	1395.38373276	1
-359341.272992	-7.33997057267	-6.06411109064	359341.272992	1
-25376.6682755	-2.69730594258	-8.65030537609	25376.6682755	1
-191499.576251	-6.10703352845	-6.45903450314	191499.576251	1
-614011.002395	8.97558376866	2.20630882811	614011.002395	1
-229181.14053	7.52193175479	8.71103297772	229181.14053	1
-516776.317946	8.7520800243	4.7159287976	516776.317946	1
-0.87297245471	0.815415763667	0.756494412793	0.87297245471	1
-267965.695285	-7.04153069558	-2.17600205109	267965.695285	1
-869562.746465	-9.12835868639	-9.91791542235	869562.746465	1
-5926.55235591	0.907811252263	8.52252620657	5926.55235591	1
-581.903436724	-0.159602574802	2.43495167777	581.903436724	1
-1464.29875205	-2.43467144698	9.7387951954	1464.29875205	1
-185834.313495	-6.98632159271	5.70758359174	185834.313495	1
-2183.79700423	0.964983266146	-3.74191737187	2183.79700423	1
-4433.99700702	-3.66031723866	6.75542392466	4433.99700702	1
-1542.23869802	3.27858651688	6.82861078005	1542.23869802	1
-2349.0265682	2.44193079493	1.11849568552	2349.0265682	1
-179878.601012	6.22861383058	-3.61324412857	179878.601012	1
-51123.342591	4.59974060453	-1.44999227232	51123.342591	1
-829535.929116	9.04726567169	-9.22229175063	829535.929116	1
-750819.244046	-9.42224349944	2.13511418214	750819.244046	1
-184808.024615	6.26811786542	-3.69677425793	184808.024615	1
-150924.390349	5.6521801108	-6.89906284294	150924.390349	1
-13987.8023461	4.32405700678	6.87513716734	13987.8023461	1
-6220.90934251	3.60928819162	5.14400434451	6220.90934251	1
-321297.392602	-7.93478590148	6.28476867054	321297.392602	1
-195871.850598	-7.30406438709	9.09973588165	195871.850598	1
-439329.926539	-7.91409317737	-3.64310261532	439329.926539	1
-62424.8186466	4.92040245752	-0.77152290996	62424.8186466	1
-467067.07234	-8.46151190434	3.26142790312	467067.07234	1
-822760.294094	8.9987739335	-9.72467590919	822760.294094	1
-45303.6269215	3.76946510077	-7.07397969947	45303.6269215	1
-18255.7404121	3.81038882782	1.0106056214	18255.7404121	1
-778945.004803	-8.98027696358	-7.60684369601	778945.004803	1
-224340.581947	6.95005407805	0.94238400122	224340.581947	1
-1158577.72616	9.88412177359	-9.93771881694	1158577.72616	1
-384.693334827	-3.40894252102	9.70972569458	384.693334827	1
-102686.942419	-5.70350661211	0.492196642835	102686.942419	1
-55099.8478438	-4.4760133294	-3.43227318862	55099.8478438	1
-522447.443082	8.82418818327	5.59000601844	522447.443082	1
-3268.78200226	-0.711540533306	-5.20847395896	3268.78200226	1
-30342.8897817	3.07774830528	-7.94543676203	30342.8897817	1
-678723.568304	-9.17533143175	1.80830977899	678723.568304	1
-5437.84708922	-3.72459294077	6.513567292	5437.84708922	1
-7902.40468275	3.01206138508	0.1852440764	7902.40468275	1
-12188.076909	-1.58134454149	-8.5362935695	12188.076909	1
-1070.07096279	-2.4461329792	9.23655768363	1070.07096279	1
-4554.50644546	0.895726916734	-5.94637358964	4554.50644546	1
-162920.440041	-6.39932314713	0.594715220497	162920.440041	1
-281035.034437	-7.53709591816	3.80195176711	281035.034437	1
-251831.151381	-6.94874092372	-1.89148499387	251831.151381	1
-68558.9302323	5.99719471882	9.78735324727	68558.9302323	1
-1262.50480353	-0.432013426528	3.73692311171	1262.50480353	1
-596539.922657	-8.2998679922	-8.34258915597	596539.922657	1
-9184.01591719	0.169950654068	9.61185089422	9184.01591719	1
-802697.296168	9.07103820158	-7.30600612322	802697.296168	1
-7017.3991855	1.79997834683	-5.13668777839	7017.3991855	1
-50373.277073	5.48317103422	7.62565072532	50373.277073	1
-109.859157495	-2.23058948642	5.97263752061	109.859157495	1
-131221.619206	-6.76421238187	9.53836611419	131221.619206	1
-4155.63767734	-0.135964848814	-6.42693616915	4155.63767734	1
-22697.0832836	-3.31804753721	-4.04992232977	22697.0832836	1
-209425.3635	-7.01163864992	3.40707398396	209425.3635	1
-413702.099752	8.5509155711	8.80291136668	413702.099752	1
-48810.826537	5.06658664392	3.58087075512	48810.826537	1
-510026.197806	-8.92208680934	8.19440743901	510026.197806	1
-262108.603125	-6.70728261726	-6.20310133242	262108.603125	1
-1274.14118181	1.5702860217	-1.1032576455	1274.14118181	1
-217987.972926	-6.25303560512	-7.58309382958	217987.972926	1
-51.5623761509	-1.79714126958	3.89106670214	51.5623761509	1
-872419.821038	-9.66227074822	-0.0378546255479	872419.821038	1
-150194.440962	-5.91214144882	-3.79534647108	150194.440962	1
-11854.3858081	1.34562787931	-9.0770155618	11854.3858081	1
-2191.34989693	0.586767952508	5.0252998732	2191.34989693	1
-426709.157504	7.81906171871	-4.18169345533	426709.157504	1
-6210.54431595	-4.17820368367	9.59371606313	6210.54431595	1
-274733.386081	-7.74300366563	7.54638248316	274733.386081	1
-3224.15869591	0.116718865117	5.69110381774	3224.15869591	1
-766888.559014	9.18361782729	-3.22951333048	766888.559014	1
-473223.258618	8.72936812731	7.41498575968	473223.258618	1
-12857.851463	3.61249512424	1.71388428717	12857.851463	1
-4338.83242117	-0.337856886662	6.69976991926	4338.83242117	1
-152569.754147	-6.00839292514	-2.95310499001	152569.754147	1
-5142.2269105	2.83302585414	0.857446419365	5142.2269105	1
-2004.63218914	1.16062153507	5.82432544108	2004.63218914	1
-121945.682422	5.20858257585	-7.78885339325	121945.682422	1
-113214.304997	-5.47848392243	-3.62730994654	113214.304997	1
-220477.210653	-6.53936901194	-4.1856005782	220477.210653	1
-781701.890726	-8.86055318149	-9.89900530145	781701.890726	1
-276008.618631	-7.59047266608	5.08577668555	276008.618631	1
-62224.3380452	-4.69977890959	-2.85037216137	62224.3380452	1
-690.631074707	3.25241864196	7.95991137127	690.631074707	1
-11.1687632628	2.78523371144	8.04004592153	11.1687632628	1
-1144261.21781	-9.96248325722	-7.71345613222	1144261.21781	1
-69016.5628423	-5.3726156601	2.60172569899	69016.5628423	1
-262892.15802	7.37562400192	3.13078325538	262892.15802	1
-15835.5339416	4.0497550897	3.82028062285	15835.5339416	1
-50575.590873	4.65595424018	-0.808135757647	50575.590873	1
-3247.34905195	1.44476875162	7.7857347892	3247.34905195	1
-1527.73487179	0.988711031056	-2.93107524799	1527.73487179	1
-301630.051188	-7.51746439807	1.59801927526	301630.051188	1
-43962.2564944	-4.5365720576	-0.379381061277	43962.2564944	1
-183070.138427	-6.85929376772	4.27043344386	183070.138427	1
-24219.8955991	-3.24846548042	-5.0044145692	24219.8955991	1
-29679.2827021	-4.95639284624	7.3484539145	29679.2827021	1
-742.827535307	-0.576957188382	-2.38804072747	742.827535307	1
-10563.8174142	0.641610054706	-9.86631735637	10563.8174142	1
-261875.634821	6.88615137042	-3.75131973626	261875.634821	1
-580272.080636	-8.39704478328	-5.65943450825	580272.080636	1
-2944.40149189	-0.0611162624095	-5.42146113456	2944.40149189	1
-1787.23389096	0.788734742914	4.84961861878	1787.23389096	1
-70231.4956052	5.46355120208	3.35292538416	70231.4956052	1
-157023.142363	6.56121204615	3.42726035689	157023.142363	1
-2542.64709902	0.632887625756	5.44287986507	2542.64709902	1
-40715.2559465	-4.32234737846	-1.48831424667	40715.2559465	1
-668700.741948	-9.32103832466	5.11414461795	668700.741948	1
-319057.635296	-7.07808542363	-6.38011712865	319057.635296	1
-629863.824168	9.2552441388	6.29987703865	629863.824168	1
-384969.673358	7.78792503738	-1.39043484222	384969.673358	1
-873.938839277	0.559412365883	3.26885951772	873.938839277	1
-515822.045992	-8.56495043741	1.54399319389	515822.045992	1
-5693.71410913	-1.68787934154	-4.69194485101	5693.71410913	1
-121.761244094	0.0353362064883	1.10047868647	121.761244094	1
-25319.7578796	3.33584699874	-4.78259358676	25319.7578796	1
-1349.95286556	-2.58282044598	3.01430141836	1349.95286556	1
-561810.344112	-8.82476968866	2.92899051676	561810.344112	1
-15115.1024669	-2.83222996196	-4.26684863232	15115.1024669	1
-74313.7729022	-5.38302735188	1.72390477083	74313.7729022	1
-2225.95613836	-0.563195080221	5.03260231704	2225.95613836	1
-698743.219248	-8.67190741491	-8.38328804003	698743.219248	1
-188.775595086	-0.632076120329	-0.964708214345	188.775595086	1
-501143.758335	-8.55724454199	2.44137800173	501143.758335	1
-183467.755298	-6.52869472682	-0.202664290953	183467.755298	1
-13404.1303182	4.57709986114	9.37774969183	13404.1303182	1
-516.724572108	0.946841260552	-1.37664306586	516.724572108	1
-463234.592972	-8.3118636051	1.03210747159	463234.592972	1
-651267.025616	9.30066496017	5.80552089557	651267.025616	1
-478586.300254	-8.05377252444	-4.31075548689	478586.300254	1
-5844.21472231	1.01640586356	-6.61166532504	5844.21472231	1
-332672.143577	-7.46099413221	-2.00509811112	332672.143577	1
-3155.86307788	1.02901999291	6.67658829308	3155.86307788	1
-9161.03905666	-0.440293400744	9.76410624396	9161.03905666	1
-7266.30934653	-0.380631415473	8.66802711316	7266.30934653	1
-598041.831587	-9.31801020439	9.49903336809	598041.831587	1
-543760.418212	-9.05453610327	8.25136665657	543760.418212	1
-5.04455936814	2.06563979563	4.06915658214	5.04455936814	1
-284384.642944	7.31626666623	0.20377198515	284384.642944	1
-510042.128187	8.55880486587	1.83990717867	510042.128187	1
-11398.7369573	3.9932926356	5.2740961803	11398.7369573	1
-99005.4205614	5.0994228807	-5.45834252823	99005.4205614	1
-765.316051831	3.48541301399	9.392856568	765.316051831	1
-2769.49747868	-2.16931884181	-0.547105254788	2769.49747868	1
-120599.756799	5.6978646959	-2.25863586499	120599.756799	1
-93993.954243	5.32403592438	-2.31002549834	93993.954243	1
-453576.287526	-8.52695639429	5.36765148827	453576.287526	1
-352692.972902	7.55124475247	-2.36304861334	352692.972902	1
-16.1202896047	-2.71436105717	7.21531541793	16.1202896047	1
-487210.373559	8.45892599868	1.75695793822	487210.373559	1
-509.449126358	-2.29374611695	7.49420734949	509.449126358	1
-451963.161769	-7.68116992916	-8.22222881551	451963.161769	1
-396278.269398	-8.08398331539	2.4067038651	396278.269398	1
-4945.33085813	1.50389846877	9.29383471054	4945.33085813	1
-169463.631972	6.6431290787	2.9690713143	169463.631972	1
-67517.0046068	-5.25163105363	1.60311592519	67517.0046068	1
-56296.1636941	4.20861261444	-6.01222285135	56296.1636941	1
-742712.931186	-9.60241224198	6.03204859994	742712.931186	1
-158056.441751	-6.77586360298	6.16361970098	158056.441751	1
-29255.2189875	3.02014224449	-7.98170489741	29255.2189875	1
-129434.559991	6.06379170297	0.796118772627	129434.559991	1
-145.587692281	1.49485193741	3.4401643893	145.587692281	1
-9442.90879211	2.97223236662	-0.8812961949	9442.90879211	1
-3457.55142624	-1.57607476649	-3.39043746633	3457.55142624	1
-78553.4862319	4.91619437957	-3.8556915452	78553.4862319	1
-130463.276141	-5.34761828409	-7.5171011168	130463.276141	1
-10244.5065186	-4.35693071445	8.8755163195	10244.5065186	1
-21303.9717299	2.32693794605	-9.18063675925	21303.9717299	1
-256879.136642	7.32599326486	2.9908799211	256879.136642	1
-527.974451865	-3.17617682751	7.82859929722	527.974451865	1
-248266.320422	-6.8301367333	-3.16940978151	248266.320422	1
-108585.795134	5.00947207175	-7.85510902627	108585.795134	1
-168818.854642	6.0321167388	-4.69805772085	168818.854642	1
-742883.827099	9.13860143069	-2.67283007532	742883.827099	1
-49455.7195927	-4.39342244764	-2.92993999409	49455.7195927	1
-203577.999018	-6.3320248609	-5.01912211078	203577.999018	1
-111771.869339	-5.78766543935	0.0716621996504	111771.869339	1
-2704.36452996	0.97364166734	6.14832792615	2704.36452996	1
-324434.373404	7.47955166425	-1.01176219931	324434.373404	1
-175918.498767	-7.14170576014	9.06922480008	175918.498767	1
-452.366670745	-2.70388904414	9.405408182	452.366670745	1
-195972.840608	-6.93155065296	3.78468062507	195972.840608	1
-71642.6280721	-5.59453357993	4.54079031835	71642.6280721	1
-15056.9359914	1.67693330075	-9.45837870208	15056.9359914	1
-91710.1249031	5.26213914664	-2.59057175769	91710.1249031	1
-412070.265039	-8.13856750368	2.05008688714	412070.265039	1
-3246.56102793	3.6547806813	7.66574969497	3246.56102793	1
-15135.1817746	-2.52364284951	-5.92869224506	15135.1817746	1
-39.4355590927	-2.18175470739	4.21864806135	39.4355590927	1
-82521.9241474	-5.08280689747	-2.88526269281	82521.9241474	1
-80824.2794359	-4.88821987576	-4.52881930138	80824.2794359	1
-599475.98914	9.21943737159	7.57655362142	599475.98914	1
-121150.787624	-5.79130010102	-1.26093881032	121150.787624	1
-804595.017585	-9.59325073585	2.33749448154	804595.017585	1
-10454.0368224	1.09202384951	-9.03197820472	10454.0368224	1
-49.9470286888	-0.00874435415657	0.699572450257	49.9470286888	1
-278389.895548	7.50372561289	3.54724029099	278389.895548	1
-921.051826172	0.0779735967844	3.03956252306	921.051826172	1
-671303.611641	9.41701002502	6.75128155602	671303.611641	1
-977195.565652	-9.78101219725	-3.17912385263	977195.565652	1
-98910.2701897	6.0950920309	5.70427110586	98910.2701897	1
-74916.4901159	5.86124698431	6.98765661848	74916.4901159	1
-88287.8495567	-5.13626730282	-3.32569270101	88287.8495567	1
-349.192666188	1.3105247873	-0.150936515268	349.192666188	1
-11351.1902772	-3.75853998242	3.48305827698	11351.1902772	1
-22.1708242339	-2.92308956046	8.28406455003	22.1708242339	1
-674261.515368	8.80201758884	-4.63420831681	674261.515368	1
-4700.84356019	1.8240610124	-3.5285759844	4700.84356019	1
-11087.4022484	-3.63695723314	2.70799933834	11087.4022484	1
-4284.68249207	-1.48846606578	8.75654799147	4284.68249207	1
-5798.53140597	1.32009529429	-5.87209000185	5798.53140597	1
-5731.23287287	2.97784531773	1.29965615605	5731.23287287	1
-223914.004405	-6.8866725604	0.113279255109	223914.004405	1
-164798.94408	-5.65715145945	-8.58661475021	164798.94408	1
-22603.2993918	-3.30535306133	-4.10286902176	22603.2993918	1
-352486.196989	7.29572040106	-6.13967370959	352486.196989	1
-165633.717924	5.81821229638	-6.84367600804	165633.717924	1
-741627.733337	9.52501630764	4.61234454804	741627.733337	1
-8352.87390564	4.01654140716	6.99817857513	8352.87390564	1
-179.93165845	1.4424181067	0.739913719899	179.93165845	1
-347190.037354	7.69348086705	0.270615725481	347190.037354	1
-316131.850167	-7.06439045993	-6.31420740218	316131.850167	1
-335990.407396	8.22476169959	9.68652815076	335990.407396	1
-209184.876155	6.59163865815	-2.28361476131	209184.876155	1
-48810.5830336	-4.64993604281	-0.463986506404	48810.5830336	1
-245080.199914	7.52623668043	7.14296503583	245080.199914	1
-123416.824888	-6.46468140977	6.66930637968	123416.824888	1
-60265.9778596	5.20289227386	2.52455612747	60265.9778596	1
-90914.0618921	-4.81323394293	-6.97913338448	90914.0618921	1
-687380.014476	9.39546052781	5.37054529618	687380.014476	1
-140992.960142	-6.75729263278	8.11998821491	140992.960142	1
-46893.1959896	5.40032896768	7.51318735149	46893.1959896	1
-17848.9239998	-3.74393739148	0.66550583776	17848.9239998	1
-393836.553264	-7.77689541565	-2.27015820111	393836.553264	1
-604344.896618	-9.02651809265	3.74487214485	604344.896618	1
-420325.143011	8.28922221128	3.88281523429	420325.143011	1
-778644.588052	9.89725563962	9.71931461949	778644.588052	1
-241631.385553	6.66267812065	-4.76147396064	241631.385553	1
-6918.41488974	1.95932341515	-4.47819945604	6918.41488974	1
-623451.660176	8.43028965419	-7.88567537067	623451.660176	1
-332686.520573	7.14972276102	-6.55717002636	332686.520573	1
-297.357727408	-1.55828046456	4.13356181265	297.357727408	1
-137239.10733	5.62727358257	-5.37669899563	137239.10733	1
-157603.193057	6.65157239179	4.54816962503	157603.193057	1
-62.5381754218	1.75337425099	2.28710717207	62.5381754218	1
-128047.121685	6.04084690545	0.711709542706	128047.121685	1
-528113.270804	8.18132621977	-5.73375520742	528113.270804	1
-345169.947041	-7.44633062381	-3.29725420968	345169.947041	1
-260124.587912	-7.18475235948	0.624823720692	260124.587912	1
-6663.1068554	-2.24738545462	-3.10558214254	6663.1068554	1
-424.875619409	-2.51131490619	8.33782610681	424.875619409	1
-442846.359663	7.68032493573	-7.55595813014	442846.359663	1
-22865.6433308	4.78079654044	7.73935293057	22865.6433308	1
-4988.47683409	3.56374630807	5.64202731176	4988.47683409	1
-186.003516284	1.37652105491	3.25812143433	186.003516284	1
-66844.3226799	4.01316155644	-9.74704745651	66844.3226799	1
-31240.9724824	-4.00392528827	-1.636613646	31240.9724824	1
-14593.0469743	1.9027263242	-8.45946368449	14593.0469743	1
-253.249349109	2.52842830944	4.80892554948	253.249349109	1
-175339.66882	6.76672936947	3.91901761398	175339.66882	1
-369744.901818	7.33295065354	-7.03118951776	369744.901818	1
-109321.131656	5.32996903973	-4.65234094607	109321.131656	1
-511405.629735	7.91080169183	-8.92850763614	511405.629735	1
-615248.841916	8.86239983426	0.108271769883	615248.841916	1
-38949.53026	4.8236908172	3.53606221405	38949.53026	1
-1898.93012304	-1.00081891286	-3.35143725158	1898.93012304	1
-181933.725429	6.57124849794	0.531255635309	181933.725429	1
-582668.383899	-8.62793052235	-1.88546076337	582668.383899	1
-175699.535062	-5.75054293938	-8.84234813727	175699.535062	1
-774980.859995	9.23073539297	-2.82267353791	774980.859995	1
-596492.681203	-9.09787467901	5.54498657863	596492.681203	1
-68716.99913	-5.76110788521	6.98515722557	68716.99913	1
-8897.98960241	-1.70405476091	-6.5252363951	8897.98960241	1
-62588.3782501	5.44797554089	4.66672250344	62588.3782501	1
-677511.008775	8.51933117799	-9.72861855339	677511.008775	1
-53000.0097601	-3.95006464249	-7.41339794971	53000.0097601	1
-16860.3730771	4.67707916914	8.89552712566	16860.3730771	1
-9495.22433744	-3.63820716313	3.50325214128	9495.22433744	1
-71505.0463519	5.20962647359	0.403094201522	71505.0463519	1
-485568.330233	8.47912259859	2.21680069681	485568.330233	1
-586773.150825	8.36216161671	-6.67183461146	586773.150825	1
-1819.40253309	-0.598196175521	4.62028901846	1819.40253309	1
-18951.0685016	4.10778658271	3.11113103365	18951.0685016	1
-120648.992815	6.36415494712	5.77204656137	120648.992815	1
-15625.6039876	-3.81449815336	2.05942958802	15625.6039876	1
-5603.12520681	0.260954129319	7.55313481169	5603.12520681	1
-514791.796597	8.19755779317	-4.54542878003	514791.796597	1
-35847.0911893	-3.86998344968	-3.9502919102	35847.0911893	1
-2970.99212129	1.46958500206	-3.29079844312	2970.99212129	1
-292283.764274	-7.19968318797	-2.22161791246	292283.764274	1
-190039.990266	6.38169909983	-2.86417096652	190039.990266	1
-117.640548181	-0.868398533491	1.82252433894	117.640548181	1
-243442.485937	-6.74213744723	-3.87739916292	243442.485937	1
-109106.730799	-5.90677481153	1.86590242473	109106.730799	1
-5374.1395424	-1.25319277016	-5.75689668224	5374.1395424	1
-29582.5866756	5.01723489198	7.97774889869	29582.5866756	1
-4753.34466945	0.538745023664	-6.60404992983	4753.34466945	1
-640.143737649	-1.85394617117	0.923157915683	640.143737649	1
-20085.7125916	-2.15994368496	-9.50352726615	20085.7125916	1
-173475.991176	-6.28514710783	-2.14100317986	173475.991176	1
-175066.936103	6.98187972714	6.90991984151	175066.936103	1
-165.238872245	2.01293668591	2.77045855597	165.238872245	1
-34469.2382804	-3.79234698641	-4.17781114562	34469.2382804	1
-551062.481202	-8.12786785057	-8.16573489064	551062.481202	1
-831008.097766	9.83794639718	5.6298280634	831008.097766	1
-35582.9025931	-4.50267609365	1.4186887604	35582.9025931	1
-4211.57520436	-0.218229103324	-6.44089755585	4211.57520436	1
-53070.7596225	5.00618923594	2.02832259645	53070.7596225	1
-785143.404519	9.22648927207	-3.47639499949	785143.404519	1
-69684.3436957	4.12109391021	-9.41253210931	69684.3436957	1
-21.5684096	-0.238976905804	-0.390476296402	21.5684096	1
-685659.755833	9.17390333092	1.35996228238	685659.755833	1
-363289.694699	-7.24497182828	-7.77826147929	363289.694699	1
-878790.079761	-9.51537291047	-3.19558461829	878790.079761	1
-481514.669884	-8.71015375979	6.48231463869	481514.669884	1
-104947.806627	5.04479653051	-6.9431516571	104947.806627	1
-50125.7597839	-5.35044650564	6.24750309839	50125.7597839	1
-708049.169726	9.36655934683	3.59093588828	708049.169726	1
-37918.8419643	-3.22071714427	-9.09516730727	37918.8419643	1
-4413.79213625	-0.651040843512	7.06543998482	4413.79213625	1
-40.1573455958	0.620170335325	-0.247947645894	40.1573455958	1
-517396.985808	-7.89019417722	-9.66965425051	517396.985808	1
-71739.7247566	4.38222490217	-7.57824173554	71739.7247566	1
-150.511729436	1.65163945921	3.95301328872	150.511729436	1
-31912.344652	-3.98028220714	-2.01443658349	31912.344652	1
-508650.512912	8.90708487283	8.02080557817	508650.512912	1
-256498.890606	-6.93220177514	-2.58408592993	256498.890606	1
-5674.63813709	3.3056002716	3.39750290429	5674.63813709	1
-1196.37048528	3.15631690141	6.51020547107	1196.37048528	1
-591.306072471	1.26436057849	-0.832927204868	591.306072471	1
-318102.542823	-7.73703154279	3.46784474718	318102.542823	1
-24246.1207208	-3.21510509237	-5.2285589587	24246.1207208	1
-744.815760749	-0.363632631776	-2.59349372123	744.815760749	1
-123396.374788	-5.68221091506	-2.83394304494	123396.374788	1
-13300.4201403	-2.41707970341	-5.68540704688	13300.4201403	1
-59246.1053541	4.86754318963	-0.644473340962	59246.1053541	1
-19695.4707301	3.66897686977	-0.570125857509	19695.4707301	1
-3000.3479428	-0.26889396347	-5.40376931104	3000.3479428	1
-701783.200703	-9.45418582306	5.61565135774	701783.200703	1
-41511.1582623	-3.45760915168	-8.414349349	41511.1582623	1
-138184.174908	-6.64013897369	6.92616566569	138184.174908	1
-937499.361614	9.82363413365	-0.316742518962	937499.361614	1
-5007.26151416	0.530229337719	7.35718782941	5007.26151416	1
-54052.6722513	-4.93955311085	1.15754257466	54052.6722513	1
-2799.30927385	-0.774946500788	-4.68732974119	2799.30927385	1
-770519.759457	9.01295740356	-6.54219635997	770519.759457	1
-12.0805046246	1.68476989179	2.49769168565	12.0805046246	1
-37083.0249687	-3.71225534414	-5.47034713713	37083.0249687	1
-60281.3795143	4.08310639721	-7.87857289415	60281.3795143	1
-3944.7383745	2.45138518364	-0.269748709304	3944.7383745	1
-52808.1166197	-4.80563622414	0.121457653659	52808.1166197	1
-554597.335289	8.42319214195	-3.51742652121	554597.335289	1
-36974.3955035	3.29633145311	-8.36155507873	36974.3955035	1
-1104737.35217	-9.90173735569	-7.05643008047	1104737.35217	1
-496252.42016	8.49896510509	1.79121354048	496252.42016	1
-400357.344093	8.03605779239	1.30833959029	400357.344093	1
-104310.859057	4.81705893257	-9.09087923925	104310.859057	1
-6430.45951553	-1.32894381531	-6.24954027356	6430.45951553	1
-1760.55202373	1.37170702063	6.07730876132	1760.55202373	1
-9791.35401367	-4.2749840448	8.39443167777	9791.35401367	1
-128345.285093	6.52566474272	6.76325175654	128345.285093	1
-592072.284209	8.67460190103	-1.69368789679	592072.284209	1
-307028.118326	7.26251351802	-2.66247636469	307028.118326	1
-46865.4061894	-4.18264076589	-4.14773108802	46865.4061894	1
-4340.02735975	-2.44722215457	-0.589966864407	4340.02735975	1
-469731.534101	-8.12535680562	-2.50946485122	469731.534101	1
-17349.7657852	-4.2306544446	4.73697584958	17349.7657852	1
-8004.42852975	-2.0396980291	-4.78121389382	8004.42852975	1
-16707.2436823	3.30195254489	-2.02070977849	16707.2436823	1
-14533.6349731	-1.53103331048	-9.70883244001	14533.6349731	1
-216262.068185	7.15350984361	4.67278883521	216262.068185	1
-144488.963641	-5.70558727455	-5.45206271948	144488.963641	1
-97581.7076063	5.38596706454	-2.22635051959	97581.7076063	1
-84735.1630104	-5.85424126911	5.17090677595	84735.1630104	1
-178.249141221	-0.698755263279	1.81250727751	178.249141221	1
-155442.221334	7.00827549801	9.69434228643	155442.221334	1
-592731.41997	-8.26460313794	-8.67981288146	592731.41997	1
-76645.8390371	-4.71912045281	-5.4089792135	76645.8390371	1
-44815.1418922	-3.99987189303	-5.16470674332	44815.1418922	1
-4998.82942982	-1.40034652793	9.02713468053	4998.82942982	1
-689174.244831	-9.18167528819	1.2928859313	689174.244831	1
-25789.0622224	-3.19836943765	-5.82391727125	25789.0622224	1
-10602.5614954	0.705206892431	-9.79951507804	10602.5614954	1
-117.200065273	0.245350629356	-1.01975940853	117.200065273	1
-549532.720539	-8.36425098891	-4.163864843	549532.720539	1
-244873.190583	7.45420331432	6.08469294636	244873.190583	1
-83642.0450065	-4.60376910841	-7.72081496835	83642.0450065	1
-17670.7348658	3.1625466796	-3.28967098593	17670.7348658	1
-116202.55984	-6.31376041418	5.78292081609	116202.55984	1
-126951.163115	5.22100026838	-8.3688625891	126951.163115	1
-58946.3223136	-4.62408885508	-2.89015112445	58946.3223136	1
-685584.452123	9.62329635365	9.81229594146	685584.452123	1
-25010.5189365	-3.36897641535	-4.45867621986	25010.5189365	1
-1351.69417151	-0.58851246326	-3.3267591227	1351.69417151	1
-74564.468713	6.05938622535	9.41435355299	74564.468713	1
[truncated: 3,000 more rows]
