# Supplementary material for: SPOTting Model Parameters Using a Ready-Made Python Package
Source: PLoS One. 2015 Dec 17;10(12):e0145180. doi: 10.1371/journal.pone.0145180 (PMC4682995; doi:10.1371/journal.pone.0145180)
Supplement: S1 File — Contains the objective function traces for the 5,000 iterations with MC, LHS, MLE, MCMC, SA, SCE-UA. DE-MCZ and ROPE. (ZIP) [file pone.0145180.s001.zip › RosenMC.csv]

like	parx	pary	simulation0	chain
-3604.0	3.0	3.0	3604.0	1
-3761.9557653	-0.494737690078	6.37642219278	3761.9557653	1
-241428.539212	-6.32112015966	-9.1733636409	241428.539212	1
-325172.597942	7.48763669386	-0.955513200525	325172.597942	1
-15303.1657103	-3.01536203469	-3.27166983981	15303.1657103	1
-189349.933317	-6.8322709737	3.17261820897	189349.933317	1
-8281.6978315	3.83094556819	5.5801648465	8281.6978315	1
-412132.998913	7.46801040019	-8.42314780731	412132.998913	1
-530880.523297	-8.33184450665	-3.43593931126	530880.523297	1
-31485.4900382	3.5405256189	-5.20701070485	31485.4900382	1
-11428.7703448	1.96378856022	-6.83364274857	11428.7703448	1
-22962.9080019	2.97021869077	-6.33003714689	22962.9080019	1
-38.9054541739	-0.287677453369	-0.527547679435	38.9054541739	1
-842316.86517	-9.39601520532	-3.48683231747	842316.86517	1
-7409.62762248	0.428021309728	-8.42452711224	7409.62762248	1
-882073.723015	-9.28124722778	-7.77160227555	882073.723015	1
-50641.4946393	4.88223177146	1.33587086901	50641.4946393	1
-14918.5122146	1.70737548687	-9.29880026913	14918.5122146	1
-8208.45545742	-0.120450303101	9.07386810308	8208.45545742	1
-5240.79337004	1.00769156763	-6.22389007075	5240.79337004	1
-35789.8067377	-3.55667318349	-6.2627815071	35789.8067377	1
-346.303790027	-2.74776411143	9.37300231854	346.303790027	1
-4117.88915538	-0.31723250725	6.51636249732	4117.88915538	1
-26519.3001256	-3.55245053136	-3.65847822536	26519.3001256	1
-806437.261202	9.31525409611	-3.02404320462	806437.261202	1
-291350.575872	7.60104054548	3.80295362422	291350.575872	1
-508286.700291	8.57845698841	2.29972390389	508286.700291	1
-154584.149094	-6.02899541943	-2.96212141072	154584.149094	1
-48831.8094688	5.54501787759	8.65397717237	48831.8094688	1
-53354.3760819	5.70372710276	9.43872642125	53354.3760819	1
-1032762.17872	-9.64866669694	-8.52255908436	1032762.17872	1
-18949.4278123	-2.57164666565	-7.14769121795	18949.4278123	1
-73899.8591438	-5.1907799901	-0.233281525374	73899.8591438	1
-48800.9617226	5.22107312296	5.17269796698	48800.9617226	1
-27606.7470238	3.3792429936	-5.19429142859	27606.7470238	1
-482976.289965	8.6088781564	4.62045296379	482976.289965	1
-333706.256169	-7.91603138788	4.90312006211	333706.256169	1
-167390.448476	6.26941669541	-1.6043986215	167390.448476	1
-423327.287956	8.55581508077	8.14275270214	423327.287956	1
-59901.3992049	4.23706736527	-6.51988170169	59901.3992049	1
-3169.9856984	0.0401902982921	5.63105969425	3169.9856984	1
-109265.455926	-5.08465634991	-7.19599489804	109265.455926	1
-734346.012013	-9.6346736577	7.13954443471	734346.012013	1
-84710.0075085	4.58774516425	-8.05536661456	84710.0075085	1
-319669.889295	7.8815121052	5.58306400252	319669.889295	1
-294810.905882	7.27687593264	-1.33994053	294810.905882	1
-37184.6173919	4.46530092016	0.658712858007	37184.6173919	1
-25210.7853483	-2.88491550119	-7.55041371253	25210.7853483	1
-307.677770957	-0.638719848471	2.15436611461	307.677770957	1
-348362.413529	-7.83784033688	2.41612405164	348362.413529	1
-261790.876357	6.52167539404	-8.63027417718	261790.876357	1
-10158.875834	3.73020962315	3.8390373953	10158.875834	1
-345699.89411	8.21122770615	8.63243343332	345699.89411	1
-14129.083413	-3.98198038715	3.9800306857	14129.083413	1
-70328.4270231	5.03231370083	-1.19226040824	70328.4270231	1
-3258.05439182	0.775101276873	-5.1071106273	3258.05439182	1
-45243.2976632	-4.22912379048	-3.37855530739	45243.2976632	1
-17.8668647611	-2.77700113122	7.90150164485	17.8668647611	1
-220002.726198	7.42086400736	8.16916944909	220002.726198	1
-296398.512505	7.63203797249	3.80954950451	296398.512505	1
-402453.071106	8.52493784118	9.23983918435	402453.071106	1
-129476.682664	-5.76800026378	-2.70667596052	129476.682664	1
-272352.503019	7.60202676066	5.60758403754	272352.503019	1
-358912.104954	7.21397339302	-7.86463862158	358912.104954	1
-712240.851065	-9.63033773567	8.35573714381	712240.851065	1
-1860.89104103	1.72916045108	7.30318420608	1860.89104103	1
-98504.1119103	-6.06627382962	5.42226915533	98504.1119103	1
-467272.074159	7.65610214467	-9.73816131211	467272.074159	1
-42090.5036991	-3.67362352641	-7.01513643206	42090.5036991	1
-137855.26422	6.28727642976	2.40474437541	137855.26422	1
-1560.90718022	1.19420087055	5.37689977588	1560.90718022	1
-7.79033792536	-1.76248601493	3.06648102744	7.79033792536	1
-54584.4112055	-5.6969600188	9.10164669817	54584.4112055	1
-205468.772776	6.65250402221	-1.06932917244	205468.772776	1
-145707.152786	6.6064962809	5.47830432837	145707.152786	1
-151662.617063	-6.3754286645	1.70919040517	151662.617063	1
-57404.6375101	5.74566680413	9.05812249942	57404.6375101	1
-575180.85051	8.60881259225	-1.72520726887	575180.85051	1
-134714.776858	-5.44510544108	-7.04867918946	134714.776858	1
-85.3466202292	1.87317569711	2.58909058774	85.3466202292	1
-9768.32731873	-1.13298988266	-8.5975168878	9768.32731873	1
-3.41161087231	-0.734680364752	0.476312752237	3.41161087231	1
-13653.0030964	2.73246313679	-4.2169673654	13653.0030964	1
-42687.935841	-4.2274116319	-2.7834359387	42687.935841	1
-503053.798244	-8.84582225732	7.32912005452	503053.798244	1
-135922.501058	-6.52124791005	5.66667811767	135922.501058	1
-102909.056127	5.01688325441	-6.90780881929	102909.056127	1
-278874.099427	-7.75795917782	7.38466190991	278874.099427	1
-140829.833237	-6.59556482375	5.98186172267	140829.833237	1
-261028.571271	-6.85934062444	-4.03435610639	261028.571271	1
-21025.2802239	-3.26498716933	-3.83368164369	21025.2802239	1
-56802.8481811	-4.58763644372	-2.7803890643	56802.8481811	1
-7208.07310601	1.62724002583	-5.84189535897	7208.07310601	1
-390532.62313	8.20902786063	4.8996872398	390532.62313	1
-102233.250388	5.08993913261	-6.06383845833	102233.250388	1
-263586.419306	7.17971790474	0.211400471288	263586.419306	1
-395551.951562	-8.15114351821	3.55487759697	395551.951562	1
-8501.03453151	0.516549196326	-8.95315567332	8501.03453151	1
-4637.09189081	-1.19450693687	8.23292941806	4637.09189081	1
-876664.513743	9.538900013	-2.63585720758	876664.513743	1
-169683.73719	-6.29242879781	-1.59157025077	169683.73719	1
-7562.27849863	-2.00870112424	-4.65604967248	7562.27849863	1
-22304.2511218	4.26111519204	3.22605574748	22304.2511218	1
-4.05832924428	2.48614480993	6.0449122348	4.05832924428	1
-280.913146489	2.64572670215	5.33192275063	280.913146489	1
-35162.1649813	3.9623592152	-3.04894661001	35162.1649813	1
-1170391.10678	-9.9990475759	-8.19807177684	1170391.10678	1
-514927.649305	-9.00695001936	9.37366711563	514927.649305	1
-599351.53369	-8.44526849425	-6.08947533827	599351.53369	1
-115964.071346	-6.62397201523	9.83204287099	115964.071346	1
-489541.706012	-8.32496522589	-0.65599679271	489541.706012	1
-667923.607344	-9.41513526932	6.92481543993	667923.607344	1
-13405.0723928	-4.54923207551	9.13079094272	13405.0723928	1
-503106.473648	-7.82936652079	-9.6255231197	503106.473648	1
-140050.408191	-6.77480208222	8.48271097496	140050.408191	1
-17703.433121	-4.32684903659	5.42686504705	17703.433121	1
-4028.63745846	1.11486034094	-5.10423086913	4028.63745846	1
-97637.6600167	-6.06750041926	5.57552958982	97637.6600167	1
-19992.0711126	-4.56307750534	6.69329237777	19992.0711126	1
-10249.7001765	3.53294621918	2.36079778359	10249.7001765	1
-6777.15848327	-0.35641008167	-8.10420422494	6777.15848327	1
-39936.0750406	-3.88665802112	-4.87192627089	39936.0750406	1
-243904.259067	-7.49026297309	6.72467382672	243904.259067	1
-908541.720977	-9.60432174668	-3.06855971404	908541.720977	1
-435569.982462	-8.2449208396	1.98746917807	435569.982462	1
-18.2095672142	-1.27351482434	1.98295906792	18.2095672142	1
-86150.3807856	-4.870072912	-5.62790448562	86150.3807856	1
-2019.37355469	-1.64904444644	-1.76658165765	2019.37355469	1
-291315.83279	7.94430375962	9.14274790475	291315.83279	1
-5424.71948317	-1.79297637435	-4.14520770883	5424.71948317	1
-556337.783939	9.0984585461	8.19829026093	556337.783939	1
-71897.1356322	5.46933189497	3.10367516994	71897.1356322	1
-70686.3508333	-5.62895977341	5.10654863852	70686.3508333	1
-844367.754214	-9.05850172782	-9.82752659365	844367.754214	1
-582599.271854	-9.20357176452	8.38436275888	582599.271854	1
-292137.236889	-7.41041265762	0.871038402475	292137.236889	1
-174342.586397	6.38420146727	-0.992851468895	174342.586397	1
-5203.93325093	-1.08330863612	8.38437799551	5203.93325093	1
-466947.067039	-8.76039892333	8.41803503968	466947.067039	1
-146454.173657	-6.08187799208	-1.27353843362	146454.173657	1
-668697.645586	9.15592274988	2.06105369302	668697.645586	1
-118.931646816	1.53297379035	3.43926336764	118.931646816	1
-38446.640882	3.73862406347	-5.62859249379	38446.640882	1
-37785.7554317	-5.21205610626	7.73689900329	37785.7554317	1
-706858.208208	-8.96407500525	-3.71431465349	706858.208208	1
-104851.525864	5.97611747359	3.33701847752	104851.525864	1
-383434.129208	-7.67952672385	-2.94084421712	383434.129208	1
-108.858020728	-2.26819674366	6.13555909308	108.858020728	1
-500775.221926	8.92273550632	8.85417075293	500775.221926	1
-119617.544912	-6.18741860511	3.70584858473	119617.544912	1
-6728.50159205	0.261662241915	8.27087924322	6728.50159205	1
-16028.5582622	-3.00337807944	-3.63378318518	16028.5582622	1
-177715.484211	-6.78853644375	3.93510808804	177715.484211	1
-913875.034917	9.5228746131	-4.90787116611	913875.034917	1
-627189.585093	8.34755484729	-9.51022150329	627189.585093	1
-245235.571747	-7.60480159174	8.3192183484	245235.571747	1
-953478.880426	-9.70895900992	-3.3764856222	953478.880426	1
-78478.7751732	5.50266418438	2.26886843334	78478.7751732	1
-294822.800549	-6.87814150379	-6.98304135339	294822.800549	1
-13083.5783024	2.07871886472	-7.11676625591	13083.5783024	1
-353570.528522	-7.0449829434	-9.82456963618	353570.528522	1
-123554.480957	5.57777006584	-4.03581740396	123554.480957	1
-54.6024142389	2.06902296391	5.01201677455	54.6024142389	1
-6228.5882356	1.07805161274	-6.72994140404	6228.5882356	1
-358807.617586	-7.58574331259	-2.35089734881	358807.617586	1
-81250.2155001	5.44262502006	1.1212059703	81250.2155001	1
-51730.08717	-4.5711747615	-1.84178621596	51730.08717	1
-405167.478841	7.55294974417	-6.60234432178	405167.478841	1
-462754.902483	-8.17798501341	-1.14046019956	462754.902483	1
-7622.22142125	3.83890004729	6.01123696346	7622.22142125	1
-347097.923473	-7.33427381495	-5.11754942668	347097.923473	1
-83568.5800528	5.58680211577	2.30776632524	83568.5800528	1
-777867.95278	9.73876388395	6.65102872489	777867.95278	1
-227402.093787	-7.13469728755	3.22414862306	227402.093787	1
-501919.309029	-8.91630802956	8.66122534477	501919.309029	1
-36665.7942811	4.4844505139	0.965152670809	36665.7942811	1
-15118.7044152	-4.21412279748	5.47407725564	15118.7044152	1
-3718.0300453	-1.08040223142	-4.92674609205	3718.0300453	1
-810284.87391	9.00960249656	-8.83932425087	810284.87391	1
-146890.054351	6.21237239522	0.27087704004	146890.054351	1
-883828.669057	9.55889525509	-2.6357878605	883828.669057	1
-8789.87300195	0.385655818954	-9.22650056416	8789.87300195	1
-267727.976452	-7.10954581433	-1.19043970005	267727.976452	1
-2312.39271125	-2.99772043574	4.19423959946	2312.39271125	1
-291360.845394	7.72334298362	5.67636270414	291360.845394	1
-90035.6626316	-6.26819816273	9.29316902249	90035.6626316	1
-209965.909734	-7.09616217461	4.54063335755	209965.909734	1
-921.145850739	3.39082617194	8.4720950802	921.145850739	1
-234.843001613	-2.45026385846	4.51067984936	234.843001613	1
-381702.679568	-8.36374727443	8.17727354506	381702.679568	1
-13315.1635655	-2.65769180606	-4.47001066601	13315.1635655	1
-5112.11207102	3.62382707308	5.98703511062	5112.11207102	1
-9122.82340897	2.30681414138	-4.22906172407	9122.82340897	1
-408.233545422	-0.984687677074	2.98031755809	408.233545422	1
-14484.3315251	-4.42709295457	7.57630786107	14484.3315251	1
-1021082.86589	9.63914242534	-8.13188523665	1021082.86589	1
-1621.90059873	0.13918646472	4.04573549695	1621.90059873	1
-127713.323458	5.97305662046	-0.0561351786374	127713.323458	1
-344684.191501	7.33215230067	-4.94593882872	344684.191501	1
-1779.84531994	2.76543014475	3.43247805538	1779.84531994	1
-17665.3780547	-2.86329152992	-5.08706237052	17665.3780547	1
-41869.3435944	-3.43150893009	-8.68194698552	41869.3435944	1
-6993.40339262	-3.77705185174	5.91711885322	6993.40339262	1
-607927.823132	9.36002502789	9.64482414333	607927.823132	1
-59651.668501	-5.60461902835	6.99699508309	59651.668501	1
-589.224364757	-0.11706547989	2.43852706128	589.224364757	1
-37231.4851836	-3.43734941403	-7.47498802632	37231.4851836	1
-143557.15616	6.819042024	8.61486568356	143557.15616	1
-197950.872611	-6.56280839736	-1.41478804748	197950.872611	1
-915564.546112	9.52277712529	-4.9980571787	915564.546112	1
-60549.8132448	-4.90076030056	-0.58234405947	60549.8132448	1
-2459.40808039	2.60036285424	1.80522789815	2459.40808039	1
-310.930849136	-0.990607582755	2.73335455403	310.930849136	1
-1883.21774482	-2.44692529942	1.66154877266	1883.21774482	1
-1885.57023899	0.96958195305	5.28240342422	1885.57023899	1
-313957.847061	7.18045031918	-4.46966604264	313957.847061	1
-7416.06458689	3.92509506512	6.79968293748	7416.06458689	1
-66176.6541624	4.92395254847	-1.47652186491	66176.6541624	1
-374901.931813	-7.59688475713	-3.51054227781	374901.931813	1
-2351.27842328	0.0959656634182	4.85736487759	2351.27842328	1
-259262.132029	7.29207614452	2.26047248575	259262.132029	1
-303.503815911	0.29697416259	1.82891066236	303.503815911	1
-106172.223446	-6.29364135817	7.03400617176	106172.223446	1
-7199.04537528	-2.57681269207	-1.83721264062	7199.04537528	1
-9286.49201242	-0.757119878115	-9.06181206513	9286.49201242	1
-14591.5385984	3.03586669264	-2.86134180762	14591.5385984	1
-17229.2080749	3.29432124157	-2.27145005849	17229.2080749	1
-307924.98327	-8.07464550029	9.71633175002	307924.98327	1
-130684.389401	-6.62504195663	7.7489275197	130684.389401	1
-126058.415131	5.43318221072	-5.98246932576	126058.415131	1
-7931.6766246	-0.347125042308	-8.78448139684	7931.6766246	1
-346022.296685	-8.24082035868	9.09471907659	346022.296685	1
-7222.13397241	2.8702978806	-0.257645697921	7222.13397241	1
-44694.9139685	4.59735936463	-0.00239770908328	44694.9139685	1
-689429.505683	-8.69934519728	-7.34761962058	689429.505683	1
-49.6571095667	-2.01367697586	4.69187895546	49.6571095667	1
-1256.60841085	0.329474226113	3.6527863365	1256.60841085	1
-47853.1099031	-3.84090334931	-7.11745815947	47853.1099031	1
-3306.98927213	0.139004964133	-5.73067584576	3306.98927213	1
-30356.8208429	-4.16483636317	-0.0696901144837	30356.8208429	1
-89406.0465061	-4.54099713293	-9.2750544059	89406.0465061	1
-27659.467759	5.14595167657	9.85485136429	27659.467759	1
-72901.6698286	-4.65096064078	-5.36296017918	72901.6698286	1
-30279.2604665	4.78502612176	5.499655149	30279.2604665	1
-52.6771226674	-1.81348791435	3.95777808864	52.6771226674	1
-50441.6276782	3.58210585718	-9.62624690042	50441.6276782	1
-149861.797952	-5.37050337769	-9.86443895965	149861.797952	1
-11314.1258386	3.77617451907	3.62632951478	11314.1258386	1
-3516.73635563	0.298122720752	-5.84091518705	3516.73635563	1
-1898.53975594	-0.00463087893134	-4.35604383539	1898.53975594	1
-85300.3895399	-4.94020108754	-4.7946021783	85300.3895399	1
-517316.111344	9.04853862041	9.95586398713	517316.111344	1
-71606.6822416	5.835914917	7.30284803745	71606.6822416	1
-670710.837551	8.54970365068	-8.79602507084	670710.837551	1
-354476.55128	-7.78827084917	1.12571587183	354476.55128	1
-286044.973911	-7.26839006763	-0.647286546521	286044.973911	1
-156487.104684	5.64847774031	-7.65041894767	156487.104684	1
-518417.639434	-9.00863653422	9.16126391784	518417.639434	1
-75606.8316129	5.66311960245	4.57818151147	75606.8316129	1
-454714.52317	-7.77867495818	-6.91902495757	454714.52317	1
-644750.196749	-9.21164406176	4.56454144129	644750.196749	1
-158132.526599	-5.65951814183	-7.73015840228	158132.526599	1
-12715.1956581	1.28620281047	-9.62181364655	12715.1956581	1
-1118.05013761	-3.23616690177	7.15599309446	1118.05013761	1
-111359.126585	-5.25272140593	-5.77357429029	111359.126585	1
-39037.2042627	-5.11689446683	6.43424503604	39037.2042627	1
-6574.03047658	1.32744247383	9.87007691671	6574.03047658	1
-24225.6007158	-2.99669458399	-6.57926473136	24225.6007158	1
-432197.982194	-8.22993154481	1.99648662324	432197.982194	1
-792245.521554	9.31593625408	-2.21762187381	792245.521554	1
-18075.4718243	-2.385103335	-7.75152497343	18075.4718243	1
-632450.659908	-9.15132700724	4.2264986155	632450.659908	1
-28127.3834872	4.16618195806	0.588840603082	28127.3834872	1
-83807.5701575	-5.19462974049	-1.9587306142	83807.5701575	1
-8150.60903069	-3.16180497885	0.978536124865	8150.60903069	1
-490851.795181	-8.86470289733	8.52908655715	490851.795181	1
-3975.93483316	0.143565841102	6.32553093903	3975.93483316	1
-10267.0401353	-2.62308861652	-3.24556696391	10267.0401353	1
-49789.5012681	4.27575535232	-4.029072725	49789.5012681	1
-613.810135733	-1.05825076098	3.58884939027	613.810135733	1
-369803.985426	-8.3772267695	9.37364782038	369803.985426	1
-68962.9545733	-4.76658181436	-3.53416430468	68962.9545733	1
-6.89056143659	-1.61527205135	2.58653977229	6.89056143659	1
-236282.050119	-7.60867414782	9.29069382087	236282.050119	1
-91823.3642033	-4.74069515049	-7.82274145075	91823.3642033	1
-746.982911945	-0.0441340260057	-2.72915580365	746.982911945	1
-22873.6991194	3.73874603175	-1.14335156974	22873.6991194	1
-230.362687231	1.7333438998	4.52047874634	230.362687231	1
-1234.15795488	1.26805996673	5.12093223997	1234.15795488	1
-14289.0803749	2.50699445507	-5.66772298197	14289.0803749	1
-750459.865171	9.49547752566	3.53917254375	750459.865171	1
-485750.814226	8.06090686363	-4.7140295899	485750.814226	1
-72465.1092784	-4.96062018831	-2.30499159342	72465.1092784	1
-180490.468455	-6.20787195794	-3.9403806807	180490.468455	1
-731232.168605	-9.5616115727	5.91882418069	731232.168605	1
-5392.71083299	1.13723755234	-6.05018582945	5392.71083299	1
-60002.4064881	-4.85216637569	-0.94487843689	60002.4064881	1
-9832.33761591	-0.558277331491	-9.60291637115	9832.33761591	1
-393333.685752	7.95000118022	0.49004925303	393333.685752	1
-5843.19518206	-3.43407625668	4.16167134624	5843.19518206	1
-174676.425519	-6.15865777807	-3.85911202352	174676.425519	1
-190039.763617	-6.61245077362	0.137601901207	190039.763617	1
-33077.9038967	2.94355056105	-9.52180342436	33077.9038967	1
-4257.52902798	3.44937542705	5.37781539663	4257.52902798	1
-2685.64563058	-1.99840307982	-1.18002525095	2685.64563058	1
-338838.229094	7.1337264715	-7.31652757157	338838.229094	1
-1137.59043874	1.93531857662	0.373936648125	1137.59043874	1
-4610.03646214	-0.743671979673	-6.2344375816	4610.03646214	1
-352875.318533	7.62721444392	-1.22521249883	352875.318533	1
-1167.62482215	-2.29260109155	8.65717192301	1167.62482215	1
-152452.736626	-6.778177539	6.90624250118	152452.736626	1
-52995.2507744	3.61914069841	-9.92102799292	52995.2507744	1
-110311.115425	6.41004881255	7.88001505501	110311.115425	1
-240007.519747	-7.54517627759	7.94657575573	240007.519747	1
-109478.219855	-5.39809972304	-3.94182591043	109478.219855	1
-51612.6228123	-5.24839825405	4.8358668997	51612.6228123	1
-91916.5142014	-5.35583360652	-1.62611986413	91916.5142014	1
-2907.02744955	-1.08403009785	-4.212535258	2907.02744955	1
-284696.718731	7.40570618219	1.49135053506	284696.718731	1
-379110.801854	-7.5810516803	-4.09364988239	379110.801854	1
-493529.292865	-8.61496590543	3.97257756203	493529.292865	1
-793576.195494	-9.38263551326	-1.0429938527	793576.195494	1
-1981.82525177	1.31975108188	-2.70991184277	1981.82525177	1
-3874.27520884	-2.17979908288	-1.46471604907	3874.27520884	1
-26956.0737191	-4.03602451529	-0.121085680117	26956.0737191	1
-41276.6909851	4.18506244422	-2.79942137402	41276.6909851	1
-727.276852547	2.21955187255	2.23236236062	727.276852547	1
-2372.56158509	-2.74827985243	2.69659078517	2372.56158509	1
-910021.958471	9.75933597832	-0.146410764081	910021.958471	1
-162158.517676	6.98983377106	8.59332041162	162158.517676	1
-1959.26607794	2.96821375274	4.38831118529	1959.26607794	1
-4365.92948487	-1.83438664161	-3.23646165744	4365.92948487	1
-101516.966741	4.87208439981	-8.12216799915	101516.966741	1
-14181.9659832	2.39008048295	-6.19550993544	14181.9659832	1
-3270.75686723	-3.17596425294	4.38296230792	3270.75686723	1
-182344.076874	6.0444726487	-6.16313611597	182344.076874	1
-472.684882195	-2.21923765085	2.77484973145	472.684882195	1
-24520.2955988	-3.27393242758	-4.93449046104	24520.2955988	1
-122542.817815	5.49380217787	-4.82136941796	122542.817815	1
-2048.81200951	1.40944450361	6.51272908151	2048.81200951	1
-152571.349247	6.91478308869	8.75832105323	152571.349247	1
-6866.26937345	0.843137469295	8.99716148228	6866.26937345	1
-35987.6677106	-4.52001932945	1.46819168764	35987.6677106	1
-2386.16286049	-0.0359488421947	-4.88244566562	2386.16286049	1
-223.686869161	0.072712385902	-1.48745202493	223.686869161	1
-20158.274757	-2.26277227411	-9.0740960545	20158.274757	1
-209790.342182	-7.41305238257	9.1581971138	209790.342182	1
-16534.8731043	4.16682158918	4.50750256667	16534.8731043	1
-10427.9954907	3.86217522521	4.70865362369	10427.9954907	1
-1280.94113681	2.23533021651	8.57359241933	1280.94113681	1
-3755.66495726	1.85897180247	9.58352217923	3755.66495726	1
-146932.816121	-5.7728772524	-4.99972080349	146932.816121	1
-65292.8323958	-5.28753641126	2.41331595805	65292.8323958	1
-314748.32387	-7.16204362806	-4.80162872464	314748.32387	1
-998.945411653	-1.84388617788	6.54770549782	998.945411653	1
-159274.512709	6.56171690842	3.15079330167	159274.512709	1
-6602.61437636	1.56338336127	-5.68128443808	6602.61437636	1
-179172.394065	7.12182807404	8.39610201026	179172.394065	1
-2880.54195163	3.02872536556	3.8099448958	2880.54195163	1
-65797.2386305	4.47203035464	-5.64956701127	65797.2386305	1
-122618.973476	5.64493934145	-3.14857106888	122618.973476	1
-212665.161875	6.29547821901	-6.4795466109	212665.161875	1
-496814.34346	-8.30455630239	-1.51326123336	496814.34346	1
-339668.732438	-8.13942008316	7.97621970825	339668.732438	1
-242151.734425	7.57692858864	8.20532687883	242151.734425	1
-3823.58093078	0.692219887548	6.66260285703	3823.58093078	1
-2225.57804037	0.473985478684	-4.49264775061	2225.57804037	1
-796117.312012	-9.78129981863	6.45493377113	796117.312012	1
-64785.5844452	3.9996773142	-9.45382622046	64785.5844452	1
-3078.1174982	0.779779017625	6.15609010435	3078.1174982	1
-676855.849606	-9.48604093326	7.72040594114	676855.849606	1
-5235.02012721	1.87626236161	-3.71445281093	5235.02012721	1
-487756.777451	7.87089578432	-7.88520565225	487756.777451	1
-9595.66654672	3.11711694194	-0.0770411970001	9595.66654672	1
-644.921683362	-0.11679198478	2.55071438915	644.921683362	1
-146759.040697	-6.59886223604	5.24337736225	146759.040697	1
-106202.731451	5.75160946508	0.49571511386	106202.731451	1
-10172.027124	0.342807794928	-9.96791548986	10172.027124	1
-1053878.66836	9.67206635024	-9.10606243361	1053878.66836	1
-28911.2918226	2.85075304641	-8.87552059796	28911.2918226	1
-23976.0589837	-4.28504880776	2.88646081656	23976.0589837	1
-80351.1834182	5.04778622473	-2.86324831781	80351.1834182	1
-71191.8581234	-5.51471136919	3.73819349549	71191.8581234	1
-37852.0087502	-4.2221595681	-1.62195151179	37852.0087502	1
-788798.911514	-9.24916479911	-3.26138852639	788798.911514	1
-69946.4321953	4.20978628477	-8.72313939646	69946.4321953	1
-791492.031779	9.56773563725	2.57985291577	791492.031779	1
-424453.256988	8.21080758175	2.27127444382	424453.256988	1
-276550.764009	-6.68045884238	-7.95395481539	276550.764009	1
-46055.3672588	3.84886453524	-6.64486505125	46055.3672588	1
-10337.0123703	1.67138679561	-7.37335440055	10337.0123703	1
-136338.92414	-5.53823348629	-6.24628179039	136338.92414	1
-21892.819631	-2.6820552682	-7.59821977865	21892.819631	1
-1228.16345497	-1.96717178966	0.377832223908	1228.16345497	1
-4233.76057539	0.950388940183	-5.60349438553	4233.76057539	1
-153.338151824	-1.71950161109	1.74861930724	153.338151824	1
-110774.186178	5.13466827151	-6.91536964607	110774.186178	1
-4264.85653306	2.04796003246	-2.33560572869	4264.85653306	1
-208455.866683	-7.3466106039	8.3233499359	208455.866683	1
-467170.276072	8.26758223212	0.00692425211546	467170.276072	1
-5890.3461966	-1.63620437502	-4.99316549882	5890.3461966	1
-371390.381649	7.28306359861	-7.89555243573	371390.381649	1
-529.561362111	-3.36700075385	9.07729002553	529.561362111	1
-129985.982953	6.68843387378	8.68606660368	129985.982953	1
-960416.76362	-9.99549276197	1.91518882307	960416.76362	1
-17017.9635253	-4.54367720833	7.61149530634	17017.9635253	1
-3633.34217976	0.739659608569	6.57476122657	3633.34217976	1
-34328.3823405	4.61469814437	2.77104523597	34328.3823405	1
-263618.832174	7.18412736848	0.271585857449	263618.832174	1
-134.96343711	2.85474514077	9.29640615219	134.96343711	1
-339171.39795	8.24631836695	9.76785133449	339171.39795	1
-262559.799108	7.05290740672	-1.49351121535	262559.799108	1
-33.7431783232	-1.57971516112	3.01596370669	33.7431783232	1
-64629.6700659	-4.77203326995	-2.64351120543	64629.6700659	1
-484981.005425	8.70325395802	6.11031240243	484981.005425	1
-6107.92190962	-0.0725116744258	-7.80932562136	6107.92190962	1
-248482.789659	-6.9848461437	-1.05357679841	248482.789659	1
-290855.203639	6.74549017176	-8.42629508459	290855.203639	1
-1090.94692583	-1.77238962086	6.43265769535	1090.94692583	1
-93972.8166329	-6.22685995143	8.12731864275	93972.8166329	1
-13417.8742952	-2.99410829786	-2.6119822896	13417.8742952	1
-45305.5614628	-5.1192326842	4.93023803794	45305.5614628	1
-661126.362846	9.47160169086	8.40597462728	661126.362846	1
-723816.688803	9.05220224776	-3.13124088039	723816.688803	1
-2545.11365752	-1.4776136599	7.22216648293	2545.11365752	1
-897.651971642	-1.19045398699	-1.57088537335	897.651971642	1
-213.323701273	2.06869716508	5.73615337973	213.323701273	1
-404505.38192	7.34554944821	-9.64047526406	404505.38192	1
-78723.3241203	4.42986001129	-8.43192086259	78723.3241203	1
-102392.071234	5.04473223715	-6.5468813328	102392.071234	1
-133175.349201	-5.61136350342	-4.99980822311	133175.349201	1
-470392.651106	-8.86163644377	9.95051363839	470392.651106	1
-40532.0199044	-3.71544810852	-6.3224879706	40532.0199044	1
-10202.0088987	2.06899177865	-5.8192067599	10202.0088987	1
-137959.254034	5.94989419629	-1.73832724939	137959.254034	1
-270.156299642	2.90398861148	6.80057175022	270.156299642	1
-975387.537446	-9.79049412173	-2.90204000687	975387.537446	1
-418593.833935	-7.45252629294	-9.15315820969	418593.833935	1
-688.167484376	-1.0259423287	3.66801754883	688.167484376	1
-405729.085129	-8.55960971583	9.5772255229	405729.085129	1
-770692.342205	9.04098114529	-6.04606218099	770692.342205	1
-594320.458349	8.7107881635	-1.21049567098	594320.458349	1
-276184.301797	-7.07881890739	-2.43735271464	276184.301797	1
-91434.5042983	-5.15298989745	-3.67857316192	91434.5042983	1
-141700.614002	-5.72709027471	-4.8375676223	141700.614002	1
-69383.4346223	-4.36131574437	-7.31420377195	69383.4346223	1
-7612.23953717	-2.62765208505	-1.81271454988	7612.23953717	1
-5489.70666592	-0.162862422346	7.43486704466	5489.70666592	1
-19735.3659055	-4.22667292616	3.82622856138	19735.3659055	1
-842111.669933	9.83975008184	5.05829674604	842111.669933	1
-45019.1708481	4.18774534235	-3.67811574868	45019.1708481	1
-121420.781098	6.53547343988	7.8713253232	121420.781098	1
-2834.06246284	-2.95372070444	3.41557670413	2834.06246284	1
-44667.2443249	-3.51227089777	-8.79376235334	44667.2443249	1
-417296.995948	7.52375901191	-7.98828517951	417296.995948	1
-246100.019063	6.87276076175	-2.37015217815	246100.019063	1
-2455.38844187	1.0724681301	-3.80499443778	2455.38844187	1
-142711.704682	5.61436018716	-6.25334417914	142711.704682	1
-869716.059601	9.31979459172	-6.39628604757	869716.059601	1
-30263.5815503	-4.1898898762	0.16648930195	30263.5815503	1
-627026.682161	8.41348987938	-8.39473402638	627026.682161	1
-4774.45832463	-0.951842514815	-6.000984053	4774.45832463	1
-101728.68642	-5.28506441788	-3.95683574621	101728.68642	1
-1383.57869261	0.412307454634	-3.54918703002	1383.57869261	1
-145241.034813	5.53989705968	-7.41733821486	145241.034813	1
-564641.565696	8.69786679049	0.514194372627	564641.565696	1
-88847.7157768	4.7380283651	-7.35607721666	88847.7157768	1
-230608.786613	-7.56367035773	9.19500196156	230608.786613	1
-14144.3328851	-3.48362850276	0.251127183703	14144.3328851	1
-91227.5473439	-5.47315116831	-0.241577337595	91227.5473439	1
-932116.693043	9.65105273939	-3.39949569906	932116.693043	1
-105720.49069	-5.54372746988	-1.7751878561	105720.49069	1
-779365.166701	-8.92604469357	-8.60180671289	779365.166701	1
-684778.244033	-8.54143902649	-9.78964734669	684778.244033	1
-330188.86628	7.72009906799	2.14179646613	330188.86628	1
-317533.698761	7.18663803957	-4.69896600438	317533.698761	1
-1363.20595667	0.258054561119	-3.6248242026	1363.20595667	1
-84151.1473729	-5.12268763913	-2.76042644055	84151.1473729	1
-11509.9628657	3.27644545206	0.00906074207733	11509.9628657	1
-31.303633112	-2.78015663618	7.31679002614	31.303633112	1
-9903.52343406	-3.90003532285	5.27070154076	9903.52343406	1
-254112.837582	-6.3857820026	-9.62598325952	254112.837582	1
-115484.271871	6.13095989156	3.609566037	115484.271871	1
-199457.69699	7.35519450148	9.44272101545	199457.69699	1
-80.6592841676	1.4349154098	1.16193077014	80.6592841676	1
-62.5056938276	-2.16665243925	5.41879984199	62.5056938276	1
-340000.326277	7.25004911714	-5.74298499656	340000.326277	1
-367415.396639	7.49367934891	-4.45609126379	367415.396639	1
-229864.725904	7.24234496266	4.51141464338	229864.725904	1
-579848.342095	8.75563521201	0.517324039036	579848.342095	1
-20057.165531	-3.26396141851	-3.50246775563	20057.165531	1
-730699.984175	-8.97679155698	-4.89238212296	730699.984175	1
-55860.8939146	5.07086407914	2.08225925405	55860.8939146	1
-3057.10959843	-0.017742374436	-5.52786194093	3057.10959843	1
-273.600427978	-0.698417314799	2.13313110654	273.600427978	1
-10847.6913247	0.705022068288	-9.91812718107	10847.6913247	1
-109437.341707	-5.77106242951	0.230776549086	109437.341707	1
-314.566265829	-0.830435155632	-1.0745083232	314.566265829	1
-171862.51679	5.68812777971	-9.09885578907	171862.51679	1
-657015.321467	-8.74729190815	-4.53550498489	657015.321467	1
-435604.136827	-7.53489513992	-9.22014990338	435604.136827	1
-5206.98677745	3.54762864789	5.37422231294	5206.98677745	1
-203812.574025	-6.36074693356	-4.68050338894	203812.574025	1
-36.6883583943	-1.43773736134	2.62157762857	36.6883583943	1
-3935.98214064	0.872366159597	7.03475035653	3935.98214064	1
-119.788197707	3.13574989654	8.75949008394	119.788197707	1
-90396.8493111	-5.00909131962	-4.96906738057	90396.8493111	1
-29360.3976992	-2.96418910335	-8.34387277148	29360.3976992	1
-394716.593659	-8.21122990965	4.60457465414	394716.593659	1
-339.535112429	1.92435769115	5.54348041624	339.535112429	1
-9211.00017821	-0.623417044983	-9.20737364283	9211.00017821	1
-3468.74303463	3.01207921896	3.18645560025	3468.74303463	1
-21115.8267214	-2.2515268689	-9.45827429507	21115.8267214	1
-80746.2422261	4.6101409137	-7.16019065726	80746.2422261	1
-34057.5916395	4.7568074012	4.17634186589	34057.5916395	1
-741422.727224	9.09444911429	-3.39309790203	741422.727224	1
-15353.8972244	1.69800339508	-9.50767225757	15353.8972244	1
-651016.154413	9.09977826618	2.12445806225	651016.154413	1
-2095.13312242	-0.721373518514	5.0944042346	2095.13312242	1
-944731.513309	9.67143921349	-3.65669538838	944731.513309	1
-172526.023184	-7.1395092143	9.44431572237	172526.023184	1
-739985.206544	-8.89563229752	-6.88442690598	739985.206544	1
-275804.812095	-7.6667310136	6.26879396562	275804.812095	1
-854317.827804	9.84547362633	4.50826854106	854317.827804	1
-3660.50947271	0.913520097527	6.88472722445	3660.50947271	1
-593.523291154	-2.52513426583	8.78689784095	593.523291154	1
-17309.7376784	2.71391596082	-5.79019137854	17309.7376784	1
-194321.234379	-7.04566479961	5.56685314507	194321.234379	1
-103310.510112	5.95307602423	3.30097836893	103310.510112	1
-13782.8482488	3.05066774636	-2.43167276773	13782.8482488	1
-218265.461755	-7.41177370997	8.22307357346	218265.461755	1
-2385.94846682	0.43492756736	-4.69512829733	2385.94846682	1
-1160465.51379	-9.98095315274	-8.09988220281	1160465.51379	1
-8240.32660878	3.09163294906	0.482979869805	8240.32660878	1
-33737.8514573	-2.93393531727	-9.75567667925	33737.8514573	1
-3272.75844416	0.0650264151685	5.72426713083	3272.75844416	1
-12610.3458454	4.22344230071	6.61251263365	12610.3458454	1
-16052.2704433	-2.09763847859	-8.26588102689	16052.2704433	1
-2335.47697928	0.27923138545	-4.75416959945	2335.47697928	1
-7199.40819768	-4.28991038448	9.93490442545	7199.40819768	1
-499634.221969	8.29971370681	-1.79579200301	499634.221969	1
-25228.9478136	-4.14378865059	1.2956924931	25228.9478136	1
-538727.869804	-8.58556386855	0.320082684438	538727.869804	1
-65349.7425833	-4.02877126334	-9.32765114145	65349.7425833	1
-76995.8025179	5.6231376369	3.87541096848	76995.8025179	1
-26.8012826325	-0.880672442446	1.25791530791	26.8012826325	1
-112715.978903	5.3984996264	-4.42652083264	112715.978903	1
-51352.8369026	5.00531459528	2.395549795	51352.8369026	1
-1186.1371426	1.72452127436	-0.469298381427	1186.1371426	1
-794644.992885	9.27472967042	-3.1184113961	794644.992885	1
-428651.50061	-7.74285798028	-5.51379495482	428651.50061	1
-785699.258787	9.72791949212	5.99703632332	785699.258787	1
-39439.0424281	-3.40771319288	-8.24186424088	39439.0424281	1
-229255.389846	-6.95562283313	0.506677475677	229255.389846	1
-18074.8112344	-3.10806471515	-3.77791536009	18074.8112344	1
-840857.972682	-9.61488537176	0.753856548972	840857.972682	1
-4465.95040078	3.58833911357	6.19841531806	4465.95040078	1
-32798.5662598	5.07869299587	7.68734155704	32798.5662598	1
-327.685963192	2.30861915869	3.52424885571	327.685963192	1
-257547.958791	-6.6275064451	-6.81960912288	257547.958791	1
-26586.8984004	3.02167479459	-7.17371745937	26586.8984004	1
-697199.493548	9.30316376745	3.05451190312	697199.493548	1
-25389.0694983	2.7323529998	-8.46725321997	25389.0694983	1
-3015.361675	1.17793455847	6.87873189124	3015.361675	1
-31798.2188847	4.65455113107	3.8365364014	31798.2188847	1
-803.379864738	1.9889860816	6.78873534751	803.379864738	1
-852.289574554	-0.392924586887	-2.7616852606	852.289574554	1
-108659.221598	5.3394438403	-4.4509812821	108659.221598	1
-22037.3796972	3.31927649472	-3.82558402406	22037.3796972	1
-481644.687297	-7.94446879102	-6.2802773817	481644.687297	1
-391.097375531	2.1444017634	2.62415469066	391.097375531	1
-328263.291227	-8.13906366265	8.95738070934	328263.291227	1
-492.163466745	-0.632722820492	2.61279762016	492.163466745	1
-9114.76696591	-1.3969164419	-7.59274398286	9114.76696591	1
-384913.369689	-7.25113800952	-9.45689752895	384913.369689	1
-511.954276384	-0.90565217841	-1.43439557359	511.954276384	1
-53.4168063948	0.725347063129	1.25648014133	53.4168063948	1
-68140.4637606	-4.34204748116	-7.24488535469	68140.4637606	1
-88111.2025191	5.06603574271	-4.01602811653	88111.2025191	1
-69483.4542316	-5.78900205936	7.16157452287	69483.4542316	1
-115444.705251	6.02759511859	2.3584679182	115444.705251	1
-3253.12654713	0.927168002991	-4.84397347366	3253.12654713	1
-321336.416102	7.07246388383	-6.66354503197	321336.416102	1
-1981.99424688	0.82903276381	-3.76463124497	1981.99424688	1
-276774.240551	7.25776784038	0.0695782702329	276774.240551	1
-23257.4277269	-2.66679612048	-8.13417573535	23257.4277269	1
-211083.494692	-6.57508843617	-2.7057906526	211083.494692	1
-36738.9268981	4.03575958982	-2.87764154903	36738.9268981	1
-546195.452422	8.97083631177	6.57516542243	546195.452422	1
-70024.1008642	-4.55206768553	-5.73492203813	70024.1008642	1
-324589.747351	-7.7731933433	3.45651168339	324589.747351	1
-1064.35918443	-0.459204315368	-3.04831826957	1064.35918443	1
-41071.8842181	-3.95950590453	-4.58244317894	41071.8842181	1
-115400.054675	-5.27072910475	-6.18421010069	115400.054675	1
-367.352977645	-1.65302820479	0.834307263772	367.352977645	1
-82.1112878668	2.89833384753	7.51429385322	82.1112878668	1
-27236.2420632	4.27880405843	1.80801522956	27236.2420632	1
-882478.75663	9.73408816478	0.81619227669	882478.75663	1
-632626.143704	9.00234342915	1.5084141257	632626.143704	1
-30569.5147835	4.68482812935	4.46735807449	30569.5147835	1
-3939.8829453	-3.09556772428	3.31906664088	3939.8829453	1
-271790.108822	6.52524643808	-9.55172389853	271790.108822	1
-32614.0309254	-4.61099318184	3.21062165749	32614.0309254	1
-40204.2057901	-5.09701215274	5.93781832958	40204.2057901	1
-801557.304647	-9.92444487859	8.97153866549	801557.304647	1
-19019.3767937	2.51389891669	-7.47055694216	19019.3767937	1
-682250.48496	8.68593372718	-7.14943475204	682250.48496	1
-400874.951664	-8.09519176692	2.22397630693	400874.951664	1
-42830.4896072	3.71815519901	-6.86906523126	42830.4896072	1
-105112.866994	-6.19840035725	6.00704464195	105112.866994	1
-116312.178841	5.95102764022	1.3137525449	116312.178841	1
-69725.0579148	5.46046579964	3.41495154858	69725.0579148	1
-531798.635948	-8.27194132095	-4.49361725893	531798.635948	1
-40538.8139655	-4.96219141555	4.49792035978	40538.8139655	1
-333814.566546	8.09866629565	7.81606887356	333814.566546	1
-713.223192577	-0.983208844661	-1.69655040346	713.223192577	1
-546389.144468	8.62232187696	0.430224503525	546389.144468	1
-109736.855678	-6.51160992041	9.2830276733	109736.855678	1
-4227.64617087	2.37791914353	-0.846075528854	4227.64617087	1
-153576.057643	5.50161371836	-8.91844216496	153576.057643	1
-793.205247338	0.280379525134	-2.7368577865	793.205247338	1
-66.7954474387	0.460393219801	1.02746343101	66.7954474387	1
-116515.965819	4.99619424545	-9.17013884418	116515.965819	1
-316997.842345	7.94679576827	6.85328730971	316997.842345	1
-984.587994994	-0.392059186603	3.28843553923	984.587994994	1
-366142.446162	7.54078729176	-3.64269730606	366142.446162	1
-828.368228437	0.236677822279	2.93314267952	828.368228437	1
-1486.15304503	-1.84680805063	-0.433839956232	1486.15304503	1
-61954.6711445	4.07378328402	-8.29308703413	61954.6711445	1
-2681.0499903	1.95778419257	-1.34408080397	2681.0499903	1
-72175.9578765	-5.40123089842	2.31533883274	72175.9578765	1
-10721.3715574	2.51192468746	-4.04353608	10721.3715574	1
-809281.988608	9.71294260045	4.38537181514	809281.988608	1
-12172.5239017	-4.5667433534	9.83628136174	12172.5239017	1
-101510.716805	-4.87606740816	-8.07929407198	101510.716805	1
-209451.543858	-6.67677074441	-1.18016981924	209451.543858	1
-491182.261246	7.95259626412	-6.83716033116	491182.261246	1
-409662.90043	7.5140402187	-7.54079861168	409662.90043	1
-2654.90764366	3.24129561875	5.35829465725	2654.90764366	1
-266194.478388	7.44069498371	3.7739238298	266194.478388	1
-1060.42686818	0.900667499398	-2.44520251633	1060.42686818	1
-80107.2496873	-4.99337950944	-3.36303883345	80107.2496873	1
-20623.6163497	3.42377631834	-2.63663508567	20623.6163497	1
-248662.280285	-7.57527508267	7.52611781215	248662.280285	1
-517455.159527	-8.23640504704	-4.09005801683	517455.159527	1
-19986.4768956	-3.32263469668	-3.090842363	19986.4768956	1
-1460.33652868	0.359725788997	-3.69149591285	1460.33652868	1
-114881.661941	-6.30785153525	5.90267262377	114881.661941	1
-37556.8544601	-3.74215009932	-5.37010071823	37556.8544601	1
-107030.300278	4.77950288687	-9.86965459177	107030.300278	1
-1258.51818328	0.411727999964	3.71659214615	1258.51818328	1
-255946.191164	7.12191459932	0.134246858231	255946.191164	1
-149573.909973	6.96377758425	9.82401032886	149573.909973	1
-58194.6392807	-4.60792941966	-2.88403238707	58194.6392807	1
-765107.530056	-9.33205501404	-0.377072152639	765107.530056	1
-167.791503469	-3.18463342609	8.91600121139	167.791503469	1
-9874.55453438	-0.953724616739	-9.02556788184	9874.55453438	1
-237381.632498	6.70900815303	-3.70769066706	237381.632498	1
-345212.412967	7.00121455221	-9.7347095256	345212.412967	1
-12692.7081271	-1.97788395617	-7.35023075106	12692.7081271	1
-222953.236435	-7.24365509106	5.25981163346	222953.236435	1
-13818.3466169	2.08841850952	-7.39315060007	13818.3466169	1
-266243.394889	6.65589392247	-7.29475476397	266243.394889	1
-736538.017501	9.44122483082	3.31908457532	736538.017501	1
-17079.0962443	3.83518718037	1.64303483063	17079.0962443	1
-212434.666893	-7.27023494289	6.77310116461	212434.666893	1
-13661.8493883	3.21902623956	-1.32415489821	13661.8493883	1
-3519.83912223	0.316278090921	6.03246105211	3519.83912223	1
-444944.1911	8.56128473734	6.59574492414	444944.1911	1
-63180.4850242	-4.73189954852	-2.73831892024	63180.4850242	1
-689318.509187	-8.88371761423	-4.09888568619	689318.509187	1
-286519.791774	7.16207935388	-2.22861586782	286519.791774	1
-495289.261657	8.58968949573	3.4100679251	495289.261657	1
-5796.99915233	0.191229497208	7.64994185122	5796.99915233	1
-8740.02728441	0.330084416935	9.45752700219	8740.02728441	1
-769102.407652	-9.60566895814	4.57680537221	769102.407652	1
-434034.301286	-8.00908067939	-1.72974623467	434034.301286	1
-518288.153893	8.35141791464	-2.24229779236	518288.153893	1
-175898.582466	-6.60876197583	1.74237233515	175898.582466	1
-719.042035679	2.47962290108	8.8259403309	719.042035679	1
-149550.793846	6.03875061788	-2.2020059243	149550.793846	1
-59610.4525585	4.69578376654	-2.36206937308	59610.4525585	1
-202349.146054	-7.30198045579	8.34334485334	202349.146054	1
-120699.845414	-5.03170585004	-9.41858316069	120699.845414	1
-18497.4670315	-2.68452222979	-6.38888795106	18497.4670315	1
-90885.4378338	6.15668214381	7.76193381243	90885.4378338	1
-486.812483646	0.253983452799	2.26962877681	486.812483646	1
-1007442.59022	9.72310325859	-5.82891207809	1007442.59022	1
-136099.035658	6.53183467119	5.77740905992	136099.035658	1
-64048.8329923	5.33817770678	3.19198876237	64048.8329923	1
-81295.2366071	4.92621376392	-4.2420341286	81295.2366071	1
-328593.210673	-7.29222669079	-4.14048229596	328593.210673	1
-637.160366367	-2.71261850815	4.86154762086	637.160366367	1
-121336.471812	6.35304917494	5.53196212475	121336.471812	1
-195046.327958	6.16469062134	-6.15761918801	195046.327958	1
-1697.73683726	-1.56737297906	6.56901192311	1697.73683726	1
-26.1344275055	-2.51419879124	5.94991622821	26.1344275055	1
-220178.250935	7.46711494279	8.83910701918	220178.250935	1
-2087.09550039	-1.05599425021	-3.44872143891	2087.09550039	1
-278789.576992	7.7080470635	6.61772270519	278789.576992	1
-143.110640852	-2.87425759133	7.1295405989	143.110640852	1
-9862.17839844	-1.85635966269	-6.48067026603	9862.17839844	1
-68038.4209539	5.33110208484	2.3400699767	68038.4209539	1
-188810.520868	-6.18085417074	-5.24344044314	188810.520868	1
-29857.0025612	-3.87873181821	-2.22772958444	29857.0025612	1
-993928.628107	-9.96771658828	-0.334562182899	993928.628107	1
-119616.693955	-5.55890367474	-3.67801658402	119616.693955	1
-496773.82092	8.90275647852	8.78131987563	496773.82092	1
-5715.6650034	1.34099370278	-5.76186070732	5715.6650034	1
-48110.4454265	5.10555781848	4.13646988197	48110.4454265	1
-7317.3732551	3.06532369848	0.8445383742	7317.3732551	1
-2054.73157836	-2.25121529584	9.58921037865	2054.73157836	1
-8146.89356725	-0.934684034084	-8.15030645046	8146.89356725	1
-633879.797359	-8.5560639905	-6.40460236138	633879.797359	1
-628156.333448	9.05796405496	2.79449501831	628156.333448	1
-176.066789702	-2.40949452782	4.52331393995	176.066789702	1
-131630.117066	5.24435806005	-8.77509087379	131630.117066	1
-1935.02185336	0.644182721395	-3.98377304166	1935.02185336	1
-58122.5926153	-4.50383172684	-3.81784415429	58122.5926153	1
-37338.5556576	-5.00888003017	5.77503722434	37338.5556576	1
-381616.531505	-7.8188743118	-0.634028263678	381616.531505	1
-209771.011767	-6.35513916265	-5.40706550843	209771.011767	1
-208951.822732	-7.05460387046	4.06328430691	208951.822732	1
-432.950283812	0.522210751599	2.35290117813	432.950283812	1
-5353.49121332	0.362723985852	-7.1849093512	5353.49121332	1
-56672.0835499	4.08261377029	-7.13616806287	56672.0835499	1
-48268.8324396	4.02981947365	-5.72863472416	48268.8324396	1
-93495.470554	5.30465820714	-2.43460013968	93495.470554	1
-4094.94260589	-0.726872881589	-5.86849918863	4094.94260589	1
-33270.3932438	-4.84609050032	5.25379050288	33270.3932438	1
-12342.3615281	-3.10879995914	-1.43738032937	12342.3615281	1
-310891.695789	-6.82884297662	-9.11906992695	310891.695789	1
-100847.476182	5.64259245143	0.0857516898098	100847.476182	1
-116760.062246	-6.42500335115	7.11856455989	116760.062246	1
-7064.16840869	0.378122909366	8.54760760915	7064.16840869	1
-789797.736889	-9.60386568076	3.3699971481	789797.736889	1
-739569.925362	9.34998124742	1.42795166391	739569.925362	1
-11857.7705377	1.21945304477	-9.40225122816	11857.7705377	1
-40909.6198679	-3.40578085416	-8.62198436661	40909.6198679	1
-45243.0788186	5.19523297583	5.72416277299	45243.0788186	1
-10760.8259262	-3.15300035713	-0.423712246546	10760.8259262	1
-13.9065687869	0.146415950718	-0.341577011749	13.9065687869	1
-14810.6361792	2.02617724198	-8.06406885336	14810.6361792	1
-2148.6014083	0.865991078925	5.38522203959	2148.6014083	1
-15656.3586428	-2.42186656341	-6.64241966832	15656.3586428	1
-26545.1933227	-4.02287190372	-0.101453006457	26545.1933227	1
-5248.28417861	0.884502905721	-6.46214965017	5248.28417861	1
-699392.971426	-9.58277574855	8.20656931958	699392.971426	1
-122015.736177	6.49597625737	7.27128051866	122015.736177	1
-443.844991543	0.894808456566	2.90741881216	443.844991543	1
-58881.7422399	-4.63161084368	-2.80720554013	58881.7422399	1
-696599.296528	9.65287345649	9.71992715057	696599.296528	1
-332819.349642	6.97046797039	-9.09998418523	332819.349642	1
-1512.19296059	-1.33521516835	-2.09887500356	1512.19296059	1
-70861.7020332	4.56043418194	-5.81992029513	70861.7020332	1
-508002.077201	-8.54831122759	1.80575642092	508002.077201	1
-2292.82115139	2.56749763383	1.80626923814	2292.82115139	1
-101779.418782	6.07129349562	4.96174881123	101779.418782	1
-13170.8083402	-2.87247340188	-3.21877549555	13170.8083402	1
-15279.5685584	-3.61357304359	0.705467669417	15279.5685584	1
-984844.892301	-9.73563724409	-4.45091210209	984844.892301	1
-772722.760925	9.59189319324	4.1039633652	772722.760925	1
-6475.08493719	-0.843437762258	8.75606666473	6475.08493719	1
-123871.60254	-5.43656245497	-5.63330034986	123871.60254	1
-421226.542957	-8.41301082683	5.88360973767	421226.542957	1
-723900.779143	8.88591762613	-6.1191721776	723900.779143	1
-742700.80729	8.75387936078	-9.54619879944	742700.80729	1
-2575.42771808	-0.636356573922	5.47717805079	2575.42771808	1
-4302.58504941	-0.522959974742	6.83112820673	4302.58504941	1
-351610.745266	-8.17998636391	7.62250891701	351610.745266	1
-696.946188267	-3.33254273655	8.50166125519	696.946188267	1
-29.9134664778	0.61850021273	0.928142406752	29.9134664778	1
-112600.445049	-6.56584113916	9.56281048302	112600.445049	1
-341146.928733	-8.16653353422	8.29167892432	341146.928733	1
-291.983489774	-1.43128466916	3.73994313455	291.983489774	1
-26333.3765846	-3.71282536287	-2.43564478239	26333.3765846	1
-493338.45501	8.07519322852	-5.02574703404	493338.45501	1
-51904.7997462	-5.64952703312	9.14423679493	51904.7997462	1
-818778.357996	9.69141561276	3.44133847986	818778.357996	1
-57076.8616056	-5.38347933204	5.09961515032	57076.8616056	1
-22437.8284868	-2.71438741665	-7.60675681248	22437.8284868	1
-9175.96898833	0.376410136095	9.72060943837	9175.96898833	1
-26.5803388314	-1.6528651778	3.17403393718	26.5803388314	1
-9222.91688888	-1.27837412263	-7.96665846689	9222.91688888	1
-744528.261978	9.66195845112	7.07173781013	744528.261978	1
-7412.50054561	-3.6452437195	4.69075445793	7412.50054561	1
-294936.042525	-7.28684620103	-1.20356400965	294936.042525	1
-10704.1579491	2.62194579484	-3.47021887512	10704.1579491	1
-769410.29397	8.8925048466	-8.63584254468	769410.29397	1
-7828.39021128	2.74616380346	-1.30468018319	7828.39021128	1
-19800.7847872	-3.24156800255	-3.55736890985	19800.7847872	1
-376835.021586	7.57262023938	-4.03879360558	376835.021586	1
-627608.448244	9.29717909005	7.22014163374	627608.448244	1
-724348.061927	8.68526621366	-9.67132094694	724348.061927	1
-194393.687867	-6.0339293044	-7.67618554462	194393.687867	1
-264.995939209	0.259743642662	1.69365235735	264.995939209	1
-230889.428545	-6.7139418525	-2.96774764231	230889.428545	1
-196059.846492	-7.1192183219	6.41206840329	196059.846492	1
-845559.192282	9.99283573106	7.90687083177	845559.192282	1
-31492.8578397	3.46932581512	-5.70828747433	31492.8578397	1
-1296.26249023	-3.22932092294	6.853076119	1296.26249023	1
-345478.312663	-8.13300654025	7.37548818234	345478.312663	1
-1117.81533882	-0.140209014099	3.36108829489	1117.81533882	1
-26105.5672673	-2.54063072571	-9.69853300394	26105.5672673	1
-20413.4453561	3.7641179491	-0.116304937097	20413.4453561	1
-2010.60408799	-1.08347511108	5.65305128986	2010.60408799	1
-1864.23471966	0.64086374924	4.72823543105	1864.23471966	1
-114772.334752	-4.93770603848	-9.49192113537	114772.334752	1
-533064.919607	8.1630167477	-6.37293872357	533064.919607	1
-5858.70886765	1.03448160683	-6.58406734644	5858.70886765	1
-36881.2264204	3.31263664899	-8.22953144617	36881.2264204	1
-8462.19211383	-2.75519654888	-1.60024150404	8462.19211383	1
-359470.504258	-8.25563945047	8.20686820479	359470.504258	1
-540997.072185	-8.23727685849	-5.69397245922	540997.072185	1
-46313.1600848	5.58437766413	9.66966477899	46313.1600848	1
-16.7861870637	-0.295134486715	-0.301596210067	16.7861870637	1
-1066.58627426	-2.77828614839	4.47493984774	1066.58627426	1
-21622.5669176	-4.07245923746	1.88906187243	21622.5669176	1
-309822.801635	7.38695568802	-1.09094962807	309822.801635	1
-59855.3408883	5.48926905701	5.67084272799	59855.3408883	1
-25.7404645275	-2.30701190072	5.70706535327	25.7404645275	1
-25166.3881779	3.14104583037	-5.99630381824	25166.3881779	1
-9041.5974973	-0.627174942571	9.90068757315	9041.5974973	1
-153547.761662	6.10860747707	-1.86675535633	153547.761662	1
-6681.36452261	-4.10755857244	8.71404909064	6681.36452261	1
-9.83809208072	-0.145788606631	-0.270726170388	9.83809208072	1
-705346.283125	-8.7952196809	-6.62329489969	705346.283125	1
-768.159470701	-0.959501942139	3.68527744786	768.159470701	1
-784.553904249	1.03159494237	-1.73679903302	784.553904249	1
-89788.6293787	-4.78596188547	-7.05373304213	89788.6293787	1
-224.660371927	2.30879606845	6.82368169278	224.660371927	1
-605.431226758	0.988135849247	3.43696338268	605.431226758	1
-3513.93445093	-3.20933574366	4.38695510872	3513.93445093	1
-333229.221008	7.91356099142	4.9025779068	333229.221008	1
-141126.301377	5.7082244468	-4.98000387427	141126.301377	1
-753571.036837	-8.8894429861	-7.78063951158	753571.036837	1
-412465.598043	-8.52300801416	8.42524166974	412465.598043	1
-15928.1056094	-4.43742703659	7.08181743447	15928.1056094	1
-518.626246637	-0.446840856016	2.47240276294	518.626246637	1
-15911.8638255	4.36701317192	6.46107484446	15911.8638255	1
-191047.370815	6.91534244663	4.1169981021	191047.370815	1
-47909.707385	5.15922825845	4.73330205303	47909.707385	1
-361852.022577	7.7605317207	0.0755144520017	361852.022577	1
-599009.768908	8.82576047988	0.502283216197	599009.768908	1
-75464.1619161	-4.94659494386	-2.99550255315	75464.1619161	1
-2301.43883813	3.38278198423	6.6518037344	2301.43883813	1
-538398.643396	8.20384152967	-6.06910066257	538398.643396	1
-7892.84100821	4.14477612481	8.30057047902	7892.84100821	1
-843115.181389	-9.16570034573	-7.80561338972	843115.181389	1
-11877.2946585	-3.37054362594	0.471031283342	11877.2946585	1
-26751.3484672	-4.14067610546	0.7974397681	26751.3484672	1
-313.568814791	0.696017016923	-1.28608681333	313.568814791	1
-4535.69325619	-0.429146217331	-6.54907256438	4535.69325619	1
-376617.962082	8.13555564055	4.82220663589	376617.962082	1
-600129.423803	8.81227894013	0.192178629276	600129.423803	1
-337052.528967	-7.12137144448	-7.336613303	337052.528967	1
-190702.57265	6.08181672298	-6.6780540769	190702.57265	1
-138814.626163	-5.78809337907	-3.74962573034	138814.626163	1
-810.571770969	2.31300032194	2.50594552257	810.571770969	1
-2262.86500736	0.993594680457	-3.7697276372	2262.86500736	1
-566875.521469	8.41343582998	-4.50158404076	566875.521469	1
-69453.6895841	-4.6292100175	-4.91846987016	69453.6895841	1
-110.612625943	2.27625685368	6.22529830112	110.612625943	1
-771691.123728	-9.28232866523	-1.67830837612	771691.123728	1
-713023.006203	9.66766298732	9.02746673119	713023.006203	1
-60125.1984201	4.24753209562	-6.47676058746	60125.1984201	1
-200432.859594	-6.81181967419	1.6379746039	200432.859594	1
-1815.90601556	-0.127435362635	-4.24361340078	1815.90601556	1
-106942.726657	-5.15949136712	-6.07594637878	106942.726657	1
-10136.9751643	4.06515539762	6.46190058407	10136.9751643	1
-413873.42667	8.36802338676	5.69503965516	413873.42667	1
-63595.7094345	4.4139443265	-5.7329742931	63595.7094345	1
-3491.24540353	-3.44055387077	5.94544447065	3491.24540353	1
-37231.9858669	4.66619693618	2.4812853915	37231.9858669	1
-130257.767659	5.55764862335	-5.20090493125	130257.767659	1
-75044.0957723	-4.18320454858	-9.89007318235	75044.0957723	1
-710724.406776	8.93671097841	-4.43593326682	710724.406776	1
-829036.049053	9.97024092323	8.35870610301	829036.049053	1
-90845.9475474	5.74579171598	2.87719741643	90845.9475474	1
-489940.488816	-8.05827483994	-5.05409419309	489940.488816	1
-17720.1289468	-3.51470502529	-0.950887966317	17720.1289468	1
-158426.723815	5.49185709958	-9.63982557581	158426.723815	1
-49377.6223115	-3.73955657109	-8.23173765339	49377.6223115	1
-439048.592471	8.58940145966	7.52142201128	439048.592471	1
-33949.323812	-4.70759965696	3.74499455917	33949.323812	1
-19307.6226426	4.37509641335	5.25038106367	19307.6226426	1
-61930.8730323	-4.82658965475	-1.58312470882	61930.8730323	1
-155764.959244	5.59822792611	-8.12423506754	155764.959244	1
-534131.384366	8.29660851273	-4.24693742093	534131.384366	1
-68492.4606877	4.58508050125	-5.14564545045	68492.4606877	1
-29589.4783157	-5.06441336973	8.45738367376	29589.4783157	1
-17487.5319185	-2.0869705796	-8.86499347909	17487.5319185	1
-10180.4111676	0.823691719445	-9.41131890796	10180.4111676	1
-388623.346513	-7.7647039524	-2.04287287264	388623.346513	1
-3063.21887856	-3.64125763198	7.74361652219	3063.21887856	1
-44154.8523883	-4.27648913779	-2.71807087241	44154.8523883	1
-877266.971291	-9.94142390037	5.17576913664	877266.971291	1
-151951.596297	-5.47630677863	-8.98565306088	151951.596297	1
-7396.074827	0.622723655833	-8.21217599812	7396.074827	1
-64.2858659302	2.73064948167	6.67356270315	64.2858659302	1
-8249.04468593	1.77397016888	-5.93512522376	8249.04468593	1
-15489.9595499	-4.33670122731	6.37255789836	15489.9595499	1
-1556.30828241	-1.47526861206	6.11365169442	1556.30828241	1
-1026.10100641	0.716757480129	-2.68941462734	1026.10100641	1
-308125.344002	7.29968162126	-2.22011264511	308125.344002	1
-8839.80461213	-0.559596852274	-9.08758126533	8839.80461213	1
-11939.4178821	-3.3835172196	0.530220713958	11939.4178821	1
-18017.3504969	-2.94391362449	-4.75044976525	18017.3504969	1
-368363.620841	7.64064799869	-2.30983187173	368363.620841	1
-17825.6244844	4.22128127345	4.47183838231	17825.6244844	1
-862649.005495	9.96353399221	6.39743502252	862649.005495	1
-366810.134685	-8.38485355879	9.74818840457	366810.134685	1
-59239.9326044	5.857333729	9.97395089728	59239.9326044	1
-6434.17632886	-0.847044676685	8.73668960425	6434.17632886	1
-601.547428232	-0.560338426589	2.76165717899	601.547428232	1
-114088.095403	-6.49052663855	8.35831341859	114088.095403	1
-240335.080612	6.3029994008	-9.29331225047	240335.080612	1
-5752.33524488	-1.35100724191	9.40599098358	5752.33524488	1
-9187.80218071	1.46534647277	-7.43794914082	9187.80218071	1
-202116.224026	-6.04983008812	-8.35136609326	202116.224026	1
-48135.7949441	-3.65119358063	-8.60372590682	48135.7949441	1
-718790.282395	9.28733983638	1.47723126336	718790.282395	1
-823095.8297	9.70801611804	3.52512720517	823095.8297	1
-7664.6648293	-0.774980703247	9.35360272939	7664.6648293	1
-13728.3669046	-2.22565528103	-6.75882897596	13728.3669046	1
-2551.81887777	-1.83597138601	-1.67279523842	2551.81887777	1
-10278.5002781	3.53193896228	2.33946108119	10278.5002781	1
-159752.354838	5.52227908189	-9.4709076705	159752.354838	1
-3820.35394879	1.25675213007	-4.60142194379	3820.35394879	1
-599020.193356	-8.27709457073	-8.88054012304	599020.193356	1
-186640.950619	-7.09712365614	7.17479103768	186640.950619	1
-198622.002471	6.11748950511	-7.14041238152	198622.002471	1
-48242.9998744	-4.15265711897	-4.71368331742	48242.9998744	1
-30.2499648724	-0.529340626539	-0.248107900221	30.2499648724	1
-217035.908944	6.78678983248	-0.52300252982	217035.908944	1
-3483.32982509	0.302304711319	5.9929498355	3483.32982509	1
-57921.0879297	4.31386292855	-5.45510537859	57921.0879297	1
-7764.6437946	-2.26326101478	-3.68332668079	7764.6437946	1
-125623.040956	5.4805465772	-5.40411791048	125623.040956	1
-394562.746975	-8.16965866368	3.93578616383	394562.746975	1
-51418.6118824	4.93071335106	1.63966885215	51418.6118824	1
-6343.04628212	0.78651907433	-7.34568351371	6343.04628212	1
-32657.8618133	3.24472105041	-7.54187745775	32657.8618133	1
-746410.380681	9.62966786825	6.33976824529	746410.380681	1
-299415.154091	-7.9535597118	8.5475970435	299415.154091	1
-33081.4858244	4.90234686221	5.8488749973	33081.4858244	1
-16373.5736439	-3.80418956978	1.68495349451	16373.5736439	1
-150847.829108	6.85575410768	8.16664547881	150847.829108	1
-48100.9049218	-3.61801184744	-8.83704636429	48100.9049218	1
-599202.376529	8.89330653603	1.68676222085	599202.376529	1
-60008.6396118	3.9749447388	-8.69466874554	60008.6396118	1
-119677.535497	-6.00315988918	1.45057674019	119677.535497	1
-122318.318839	6.20748120053	3.56266400791	122318.318839	1
-567622.670935	8.66595768806	-0.238014555301	567622.670935	1
-9662.23201373	-1.85100401431	-6.39931404322	9662.23201373	1
-154018.700691	-6.37275371628	1.37369954849	154018.700691	1
-811187.095417	-8.97249313005	-9.55477147164	811187.095417	1
-140948.125117	6.39123956631	3.30875571569	140948.125117	1
-868409.261805	9.49702721588	-2.99107913772	868409.261805	1
-43.1817663567	0.267488217278	-0.581482922966	43.1817663567	1
-427825.63558	-8.15030995636	1.02557172604	427825.63558	1
-23505.5922932	4.39333120056	3.97358111783	23505.5922932	1
-414130.074801	8.03445208148	0.203326138991	414130.074801	1
-196415.656359	-7.07748993428	5.77941936594	196415.656359	1
-13972.3874275	-2.77963098749	-4.08809265925	13972.3874275	1
-3508.00152263	0.243227334561	-5.86319541573	3508.00152263	1
-109561.402154	-5.64239607095	-1.25676180003	109561.402154	1
-298551.254728	-7.77919077778	5.8830185879	298551.254728	1
-388129.302491	-8.47728883643	9.57161074132	388129.302491	1
-2605.01508464	1.70485240385	8.00996983537	2605.01508464	1
-234726.882353	6.41539498917	-7.28830093161	234726.882353	1
-413377.658345	-8.50950515594	8.1242587276	413377.658345	1
-49357.0521078	3.65429236929	-8.86100871076	49357.0521078	1
-38860.8747931	-3.88563922927	-4.60891444799	38860.8747931	1
-68196.8242985	-5.19375294548	0.867894069769	68196.8242985	1
-28441.5438164	-2.88740240784	-8.52304728685	28441.5438164	1
-61685.9080709	-5.75469754171	8.28908276404	61685.9080709	1
-257220.583032	7.63516910685	7.5832292091	257220.583032	1
-1972.1040776	-3.31340908593	6.5588397514	1972.1040776	1
-504855.642994	-7.99884481338	-7.06597729943	504855.642994	1
-716549.487489	-8.82559269666	-6.75245702859	716549.487489	1
-180591.857615	-5.96059924308	-6.9616564818	180591.857615	1
-334266.864207	-7.98570375688	5.96263114211	334266.864207	1
-2674.35479486	0.876174422646	5.93908322977	2674.35479486	1
-292523.243923	-7.5408528118	2.78578716645	292523.243923	1
-401214.834389	-8.4455953792	7.99360293313	401214.834389	1
-417684.631143	7.4327132938	-9.38009717976	417684.631143	1
-4173.05636381	2.99041189572	2.48571064841	4173.05636381	1
-467848.52548	8.85204908551	9.96382650258	467848.52548	1
-44996.0990357	4.77996989011	1.63919636875	44996.0990357	1
-76.410151987	0.931984379086	1.74269742754	76.410151987	1
-103607.004816	-6.45033974981	9.42746442632	103607.004816	1
-25.737020525	-1.06202170912	0.664370024817	25.737020525	1
-65213.2293734	-4.49108617805	-5.36112168453	65213.2293734	1
-621685.697929	-8.63169620502	-4.33498552925	621685.697929	1
-23835.3417642	3.59848351103	-2.48742821844	23835.3417642	1
-537295.101301	-8.1683734855	-6.57235668868	537295.101301	1
-1327.67371789	-0.0679556764881	3.64677830619	1327.67371789	1
-1831.72317811	3.64288723099	8.99893178321	1831.72317811	1
-424.166766148	-0.208238271789	-2.01262059259	424.166766148	1
-119.396677718	0.372259516812	-0.952306070474	119.396677718	1
-383026.166355	-7.20559827933	-9.96302127525	383026.166355	1
-505.968954414	2.94713040123	6.44464556893	505.968954414	1
-65338.3819753	4.81876117146	-2.33806166826	65338.3819753	1
-1088160.64041	-9.89155338799	-6.46642401315	1088160.64041	1
-16352.1655841	2.6517606724	-5.75465714243	16352.1655841	1
-188655.234662	-6.49961548705	-1.18298378692	188655.234662	1
-190713.957155	6.12594720515	-6.14057154242	190713.957155	1
-97947.7624987	5.00531162183	-6.24089972655	97947.7624987	1
-57786.1269812	3.83656498634	-9.31784065772	57786.1269812	1
-167.17398409	1.08419378798	2.46840654503	167.17398409	1
-3058.81756783	1.11117849511	-4.2959289753	3058.81756783	1
-497807.621765	-7.82560106152	-9.30993121019	497807.621765	1
-473.599325754	-1.78554853844	1.02985078882	473.599325754	1
-450737.430293	7.96036786939	-3.76591687072	450737.430293	1
-365684.234484	-7.34171386514	-6.56531481325	365684.234484	1
-17807.9768138	2.31947522882	-7.96403548681	17807.9768138	1
-6408.59356278	-2.36612549419	-2.399739189	6408.59356278	1
-22.2838212302	0.361309279876	-0.337172349692	22.2838212302	1
-767618.295109	9.87794950731	9.96455607997	767618.295109	1
-1296.42829338	-3.20618795863	6.70369900587	1296.42829338	1
-3855.2331279	-0.314422440411	6.30652240052	3855.2331279	1
-155155.186229	-5.86788057865	-4.95173285174	155155.186229	1
-339961.83148	7.58702715414	-0.739543997986	339961.83148	1
-227693.898969	-6.49543832065	-5.52067561285	227693.898969	1
-1686.35538645	1.29197385319	5.77561840508	1686.35538645	1
-3363.25656252	-2.76442498977	1.85491698996	3363.25656252	1
-21008.0550108	2.89551484029	-6.10891002217	21008.0550108	1
-563553.397761	-8.07511093231	-9.85729152481	563553.397761	1
-258492.2436	6.60581090182	-7.20230426415	258492.2436	1
-518561.827618	8.51826932263	0.553599898782	518561.827618	1
-99.6907632244	-0.288843893823	1.07353000539	99.6907632244	1
-700418.680067	-8.75852740673	-6.97352799358	700418.680067	1
-65040.4222912	-4.43093115694	-5.86408957585	65040.4222912	1
-194.984800423	2.47011829834	7.49009361347	194.984800423	1
-206185.582844	-6.7481185866	0.136052763606	206185.582844	1
-1458.73023146	2.04215806589	0.352498962067	1458.73023146	1
-24.9690499339	2.40202855363	5.29012292978	24.9690499339	1
-380.803181368	2.46332185875	4.12203096745	380.803181368	1
-8686.67764075	-2.75114384599	-1.74389058954	8686.67764075	1
-41345.2186909	5.49634652557	9.8812733955	41345.2186909	1
-8948.95535835	-2.5982449824	-2.70216907678	8948.95535835	1
-636268.287116	8.6509137217	-4.92444941984	636268.287116	1
-80531.4462596	-4.85175356476	-4.83251639653	80531.4462596	1
-479781.515116	-8.39385325962	1.19688006378	479781.515116	1
-11484.1051531	-3.63707550906	2.52196375117	11484.1051531	1
-782781.933022	-9.70198584753	5.66003778995	782781.933022	1
-888302.043216	9.74862618033	0.789996068574	888302.043216	1
-623108.200477	-8.40295798209	-8.32189949515	623108.200477	1
-500.255682543	-1.10048094866	3.4378130474	500.255682543	1
-64767.3272318	5.12474492563	0.816927610405	64767.3272318	1
-85814.4078354	4.69237479598	-7.2733879599	85814.4078354	1
-6302.54752284	3.41097519225	3.69955502767	6302.54752284	1
-87596.1612523	5.06728839886	-3.91644210709	87596.1612523	1
-20476.9677611	3.96194446947	1.39029413867	20476.9677611	1
-1034.70026208	-2.06316993433	7.45872772276	1034.70026208	1
-671280.149864	8.63723502424	-7.32629954778	671280.149864	1
-36576.7684744	4.54522669532	1.53731805247	36576.7684744	1
-861149.194502	9.29983062321	-6.30756332105	861149.194502	1
-17443.3489546	-4.66897931917	8.60421285229	17443.3489546	1
-239478.875166	-7.59437349916	8.74547738994	239478.875166	1
-483768.777226	8.83825105991	8.56560998209	483768.777226	1
-326564.524566	-7.46266997157	-1.4481148026	326564.524566	1
-36709.2902561	-4.16431520353	-1.81118629336	36709.2902561	1
-582938.652341	-8.91218597211	3.083074041	582938.652341	1
-4970.18573605	0.373508596052	7.18918472386	4970.18573605	1
-2589.88131537	-1.15360280482	6.41532822983	2589.88131537	1
-8304.62685217	-0.520532266905	-8.84075007978	8304.62685217	1
-3554.53532268	-2.4277298513	-0.0582584722498	3554.53532268	1
-448612.740356	-8.36521775024	3.00485646293	448612.740356	1
-524140.766724	-8.68278477774	2.99966016596	524140.766724	1
-287603.562871	6.80070353756	-7.37597705204	287603.562871	1
-119969.435034	-5.79757515594	-1.01805560687	119969.435034	1
-951868.928689	9.82948971796	-0.940906833025	951868.928689	1
-502186.250116	8.55963255319	2.40624100385	502186.250116	1
-61208.2464705	-5.39232222352	4.34509806644	61208.2464705	1
-15.5550234345	1.47148829525	1.77370760219	15.5550234345	1
-244975.037144	7.49211307537	6.64106328829	244975.037144	1
-261544.224259	7.19057393123	0.566705777688	261544.224259	1
-12745.02921	1.44047081464	-9.21434637725	12745.02921	1
-9836.10077648	3.90171209235	5.30989123638	9836.10077648	1
-996307.297795	9.50140955546	-9.53479012863	996307.297795	1
-509591.471941	8.33629568222	-1.88808031876	509591.471941	1
-32846.1455699	-3.6107226975	-5.0803212952	32846.1455699	1
-12924.8422424	-1.30168664329	-9.67202929584	12924.8422424	1
-23463.2620024	3.38471538699	-3.85956774972	23463.2620024	1
-247787.653075	-7.42227308294	5.31898961051	247787.653075	1
-237562.46185	6.92667713135	-0.757920211559	237562.46185	1
-882311.697495	-9.56287350176	-2.47695934182	882311.697495	1
-534967.750202	-8.54779538868	-0.0704515511374	534967.750202	1
-212647.907483	7.31775465182	7.44009881036	212647.907483	1
-191687.855966	-6.5396786945	-1.00828180343	191687.855966	1
-483162.753827	7.94513273961	-6.38130566445	483162.753827	1
-310887.778342	-7.99438762066	8.16017698701	310887.778342	1
-26420.8254128	-4.07915505067	0.392959341459	26420.8254128	1
-129435.183921	-6.39147511025	4.88144616264	129435.183921	1
-213779.189729	6.14158433806	-8.51434466099	213779.189729	1
-332312.106021	7.65655640162	0.980181090659	332312.106021	1
-881528.308085	9.69892274863	0.183393410187	881528.308085	1
-100273.503961	5.74380721514	1.32888297027	100273.503961	1
-640892.862352	9.05529120277	1.94656707835	640892.862352	1
-534130.966794	8.91343304716	6.36930891262	534130.966794	1
-21999.0942651	-4.56320571825	6.00119165869	21999.0942651	1
-124621.524344	6.63074656583	8.66951697503	124621.524344	1
-104095.63286	6.19828481599	6.15906778417	104095.63286	1
-5781.55654326	1.52020560696	9.91450187729	5781.55654326	1
-452575.995317	8.39940016294	3.28022381181	452575.995317	1
-8666.4322485	-2.30679101143	-3.98220778976	8666.4322485	1
-1773.6130463	0.0166884463177	4.21055895178	1773.6130463	1
-768126.863334	8.91853895476	-8.09893265346	768126.863334	1
-737.349674068	0.20327185315	2.75556869484	737.349674068	1
-27105.7037555	3.99467734356	-0.503639052372	27105.7037555	1
-25091.1702389	2.60070104785	-9.07573788454	25091.1702389	1
-8968.95528397	4.27353242788	8.79828186049	8968.95528397	1
-1256.30810744	1.34344991729	-1.73941960797	1256.30810744	1
-122492.057782	-6.15486021516	2.89075303681	122492.057782	1
-209714.469448	-6.2506039518	-6.71880239531	209714.469448	1
-428295.352656	7.92540991759	-2.62849127786	428295.352656	1
-52.3436850819	1.78411642676	3.90229911079	52.3436850819	1
-44313.2794424	-4.63123453209	0.405147068589	44313.2794424	1
-144821.633327	-6.81021350675	8.33158577003	144821.633327	1
-109318.121008	-5.17363730045	-6.29100379233	109318.121008	1
-41117.6720444	3.32280112929	-9.23515517165	41117.6720444	1
-127094.463001	-5.89110689606	-0.938509134402	127094.463001	1
-188561.195423	7.04268602582	6.17999746968	188561.195423	1
-1782.75907288	0.672026276205	-3.7705264728	1782.75907288	1
-74895.6471239	4.99448360059	-2.41928734624	74895.6471239	1
-420822.093383	7.8741107071	-2.86554021296	420822.093383	1
-548568.445929	8.63087229789	0.430481095988	548568.445929	1
-527.128588349	-1.25027763973	3.84806799983	527.128588349	1
-112434.383247	4.94776341598	-9.04854983876	112434.383247	1
-214.313835818	1.88330384732	2.08555445473	214.313835818	1
-258441.464527	-6.75490707423	-5.20245369162	258441.464527	1
-1652.02813174	-2.42921037806	9.95108608292	1652.02813174	1
-766.16119059	-3.08222830972	6.76243779364	766.16119059	1
-23990.1332437	4.27212459775	2.76575670409	23990.1332437	1
-2853.39108878	-3.56103366437	7.35875439232	2853.39108878	1
-62682.0535364	-5.53562423624	5.61528336938	62682.0535364	1
-19277.0731541	4.13735396951	3.2370530122	19277.0731541	1
-23391.6013183	-2.30261603278	-9.98870629567	23391.6013183	1
-163484.014622	5.84887688481	-6.22088813627	163484.014622	1
-40816.8247031	-5.1640877543	6.47403380887	40816.8247031	1
-56283.3924136	-5.54371643222	7.01769707001	56283.3924136	1
-73119.6792818	5.60458347354	4.37462587795	73119.6792818	1
-1014786.64452	9.5572198464	-9.39253340091	1014786.64452	1
-115831.497748	5.67840692547	-1.78650586591	115831.497748	1
-18906.8303475	-3.13483444324	-3.91680569817	18906.8303475	1
-232718.37993	7.19845045769	3.58077790271	232718.37993	1
-876.807810301	1.21182374232	4.42953508871	876.807810301	1
-625121.853276	9.17751387733	5.16634220278	625121.853276	1
-1481.36103387	-3.05790392505	5.52338245862	1481.36103387	1
-717168.513823	9.44550230685	4.53592271745	717168.513823	1
-96601.3547747	6.10655805313	6.21348808726	96601.3547747	1
-709.392821695	-1.8817565198	6.18881480779	709.392821695	1
-58470.7387574	4.60461158859	-2.97558874917	58470.7387574	1
-1099056.67913	-9.93379698518	-6.14987974714	1099056.67913	1
-7210.7627643	-2.26957175757	-3.33436822953	7210.7627643	1
-56234.8698441	-4.83302071539	-0.348628317566	56234.8698441	1
-80064.2892882	4.59239885684	-7.20322601546	80064.2892882	1
-426479.883512	7.56376980622	-8.09151495438	426479.883512	1
-350367.202584	-7.59809353374	-1.45455358627	350367.202584	1
-46.1736908011	1.36786215484	1.19253108091	46.1736908011	1
-511217.074544	8.69359593938	4.08330399895	511217.074544	1
-50257.7913589	3.63012786453	-9.23887835567	50257.7913589	1
-430179.731967	-8.07573806057	-0.364263454895	430179.731967	1
-37432.5437917	-3.80515541032	-4.86231609884	37432.5437917	1
-178895.551231	-6.86661751172	4.86170616362	178895.551231	1
-38.3227944053	-0.595670047625	-0.243312893886	38.3227944053	1
-342125.87496	-7.98734181731	5.31300716995	342125.87496	1
-998.549950792	3.20259519268	7.10431756034	998.549950792	1
-57519.5577431	-5.20877084295	3.1560963213	57519.5577431	1
-626.044128878	2.43162274722	8.41077754585	626.044128878	1
-806.393591217	-3.49824272395	9.4338487294	806.393591217	1
-5156.44700066	2.96412794081	1.60790064637	5156.44700066	1
-312702.249567	-6.97917992397	-7.20514082617	312702.249567	1
-777525.120444	8.93896337201	-8.26874475887	777525.120444	1
-1153.48310453	1.57102579158	5.86393863191	1153.48310453	1
-52967.9897974	-4.14844040689	-5.79945854466	52967.9897974	1
-5973.68693922	2.15106117462	-3.10104166948	5973.68693922	1
-16842.4308645	-2.91890018042	-4.45194259911	16842.4308645	1
-330287.847516	-7.34275733362	-3.54853393404	330287.847516	1
-622395.394673	8.43660041917	-7.71230812656	622395.394673	1
-3095.38145597	3.08558450753	3.96112691092	3095.38145597	1
-75582.1724458	5.65288363729	4.46681898565	75582.1724458	1
-1747.50373017	-1.92011101003	7.85693022463	1747.50373017	1
-9580.0643664	2.25913697099	-4.68327053583	9580.0643664	1
-463.950642298	1.98756469891	6.1020996508	463.950642298	1
-1864.84126885	-0.892318693068	-3.51800007299	1864.84126885	1
-219793.511029	-7.46143316896	8.79848065176	219793.511029	1
-69287.1863597	4.75171659894	-3.74097488339	69287.1863597	1
-557495.715961	8.89794145324	4.51190360883	557495.715961	1
-187737.860421	-6.55900833478	-0.30154278521	187737.860421	1
-383835.631924	7.2178554554	-9.85391210152	383835.631924	1
-5905.82763143	-0.756100227839	8.25461911965	5905.82763143	1
-521666.619667	-8.46686040688	-0.532562735559	521666.619667	1
-9644.58291007	-3.34787141431	1.39718856587	9644.58291007	1
-14674.6750757	4.34996283521	6.81290219533	14674.6750757	1
-74.4142322897	-0.965470050867	0.092185041193	74.4142322897	1
-934.289942631	1.47614228268	-0.877248766866	934.289942631	1
-335373.88773	-7.17535311952	-6.42001124383	335373.88773	1
-1008145.94595	-9.98502317181	-0.699774170728	1008145.94595	1
-99.1268187967	0.687908935742	-0.521916553086	99.1268187967	1
-100893.425819	5.10394714788	-5.71079771211	100893.425819	1
-108876.200721	-6.22684092077	5.78506903169	108876.200721	1
-43465.1376485	-4.30171920394	-2.3367639972	43465.1376485	1
-559358.469548	-8.34566998192	-5.13422462267	559358.469548	1
-5497.97172931	0.533102452106	-7.13048567711	5497.97172931	1
-1543.67825826	2.89156069205	4.43671212532	1543.67825826	1
-2082.34699058	-1.77760959486	-1.39491683078	2082.34699058	1
-2578.53663993	0.335759918677	5.1902296024	2578.53663993	1
-325063.553805	-7.68961594125	2.1224706558	325063.553805	1
-824.289525979	1.39180540505	4.80789920912	824.289525979	1
-1239.72003016	-1.35918507958	5.36043727673	1239.72003016	1
-31192.2092764	-3.59139007762	-4.75726449286	31192.2092764	1
-167467.630318	6.5426831453	1.887647401	167467.630318	1
-4569.99846875	1.3506909665	8.58445150405	4569.99846875	1
-411674.187415	-8.09241953909	1.33185552368	411674.187415	1
-302088.450666	7.81346565029	6.09189511526	302088.450666	1
-88101.4792709	-4.91051920207	-5.56280915803	88101.4792709	1
-13912.0373274	4.35469820548	7.17323813809	13912.0373274	1
-965558.407749	9.51590679684	-7.70665924467	965558.407749	1
-367636.274533	7.25406823647	-8.0082854736	367636.274533	1
-407114.974212	-8.48288566974	8.16083448417	407114.974212	1
-109644.888171	6.33672420012	7.04570492628	109644.888171	1
-1748.91796816	2.82023039035	3.77565597776	1748.91796816	1
-906029.792753	-9.53949043496	-4.17788437037	906029.792753	1
-431.55968016	1.99368665023	1.89976292452	431.55968016	1
-88926.1608461	5.30489953806	-1.67542318501	88926.1608461	1
-29266.9288744	4.00515689857	-1.06365841251	29266.9288744	1
-8584.72933452	-3.21389151525	1.07330456602	8584.72933452	1
-59939.1232454	-4.4943049831	-4.27752469816	59939.1232454	1
-281207.645763	6.79728105271	-6.82281656341	281207.645763	1
-98784.3604872	5.62701007392	0.236669019925	98784.3604872	1
-4060.69154935	-3.86753498335	8.60408885114	4060.69154935	1
-41001.468686	5.25511967437	7.37193478012	41001.468686	1
-310858.775095	7.57453710927	1.62277829535	310858.775095	1
-226.816966784	-0.710106201168	-0.992052974292	226.816966784	1
-691266.380872	9.5699155314	8.44526926404	691266.380872	1
-582935.80824	8.15259544078	-9.8820702015	582935.80824	1
-612979.761509	-8.97572862849	2.27703592096	612979.761509	1
-224664.530988	-7.12441300335	3.36543382565	224664.530988	1
-1109044.29112	9.91830470921	-6.9346272077	1109044.29112	1
-804361.497747	9.34869220552	-2.28427098157	804361.497747	1
-18539.2894716	2.98692248836	-4.69275019289	18539.2894716	1
-31971.9713737	4.40447197441	1.52190684581	31971.9713737	1
-203544.977451	6.6698272314	-0.625801060631	203544.977451	1
-230725.288539	6.74298366826	-2.56261021052	230725.288539	1
-72207.6278432	-5.73991419991	6.08359184929	72207.6278432	1
-79404.3900403	5.4881589685	1.94467875435	79404.3900403	1
-6783.50914742	3.72637970974	5.65421332644	6783.50914742	1
-58155.059385	5.17273511681	2.64543882497	58155.059385	1
-1445.70973517	1.55009970621	-1.39904193088	1445.70973517	1
-13123.8391591	-4.16787769104	5.92693417835	13123.8391591	1
-13.950707995	-2.72303536078	7.38496899729	13.950707995	1
-3844.5341548	2.30480918479	-0.886912314432	3844.5341548	1
-29375.7256155	3.57827389475	-4.33336475788	29375.7256155	1
-941.699944452	0.793453179202	-2.43907553588	941.699944452	1
-37001.1172679	4.63185838605	2.22186656283	37001.1172679	1
-12397.1560835	-3.40595392101	0.474991269162	12397.1560835	1
-681794.336341	9.12165797959	0.637800163347	681794.336341	1
-129.455978216	-2.37179127849	6.71207230224	129.455978216	1
-3647.10075187	-2.01780412427	-1.96004475906	3647.10075187	1
-505804.848227	-7.82705846209	-9.85163616143	505804.848227	1
-13.5082750899	-0.315409962924	0.442673941657	13.5082750899	1
-247120.810226	-7.46889103231	6.08030040712	247120.810226	1
-363853.419061	7.22628901915	-8.09779703788	363853.419061	1
-792771.886287	-9.1895682165	-4.5837437009	792771.886287	1
-481160.049386	8.70918616895	6.48850665272	481160.049386	1
-454006.734626	-8.08458136429	-2.01344155823	454006.734626	1
-607094.473699	8.53530872186	-5.06112869938	607094.473699	1
-16846.923496	3.51582347838	-0.616116742439	16846.923496	1
-13055.0900465	1.7885039575	-8.22686881067	13055.0900465	1
-12759.3808653	2.01987449614	-7.21538954017	12759.3808653	1
-183599.015759	-6.96905553835	5.726690535	183599.015759	1
-259.155268079	0.627611316865	-1.21550328543	259.155268079	1
-10378.2926119	-2.80972422822	-2.28571430271	10378.2926119	1
-422733.015166	8.64850115289	9.78314930089	422733.015166	1
-294275.500111	7.13011840418	-3.40511364308	294275.500111	1
-17891.0988892	-3.50988388072	-1.04887127573	17891.0988892	1
-4996.56422405	0.807432533644	-6.41666440735	4996.56422405	1
-193757.947164	5.97025484229	-8.37119584682	193757.947164	1
-567443.239504	8.3493321765	-5.61389544018	567443.239504	1
-95.5347154009	-2.99646481583	9.87078224641	95.5347154009	1
-972.336298696	-1.39839629007	5.06450558056	972.336298696	1
-156400.462622	6.57728139304	3.71706511059	156400.462622	1
-2649.98176063	-0.153819432737	5.17016453364	2649.98176063	1
-1057523.33484	-9.88613640726	-5.0944983634	1057523.33484	1
-102341.120988	-6.47132530351	9.89597803547	102341.120988	1
-137448.323096	6.37486192937	3.56873729813	137448.323096	1
-486992.087492	-7.926697666	-6.94657284505	486992.087492	1
-16839.1788945	3.70252211557	0.734898294587	16839.1788945	1
-561576.88327	-8.36042955456	-5.03580507549	561576.88327	1
-171970.129722	-5.85915388857	-7.13392405878	171970.129722	1
-38346.3329958	5.15523029556	6.99858873183	38346.3329958	1
-441093.861082	8.01364470178	-2.1926926704	441093.861082	1
-1024100.65578	9.58998576124	-9.22638577608	1024100.65578	1
-8066.78718441	-0.0818729508338	8.98758105216	8066.78718441	1
-2172.43894654	0.670486627097	5.11037881836	2172.43894654	1
-230639.793828	-7.10108265264	2.4072359453	230639.793828	1
-213061.472939	6.38946064319	-5.33022862603	213061.472939	1
-180131.076766	6.47965279448	-0.452413740227	180131.076766	1
-280994.079349	7.05551884712	-3.2250695628	280994.079349	1
-592442.043994	-8.54637407826	-3.92382670845	592442.043994	1
-171298.978601	6.65375841991	2.88808210802	171298.978601	1
-114569.232378	6.4742502938	8.07226680326	114569.232378	1
-4287.55750347	0.982560011757	-5.58251992761	4287.55750347	1
-32523.9804648	3.90230391825	-2.80409475301	32523.9804648	1
-732227.155827	-9.28815007862	0.705644217831	732227.155827	1
-2814.22554726	-3.2115748332	5.02602968181	2814.22554726	1
-100485.577644	-5.62710033816	-0.0282738991288	100485.577644	1
-77686.7562865	-5.60797218712	3.58484218863	77686.7562865	1
-14787.1466532	4.32459886022	6.54645964276	14787.1466532	1
-1032359.51353	-9.86475734229	-4.28584754464	1032359.51353	1
-333191.78344	7.34353472627	-3.79177899184	333191.78344	1
-512.274734206	0.49101000243	2.50386713355	512.274734206	1
-45167.2636409	5.24332046655	6.24405478512	45167.2636409	1
-112463.416005	-5.3981911815	-4.38899351368	112463.416005	1
-406011.424457	8.14262832697	2.58737372036	406011.424457	1
-820.626486145	-2.39979002204	8.60340406442	820.626486145	1
-26131.5902475	-2.82607036503	-8.17406619855	26131.5902475	1
-780293.526223	9.51869564485	2.27544971563	780293.526223	1
-60207.5713353	5.35038434703	4.09323835345	60207.5713353	1
-240693.675342	-6.86243739275	-1.96119417445	240693.675342	1
-370658.723288	-8.22815577569	6.82779371771	370658.723288	1
-83377.9836872	-4.61399387525	-7.5808486652	83377.9836872	1
-112424.987819	-6.58003085594	9.77553953902	112424.987819	1
-325087.355372	7.83812992535	4.423949135	325087.355372	1
-729.578749287	0.568999790458	-2.37696689616	729.578749287	1
-741385.165985	9.63370287704	6.70883361301	741385.165985	1
-231149.916667	7.56324219939	9.12905973089	231149.916667	1
-76551.6283287	-5.22429311638	-0.367724270624	76551.6283287	1
-924454.481196	9.84848047527	0.848083399923	924454.481196	1
-4203.01993369	-1.24420330326	-4.93114287686	4203.01993369	1
-19817.1218238	2.76758964867	-6.41666771482	19817.1218238	1
-248007.817641	6.66396321472	-5.38875655771	248007.817641	1
-21065.979409	2.52729587094	-8.12609593698	21065.979409	1
-299647.584078	-7.49261615416	1.40580986738	299647.584078	1
-280.82472037	3.0164259916	7.43521899862	280.82472037	1
-3916.9978256	-3.7326865009	7.6922758707	3916.9978256	1
-4361.09724468	1.51635454557	-4.30432744073	4361.09724468	1
-303044.065879	-7.56180927373	2.13817964783	303044.065879	1
-102570.576002	5.53088128614	-1.43278847838	102570.576002	1
-190.731801536	3.00291397479	7.65103656993	190.731801536	1
-5949.74095473	-3.0883646105	1.83538197631	5949.74095473	1
-22608.4085673	-4.51523744226	5.36139474124	22608.4085673	1
-5543.04627183	-1.23801449321	-5.90911933452	5543.04627183	1
-2547.25909042	0.352170980211	-4.92259764716	2547.25909042	1
-73876.9579927	-4.40562997088	-7.76536469894	73876.9579927	1
-59212.4390697	-5.61031214946	7.15097644747	59212.4390697	1
-4766.23217906	-0.285771390288	-6.82092768252	4766.23217906	1
-48218.5189457	-3.9702086082	-6.19053358851	48218.5189457	1
-265883.028136	7.40390054804	3.25787344633	265883.028136	1
-473782.394364	-8.68568312242	6.61605356921	473782.394364	1
-3976.63522579	-0.613271072019	-5.92789143981	3976.63522579	1
-10502.0764635	-3.64806624345	3.07096970098	10502.0764635	1
-43782.1644387	5.45861012002	8.87698725237	43782.1644387	1
-7073.26319811	-2.45663221564	-2.36812118767	7073.26319811	1
-294101.792848	-7.36704470845	0.0486499122229	294101.792848	1
-4894.20512985	0.542863713139	7.29041123679	4894.20512985	1
-3542.6958988	-0.253735927469	-5.8863525254	3542.6958988	1
-4603.31227681	1.96085858143	-2.93912459264	4603.31227681	1
-855.411071009	-2.53750405085	3.53565772632	855.411071009	1
-852822.177687	-9.6812073546	1.38358128927	852822.177687	1
-942672.863686	9.70185977705	-2.96135896499	942672.863686	1
-119186.499724	6.27415718962	4.84567953081	119186.499724	1
-373385.925069	7.99912095091	2.88463179699	373385.925069	1
-443479.857912	-8.46460071714	5.0619079611	443479.857912	1
-36536.7279424	-3.66294613888	-5.69172007697	36536.7279424	1
-839920.387189	9.6233244544	0.965260039969	839920.387189	1
-209885.644307	-6.05935670749	-9.09203511734	209885.644307	1
-632.892905685	-2.39534631534	3.24496551645	632.892905685	1
-189832.039495	-6.81503833901	2.88203820296	189832.039495	1
-312004.23412	-7.40812959516	-0.970626409289	312004.23412	1
-360422.149193	7.68968165463	-0.900237591702	360422.149193	1
-33617.9863	-3.71099864519	-4.55764418918	33617.9863	1
-7307.3447581	3.81642752884	6.02145915634	7307.3447581	1
-448269.496994	-8.47976315578	4.96016363711	448269.496994	1
-843085.671234	-9.74479208943	3.14756313341	843085.671234	1
-756792.957614	-8.98912236351	-6.18379183034	756792.957614	1
-89812.7129772	-4.82068561749	-6.72410626968	89812.7129772	1
-747.977155503	2.18415385603	2.03817571919	747.977155503	1
-319.510202435	3.13805626421	8.07274527021	319.510202435	1
-40434.7872802	-3.28940919792	-9.28361468683	40434.7872802	1
-214376.390149	7.28867968952	6.82832446188	214376.390149	1
-263898.724698	-7.33458384168	2.43180767439	263898.724698	1
-855116.361494	-9.22085085154	-7.4427628619	855116.361494	1
-56718.6625343	-5.13062581766	2.51553306748	56718.6625343	1
-709368.46669	8.84001107553	-6.074569947	709368.46669	1
-27145.6893274	-2.68119449693	-9.28303207369	27145.6893274	1
-34565.4539462	2.94471875623	-9.91940120354	34565.4539462	1
-492114.186598	8.25710030405	-1.9673915218	492114.186598	1
-243590.67244	-7.11470009217	1.2707229769	243590.67244	1
-22449.6031149	-3.49095331169	-2.78970465512	22449.6031149	1
-90166.0982888	5.58860622725	1.20835546468	90166.0982888	1
-107.180433337	-2.60131223474	7.7374487687	107.180433337	1
-519776.805585	-8.012233871	-7.89402344878	519776.805585	1
-696228.289573	-9.62592366293	9.22487717394	696228.289573	1
-2247.80420649	3.59777697743	8.21002013284	2247.80420649	1
-2966.27038467	1.37787484883	7.34475576317	2966.27038467	1
-59783.3577209	-5.85138903981	9.79771930857	59783.3577209	1
-107804.3158	-5.7401240639	0.122375562803	107804.3158	1
-27664.326167	4.22199607734	1.19577556722	27664.326167	1
-172845.212745	7.153056988	9.59612051681	172845.212745	1
-65484.780988	5.74939601694	7.46996794804	65484.780988	1
-30.8036169244	-1.84835418797	3.89275861817	30.8036169244	1
-696.310632269	-0.219050767685	-2.58796924082	696.310632269	1
-1107.70102302	-2.65083403029	3.71879101956	1107.70102302	1
-817328.260575	-9.31205784923	-3.68590615835	817328.260575	1
-545652.159972	9.13467764932	9.57854307132	545652.159972	1
-405.404771766	-1.3171026688	3.73484895563	405.404771766	1
-405597.291474	-8.0178555451	0.605871726031	405597.291474	1
-62454.2095996	5.51008359996	5.37425102996	62454.2095996	1
-8157.38927874	-2.71618239135	-1.64653144385	8157.38927874	1
-8779.74904968	1.43346860367	-7.31509900785	8779.74904968	1
-292813.790685	6.8289345004	-7.47478537015	292813.790685	1
-196956.678771	-6.50853153649	-2.01246658889	196956.678771	1
-8008.29511391	1.24140655672	-7.40778501807	8008.29511391	1
-270261.313315	6.90409895785	-4.31672787595	270261.313315	1
-25314.8764972	4.32060529642	2.76044619137	25314.8764972	1
-43064.1155088	-4.74832591399	1.80266679839	43064.1155088	1
-181708.037648	-6.20505051881	-4.11848423517	181708.037648	1
-5108.93481694	-1.51332828902	-4.85309864815	5108.93481694	1
-305188.289796	7.95221265622	7.99821142777	305188.289796	1
-2234.18981312	-1.8670921412	8.20405128728	2234.18981312	1
-1069.32983572	2.23690937906	8.27148432155	1069.32983572	1
-259767.164212	-7.52890033024	5.72411823743	259767.164212	1
-611312.004392	-8.87850377201	0.647625881433	611312.004392	1
-9216.24237002	-0.230166074932	9.65231445206	9216.24237002	1
-355417.370622	-7.34690804261	-5.63398982602	355417.370622	1
-201.741126245	-0.612023091383	1.78575087745	201.741126245	1
-6380.43469568	1.00418569649	8.99615122683	6380.43469568	1
-5503.49422022	0.624005246352	7.80784117994	5503.49422022	1
-633448.842998	-8.76475438427	-2.76258971505	633448.842998	1
-3590.68594261	0.156612197983	6.01616708904	3590.68594261	1
-17709.677206	4.52544597759	7.17656074143	17709.677206	1
-12723.9880236	4.59046364643	9.79800657693	12723.9880236	1
-472165.443442	-8.01850456938	-4.4119616905	472165.443442	1
-632.790986453	-1.20917491731	3.96791828469	632.790986453	1
-144898.694529	-6.1231041371	-0.566491653078	144898.694529	1
-666774.271069	-9.56464513753	9.83302391205	666774.271069	1
-652071.461472	8.89498934679	-1.6262468588	652071.461472	1
-459550.275587	8.67684860753	7.50191109495	459550.275587	1
-7277.42004027	-0.65612035748	-8.09867796223	7277.42004027	1
-190.052274885	-2.47548644614	4.79396692158	190.052274885	1
-325025.968586	-7.04933692177	-7.31221509333	325025.968586	1
-324187.570528	6.87257948541	-9.70209451231	324187.570528	1
-131280.175227	-5.43329488619	-6.70620110139	131280.175227	1
-236217.803547	-6.96755593324	-0.048876226629	236217.803547	1
-305601.763083	7.58689153684	2.28358823947	305601.763083	1
-451653.415517	-8.22747452051	0.492507439884	451653.415517	1
-59205.3799668	4.53636945563	-3.75093786705	59205.3799668	1
-782923.787128	9.80880457045	7.73405126639	782923.787128	1
-126813.814624	-6.40762375658	5.45442019807	126813.814624	1
-242283.853536	-7.41407886361	5.75341967691	242283.853536	1
-0.0702255684269	1.25080068184	1.55594396592	0.0702255684269	1
-12345.0432008	-3.13469090826	-1.2768419875	12345.0432008	1
-17832.3408958	-3.55432306693	-0.712797815076	17832.3408958	1
-9044.6148632	2.21575406731	-4.5999748092	9044.6148632	1
-335.193947321	-1.77204754478	4.94987540719	335.193947321	1
-9843.38027152	-1.12221427279	-8.6597462142	9843.38027152	1
-14308.0789111	1.9921730449	-7.99247329545	14308.0789111	1
-3.87462925044	0.490123336166	0.430343346193	3.87462925044	1
-126474.222734	6.32744648439	4.4773550268	126474.222734	1
-437052.778825	-8.17607480085	0.744600270074	437052.778825	1
-825126.093761	9.31745304271	-4.01771236392	825126.093761	1
-5527.86529061	-0.807573747302	-6.78058857526	5527.86529061	1
-109633.404981	5.11003539981	-6.99592273829	109633.404981	1
-855904.859896	9.79188427449	3.37004895955	855904.859896	1
-987.299511492	1.42907854867	5.18410477342	987.299511492	1
-503821.733208	8.92414972082	8.66447053878	503821.733208	1
-520935.843032	-8.0977968788	-6.59583695822	520935.843032	1
-2622.90399227	-3.38318131551	6.3432775609	2622.90399227	1
-26493.5574456	-3.87644081424	-1.24274187766	26493.5574456	1
-4874.31254194	-1.56373319378	-4.53165745625	4874.31254194	1
-3190.9798331	0.727819723911	-5.11908872334	3190.9798331	1
-8368.92474902	3.98214306325	6.71414255069	8368.92474902	1
-19945.6415712	4.1156629452	2.81921469828	19945.6415712	1
-6713.01969152	-0.790125131889	-7.5670484068	6713.01969152	1
-20602.8200243	-4.02709101106	1.87258544158	20602.8200243	1
-1860.78510527	0.543589900102	-4.01795040504	1860.78510527	1
-13571.0674216	-2.53118471851	-5.23724328618	13571.0674216	1
-70343.1182018	5.65336841462	5.44237985409	70343.1182018	1
-148723.435689	6.27503190697	0.814955722264	148723.435689	1
-57054.0879384	5.78400999917	9.57356542236	57054.0879384	1
-211808.757126	7.01855753998	3.24140005777	211808.757126	1
-3932.74295209	0.414848886785	6.44298514261	3932.74295209	1
-2945.61963682	1.50849099731	7.70266317661	2945.61963682	1
-274759.552539	-6.97471947907	-3.76473315866	274759.552539	1
-200200.79263	6.37141579184	-4.14563976234	200200.79263	1
-517354.64028	-8.83760720823	6.18266005717	517354.64028	1
-459047.179496	8.21244077692	-0.304998044835	459047.179496	1
-327.467925956	1.49143058179	0.415425098527	327.467925956	1
-12930.0535079	1.93512357443	-7.62595154891	12930.0535079	1
-7773.64795518	-3.08107243174	0.685628149079	7773.64795518	1
-12497.248121	-2.31784188776	-5.801793538	12497.248121	1
-448322.19977	8.19892067401	0.269303623253	448322.19977	1
-712440.692239	9.13304752865	-0.989726326064	712440.692239	1
-254240.02221	-7.61145065663	7.51931571842	254240.02221	1
-931421.560431	-9.32154835042	-9.61340080129	931421.560431	1
-53126.2103766	-4.55443020975	-2.29959560579	53126.2103766	1
-107033.809152	-5.66982265554	-0.562333396031	107033.809152	1
-810435.836689	-9.52419076325	0.69215161206	810435.836689	1
-216275.50529	7.07973372146	3.6211734468	216275.50529	1
-1200.37605669	-1.93443471909	7.19423285299	1200.37605669	1
-2061.44581087	-2.32547626917	9.93595981778	2061.44581087	1
-6.05839058502	-1.32571907718	1.6769443879	6.05839058502	1
-483661.539995	-8.87196486566	9.17298834899	483661.539995	1
-1272.60256624	-2.37991523747	2.11268869501	1272.60256624	1
-650266.23046	9.1537389133	3.15597177837	650266.23046	1
-87602.1498763	4.853096397	-6.04260758679	87602.1498763	1
-1096965.32311	-9.75122162673	-9.64427090001	1096965.32311	1
-5425.49090184	0.594382394526	7.71897191752	5425.49090184	1
-16475.3941433	2.67950972967	-5.65477995384	16475.3941433	1
-536089.255061	-8.32026940523	-3.98530095845	536089.255061	1
-90300.477394	-4.58599173729	-9.01352528196	90300.477394	1
-150979.353085	-6.93412524441	9.23413250289	150979.353085	1
-28548.957758	5.17232638567	9.86167566751	28548.957758	1
-20899.8146506	2.96692149587	-5.6528069141	20899.8146506	1
-131917.490544	5.4614919054	-6.48981336836	131917.490544	1
-182960.535965	-6.66972064081	1.71816378692	182960.535965	1
-353258.889617	-7.91554969791	3.22702810805	353258.889617	1
-1906.43771778	0.0251605191661	4.36582194313	1906.43771778	1
-139629.27958	6.58435087368	5.99084802755	139629.27958	1
-15315.4973356	1.68311658656	-9.54250973666	15315.4973356	1
-53955.6468558	-4.39250378665	-3.92800508374	53955.6468558	1
-3922.05544153	1.65370727476	8.99703815295	3922.05544153	1
-292967.638304	7.25665693033	-1.46379898012	292967.638304	1
-156134.940433	5.50078838243	-9.25267786199	156134.940433	1
-124188.346668	-6.69713029348	9.61959412388	124188.346668	1
-145724.404326	-5.92812336889	-3.02493189893	145724.404326	1
-386989.590825	8.46684294746	9.48342342963	386989.590825	1
-299322.477519	-6.77850141909	-8.75676038435	299322.477519	1
-113220.120235	-6.519569021	8.86498588068	113220.120235	1
-177889.084839	-5.79528359792	-8.58611305608	177889.084839	1
-3041.04681453	-0.109234914875	5.52538527943	3041.04681453	1
-435707.814304	8.05845083797	-1.06576332274	435707.814304	1
-5629.55097436	-0.251575761661	-7.43869906061	5629.55097436	1
-740509.447437	9.64192866515	6.91826925047	740509.447437	1
-168172.578505	-6.81043057233	5.38055293668	168172.578505	1
-200291.743908	6.24632245984	-5.73434622264	200291.743908	1
-175112.691687	6.50444484814	0.464954794605	175112.691687	1
-41560.6117569	3.60540519945	-7.38580834281	41560.6117569	1
-28799.0398179	2.7483100175	-9.41617130269	28799.0398179	1
-11445.4602717	4.10625481184	6.1674932281	11445.4602717	1
-542209.837355	8.75203134033	2.96723407758	542209.837355	1
-362415.098995	7.98266438896	3.52605861925	362415.098995	1
-10537.3130745	3.91148201946	5.03867977341	10537.3130745	1
-95367.990459	5.14570086814	-4.40068801405	95367.990459	1
-733608.009593	-9.66984820767	7.86169053257	733608.009593	1
-279394.831985	7.1280838148	-2.04468099285	279394.831985	1
-36529.6700577	-5.00002869929	5.89697060281	36529.6700577	1
-293137.962998	7.12481156666	-3.37581240465	293137.962998	1
-63097.1917878	5.41981834827	4.25916525307	63097.1917878	1
-87.0265281215	-1.28697294307	2.56071233089	87.0265281215	1
-91714.2471673	5.10165812941	-4.25466678066	91714.2471673	1
-98341.4019933	-6.08305216768	5.65209111336	98341.4019933	1
-2148.61185344	-3.24931410892	5.94224844054	2148.61185344	1
-1802.43484841	2.77260446223	3.44552843406	1802.43484841	1
-535891.794105	-9.00829185893	7.95153343762	535891.794105	1
-142911.02936	-5.62115682486	-6.20037229265	142911.02936	1
-10453.8152291	-3.06583599365	-0.816952419201	10453.8152291	1
-26694.5731625	-3.62031668192	-3.22524694502	26694.5731625	1
-655782.690263	-8.98177813363	-0.301920083296	655782.690263	1
-255552.968091	-7.40368225161	4.26924936248	255552.968091	1
-17.2544056275	2.74589867469	7.16304782521	17.2544056275	1
-146864.314984	-5.67413203337	-6.12129378983	146864.314984	1
-2681.48038087	-3.57213459885	7.6020684641	2681.48038087	1
-143.926379434	0.823902838792	-0.52074807144	143.926379434	1
-179758.054832	5.77467162887	-9.04836274787	179758.054832	1
-4069.68559822	1.59914967031	8.93640705187	4069.68559822	1
-102945.836936	5.78841440482	1.42414098411	102945.836936	1
-27808.8875949	3.65386994853	-3.32311954012	27808.8875949	1
-107035.128707	-5.22514766897	-5.40813239296	107035.128707	1
-150812.416599	-5.62011919649	-7.24319152123	150812.416599	1
-5348.04244985	-1.42683300734	-5.27315087427	5348.04244985	1
-210082.076401	6.74219784897	-0.373882439915	210082.076401	1
-581192.701792	8.52733237775	-3.51688184112	581192.701792	1
-958.252576757	1.62885166693	5.74808444398	958.252576757	1
-311884.2723	-8.029487531	8.6333701712	311884.2723	1
-187714.773984	7.21445916085	8.72681500203	187714.773984	1
-145274.222213	-6.4179032663	3.08184570931	145274.222213	1
-14186.4555037	3.53327913219	0.576064952808	14186.4555037	1
-423140.004844	-8.05667286972	-0.132929763788	423140.004844	1
-2.73209340712	2.53528685243	6.48891566239	2.73209340712	1
-355446.505525	-7.97722077209	4.02347580896	355446.505525	1
-214292.287652	6.68661122548	-1.57745237474	214292.287652	1
-121476.681021	-5.04963377306	-9.34945308329	121476.681021	1
-39112.3406772	-4.59726028165	1.3658842324	39112.3406772	1
-153.209043918	1.87445941855	2.27891448978	153.209043918	1
-110685.78719	-4.85485709438	-9.69468399588	110685.78719	1
-375.300213536	-1.07302526025	3.07752645357	375.300213536	1
-119102.372854	5.94521500183	0.837913037864	119102.372854	1
-2267.89330807	2.10107829076	-0.346437286188	2267.89330807	1
-104316.276289	-5.96008735285	3.23211114446	104316.276289	1
-49134.3801618	-5.46817203739	7.74406835655	49134.3801618	1
-1075477.498	-9.97988348137	-4.10134421914	1075477.498	1
-2589.21695053	-1.33953161064	-3.28870881394	2589.21695053	1
-395387.735008	8.44064074608	8.36895422813	395387.735008	1
-32534.2015404	3.96236647166	-2.33445882575	32534.2015404	1
-375177.431886	7.62079911765	-3.17157154833	375177.431886	1
-150664.012793	-6.30913665271	0.99662515416	150664.012793	1
-87113.3702373	4.48184385473	-9.42599605287	87113.3702373	1
-115858.086269	6.27783921124	5.37742454994	115858.086269	1
-647940.74549	-9.15473572405	3.32082510349	647940.74549	1
-274602.327461	6.8548720816	-5.40996995447	274602.327461	1
-17558.3145782	3.50910257537	-0.934602408911	17558.3145782	1
-628599.965879	-9.42331609798	9.52144180035	628599.965879	1
-10269.7378727	-3.40211035912	1.44994908735	10269.7378727	1
-1102898.9754	9.93705579118	-6.27011655287	1102898.9754	1
-6364.20879211	3.76543909238	6.20572707142	6364.20879211	1
-27445.4458731	-3.68398638214	-2.98828846196	27445.4458731	1
-13860.9688831	3.29100700995	-0.940305172889	13860.9688831	1
-276589.037407	6.93279094844	-4.52479615868	276589.037407	1
-670244.91159	-9.54179883285	9.18422561544	670244.91159	1
-401719.125084	7.35692869268	-9.25372849972	401719.125084	1
-79157.6877005	4.30511119174	-9.59905229075	79157.6877005	1
-5666.25883237	0.447554669024	-7.32694772785	5666.25883237	1
-273853.19275	6.61943251081	-8.51108039651	273853.19275	1
-339986.375587	7.00282890883	-9.26564789671	339986.375587	1
-6.06271980666	0.27843305621	-0.157890855793	6.06271980666	1
-1788.15971825	-0.109965012538	-4.21511445217	1788.15971825	1
-4517.83012919	3.98668100325	9.17878375131	4517.83012919	1
-662904.343523	-9.47861987724	8.43204023306	662904.343523	1
-30421.6965353	-4.05461519931	-0.994586515969	30421.6965353	1
-311772.268063	7.38274247378	-1.32803652908	311772.268063	1
-121196.639392	5.74959065017	-1.75227497681	121196.639392	1
-25867.5466353	-3.50522729987	-3.79046139888	25867.5466353	1
-1337.47041863	0.256100866465	3.72197526004	1337.47041863	1
-793189.039144	9.20589071898	-4.30895658974	793189.039144	1
-10.1200938959	-2.02108611433	3.9851330438	10.1200938959	1
-166906.915412	-6.26702432627	-1.57218519744	166906.915412	1
-754167.140656	9.59695971017	5.26309395095	754167.140656	1
-16954.3134606	1.87798953457	-9.49373232865	16954.3134606	1
-70.6470753312	0.138377885542	0.855238641656	70.6470753312	1
-7246.48243561	1.60636156169	-5.93201391959	7246.48243561	1
-830947.541913	9.87190035463	6.30240998015	830947.541913	1
-21.9477260894	0.602432710772	-0.103868855731	21.9477260894	1
-1598.14281808	2.22365539973	0.948838679928	1598.14281808	1
-838874.493975	-9.19908599519	-6.96122997125	838874.493975	1
-7411.96894601	2.64256104559	-1.62458332466	7411.96894601	1
-381863.900259	-7.92560858611	1.02658044229	381863.900259	1
-1108428.81381	9.89524700573	-7.36227476873	1108428.81381	1
-113699.2782	-5.9952950095	2.23149556153	113699.2782	1
-4914.46611669	2.92967757885	1.57534173045	4914.46611669	1
-522.984563684	-1.87971184272	5.80199865942	522.984563684	1
-692940.536274	-9.01787571521	-1.91493930249	692940.536274	1
-16999.1604502	2.78434756771	-5.28427042019	16999.1604502	1
-25751.6520783	-3.12353547404	-6.28554862508	25751.6520783	1
-17689.5474214	-2.85108738218	-5.16592993571	17689.5474214	1
-22326.5742004	-3.59615363021	-2.00268813129	22326.5742004	1
-1178.31623645	-1.43163911079	-1.37444708428	1178.31623645	1
-1032188.87729	-9.69176732626	-7.66071673467	1032188.87729	1
-9859.48902486	-3.37277970834	1.45578014817	9859.48902486	1
-243423.485751	6.38963339628	-8.50760686147	243423.485751	1
-346961.510069	-7.75486773406	1.24104136397	346961.510069	1
-16.4790044796	-1.34432935676	1.4758134481	16.4790044796	1
-625939.803171	8.85306995152	-0.73561241691	625939.803171	1
-156393.49452	6.88876909074	7.9129068567	156393.49452	1
-133121.574641	-5.30119316885	-8.37773881416	133121.574641	1
-289972.929422	6.71445089999	-8.76225152139	289972.929422	1
-1441.7542199	-1.53019732858	-1.44710052426	1441.7542199	1
-4390.53205668	-0.861862547719	7.36629972839	4390.53205668	1
-940904.684267	9.66119335029	-3.65771761951	940904.684267	1
-2293.96679962	-2.31029379898	0.55937335024	2293.96679962	1
-226993.325604	-7.02949492524	1.77674895175	226993.325604	1
-93.2334092534	0.85062415118	-0.241897491496	93.2334092534	1
-64506.1130964	-4.55102920183	-4.68011996591	64506.1130964	1
-224093.907557	-7.48173705814	8.64543043804	224093.907557	1
-63288.5009907	5.37535334494	3.74102276444	63288.5009907	1
-616.640726114	1.08194491611	-1.31260685107	616.640726114	1
-84928.2202917	5.32900496354	-0.740937386969	84928.2202917	1
-3469.40981207	3.91471201063	9.44201656019	3469.40981207	1
-39717.4396804	3.36884434276	-8.57871463434	39717.4396804	1
-85804.2268387	-5.03504822377	-3.93443030997	85804.2268387	1
-198134.52735	6.06121037202	-7.7711560859	198134.52735	1
-43.1127415673	-1.57856357268	1.88801072382	43.1127415673	1
-3730.35329227	-2.31958277071	-0.718169766484	3730.35329227	1
-18339.1162909	2.3747797743	-7.90192251767	18339.1162909	1
-228898.434497	7.27633258629	5.10580164154	228898.434497	1
-10769.1005868	3.79556104448	4.03262207797	10769.1005868	1
-20605.6938999	-4.8888656284	9.55840793936	20605.6938999	1
-4269.69467757	2.88314678562	1.78095943996	4269.69467757	1
-73077.4208007	4.21895074702	-9.23137377151	73077.4208007	1
-192.633962319	-3.32388802488	9.72937620934	192.633962319	1
-3280.33956454	-1.739694057	8.74740391335	3280.33956454	1
-661902.932524	8.85939023929	-2.86482543613	661902.932524	1
-4668.33566768	0.743451296985	-6.27975398927	4668.33566768	1
-246639.345811	7.30010259075	3.63269654932	246639.345811	1
-66505.0454153	-4.36692109518	-6.71298709203	66505.0454153	1
-752640.289577	9.46305913172	2.79877250178	752640.289577	1
-3416.25230513	0.420428036815	-5.66782442683	3416.25230513	1
-6900.86247087	1.76620563803	-5.18730727666	6900.86247087	1
-6105.15313461	-1.37448532083	9.69914904807	6105.15313461	1
-200387.10838	-6.79547979387	1.42071515471	200387.10838	1
-232550.53136	-6.88540526777	-0.80824022052	232550.53136	1
-2134.47911631	2.94905501816	4.080996232	2134.47911631	1
-2798.22087877	-1.36244389156	7.14079660909	2798.22087877	1
-1013869.6277	9.90280660721	-2.62157875981	1013869.6277	1
-571098.548122	8.47870624524	-3.67890221575	571098.548122	1
-60.2157418732	-1.52756733051	3.06713180184	60.2157418732	1
-9919.81584333	-1.56479593481	-7.50793800826	9919.81584333	1
-58477.9628058	5.06688497802	1.49452621177	58477.9628058	1
-102186.530274	4.70378711311	-9.83886899516	102186.530274	1
-138.188803662	2.695530408	6.10263880525	138.188803662	1
-189441.087883	6.9123448845	4.25969700518	189441.087883	1
-424832.157656	8.31897266656	4.03026573636	424832.157656	1
-37939.9780913	3.81474071813	-4.9239067048	37939.9780913	1
-2114.57014936	-0.229042125536	4.64926310245	2114.57014936	1
-1053540.91442	9.82949904801	-6.01929190298	1053540.91442	1
-7774.85576667	-2.26308262399	-3.68993140763	7774.85576667	1
-1013.28531084	-2.21404142055	8.06892628325	1013.28531084	1
-44437.7236378	5.42708230599	8.37761451653	44437.7236378	1
-558953.597466	8.69165304252	0.785589976332	558953.597466	1
-5.90167637935	-1.24842480412	1.65055700643	5.90167637935	1
-80.9878440646	-2.34963462766	4.68551171838	80.9878440646	1
-251531.180815	-7.61305441872	7.81310963903	251531.180815	1
-604801.230991	-8.28651807394	-9.09704094691	604801.230991	1
-3305.94900918	1.33759399063	7.53879683722	3305.94900918	1
-162961.206067	5.84628975641	-6.18644074066	162961.206067	1
-291116.914205	-7.24123346551	-1.51349491071	291116.914205	1
-14542.2968017	4.30349821422	6.46547797195	14542.2968017	1
-65.7335769208	-2.76928240774	6.95110831501	65.7335769208	1
-779474.45774	-9.15191454984	-4.52447389019	779474.45774	1
-21965.8140778	-2.9347012523	-6.20317306273	21965.8140778	1
-38551.9293821	-3.48722777874	-7.46875952201	38551.9293821	1
-258056.406707	-6.72005400226	-5.63426033851	258056.406707	1
-21679.7737029	-3.15962457002	-4.73494883118	21679.7737029	1
-276997.314426	-6.70476229931	-7.67105690997	276997.314426	1
-926665.798681	-9.45961391782	-6.77350395832	926665.798681	1
-2075.77962894	1.3719361492	6.43812944258	2075.77962894	1
-39.5362578294	-1.08115208814	0.575551284969	39.5362578294	1
-4660.67472065	1.26104641408	-5.23662547863	4660.67472065	1
-384861.083527	-7.36398303576	-7.80328835486	384861.083527	1
-5193.11167699	-3.97804024166	8.63569379344	5193.11167699	1
-10718.0276817	-1.51458323412	-8.05577412252	10718.0276817	1
-41813.4772144	4.89878280305	3.55344610064	41813.4772144	1
-71.1210125799	-0.284385860262	0.914370161783	71.1210125799	1
-961.004596118	-2.98064471998	5.80989901067	961.004596118	1
-602.891087535	0.289273502716	2.53803438098	602.891087535	1
-25861.1070685	-2.87703131228	-7.79940557241	25861.1070685	1
-49697.3522594	4.55106604742	-1.57787234722	49697.3522594	1
-18714.4575577	2.26594902049	-8.5449687884	18714.4575577	1
-260551.560747	7.4415399421	4.33632986553	260551.560747	1
-593567.399289	-8.72278111571	-0.950279770165	593567.399289	1
-601175.620415	-8.89452874859	1.58343950212	601175.620415	1
-7066.28140715	-2.22839125058	-3.43418844408	7066.28140715	1
-2326.99848003	3.50884742735	7.49464152126	2326.99848003	1
-29864.2548301	4.16615984196	0.0785110931178	29864.2548301	1
-434040.810959	-8.06432725742	-0.842163752571	434040.810959	1
-2310.04858583	-1.99263270106	-0.826385562028	2310.04858583	1
-156359.594446	6.94974917447	8.76115895088	156359.594446	1
-20221.1639917	3.98631648679	1.67374128753	20221.1639917	1
-47477.2540811	5.37950579204	7.15420845398	47477.2540811	1
-2997.68250192	-0.476142787722	5.69983127	2997.68250192	1
-267.224070497	1.07770839376	-0.473225112502	267.224070497	1
-285667.260868	6.77325454692	-7.56775414518	285667.260868	1
-87200.6242922	5.12303489152	-3.28138683209	87200.6242922	1
-16937.5089746	-4.03422627684	3.27030344049	16937.5089746	1
-22795.5758722	-2.47595498978	-8.9638489573	22795.5758722	1
-815932.85442	9.80361271229	5.78611070882	815932.85442	1
-7235.74771843	3.42432880316	3.22316332403	7235.74771843	1
-57805.0439531	-4.84834505012	-0.529115758881	57805.0439531	1
-35517.2811647	3.21541622242	-8.50582539066	35517.2811647	1
-797788.013272	9.383042037	-1.27356777818	797788.013272	1
-127163.495433	5.33799401538	-7.1631721828	127163.495433	1
-4516.97326009	1.12941265913	7.99640364169	4516.97326009	1
-70535.5629254	-5.77978373836	6.85602295174	70535.5629254	1
-1292.5357914	-1.58316316121	6.09229887211	1292.5357914	1
-35143.079165	-3.80233417371	-4.28259014103	35143.079165	1
-190824.243955	6.28001047507	-4.24171172947	190824.243955	1
-45540.9436309	-4.61625773339	-0.0230971268636	45540.9436309	1
-711382.106963	8.78346743765	-7.19057910513	711382.106963	1
-140056.067929	6.1811491104	0.786125490153	140056.067929	1
-180865.446965	-6.32177312794	-2.55715984967	180865.446965	1
-3521.27121984	-1.00703169196	6.94474773866	3521.27121984	1
-3218.21616696	-0.145825071529	-5.65051012504	3218.21616696	1
-89553.1818312	5.56960384597	1.09853844281	89553.1818312	1
-722059.987482	-8.84750353256	-6.69008796736	722059.987482	1
-77903.0952986	5.7964308666	5.69160637485	77903.0952986	1
-428875.796932	8.48285226613	6.47444827037	428875.796932	1
-700740.43372	-8.9328869168	-3.90787837997	700740.43372	1
-5906.85773799	1.0512453025	8.79072343626	5906.85773799	1
-191185.406484	7.22525120655	8.48393332328	191185.406484	1
-639.559169526	2.96008039942	6.24073257044	639.559169526	1
-1949.07977632	-3.70498898049	9.33724762145	1949.07977632	1
-159935.155833	-6.53485629703	2.71955199099	159935.155833	1
-244670.94031	-6.39664399093	-8.54163851591	244670.94031	1
-31936.9555566	4.17730949796	-0.418174304987	31936.9555566	1
-611.890362726	-1.3969542796	4.41348242278	611.890362726	1
-2966.9254539	-2.89718185535	2.96067326115	2966.9254539	1
-31280.512732	-4.74398813562	4.82845555396	31280.512732	1
-1269.36778636	-3.49524235155	8.68237250504	1269.36778636	1
-624139.963733	-9.25914122068	6.73582829345	624139.963733	1
-779947.601787	9.77026688243	7.14782765936	779947.601787	1
-531733.720464	-8.03221285163	-8.3980367218	531733.720464	1
-8329.66009062	-1.83155553848	-5.76770795704	8329.66009062	1
-192182.823297	6.93756615601	4.29518391667	192182.823297	1
-629216.558063	-8.99930704028	1.67065813421	629216.558063	1
-626683.472106	9.05148483394	2.77013024818	626683.472106	1
-392598.83515	8.42483909472	8.32460524687	392598.83515	1
-113189.044862	5.64265674061	-1.80080103522	113189.044862	1
-172598.222095	6.69364993203	3.26390892902	172598.222095	1
-42650.8745221	-5.30843355728	7.53701586605	42650.8745221	1
-15199.2568553	4.55088466514	8.38713934041	15199.2568553	1
-588.057583995	-2.4437970972	8.37255639511	588.057583995	1
-269.179399968	-2.58946147349	8.30623285166	269.179399968	1
-765399.059253	-9.06662014765	-5.27769552285	765399.059253	1
-141036.875693	6.26125686351	1.65214646853	141036.875693	1
-11932.6201628	-1.22301847239	-9.42561691425	11932.6201628	1
-24781.5703217	2.46004084368	-9.68968519148	24781.5703217	1
-31430.4402688	-3.97304289017	-1.93658618586	31430.4402688	1
-22487.0342524	4.83819423042	8.4173587485	22487.0342524	1
-2110.81541808	-2.07513494795	8.8902432577	2110.81541808	1
-5332.45956229	-1.45002782792	9.40083866234	5332.45956229	1
-2450.43206634	-1.092755433	6.13987266036	2450.43206634	1
-30208.1679348	3.63090759439	-4.19501580535	30208.1679348	1
-11444.7127666	3.39951329659	0.861385561006	11444.7127666	1
-342451.777879	7.69636868857	0.718542926152	342451.777879	1
-7927.68873963	-0.950307655457	9.80470530127	7927.68873963	1
-417731.460713	-8.6361597412	9.95829046141	417731.460713	1
-25142.766176	4.31919742831	2.80247014498	25142.766176	1
-179357.562637	6.63318441008	1.6522547928	179357.562637	1
-44176.0343154	-4.26663179758	-2.8073492203	44176.0343154	1
-4362.27121662	2.90599355841	1.84280007231	4362.27121662	1
-392524.777682	-8.2464111346	5.35832221633	392524.777682	1
-138966.685901	-6.45725904279	4.42541823502	138966.685901	1
-879.507471823	0.328214850141	3.07261314179	879.507471823	1
-603832.107885	-9.13669532758	5.77917864594	603832.107885	1
-79416.0843851	-5.12649774554	-1.89322012789	79416.0843851	1
-53619.820367	-3.92220499326	-7.76702985111	53619.820367	1
-4279.8715119	-1.29124739474	-4.87073927917	4279.8715119	1
-2809.16162033	1.10731703365	6.52629261809	2809.16162033	1
-43703.6477478	4.41075847843	-1.44784452054	43703.6477478	1
-193358.499953	-7.29439612442	9.24348998907	193358.499953	1
-27663.2818507	3.22911872916	-6.20358081335	27663.2818507	1
-348296.248233	-7.13605629886	-8.08772089576	348296.248233	1
-579615.296928	9.14799449011	7.55769359193	579615.296928	1
-165192.723255	-6.48852372757	1.46393175133	165192.723255	1
-351354.897038	7.2198997184	-7.14498153962	351354.897038	1
-803183.509785	-9.52979430129	1.20265951922	803183.509785	1
-523099.8671	-8.80811240133	5.26385154619	523099.8671	1
-22137.7697884	-3.03288130896	-5.67493108939	22137.7697884	1
-3903.29951149	0.121896322233	-6.2321633335	3903.29951149	1
-500420.676847	-8.44261486481	0.543629950545	500420.676847	1
-142395.73581	-6.60462693521	5.89340083238	142395.73581	1
-5921.19824023	-0.720306411755	-7.17416769832	5921.19824023	1
-386001.588575	-7.33365641148	-8.34092033874	386001.588575	1
-4851.0066574	-1.03174147574	8.02644327638	4851.0066574	1
-3451.33649623	3.39813355871	5.67740073662	3451.33649623	1
-246612.853315	6.77125563355	-3.8068737142	246612.853315	1
-478693.510312	8.52455845664	3.48450841254	478693.510312	1
-27593.5049519	4.86611122342	7.07224520945	27593.5049519	1
-2306.30403895	0.142689765394	4.8219945265	2306.30403895	1
-142882.24397	6.78117231061	8.18895136493	142882.24397	1
-3864.37478894	-3.53683705317	6.30938416674	3864.37478894	1
-6776.63871771	-3.53013096158	4.24226462303	6776.63871771	1
-62438.3934638	-5.8832912593	9.63492279937	62438.3934638	1
-632825.030029	-9.21881918413	5.44289039042	632825.030029	1
-5997.41314118	1.79135163578	-4.53495168698	5997.41314118	1
-7677.37787216	1.06151465216	-7.6352492361	7677.37787216	1
-17818.8508841	-2.77385843999	-5.64910055671	17818.8508841	1
-42397.6727295	4.32173411461	-1.91062988571	42397.6727295	1
-20455.6121421	3.3812310896	-2.86760564384	20455.6121421	1
-404679.782952	7.77684074914	-3.13158488365	404679.782952	1
-2237.97844491	2.21682549656	0.185152797541	2237.97844491	1
-305147.38807	7.13269666716	-4.36138128841	305147.38807	1
-776228.302027	-8.84124167495	-9.93076867046	776228.302027	1
-91279.9947639	-4.7242778709	-7.88835460611	91279.9947639	1
-283942.692113	7.91398207391	9.34932466813	283942.692113	1
-3965.12104334	3.29645923182	4.57391169274	3965.12104334	1
-600699.297221	-9.30689733779	9.12039840045	600699.297221	1
-665454.609168	9.30461762817	5.00473522365	665454.609168	1
-11552.7646694	-2.75541188138	-3.14952157493	11552.7646694	1
-4269.89985835	-0.694223152852	-6.05030456615	4269.89985835	1
-80.4943740505	0.180605087812	0.926055190645	80.4943740505	1
-41433.1997947	-5.1225661267	5.8947470326	41433.1997947	1
-45242.5588494	4.25005802762	-3.20482187579	45242.5588494	1
-48013.0989343	-4.1302093829	-4.84725548137	48013.0989343	1
-45236.5164177	5.3403534074	7.25492583983	45236.5164177	1
-85217.5444669	-5.85601038599	5.10886552378	85217.5444669	1
-458647.261289	8.62946279938	6.74842468226	458647.261289	1
-15317.3127273	1.89829170952	-8.77247573783	15317.3127273	1
-128549.02013	-5.99679756006	0.114675258555	128549.02013	1
-123533.954808	5.20579171711	-8.04461360861	123533.954808	1
-21521.3835649	-3.93509989838	0.823146269581	21521.3835649	1
-612.163259782	-1.43025803216	-0.416590841299	612.163259782	1
-2505.57788477	1.12077883851	6.26170541051	2505.57788477	1
-100698.450826	-5.95356775535	3.71956930045	100698.450826	1
-5098.50119733	0.635653006085	-6.73623127855	5098.50119733	1
-986309.145906	9.62692575578	-6.63165161622	986309.145906	1
-57657.0080685	-3.89856612256	-8.80805872756	57657.0080685	1
-431749.24364	-8.30101018414	3.20572481532	431749.24364	1
-946879.423107	-9.94481751186	1.59782114949	946879.423107	1
-153989.15103	-6.31510279624	0.645890628193	153989.15103	1
-777649.880215	-9.70133791019	5.9379916565	777649.880215	1
-57941.6410459	-4.09569041763	-7.29099576432	57941.6410459	1
-1001300.84517	9.77657600053	-4.47973383999	1001300.84517	1
-289953.472808	-6.67418340206	-9.29713506986	289953.472808	1
-8320.67396236	0.886194435081	-8.33642515726	8320.67396236	1
-7229.78113927	3.67966643899	5.04135667409	7229.78113927	1
-125469.671454	6.11818434655	2.01417924053	125469.671454	1
-478634.682619	-8.56875491626	4.24674955937	478634.682619	1
-56078.6214705	-5.33733085842	4.81465685806	56078.6214705	1
-535492.030994	8.27872395532	-4.63643062833	535492.030994	1
-83059.9043113	-4.78363053131	-5.9311903024	83059.9043113	1
-39122.2626138	-3.74781597133	-5.72752479392	39122.2626138	1
-812398.751552	9.67561280604	3.48849309189	812398.751552	1
-635237.042157	9.06722088676	2.51681822511	635237.042157	1
-8790.10975067	-4.2486930794	8.69053770212	8790.10975067	1
-77127.1254361	-4.55375297863	-7.02955092028	77127.1254361	1
-36516.2103703	-5.32539123335	9.26104842749	36516.2103703	1
-636868.171648	9.43097897483	9.14379736716	636868.171648	1
-72224.9201045	4.68196786815	-4.95134895927	72224.9201045	1
-198015.225754	-7.01466971748	4.7139076603	198015.225754	1
-15494.7234701	1.67134700301	-9.65419846743	15494.7234701	1
-212084.865259	6.70986148862	-1.02689155762	212084.865259	1
-62338.9766224	-4.13489546272	-7.86513327218	62338.9766224	1
-13954.6003771	-3.34995813256	-0.582727880302	13954.6003771	1
-2690.99394259	2.95222146437	3.53180720535	2690.99394259	1
-310052.181971	-7.19393718596	-3.92356805144	310052.181971	1
-651538.159537	-8.56534070683	-7.34718447419	651538.159537	1
-535453.436333	-8.13054340468	-7.06325119405	535453.436333	1
-153933.257371	5.90124544611	-4.40656971015	153933.257371	1
-842321.028133	9.16172013367	-7.83730407369	842321.028133	1
-718777.857937	8.65456924088	-9.87574340305	718777.857937	1
-17021.1669435	4.2076499363	4.66174234914	17021.1669435	1
-5689.57940938	-0.070210508092	7.54710032951	5689.57940938	1
-826.239757794	-1.48880763835	5.08019200673	826.239757794	1
-471119.314414	7.8598614783	-6.85728135231	471119.314414	1
-556084.021519	-9.01119042161	6.63723174983	556084.021519	1
-40191.656586	-3.41257215801	-8.39735148915	40191.656586	1
-665083.605538	-8.74450316734	-5.08050060383	665083.605538	1
-645097.580967	8.79841340595	-2.90210245985	645097.580967	1
-838207.084343	-9.64943677733	1.56417391045	838207.084343	1
-761.778187638	-3.2573401146	7.88326399368	761.778187638	1
-82.4503687835	0.250606608691	0.967727858805	82.4503687835	1
-421074.299728	7.41297500774	-9.93487062231	421074.299728	1
-607101.54623	8.63104817465	-3.41799177622	607101.54623	1
-131827.744487	5.98774064632	-0.451626519108	131827.744487	1
-69673.9658456	-5.89446820802	8.35793447332	69673.9658456	1
-197626.947489	-7.14225796767	6.56405352939	197626.947489	1
-158621.267106	6.35311790212	0.538419248643	158621.267106	1
-771.916130642	-2.98627495713	6.16824589052	771.916130642	1
-1144732.20444	9.8707826388	-9.556131424	1144732.20444	1
-657.409407757	1.88265029484	6.10685205691	657.409407757	1
-245921.695396	6.92337443958	-1.65384120942	245921.695396	1
-110144.427869	-5.22047469085	-5.92882801172	110144.427869	1
-187857.143795	-6.71546419248	1.76183709029	187857.143795	1
-119948.778593	-5.97650793758	1.09205230112	119948.778593	1
-635323.908082	-8.4841180152	-7.72130733484	635323.908082	1
-996.601443003	-1.97856403212	0.771899059116	996.601443003	1
-2178.07839075	-0.335510826107	-4.55250997858	2178.07839075	1
-113140.465401	5.51811339255	-3.18374914054	113140.465401	1
-4131.89242916	0.354998870134	6.55368038236	4131.89242916	1
-70455.7254911	5.20762046484	0.579148618997	70455.7254911	1
-413264.726804	8.02485933409	0.116536449821	413264.726804	1
-304808.859641	8.02404887762	9.18033141868	304808.859641	1
-247.834402974	-1.54749490613	0.841213295556	247.834402974	1
-652292.047883	9.38263616084	7.2736124852	652292.047883	1
-133254.006115	-6.33467024454	3.63144332974	133254.006115	1
-13313.1992148	4.06473983225	4.98789706354	13313.1992148	1
-8693.3955513	1.49772617934	-7.08052146721	8693.3955513	1
-537587.080447	-8.11939494738	-7.39008432393	537587.080447	1
-1386.91710352	1.81239315272	7.00801634102	1386.91710352	1
-7606.39025805	2.75608034026	-1.12371521221	7606.39025805	1
-780.623319265	-1.70710994738	0.13340637228	780.623319265	1
-646162.562009	-9.43271311116	8.5986096143	646162.562009	1
-24895.5851078	-4.32119941752	2.9034048931	24895.5851078	1
-178323.090109	6.67762567202	2.36618288075	178323.090109	1
-8592.17380448	3.08312381809	0.238595555609	8592.17380448	1
-651633.77234	8.58217278538	-7.06658549169	651633.77234	1
-48749.3639868	-4.83909547247	1.34530926106	48749.3639868	1
-908341.096118	9.91116955002	2.9285176093	908341.096118	1
-43773.6122342	-3.50711540311	-8.61743060522	43773.6122342	1
-745874.672738	-9.49361142095	3.77099707153	745874.672738	1
-281732.352414	6.62434865856	-9.19349063338	281732.352414	1
-912984.011422	9.92256598664	2.91128500773	912984.011422	1
-7600.12044951	-0.260020154475	8.78456682955	7600.12044951	1
-41143.2142047	-3.26420573007	-9.62426832511	41143.2142047	1
-632407.490679	9.01704664508	1.78711902988	632407.490679	1
-5661.96541185	-1.5909684946	-4.98896040085	5661.96541185	1
-145.141903968	1.76879251491	4.33092002839	145.141903968	1
-1388.96855248	-1.33690357973	5.50686415751	1388.96855248	1
-30735.353432	-3.20289206765	-7.26794500396	30735.353432	1
-30818.5738592	-3.54835488491	-4.9585041867	30818.5738592	1
-257756.301189	6.67304500828	-6.23700631794	257756.301189	1
-1087.06308086	-3.45345865821	8.65952839585	1087.06308086	1
-274377.009881	7.45088758159	3.13868918875	274377.009881	1
-215645.638533	-7.3475155585	7.55582684725	215645.638533	1
-360789.31481	-8.1153241722	5.7996631152	360789.31481	1
-1085.04046025	-1.1451678461	4.59841215686	1085.04046025	1
-793553.244485	-9.68535266283	4.73085944674	793553.244485	1
-113240.629787	-6.0376944903	2.80986963127	113240.629787	1
-9660.39827352	-2.46988623664	-3.72226762168	9660.39827352	1
-5252.98017734	-0.452835497436	7.45134831098	5252.98017734	1
-118865.540795	6.62054917991	9.35937093693	118865.540795	1
-289579.743238	-7.70837558041	5.61348677149	289579.743238	1
-12284.0183992	1.99575399878	-7.09984776457	12284.0183992	1
-154.945436801	-0.720720468381	1.75225816644	154.945436801	1
[truncated: 3,001 more rows]
