# Supplementary material for: SPOTting Model Parameters Using a Ready-Made Python Package
Source: PLoS One. 2015 Dec 17;10(12):e0145180. doi: 10.1371/journal.pone.0145180 (PMC4682995; doi:10.1371/journal.pone.0145180)
Supplement: S1 File — Contains the objective function traces for the 5,000 iterations with MC, LHS, MLE, MCMC, SA, SCE-UA. DE-MCZ and ROPE. (ZIP) [file pone.0145180.s001.zip › RosenMCMC.csv]

like	parx	pary	simulation0	chain
-1.87983671009e+13	-8.77171233497	-1.35561136327	613161.758443	1
-1.8778852617e+12	6.8809447422	3.32882278556	193798.104309	1
-2.07520844142e+13	-9.40223621647	8.14439293987	644237.291907	1
-1.17779433864e+13	8.55572929283	3.53796125473	485344.071488	1
-26289751.1895	3.1583357554	7.29094828279	725.117267388	1
-1.99512624215e+12	-6.83240484756	1.99452998493	199756.163467	1
-182551.341863	-0.886435569865	0.0316770617008	60.4239564261	1
-3.22932999293e+13	9.94204866311	9.20182349448	803657.886532	1
-10449850619.9	1.86126476542	-8.55899883799	14456.728967	1
-6.01443624888e+12	-7.68717927687	0.207142732137	346826.649751	1
-45057571840.2	2.97530012605	-8.47250840049	30019.1844798	1
-1.76810778463e+12	-6.47188338521	-1.47282171355	188048.280217	1
-11711950683.5	2.88869099795	-4.02530740559	15304.868954	1
-4528447.4211	0.647537790824	2.15372892722	300.946799443	1
-4.30487501078e+12	-7.29200706169	-0.988889057253	293423.75537	1
-165071327514.0	4.52104472395	-3.52797550928	57458.0416505	1
-1448601679.79	2.22790036323	-2.37203072549	5382.56756794	1
-1133993405.62	0.0770639524059	6.9062915285	4762.3385159	1
-843.427836379	2.67450282145	7.03866124482	4.11050236088	1
-395303263312.0	-5.83440361756	4.22930310198	88916.0574153	1
-128126684353.0	-4.70965691624	-0.311102383644	50621.4745645	1
-15813238.3544	2.62608618086	4.53046707018	562.374247954	1
-513943245825.0	5.47679826559	-1.84250344989	101384.737099	1
-188669211059.0	4.35249087685	-5.83820380591	61427.8782086	1
-16853633324.6	-2.86882834	-5.31403711475	18359.5388428	1
-6.03320401641e+13	-9.75946649388	-9.55530728716	1098472.03118	1
-60640721.3957	0.688898901803	3.79298759591	1101.27855495	1
-543011044106.0	4.96956057297	-7.58296989557	104212.383535	1
-1532136070.68	-0.332885937917	-7.32814537071	5535.58681996	1
-136318688657.0	4.67328959326	-1.00794547278	52214.689247	1
-10882380714.1	4.30077589076	6.35501364482	14752.8849487	1
-2.45869886992e+12	-6.18603854252	-8.81800161626	221752.062895	1
-1.1781999455e+13	8.65693667717	5.27412315346	485427.635287	1
-1889144767.05	2.42650617787	-1.95090974192	6146.77926793	1
-108484811.724	1.63984779591	6.52652112793	1472.98888732	1
-1.79240413016e+13	-8.47694119449	-5.51348300791	598732.683283	1
-81187414.1327	-0.539682202684	3.85761806386	1274.26383074	1
-140353946148.0	4.13970192122	-5.87851828841	52981.8735322	1
-40338782410.9	-3.39497352717	-5.32184912561	28403.7963703	1
-371064236889.0	-5.39400522887	-0.248530716057	86146.8788629	1
-440173.002036	-0.0945233082554	-0.953504545699	93.8269029312	1
-384249124174.0	4.55395469464	-8.86747598029	87664.0318688	1
-796216777.163	-0.305701613352	6.40916870217	3990.530738	1
-12209191775.5	-3.1408542483	-2.62872740054	15626.382676	1
-4233208680.44	-1.99277083217	-5.61654244717	9201.3136908	1
-5.91791598055e+12	-7.01428422964	-9.44861988915	344032.439765	1
-167342901197.0	-4.3937828878	-4.74107347734	57852.0356078	1
-1.26876106006e+12	-6.10883737102	-2.58767976579	159296.017531	1
-1.29331890286e+13	-8.68617392774	4.14070006389	508589.992598	1
-563413452.491	-0.473292233929	6.01594274897	3356.82425478	1
-10659991773.0	2.94405792919	-3.41456942664	14601.3641653	1
-4.3208719394e+12	-7.98502330141	9.54918679614	293968.431618	1
-8488912.65507	0.823100767943	2.70729857761	412.041600781	1
-17120236.2519	-0.913752136292	-1.57646982966	585.153614626	1
-3.86144239697e+12	-7.22957578319	-0.443106127843	277900.787943	1
-1710549318.31	1.4487290142	9.74656999596	5849.01584832	1
-37858222543.6	-2.78278737	-8.83991544752	27516.6213569	1
-80846.5719868	-1.71863098429	2.38080088493	40.2114301246	1
-5.84317828961e+12	7.14414833071	-7.42612425507	341853.134829	1
-4.47863981004e+12	7.46497610076	1.02254554187	299287.146735	1
-117657861390.0	-4.44390393111	-2.26982764109	48509.3519627	1
-10255342119.3	-3.59688728323	0.979161648729	14321.5516762	1
-11506245.8732	-2.33533200759	3.2890840156	479.713398956	1
-1691108.76415	-1.1432487962	-0.0320662869387	183.908137275	1
-44168273680.6	-4.85754780734	6.36581016747	29721.4648636	1
-7228685.44693	-0.0465224225971	1.94929895597	380.228532085	1
-822630362738.0	5.64105683946	-3.98995322852	128267.717119	1
-18918106.015	0.255256817401	2.54418175851	615.111492311	1
-7585687611.86	-4.45148214775	8.73079592873	12317.2136567	1
-266100869.667	2.46687645763	1.28464819335	2306.94980895	1
-4.75606680745e+13	9.48443444124	-8.79922181879	975301.677169	1
-643247941197.0	-5.15039484919	-7.14626682681	113423.801841	1
-15680317.2908	2.65568353345	9.41329986258	560.005690586	1
-3534786.38636	2.46922487373	4.47310068783	265.886734156	1
-710700859807.0	-5.20743534517	-7.40565595013	119222.553219	1
-187571742936.0	3.98667626446	-8.85313695106	61248.9580217	1
-2.94125330089e+13	-9.23582974409	-2.27057625868	766975.006228	1
-1.03057846876e+13	-8.43838154837	3.83339694209	453999.662723	1
-1.02558441366e+12	6.59627584367	5.67070387847	143219.022037	1
-41540238090.0	4.52242542898	3.47844694831	28823.6840433	1
-80545269155.2	5.06868718977	5.66172922368	40136.0857974	1
-194540651.388	0.148392503906	4.46250360167	1972.5143993	1
-252986485.482	-1.40723906446	6.71697619658	2249.38430183	1
-170023654.54	0.450155378223	-4.09123350358	1844.03717926	1
-1.47660507784e+13	8.72990729652	2.49732672113	543434.462993	1
-2.88604904499e+12	6.43371695961	-7.61977286555	240251.911334	1
-94223636366.0	3.63606709905	-7.61253835752	43410.5140185	1
-3734035.78302	-2.89869322157	6.79594186681	273.277776874	1
-21181062718.2	-3.90595478203	0.918423937161	20582.0614709	1
-5.7080336334e+12	7.40484474426	-3.29190893772	337876.712231	1
-153959657.027	1.5034070177	6.44891930021	1754.76299488	1
-20281469340.9	4.60425206406	7.01208228839	20140.2429689	1
-609398230435.0	5.72474224628	-0.450329070576	110399.115072	1
-2.09479176917e+13	-9.41021331003	8.10576279368	647269.923474	1
-6431100.96506	0.321501613886	-1.78919793924	358.639159845	1
-1.74298756466e+13	-8.62084615215	-2.51387632793	590421.470588	1
-448745005.578	1.6595615733	-2.71886072668	2995.81376912	1
-1.05512641882e+13	-8.7659582146	9.07185964951	459374.88369	1
-123638627.896	-1.87358444173	-0.444738490489	1572.50519414	1
-6.54113015791e+12	7.9838896839	3.60554251058	361694.073988	1
-397366537573.0	5.22296560356	-2.57527305907	89147.8028416	1
-870101761186.0	6.37104630053	4.27385370549	131916.773853	1
-1.41703299835e+13	8.1480175117	-6.5692768112	532359.464714	1
-647775115.828	-0.244278060731	-5.93851715862	3599.37527138	1
-21461.4347877	-0.442439135638	-0.235963633558	20.7185030512	1
-1812866436.3	1.19571223753	-6.33001938988	6021.40587851	1
-5.0821879176e+13	9.81007193726	-4.16705396436	1008185.29226	1
-764840302016.0	-5.61124086317	-3.67596522133	123680.257278	1
-2.14160792973e+13	-8.80968610956	-3.28235942049	654462.822432	1
-1.08702330602e+13	8.52544844415	4.40369185771	466266.727533	1
-730683120848.0	-5.20618007036	-7.65895493542	120886.982	1
-58065446737.7	-3.79580485564	-4.04585785571	34077.9831384	1
-77414.4273576	3.06186336138	9.96743756891	39.3486495332	1
-41433532500.9	4.65436929145	4.70046335008	28786.6401312	1
-19444135118.1	-2.18123244564	-9.28145179409	19720.1090867	1
-1.04341618513e+12	-6.90684014815	9.7049397144	144458.72664	1
-51366853737.8	3.17250119831	-7.83701807491	32052.0993818	1
-122472099074.0	4.44332976689	-2.50091665426	49491.837524	1
-3265837840.21	-0.434617383281	9.17767426268	8081.8782985	1
-43967835682.5	3.42147636627	-5.51211899861	29653.9493774	1
-110250556582.0	-4.93408964423	2.68367727645	46957.5460567	1
-87822160.7743	-2.16422379948	1.05716309115	1325.30873503	1
-2.69211099925e+12	-6.85764656912	-1.13672834627	232039.263887	1
-326336064.006	-2.20546616934	-0.1801928069	2554.74486158	1
-31307967960.4	-3.45934447796	-3.84536465648	25023.1764418	1
-651866480488.0	6.4232392653	7.47165707335	114181.126329	1
-1.09826205911e+12	-5.94489823093	-3.14955027136	148206.751473	1
-3.05999964965e+13	-9.76091227708	6.83399020834	782304.24384	1
-9.18676731422e+12	7.57053785432	-8.15453943227	428643.612205	1
-4.27373786196e+13	9.82492194222	0.380887136344	924525.593152	1
-880007653.252	-1.1057176182	-5.25104253398	4195.25363866	1
-54475690095.3	-4.66978802231	3.64772485421	33007.7839598	1
-14050207900.9	-2.35277942737	-7.40735657468	16763.1786379	1
-12939065337.2	4.16268717078	4.64858025131	16086.6810365	1
-2.4559764417e+13	-9.65790787233	9.56498996879	700853.257351	1
-286390.653616	-2.49706808067	5.4387749952	75.682499597	1
-85070372415.8	5.3767409216	8.60442612409	41248.1205432	1
-663346079.732	3.39269506366	5.4799125022	3642.37856658	1
-1.16278035369e+13	-8.32893214548	-0.0661738407855	482240.677192	1
-614966788.404	-1.32913148499	7.684035929	3507.0408888	1
-3893418.49301	0.427774922206	1.85248727703	279.049095202	1
-1387909303.65	-1.02218497724	-6.21083534212	5268.60380943	1
-489511922297.0	5.78466073835	2.0103141	98945.6337893	1
-1915471459.7	2.70460979119	-0.550551818436	6189.46114147	1
-1.82638639762e+13	-9.05883837774	4.32706838212	604381.733282	1
-51548899488.7	3.08762990326	-8.38426681994	32108.8459743	1
-34144336778.2	-4.34156775486	2.6926115208	26132.1016298	1
-2.32120470827e+12	7.3353673853	7.39399864452	215462.512204	1
-13739668743.1	-4.61404548218	8.42653295043	16576.8927996	1
-7.64638831271e+12	8.01835820682	1.76323262208	391059.798821	1
-3.86564420457e+13	9.56257696118	-2.32300777766	879277.453888	1
-435034513821.0	-5.43371143109	-1.00936671664	93277.4907277	1
-2.56727427083e+13	-8.90929247936	-5.26843510939	716557.641901	1
-940482818950.0	-5.94989323498	-1.62578760989	137148.300679	1
-8520380569.43	-4.35944523399	7.5919177992	13054.0266361	1
-4.98651115122e+13	-9.56313605231	-8.47333334539	998650.204148	1
-39103908673.9	-3.15406967942	-6.76962072031	27965.6606127	1
-13052755.8881	2.06269395825	6.51259529211	510.935558985	1
-536870803986.0	5.16282091858	-5.53288256896	103621.503945	1
-5393586675.64	-0.74488373676	-9.63489167468	10386.1317891	1
-1.48397088653e+13	-9.13474207597	9.64070242068	544788.194904	1
-5.20883729025e+12	7.27284783135	-3.91456380896	322764.22634	1
-246535975816.0	-5.83634253018	7.57283057706	70219.0822807	1
-4489990.07275	-1.25438524108	-0.142862455618	299.666196172	1
-207260094702.0	5.93430085258	9.84687163754	64383.2423389	1
-2.61034436085e+12	-6.77312640221	-1.91888426263	228488.264944	1
-1.01951572444e+13	8.58037775329	6.4292148037	451556.358485	1
-876454763378.0	5.70561976753	-3.82932605192	132397.489657	1
-137573371964.0	-5.22683894323	4.42537908479	52454.4320273	1
-428428901.636	-1.30528294582	7.10922287518	2927.21336093	1
-50141065766.2	4.73082184761	4.58926308189	31667.3540946	1
-4518556676.6	-0.987510332558	-8.77286064059	9506.37331266	1
-766816410400.0	-5.12766947686	-8.89256832178	123839.92978	1
-785435350716.0	5.11065612938	-9.28140343533	125334.380815	1
-2.40668157767e+13	9.4868881032	6.7116691209	693784.055405	1
-1.76234366804e+12	5.91759625858	-8.30841185733	187741.506761	1
-1.08388039393e+13	8.57167434983	5.24348680308	465592.180762	1
-898889736488.0	6.4689104884	5.23377380882	134081.298956	1
-15032829816.2	2.62299693259	-6.28682215676	17339.4520199	1
-1.12564265358e+13	-8.11409271645	-3.03776861612	474477.112954	1
-1.54029367554e+13	8.31771189679	-5.31243666816	555030.391158	1
-1440706947.57	3.19724958625	2.89911849588	5367.88030596	1
-2.61693163463e+12	6.84130876468	-1.02350145611	228776.381413	1
-2086257278.78	-1.12777616793	-6.76240556457	6459.50041437	1
-3494437567.62	-4.12459554232	7.8833849675	8359.94924506	1
-1115646.83071	0.944940109881	-0.32926745127	149.375246568	1
-15120342801.4	-3.72472028866	0.694950164893	17389.8492246	1
-1.00269178856e+13	-7.63213564487	-8.66392563577	447815.093215	1
-1.46835173249e+12	7.09126199701	8.89384496053	171368.12612	1
-4.74503284107e+13	-9.92238625258	-0.240241900346	974169.681428	1
-95371095115.2	3.7674874692	-6.70254087419	43674.0415159	1
-21079789882.7	-2.84148554922	-6.25007977165	20532.7980967	1
-1278923282.07	-3.7701213596	7.11820959313	5057.51576064	1
-678263671150.0	-5.91673459589	0.88704890922	116470.053761	1
-2576210730.81	-4.11541753815	8.47978888419	7178.03696311	1
-240966536.039	-2.61022927183	2.14182635343	2195.29741685	1
-166228.461616	2.48848201497	6.93714826448	57.6593175926	1
-4.49156057336e+12	-7.51534882357	1.74053346856	299718.553759	1
-6.10209785116e+12	-7.10525709451	-8.61518159361	349345.040072	1
-118055452583.0	-4.08869297703	-5.32013719906	48591.244599	1
-1.68739640788e+12	7.1404553549	8.12955281546	183706.091781	1
-859629696.538	0.94165984203	7.32597157863	4146.39529693	1
-1.33489966369e+13	8.63456749309	2.67789255135	516701.009035	1
-4321188073.53	3.16941906099	0.405854275196	9296.43810813	1
-7.5718150555e+12	7.33965945011	-8.50791969337	389148.17372	1
-80517.0430359	-0.381318478091	-0.472830450873	40.1293973746	1
-70149770308.3	-4.20915659019	-1.62969172217	37456.580279	1
-1.56587537376e+13	-9.10727626086	8.14152389137	559620.473849	1
-123339581468.0	-4.12411239026	-5.27185623438	49666.8061123	1
-121950468683.0	-4.13332862747	-5.13269974544	49386.3278012	1
-253662086212.0	-5.85616821854	7.61518494586	71226.6924984	1
-1.81884913026e+12	-7.30049313286	9.63272808723	190727.50878	1
-175297447121.0	-5.80385812365	9.36096149405	59211.054225	1
-370123537.705	-3.87159597114	9.7959753258	2720.74820257	1
-3.52565722846e+13	9.68716234167	2.20893726976	839721.052309	1
-3.92309949724e+12	7.89802484482	9.45780895771	280110.674457	1
-2220351589.7	-3.76481888172	6.02453201879	6663.86012921	1
-5.12177238077e+13	9.64606067561	-7.55317698487	1012103.98485	1
-1.00792368856e+12	-6.27374328656	1.68657082049	141980.540115	1
-7.15488038129e+13	9.99443447428	-9.48006954943	1196234.12268	1
-2.46470382162e+12	-7.49850761688	9.11599701393	222022.693508	1
-2.0506307496e+13	8.83285533344	-2.0025117437	640410.922705	1
-155123094511.0	4.31942714904	-4.94100860281	55699.7476678	1
-1367253791.2	0.221870402532	-7.18171153715	5229.25193997	1
-54483959380.6	3.04497766131	-8.89569403604	33010.2891178	1
-40227557673.4	2.75014019831	-9.27761602315	28364.610935	1
-327573475415.0	-4.87729166553	-4.656112542	80941.1484248	1
-878920844022.0	-5.70122515225	-3.90189884535	132583.622218	1
-2.15715275441e+13	-8.65698618369	-6.09611601329	656833.731536	1
-7.24378803416e+12	7.76123456511	-1.45438583656	380625.486119	1
-1.81945609189e+13	9.26267089939	8.1333293755	603233.966532	1
-470822774784.0	4.96730017317	-6.47439336749	97038.4227804	1
-675748840.682	0.947248018888	6.96050349291	3676.27213918	1
-11408029046.8	2.63722118097	-5.33420794754	15104.9853017	1
-3808116339.38	1.85676129114	-5.89394111396	8727.10300244	1
-9115224.18763	-1.24787509635	3.61125744844	426.971323891	1
-2729966742.05	1.46477298745	-6.45032298159	7389.13627352	1
-84915403419.8	-4.14954803947	-3.07509634677	41210.5334644	1
-857432741.346	1.15794180977	7.77594266929	4141.09343708	1
-2.27722712206e+12	6.22792511702	-7.40649183839	213411.673629	1
-2809377.38499	2.32917098019	6.95889693293	237.039185311	1
-318714323.893	2.18298326132	-0.257865367258	2524.73493768	1
-4.46271420337e+12	-7.09580150353	-4.30204953922	298754.55489	1
-5.39129096219e+13	-9.98691956799	-2.15704129574	1038392.11883	1
-91505880540.7	-5.03665414297	4.69340002731	42779.8738993	1
-25003102696.8	4.53871830731	5.65019973672	22362.0673007	1
-87374053.476	-1.42737331476	5.66510889549	1321.92325692	1
-159722753274.0	-5.73147099733	9.08545930204	56519.5104853	1
-47825975867.8	-3.0236075046	-8.43945295722	30927.6497229	1
-2.95783303568e+13	-9.84891578161	9.30758620105	769133.673126	1
-48373511.2146	1.350915654	-1.31107140273	983.600656753	1
-2.01885022362e+13	-9.41869305137	9.00478569128	635429.024144	1
-574491861.294	2.4731651707	0.296326009078	3389.66624516	1
-6.23884209411e+12	7.7847007398	1.17163844929	353237.656376	1
-30466345715.1	-4.3564374278	3.27636356238	24684.5480884	1
-1.23503997683e+13	-8.63629754721	4.09406624867	496998.989301	1
-1.8033745102e+12	-6.65447103818	0.709535049474	189914.428636	1
-28024507.6378	1.43160290772	4.78530968707	748.658921292	1
-27178882.0867	1.96213019077	1.1363751367	737.277199841	1
-2.48960267547e+13	-8.77331779467	-7.0252833493	705634.845436	1
-30939796.0449	2.00603444967	6.82707224404	786.635842415	1
-2.84833794718e+12	-6.55269828739	-5.91089729712	238677.101842	1
-667815054.632	-3.38101995425	5.40183988478	3654.62735724	1
-662.978446958	2.90511031392	8.45220452099	3.64516691941	1
-21126802.4159	0.136055718826	2.56661113792	650.02775017	1
-2022395198.03	-0.557265286688	-7.66281202665	6359.86666435	1
-4851988050.0	-0.463663244443	-9.70909511634	9850.87615534	1
-3.99776486596e+13	9.40294844221	-6.14177348326	894177.260498	1
-2616762204.32	4.07013881303	8.06609792774	7234.31020306	1
-4.18990175333e+13	-9.82104850376	0.781912827642	915412.66687	1
-1679161712.81	4.05590013436	8.84390373706	5795.10433761	1
-1.1769238209e+12	5.64084456579	-7.34731289267	153422.542079	1
-277283534.614	1.93033958984	-1.12565391385	2354.92478011	1
-8205.06249332	-0.0842656254911	-0.334009977441	12.8112810756	1
-434178281.325	3.54127188474	7.11812467734	2946.78904134	1
-1.64702165252e+13	8.58493344981	-2.05378783672	573937.56673	1
-1668156352.92	-1.28580953858	9.24992212994	5776.08233028	1
-1.38557207802e+12	6.39502126978	0.099430395875	166467.53906	1
-5.71260878554e+13	-9.84187493802	-6.51885712511	1068888.09382	1
-2.40422570352e+13	-9.60064589863	8.90670592171	693429.982553	1
-3.26769560312e+12	-6.54553349106	-7.71162176995	255644.112121	1
-1.77699713307e+13	-8.39002376097	-6.8127918462	596153.861528	1
-753847351394.0	-5.13826240897	-8.63403284417	122788.220233	1
-2.17883995019e+13	8.580398635	-7.62143850388	660127.252913	1
-19514822264.0	3.09185502789	-4.49445181222	19755.9217783	1
-144195989.839	-2.27392928625	9.2786640358	1698.2107715	1
-1765799347.71	0.977420496998	8.6642580409	5942.72555162	1
-5.24777377498e+12	-7.90854830581	5.6338928988	323968.32484	1
-3091771.82887	-0.549284767079	-1.26757619059	248.667376731	1
-4.7597672631e+12	-7.29693633004	-2.29466889171	308537.429273	1
-3230109463.81	-1.51974455726	-6.65207252538	8037.54871238	1
-3957042317.07	-0.67297477014	-8.97754252636	8896.11411623	1
-2.97870959464e+12	7.19951942116	2.43269371427	244078.249528	1
-935731588094.0	-6.10691756483	0.314593091293	136801.431871	1
-2.38867952021e+13	8.98557141661	-2.39317289086	691184.421151	1
-1646828112.3	0.328735418411	7.68341373233	5739.03844503	1
-902272085.648	-0.721256329139	-5.99517874236	4247.99267191	1
-71972464317.8	-5.12776447463	6.82539756803	37940.0749391	1
-13930.2199705	-0.560875441697	0.692151700675	16.6922758287	1
-2.98090458544e+12	6.84931910976	-2.49674052689	244168.162767	1
-12716.0893776	1.62174973987	2.23558819511	15.9483372325	1
-4.11715059565e+12	-7.89181846176	8.72002412633	286954.721016	1
-61830792348.8	-4.26184090696	-0.581808023763	35165.5491497	1
-3.28158550043e+12	-7.22560281327	1.60111485802	256186.86541	1
-3154409276.66	1.41855988436	-6.89983235869	7942.80715874	1
-35184039207.3	-4.130060428	0.778374391941	26526.9821912	1
-1.23448849258e+13	-7.90057634644	-8.06555795315	496888.01406	1
-62777.8846765	-2.58208074446	7.14256643899	35.4342400294	1
-2124634342.76	3.37153335627	3.29691046274	6518.6414906	1
-255177848092.0	5.93043703438	8.44652182048	71439.1836591	1
-3145131570.8	-0.0800101900141	-8.89862588035	7931.11791891	1
-1910.82521244	-0.863537622342	0.581033470732	6.18418767342	1
-26040166554.0	-2.42051735527	-9.24388221914	22821.1159041	1
-3904350442.11	3.24073278953	1.10465540393	8836.68540064	1
-425963841.505	2.65716754412	1.6605080384	2918.78002902	1
-34179696170.3	-4.93932460897	8.2382291399	26145.6291459	1
-1.61245832513e+12	-6.4274800191	-1.05793390817	179580.529297	1
-1.2434335754e+13	-8.2347462119	-2.80054773217	498684.985818	1
-5.47995837269e+12	-7.23645989134	-5.16536214489	331057.649744	1
-12827455136.2	3.22371841855	-2.26157386538	16017.1502694	1
-1.8408611529e+13	-9.32464678615	9.06031081034	606771.97577	1
-4.22691135827e+13	-9.46130503913	-6.36578460905	919446.7204	1
-3.235065419e+12	6.50178095626	-8.15840684728	254364.518713	1
-2172914187.53	0.512079902515	-7.85691923677	6592.28972196	1
-1.68741205968e+13	8.98301519142	4.47982347219	580932.364339	1
-2039248251.84	-3.66481044324	5.45302241404	6386.31075539	1
-244979189024.0	4.92686295216	-2.18005832362	69997.0269404	1
-2.00256676566e+12	6.0565365963	-8.05120793646	200128.297132	1
-1.89792152232e+13	9.09536136226	4.23747184767	616104.134432	1
-28223928.714	-2.25859440737	2.37966924286	751.317910044	1
-7576818.76381	-2.64113918573	5.0364955871	389.276769085	1
-1.5510177763e+13	-8.99291854145	6.24957498263	556959.204306	1
-40224616056.2	-3.68818275131	-3.23227006167	28363.5738431	1
-273233779042.0	5.25247407147	0.402943501895	73923.4440545	1
-3.60177631844e+13	-9.3959285225	-3.83760933733	848737.452743	1
-1.31323809699e+12	-6.15069438146	-2.41978904739	162064.067392	1
-743444210900.0	5.09645687042	-8.94335139544	121938.034337	1
-295340561718.0	4.26333753306	-9.54490773036	76855.7820492	1
-281829079545.0	5.91758888868	7.62205780651	75077.1709039	1
-1.68669254974e+12	-6.22686052958	-4.07659253059	183667.773425	1
-6338062023.48	-2.77053662634	-2.92818852377	11258.8294461	1
-2.72646372376e+12	6.89076781339	-0.837122343117	233515.041219	1
-92073960877.1	-4.05800248298	-4.24176275106	42912.4599338	1
-16568886.8548	0.685190728955	2.86855928313	575.654205898	1
-543187090819.0	-5.83816938765	1.80690551077	104229.275237	1
-3.82702780518e+13	-9.28789134777	-7.26414768552	874874.597321	1
-3.99201268605e+12	7.19260889869	-1.41915973177	282560.177168	1
-1863646851.28	-3.24698057332	2.74088325923	6105.15659531	1
-8.50396369944e+12	-8.44870764287	7.16871435163	412406.685189	1
-9.23449762446e+12	7.6426163286	-7.14280424125	429755.689304	1
-113832848404.0	5.59012738157	9.41073814445	47714.3266547	1
-11101139521.0	4.24219574564	5.79379983361	14900.4292035	1
-8.41942900877e+12	7.83707438891	-2.63532185245	410351.776133	1
-267404483.035	-3.82385478847	9.83717721991	2312.5937145	1
-2.16286398003e+12	6.63459983138	-1.58384993931	207983.844566	1
-33019101.3029	0.460729104612	3.06244346257	812.638944262	1
-3.63227387158e+13	-9.84157262152	4.54156786584	852323.163076	1
-3.80445250757e+13	9.70393549888	0.773933084414	872290.376833	1
-11986926703.2	-2.07796488657	-8.12152270687	15483.4923093	1
-3523734938.94	-2.67682781187	-1.98959256508	8394.92101252	1
-5.68614828109e+13	-9.70532614436	-9.06821035649	1066409.70373	1
-11982602.5044	0.108076347513	2.2224432506	489.542723122	1
-17866057162.0	-1.99567595256	-9.76280985566	18902.9400694	1
-2.42984163278e+13	-9.24482711195	1.97974377995	697114.285146	1
-1.30331919646e+13	-8.18644864797	-4.42910840514	510552.484366	1
-206934947840.0	5.80418110513	8.32917277008	64332.7207323	1
-5112937272.29	2.70159309264	-2.75595154747	10112.3066347	1
-669515349531.0	6.35318112534	6.34999558748	115716.49403	1
-2.92588529312e+13	-9.73928648197	7.39780755996	764968.665125	1
-2168909.6137	-1.44857975631	3.52063098002	208.2743862	1
-2.17307602454e+13	8.82426154997	-3.32306654424	659253.520968	1
-839155387.739	-3.46036167476	5.58910149312	4096.71914859	1
-1.72021787321e+12	6.47785953016	-1.10171904824	185484.116474	1
-41245441.3358	-1.35544737759	4.8417288956	908.244930836	1
-769587475203.0	5.45779493219	-5.43230097903	124063.489811	1
-3.68408748134e+13	9.46140932457	-3.1267089238	858380.740853	1
-1.15382604404e+13	8.19890055145	-2.08376190852	480380.275208	1
-1.69840877796e+12	-5.84837034088	-8.72181014851	184304.572811	1
-4.4799520763e+12	-7.28559829537	-1.62493283531	299330.989919	1
-635097109.837	1.54576241422	-3.58027564262	3563.97842648	1
-9.38731094835e+12	-8.06948543374	-0.70244936007	433296.917791	1
-8.56080285362e+12	7.95301451973	-1.07173943858	413782.620554	1
-1507551860.29	2.9175745752	1.10459742928	5490.99601471	1
-1.86315368628e+12	-5.91757620153	-8.91276015574	193036.456986	1
-1335628788.2	0.923023641568	8.04114164213	5168.42101532	1
-2.16910492932e+12	6.37754935567	-4.96180470282	208283.697361	1
-37553051509.5	4.73239355876	5.84515244331	27405.4927016	1
-1.2048029839e+12	5.79871936312	-5.77104998718	155229.055521	1
-39378280678.5	-3.87286679772	-1.74600790573	28063.5994412	1
-129641810752.0	-3.80242712538	-8.10187523312	50919.8999907	1
-419102511760.0	-6.05448548325	6.40720409449	91553.5375353	1
-1909203916.08	-2.70434256625	-0.538667641277	6179.32669061	1
-17533483.9748	-1.89742440911	1.18406822275	592.173713676	1
-941153615.556	-2.88614900698	1.75455813004	4338.556481	1
-6.92241642091e+12	-7.6733865569	-2.11186169532	372086.452882	1
-23070979.2813	2.12114631011	7.10314679668	679.278744919	1
-3.69444667671e+12	7.15056888474	-1.00259393131	271825.189293	1
-1.66961868114e+13	8.328798878	-6.644768259	577861.346888	1
-6221207841.16	-1.25785159458	-8.97690960128	11154.5576717	1
-5.38875575736e+12	-7.49578849307	-1.10355776107	328291.204797	1
-74578200268.4	5.31924129522	8.64690679321	38620.7716831	1
-2.56886600244e+12	7.55226075137	9.43173463747	226665.656968	1
-1.00150334214e+13	8.40329238527	3.72026943005	447549.626777	1
-16383117370.7	-2.45840453961	-7.40596289437	18101.4460041	1
-995679371628.0	-6.53809493887	5.18890486672	141115.510957	1
-2.25485651851e+12	-6.79417294	0.0847509207232	212360.849429	1
-162707118956.0	-5.36489863101	4.90650563944	57045.0907542	1
-1.1782823404e+13	7.77799071024	-9.17341867666	485444.608664	1
-82571036.2438	3.36993396471	7.77950150346	1285.07616605	1
-1220209822.17	-1.52576521942	9.3519760774	4940.0603712	1
-513067728826.0	5.54416816483	-1.08635605397	101298.344392	1
-3.42963643941e+12	6.63248711901	-7.18338996445	261902.135899	1
-4.76949487732e+12	8.04034270403	9.07706640194	308852.549846	1
-366479871.751	-1.41576804392	7.20198224406	2707.32293284	1
-5307559110.04	-2.0241495083	-6.04866723074	10302.969583	1
-1.25769671625e+12	-6.72496879717	5.40809293206	158599.919058	1
-589104.275503	-1.51805413902	1.29352424356	108.54544294	1
-6.35002509127e+12	-7.45846846334	-4.06209773247	356371.297702	1
-1.28463879237e+12	-6.13106688371	-2.43985901301	160289.662323	1
-10679657406.7	2.03680894518	-7.94014430027	14614.8263131	1
-20435491.8383	-0.71522979798	3.03417569289	639.304203364	1
-15077848.1274	2.0883500619	2.02035668352	549.14204922	1
-1.41279845952e+13	9.09507933033	9.81656478383	531563.44109	1
-75205542529.4	-4.40977022749	-0.239861212507	38782.868004	1
-119584171580.0	-3.55928028321	-9.44126233933	48904.8405746	1
-6.51993005158e+12	8.08263420463	5.24093187097	361107.464658	1
-383106208583.0	4.88364806006	-5.73350364995	87533.5602594	1
-671308423440.0	-6.40751023857	7.02436804376	115871.344468	1
-4916.11548164	1.06128551621	0.811471423595	9.91715597154	1
-1.37278398528e+13	8.10887410127	-6.6292486252	523981.67626	1
-16628612157.2	-2.64074481294	-6.52584027648	18236.5633597	1
-5.23379679577e+12	7.22547655423	-4.66935998006	323536.606763	1
-4507029992.54	-0.0118045630318	-9.74317456718	9494.24035289	1
-705833743.448	4.00662888954	9.93083971606	3757.21637607	1
-3.95605406241e+12	6.70167708028	-8.12073925616	281284.697857	1
-1.56021930617e+13	-9.04366021712	7.0543981641	558608.862474	1
-3.21527342712e+13	-9.11990578825	-6.3708549316	801906.90571	1
-2400003255.87	-2.50719891499	-2.03014713344	6928.20793171	1
-1.01064017149e+12	-5.77982318651	-4.29321597366	142171.739209	1
-361326.259017	-1.47533411596	1.28845617846	85.0091339402	1
-33621846.1955	0.298784840935	-2.7734725052	820.022531144	1
-3.54791182968e+13	-9.66353791718	1.60959994152	842367.12064	1
-46566386.1129	-1.16076191351	4.4463750685	965.053236838	1
-22041992327.4	-2.15876652469	-9.82634459597	20996.186477	1
-1131805172.42	1.11188656951	8.13392097916	4757.74142593	1
-51365017.7284	2.86699874151	5.04151785892	1013.55827767	1
-3.18719575417e+13	-9.2965616955	-2.92111999378	798397.864999	1
-1.87578091429e+13	-8.444129668	-6.95335141178	612499.94519	1
-6689737.32025	2.8943548782	6.4741582704	365.779679695	1
-92237731.5746	-2.60215860361	3.10347544	1358.21745651	1
-786323619299.0	-5.08897235585	-9.50972641784	125405.23269	1
-797571661998.0	-5.76721576024	-2.27134703946	126298.983527	1
-29525629298.4	4.7456856988	6.93742720589	24300.464728	1
-401578840.221	1.22144338976	6.81541401094	2834.00367538	1
-48851319840.0	3.5555409138	-5.03605026013	31257.421468	1
-205580452775.0	5.20040842862	1.72544327956	64121.8297893	1
-5.69618358508e+12	7.4811006295	-2.12648964168	337525.808942	1
-472912144303.0	6.34305830413	9.05347304494	97253.4980661	1
-61558442518.7	3.05275544632	-9.41135474454	35088.0157661	1
-1.0890241781e+12	5.86678487672	-3.99417133325	147582.124805	1
-303517245.866	2.38351149178	0.719380465618	2463.80700238	1
-219914591879.0	-5.86133987917	8.61185148433	66319.6187988	1
-4732608537.82	-1.34150866772	-8.06111108664	9728.9347199	1
-50298679.5734	0.15065787745	-3.14315276943	1002.98236233	1
-56782.1252305	0.795378058852	1.21277999266	33.699705897	1
-5.6440912591e+12	-7.25379005138	-5.34034047787	335978.905859	1
-1.42376444377e+13	8.06113862669	-8.06409539564	533622.421526	1
-4.78905709674e+12	7.71167173282	3.84252802501	309485.28549	1
-1895353517.33	-1.94775418415	-4.04728835701	6156.87180103	1
-6558050772.79	-4.46543786505	9.25243961374	11452.5549762	1
-3.70668747124e+13	-9.71198603012	1.53825413819	861009.578487	1
-120941363784.0	4.75739743586	0.459094430425	49181.574555	1
-46647340552.9	-4.78109616624	5.39155192	30544.1780227	1
-49855302842.1	-3.82899256393	-3.10216783101	31576.9861904	1
-315096572.688	-1.52802327823	7.3388274696	2510.36481043	1
-2.23302277076e+13	9.13833229493	1.76448105379	668284.785217	1
-6384460.00151	-0.957123417689	2.79626066174	357.33629497	1
-1.2755540304e+12	5.62469425057	-8.32535922523	159721.885188	1
-844726338.372	1.51477301379	8.7054890291	4110.29521995	1
-780223564871.0	5.37333096361	-6.46832908014	124917.858201	1
-3.43729895124e+12	-6.7868599105	-5.13754710091	262194.544232	1
-2571149250.11	-2.13853666811	-3.88900795762	7170.98215239	1
-38369476276.2	4.49642391788	3.57764432081	27701.7964318	1
-609711450192.0	-6.2388256094	5.70019940058	110427.48301	1
-1545775.21124	-1.67874083796	4.11683349482	175.828131702	1
-114549347295.0	-4.04560282852	-5.50517979967	47864.2554098	1
-37173617865.2	-2.77676675818	-8.79787505206	27266.6895191	1
-221632064196.0	-5.40368780201	3.40506004556	66578.0841114	1
-9.43098774857e+12	8.21235095589	1.54492822465	434303.758873	1
-1.64703145799e+13	-9.0014176832	5.27334233038	573939.275183	1
-1.31687232925e+12	5.7283862912	-7.46782001322	162288.159103	1
-1623946740.82	-0.250038213091	-7.48563741799	5699.02928963	1
-33222733986.2	4.55333351248	4.68155570316	25777.0184419	1
-9.3860613606e+12	-8.60830273634	8.28678691231	433268.077767	1
-1.20534504941e+12	-6.53213944561	3.27249580018	155263.971958	1
-1.61619403705e+12	-6.8344930528	4.31606761586	179788.433279	1
-202569911469.0	4.31648636702	-6.59483502663	63650.5948865	1
-51748373.4317	-0.599751300715	-2.82585063463	1017.33352265	1
-173136550719.0	-5.51967796604	6.2176246101	58844.9744194	1
-1392413460.96	-3.0137697148	1.82950823761	5277.14593762	1
-59933797.3544	2.38981983231	9.01715627841	1094.84061615	1
-1774679878.82	3.99376322114	8.23737102511	5957.65034255	1
-2712627483.98	0.0971826123341	8.59129620406	7365.6330147	1
-269653166.01	3.75624603847	9.29825126865	2322.2969982	1
-1.05934151521e+12	6.86224009926	8.94291462984	145556.965839	1
-16480653332.6	4.67806988689	8.41521732608	18155.2490118	1
-34864495.5623	2.66551181293	9.98985349188	835.038884674	1
-82687877.7114	2.94944526564	5.1184666653	1285.98506286	1
-395860485.456	1.22607538906	6.80769538532	2813.75367379	1
-6705591.29638	2.70385016083	9.21687428359	366.212852861	1
-473792705.654	2.04278273346	9.7202129922	3078.2875338	1
-15562374.5999	2.32085964633	7.74467477962	557.895617182	1
-1072506953.56	1.33177508977	8.57900468289	4631.42948763	1
-77702811995.6	5.25091119092	7.72176612958	39421.5200105	1
-767969585.009	1.44335054025	8.34338013082	3919.10598579	1
-135090.320833	2.64033911488	6.26933325534	51.9791697662	1
-2532715809.6	0.592566794588	8.78737779785	7117.18457114	1
-2281405718.08	0.507016240843	8.47571228141	6754.85857655	1
-737079714.146	1.07815230258	7.35875992676	3839.47839043	1
-360078475.686	2.19337772499	9.98985349188	2683.57402383	1
-1907043593.22	1.15966196853	9.20344436222	6175.82965213	1
-212056549.139	2.08049273347	8.86522549771	2059.4006435	1
-220667699.85	3.61921805411	8.52278245898	2100.79842552	1
-17583516.1941	3.07819638228	7.04898074038	593.018002724	1
-1144568.69352	2.50197325001	7.48070233161	151.299046737	1
-2142478149.03	1.37812645053	9.98985349188	6545.95776096	1
-235613574.776	2.01444173011	8.71603046181	2170.77670966	1
-4375903931.39	0.207273300869	9.71481899552	9355.10976181	1
-5751.62823532	3.00903069192	9.31292395823	10.7266135214	1
-8264321434.04	4.49154224906	8.84073241814	12856.3769666	1
-132468022.974	1.71439909343	6.97299029749	1627.68562295	1
-31096099.4564	2.65366875095	9.84532314692	788.620324872	1
-18667391.4221	2.62580002158	9.36135925419	611.021976786	1
-95345856.0998	1.45359814867	5.82873276846	1380.91170958	1
-65956.3334663	3.14935846073	9.35542743077	36.3201644029	1
-102829244.251	3.38326907637	7.667091907	1434.07981392	1
-2207403885.97	0.565327575795	8.47079950141	6644.40198566	1
-898519149573.0	6.53720818881	6.12593952594	134053.657136	1
-115025.245443	3.26257742298	9.98985349188	47.9638674608	1
-3212870760.76	1.01813632709	9.98985349188	8016.07230774	1
-79362806391.7	5.40318545353	9.23921445266	39840.383129	1
-341780780.007	1.78589234236	8.30202664221	2614.50102846	1
-109655771.882	1.71638051828	6.79356380634	1480.91710278	1
-2154176447.41	3.7601950503	6.04203910095	6563.80445899	1
-49070293.1205	2.48975769756	9.34283986616	990.659320898	1
-2768127775.67	-0.433409619108	8.8125451469	7440.60182653	1
-532193470.31	0.658079430369	6.14479108596	3262.49435768	1
-1039680572.19	1.7135151944	9.68853548984	4560.00125783	1
-28358797.0561	2.14926119527	7.361202712	753.110860893	1
-425092063.408	1.69901925905	8.28602110964	2915.79170995	1
-6539968813.21	4.54733386593	9.98985349188	11436.7554967	1
-831205522.342	3.75019318681	7.68452579604	4077.2675255	1
-14042622812.7	4.51831658231	7.47444495054	16758.6531762	1
-365090579.812	1.8701518004	8.69499533061	2702.18645247	1
-1196062292.93	4.12024409551	9.98985349188	4890.93507279	1
-71000607.4791	2.32343004049	8.84780707204	1191.64263823	1
-8962420.81011	3.10000890414	7.56318591959	423.377424853	1
-946914313.282	1.84216257239	9.98985349188	4351.81413819	1
-8410619383.16	4.37803665259	7.78376928555	12969.6718421	1
-594398643.514	3.95147677416	9.74971410579	3447.89398009	1
-4455.89254586	3.12537062808	9.98985349188	9.44169073039	1
-6349544.65423	3.21042397464	8.43206376378	356.357854912	1
-1096416475.13	1.66009481678	9.59867280049	4682.76942955	1
-5770157.1157	3.37275338193	9.54767856561	339.710420781	1
-2075705.18805	3.19270293512	8.78288323397	203.750169163	1
-77119897236.5	5.19442371584	7.16896596585	39273.3745018	1
-23914804.2846	2.33269710916	8.06790584017	691.589555564	1
-869650036.392	3.90762917784	8.81818038925	4170.49166832	1
-119027296.555	3.60764717891	9.09580448475	1542.90179816	1
-557984261.812	1.72083363761	8.74062123485	3340.61151047	1
-10861113511.0	4.65826737504	9.56476114013	14738.4622755	1
-2168116826.3	1.36935424183	9.98985349188	6585.00847028	1
-2682689906.62	4.10375051205	8.28784944595	7324.87529997	1
-839422190.705	1.89457333463	9.98985349188	4097.37035692	1
-105742530260.0	5.45868182089	8.35714541255	45987.5048815	1
-303247765.797	1.87125835759	8.46341589194	2462.71300472	1
-37796996694.7	5.07172578847	9.14597858106	27494.361857	1
-3715231.23123	2.46345185628	4.42406743896	272.588797087	1
-13685519.7975	3.12567248746	7.49242881312	523.173416395	1
-654573313.268	3.84684902165	8.78982947882	3618.21313538	1
-5976954.37017	2.94616571847	6.83068523098	345.744291459	1
-72572211462.6	5.3486158634	9.09387244601	38097.8244691	1
-971248056.139	1.76068998016	9.73840032995	4407.37576688	1
-1261479706.2	1.46216270697	9.22501604741	5022.90694236	1
-2253783579.27	4.14329873896	8.97915217585	6713.84179238	1
-24635147354.6	4.84177157768	8.54907758133	22196.9130088	1
-111190385.511	1.64396837462	6.56375749131	1491.2436883	1
-33203602.6639	2.5567119583	9.38718447708	814.906179233	1
-300546.800658	2.85476156378	9.01042060435	77.5304049138	1
-85913560.8876	3.37207777861	7.75815100443	1310.82845767	1
-2405511636.06	0.611925931132	8.70272052993	6936.15403152	1
-86212035.2024	2.04215940067	7.7925930602	1313.10347335	1
-18565719.0847	3.15036679848	7.46568173768	609.355733022	1
-981711423.43	3.23697064521	3.82512339443	4431.05275259	1
-358942311.963	3.60558923839	7.83060470201	2679.33690807	1
-16834269.0375	1.66847364393	5.19170615183	580.245989579	1
-1640.25622189	3.14378033754	9.98985349188	5.7299910444	1
-269499768.945	1.96037058696	8.66043184793	2321.63636398	1
-144401655193.0	5.75129968032	9.90033677779	53740.423369	1
-2469007426.84	0.308583449777	8.47771916765	7027.10100713	1
-734340.487949	2.64961447081	8.10888706658	121.189262857	1
-562.811199122	2.81620355353	7.95561055751	3.35915121923	1
-182461.903793	2.72824671487	6.68555499808	60.4091528561	1
-2250540.25734	2.60963998347	8.25786246038	212.157566021	1
-14599822.2537	3.00519530057	6.7152839181	540.366979697	1
-3649581552.11	0.864147195915	9.98985349188	8543.51397669	1
-366662204.501	1.53947696258	7.57355088092	2707.99632896	1
-453861377.224	1.39192134627	7.42624286793	3012.84376829	1
-6466870405.83	4.15733608701	6.62385057805	11372.660557	1
-125275663.451	2.20857303173	8.85450287034	1582.88132742	1
-69106479.2462	3.18924018499	6.7494883342	1175.64008633	1
-1008304270.83	3.77266179105	7.53747190962	4490.66648109	1
-4443761.33844	3.42044116297	9.98985349188	298.11953046	1
-2372870462.88	4.03213631074	7.96370343116	6888.9338279	1
-535636458890.0	6.37404900919	8.46121390427	103502.314843	1
-589402204.883	2.03255134237	9.98985349188	3433.37212159	1
-2024.78873976	2.84666528953	8.27542273725	6.36580299148	1
-57050397.2837	2.10106044629	7.680901713	1068.17974768	1
-1644142129.8	3.44667401899	4.3109621041	5734.35633909	1
-7743960.02326	2.74447435675	9.50825637556	393.546983393	1
-66896120.4551	2.56757850684	9.98985349188	1156.68597155	1
-566482950.975	3.76540262753	8.38316554402	3365.95588907	1
-851418861.746	1.31930311713	8.16430065732	4126.5454393	1
-199050428112.0	5.50134737056	5.15009176798	63095.2340693	1
-428447188.985	1.55602643607	7.83136306304	2927.27583384	1
-74764339.5328	2.45505311029	9.5211404216	1222.81920918	1
-191878695.49	3.46143298162	7.56233960498	1958.972674	1
-1693472728.16	4.12864063639	9.42336508757	5819.74695248	1
-31574900.0129	3.38290363887	8.63513996492	794.668501912	1
-461952973.521	0.472652674483	5.73638887861	3039.58212557	1
-3733676403.59	3.98105498166	6.55767508454	8641.38461703	1
-87403.1406997	3.25512848824	9.98985349188	41.8101720509	1
-282156604.332	1.60610436582	7.45313296265	2375.5277549	1
-21083766806.5	4.5547566221	6.42027174487	20534.7348694	1
-151772199935.0	5.65169377295	8.47395719382	55094.8636329	1
-670178050.179	1.16555902484	7.40919722587	3661.08741104	1
-9168090.42373	2.68561580677	9.27497353701	428.207702111	1
-794008906.475	1.27770939307	7.94516119307	3984.9941226	1
-68092632202.6	5.25530678392	8.41273453986	36903.2877137	1
-832468302.631	3.92243172052	9.00438694272	4080.36347404	1
-125588436.724	2.2573386767	9.07461694271	1584.85606985	1
-938472351.572	1.42966198072	8.62586879394	4332.37198993	1
-12247.0857848	2.87572390588	7.9214611565	15.6514979675	1
-1456897129.92	0.885088130317	8.13045120325	5397.9572642	1
-104593521.027	1.91270994871	7.46042851319	1446.32999285	1
-141430700.286	3.75255116108	9.98985349188	1681.84839786	1
-1547193264.93	-0.336673417011	7.57051624033	5562.72103618	1
-822814681.101	1.67500458126	9.17445509091	4056.63575512	1
-16982614.6925	2.70368383455	4.90180652267	582.796981395	1
-19845226989.4	4.66260193091	7.62991397972	19922.4631965	1
-103155612.597	2.49055413086	9.98985349188	1436.35381422	1
-13610988889.7	4.56487141223	7.99812272274	16499.084151	1
-690788898.848	1.3710498066	7.97635077981	3716.95816558	1
-180075009.287	2.09829985343	8.75780846664	1897.76189587	1
-729734327.461	0.99017662791	7.16130663838	3820.29927844	1
-1961155360.63	3.80043708333	6.53447068454	6262.83539942	1
-24871656547.5	4.49954536338	5.31575035137	22303.2089838	1
-7528505849.95	4.36347771921	7.96772547613	12270.7015703	1
-60397051090.3	4.98335436747	6.19526425763	34755.4459306	1
-179367728.049	3.6243968099	8.79212534112	1894.03130614	1
-4182150.64751	2.49431186766	7.91563448456	289.211065873	1
-4847236.54797	2.96640008563	7.04598219618	311.359532747	1
-146334126.415	2.36684689727	9.73583251581	1710.75496667	1
-1419831169.04	3.68363943138	6.27423797682	5328.84822532	1
-1400822117.74	0.680845866945	7.73882029496	5293.05605322	1
-1698165970.85	1.16906844585	9.00070893405	5827.8057144	1
-3155661972.4	3.87004113096	6.06871286285	7944.38414703	1
-2748374753.53	4.21240819077	9.13991467242	7414.00668319	1
-612728.312746	2.85635892022	9.19442328784	110.700469411	1
-3421430.54661	2.686368806	8.82513212421	261.588682104	1
-3065911866.07	4.09200238363	7.90082150977	7830.59623203	1
-792182073.386	4.03628417036	9.98985349188	3980.40720221	1
-4498376533.88	4.20706862531	7.96554936169	9485.12154405	1
-60072712.7998	1.5230040065	5.62988131846	1096.10870066	1
-153793383.547	1.46043532213	6.32047587573	1753.81518371	1
-274972682.944	3.66359558318	8.58664908815	2345.0914026	1
-5699952.99177	1.59414958126	4.37784357139	337.637509036	1
-12294615755.6	4.53409000503	8.04059860515	15680.9538976	1
-2358242698.13	3.8491835932	6.53397463609	6867.66728885	1
-1253415969.53	3.9394507157	8.44948629396	5006.82728065	1
-91536220.8722	2.31375833928	9.02950363318	1353.04266197	1
-5895315.31453	3.43900709886	9.98985349188	343.374917493	1
-2292661260.2	4.26758437547	9.98985349188	6771.50095856	1
-17191242.2787	3.52110676284	9.98985349188	586.365818621	1
-361988355.665	0.949302614403	6.08835095504	2690.68153838	1
-63898591.6476	1.47389903266	5.53429685069	1130.47417513	1
-781081.563904	2.2965395623	6.38452459952	124.98663509	1
-339453158081.0	5.79568648902	4.88932458784	82395.7715035	1
-928.751450593	2.82515772901	8.08060626557	4.31308496822	1
-1572431695.23	0.711980005563	7.9954569114	5607.90816012	1
-12941621.6943	2.44307828401	8.2195720222	508.755797569	1
-208242991646.0	5.8188769035	8.46001668118	64535.7252454	1
-989399620.131	0.944693922903	7.56205422654	4448.36963733	1
-194787.553386	2.77387704331	8.46426094348	62.4161737104	1
-14154196481.4	4.56164475171	7.84233395065	16825.0982064	1
-6593015881.22	4.36519307563	8.34429890298	11483.0447901	1
-830047889.798	1.36238666048	8.23911862208	4074.42730008	1
-153228881.628	2.09131800072	8.55619695247	1750.59351656	1
-29750048.6758	2.34147964092	8.25662768636	771.363080001	1
-4120635916.67	0.508439092533	9.78631355323	9078.14509474	1
-2358788.6526	2.49448215348	7.68861457583	217.199909588	1
-273018621.846	3.46529440758	7.18056783519	2336.74398782	1
-2499514.69965	2.93684578827	7.14238390764	223.58515529	1
-2788599.92246	3.21031701983	8.78536084134	236.161017363	1
-30366194.2334	2.62458076547	9.67530530474	779.309894933	1
-4952108408.1	0.119475454608	9.98985349188	9951.99317673	1
-41425414.0154	1.81515782932	6.3106889167	910.224317397	1
-76856759.6611	2.17023732498	8.22908210301	1239.81257491	1
-109933810.471	1.47979665653	6.04020485704	1482.79338989	1
-64630452305.5	5.04245507186	6.46942008529	35952.8725714	1
-6818714.59682	2.81422595989	6.00676158268	369.288937838	1
-1045166614.78	3.76050796485	7.38538891003	4572.0162208	1
-194616130.75	1.80954017552	7.71542839897	1972.89701776	1
-36953940.3316	2.31037758718	8.26697390944	859.696943292	1
-2309561.54923	2.44170121675	7.42081886306	214.921517437	1
-53855332.872	2.28461507361	8.43845231647	1037.83750419	1
-300401470.513	1.39941730802	6.90909467076	2451.12819696	1
-80977044.4606	3.35015779348	7.6639384318	1272.61184848	1
-16418116462.4	4.65141950152	8.17931538133	18120.770659	1
-126819794.236	2.44984497802	9.98985349188	1592.60664082	1
-359565382.41	3.63045660565	8.00842431234	2681.66136488	1
-35693578291.8	4.8676045569	7.35239402562	26718.3750603	1
-778596443.811	1.65181630325	9.00998058615	3946.12834357	1
-110726781.594	2.96152932321	4.9180152756	1488.13160021	1
-1.74197417705e+12	7.14545107009	7.8584418983	186653.378059	1
-666236213.502	1.50035059235	8.29261985447	3650.3046856	1
-166688379.237	2.39146617269	9.98985349188	1825.8607867	1
-12618719982.7	4.48750493737	7.53844134646	15886.2959711	1
-674373001.268	1.98255180607	9.98985349188	3672.52774707	1
-3339047.42416	2.88293011419	6.71480638952	258.420154315	1
-237493918.023	3.67196505555	8.82255256807	2179.42157192	1
-17821.3830154	2.49829509058	6.64934030363	18.880024715	1
-6574192.71189	2.96633376213	6.90509112555	362.607062687	1
-1176192517.19	3.47033092899	5.08328535162	4850.13921155	1
-2433312324.63	1.27968098941	9.98985349188	6976.11973236	1
-986164624.623	4.04420276678	9.69838126773	4441.09136588	1
-6008830737.58	4.46221901505	9.44692408873	10962.509511	1
-230351096.382	3.41431779679	7.03093818928	2146.39743648	1
-731902540.264	1.0575557684	7.3038645767	3825.97057398	1
-680575705.261	1.75158932101	9.14162561263	3689.37855646	1
-608247.734661	2.68219907811	6.15753773268	110.29497888	1
-1139969349.19	1.00136835699	7.91278226501	4774.87036594	1
-65893973.739	1.87892518246	6.91741877319	1147.98933029	1
-4379276.71893	2.2273079851	6.67683295471	295.94858008	1
-3030674552.34	4.20903699725	8.89830071738	7785.46665747	1
-43021704.3669	2.63602065129	9.98985349188	927.595879147	1
-1533755106.61	3.8506695976	7.39100084625	5538.5108251	1
-3620461.59055	2.79423703269	9.4383138757	269.089686692	1
-3171478010.45	4.11511495418	8.01533496593	7964.26771503	1
-428443095.746	3.92331082354	9.98985349188	2927.2618507	1
-10623704774.0	4.43651859484	7.61427500366	14576.4911933	1
-41371817.7026	1.65570604237	5.75666571912	909.635301494	1
-448307593.266	3.75325899642	8.62181549342	2994.3533347	1
-5284010.53022	3.1500331093	8.13256242671	325.084970857	1
-8972771116.77	4.48289777739	8.52746298157	13396.097281	1
-1778286942.1	1.26764938319	9.32938932214	5963.70177571	1
-9905839205.17	4.30401855069	6.66519970084	14075.3964112	1
-128693269.515	-1.44482382281	6.08545275744	1604.32709195	1
-317335782833.0	6.09367415269	8.91224610546	79666.2767844	1
-10564376.4929	1.93580334958	5.88926022614	459.660263162	1
-2105567551.21	1.36179555874	9.91004115082	6489.32593202	1
-421738600.265	3.67903993294	8.15287196743	2904.26789966	1
-18178790415.3	4.66803882735	7.98688791805	19067.6639454	1
-186247227.392	3.67450420806	9.11694004039	1930.01154803	1
-402759441.404	3.7469191414	8.71904507982	2838.16646019	1
-1056616276.4	1.26033939815	8.36851671643	4596.99092404	1
-108377131.031	3.48976835617	8.3495685502	1472.25767048	1
-49120483718.0	5.062343554	7.92791194861	31343.4151679	1
-151131446.722	1.7252537809	7.14548724911	1738.57095401	1
-6330898883.05	4.32066435741	8.06557542562	11252.4654049	1
-4027743223.17	0.718417028926	9.98985349188	8975.23618024	1
-540585642.957	3.85741702043	9.15257947238	3288.1169211	1
-227504965.723	1.72551970301	7.59539378456	2133.0961868	1
-638633410.91	-0.377678365946	6.11925286149	3573.886994	1
-2401783553.1	0.702027812034	8.81791860643	6930.77709133	1
-68035766.3726	2.23724844339	8.41844080599	1166.49704463	1
-158464180036.0	5.54512840715	7.02594234142	56296.3906547	1
-552512979.16	2.0275919275	9.87579478363	3324.19307665	1
-60861881.7266	2.77036824848	4.35808820385	1103.28494153	1
-11396050950.6	4.68037045389	9.62437411114	15097.0533231	1
-26505561445.6	4.6792089745	6.72574882133	23024.1444779	1
-85578960.4433	3.54430660297	8.95406289401	1308.27337989	1
-871384312.72	0.714619798386	6.97177006502	4174.6480429	1
-5226159232.7	4.23238416159	7.8070330535	10223.6580871	1
-734297034.707	1.94938082226	9.98985349188	3832.2239916	1
-423447126.239	0.985919999231	6.36661382283	2910.14476486	1
-474735507.012	0.911195833822	6.38126052791	3081.34875792	1
-771901179.328	3.73211367557	7.66635614335	3929.12504436	1
-801.89271689	3.00173825999	9.0139346921	4.00818253938	1
-105621855.949	1.72329120106	6.7814243309	1453.42256301	1
-55259572.6553	1.54451710132	5.62742199692	1051.28087625	1
-36530814.9488	1.75655408687	6.00813277333	854.760976326	1
-46559112.1096	2.56109864595	9.66171048988	964.977859779	1
-1749188165.88	3.747241148	6.35601109606	5914.70737614	1
-31527980.1504	2.14585778674	7.42031367328	794.077849257	1
-188286298.767	2.11113082219	8.86063679556	1940.54786156	1
-1689895.97104	2.59846951459	8.09847270631	183.842179855	1
-28633569.6417	2.33484348494	8.19916358398	756.750566902	1
-197063487.905	3.29486468646	6.40641786306	1985.26315278	1
-8548496345.1	4.11357542436	5.49090674387	13075.5469075	1
-518680.155581	2.80870302899	6.89594002516	101.851022501	1
-105741715268.0	5.32616482153	6.92773974006	45987.3276608	1
-54595791289.3	5.2018307207	8.88584987905	33044.1496458	1
-80084413.4896	2.25860685645	8.65657447884	1265.57824628	1
-35171216193.0	4.94580737513	8.18016958063	26522.1477993	1
-86352442957.3	5.47991639993	9.64868207072	41557.7773608	1
-81700457597.8	5.34115807458	8.42721501162	40422.879066	1
-10189271.0808	2.80586225406	9.98985349188	451.426017515	1
-2916387850.65	3.65932036817	4.65553018781	7637.26109549	1
-183041881.315	1.41319793067	6.37109778561	1913.33155882	1
-206869.826259	2.58362522175	7.46134408627	64.3228124238	1
-12012045.477	2.62161964134	9.08086178582	490.143792385	1
-11471637706.3	4.34876065324	6.60894570935	15147.0378013	1
-219821389696.0	5.94151881086	9.55652095682	66305.5638235	1
-3032300901.37	3.98297035201	7.04438320517	7787.5553324	1
-12565138118.4	4.09634457671	4.19316303374	15852.5317346	1
-5242395.50998	2.18692317065	6.57816498229	323.802312951	1
-2062464958.93	-0.274488192023	8.08841896515	6422.56173238	1
-7741113.77701	2.42936892927	7.88029632894	393.474653838	1
-28710638.028	2.26592527918	7.88426414428	757.768294555	1
-828522574718.0	6.75594482659	9.76896510438	128726.265752	1
-34772975701.2	4.76069804287	6.42927633165	26371.5663936	1
-1626201860.84	3.77544769401	6.70729618512	5702.98494162	1
-947281523.026	3.97153547655	9.18232182445	4352.65786482	1
-4000333.27183	2.1179479154	6.16381164223	282.854544085	1
-142646837.3	3.7098017313	9.66174989502	1689.06387495	1
-9066749348.83	4.64633857094	9.98985349188	13466.067986	1
-761691.470128	2.82803549043	6.90195720082	123.425512255	1
-78957322.845	1.71847210074	6.49733138831	1256.64095293	1
-128937836415.0	5.57536005203	8.55454282612	50781.4604784	1
-14598318067.1	4.63485202149	8.41517386766	17087.0231863	1
-79183351.7433	-1.16190837916	4.89088478501	1258.43834276	1
-22644014.0864	2.72055341245	9.98985349188	672.963824734	1
-472788376.947	-1.6178550567	8.1565614254	3075.02318147	1
-408274229.773	3.90231934599	9.89039288279	2857.53121123	1
-372975003540.0	6.05463715924	7.2744775688	86368.397408	1
-121260222.532	3.73184392625	9.98985349188	1557.30680289	1
-19334474256.7	4.51333204073	6.3515790523	19664.421811	1
-728384420.644	1.40329965876	8.14711483978	3816.76413216	1
-3147504209.1	0.494097885775	9.15135056578	7934.10891088	1
-177490.105258	2.46298782161	6.82420157821	59.5804479514	1
-169116309935.0	5.75134139295	8.96668673734	58157.7698913	1
-7126291446.99	4.57278006355	9.98985349188	11938.4181937	1
-12599224169.5	4.21406885807	5.16326264759	15874.0191325	1
-16660985.5924	3.23396518772	8.06633250494	577.25188568	1
-258418037.767	2.28551203084	9.98985349188	2273.4029082	1
-10960837.2852	3.02731346009	7.0103382504	468.205909165	1
-119872530.161	2.18328945324	8.69990696607	1548.37031452	1
-3361922.85904	3.40324998993	9.98985349188	259.303846585	1
-915651984.747	3.67144277036	6.9432567486	4279.37375355	1
-111691111.273	2.06208996172	8.11675852054	1494.59768939	1
-8449991.42773	2.56233429872	8.58707884286	411.095920957	1
-1999077252.27	0.981439150818	8.91501242761	6323.09616193	1
-33919170.4262	3.05230546774	6.45400268946	823.6403561	1
-53968.6217007	2.86549045061	8.7530149546	32.8542251004	1
-405435032.134	1.46598705692	7.48518485342	2847.57803587	1
-3030908645.58	4.19753146083	8.80136634839	7785.76733144	1
-35596356.9804	3.30110592718	8.00167834144	843.75776576	1
-102402.70571	2.4257025967	5.22659024053	45.2557376156	1
-251711086.842	2.13377417379	9.2884137517	2243.70714767	1
-24174564.3233	2.90005948616	5.78027815945	695.335396869	1
-1951347947.92	4.22932015282	9.98985349188	6247.15607184	1
-3701617426.99	0.844973899588	9.98985349188	8604.2052839	1
-1663037.4829	3.20485016301	8.93872072827	182.375374793	1
-949869208.882	0.36939920874	6.73812315846	4358.59888098	1
-1655315545.0	3.87989805519	7.47369165536	5753.80838469	1
-606687219644.0	6.43268941151	8.19459247747	110153.276814	1
-3901290097.38	4.13026726468	7.66579999531	8833.22149475	1
-164373.063912	2.73134204148	6.72307886703	57.3366283555	1
-13604120.3124	2.58985874123	8.98571762642	521.615216343	1
-598038367.595	3.59741655925	7.06629937805	3458.43423815	1
-265911443.455	3.64403772402	8.48407859235	2306.12855166	1
-167052866.805	1.26225798927	5.86855799296	1827.85594722	1
-2185253.5745	2.62346905544	8.31932922718	209.05764555	1
-12664839551.7	4.40523212301	6.795080831	15915.3005332	1
-285437517.859	3.16456676422	5.1312320522	2389.29914093	1
-2943405933.54	4.29476548587	9.69189643334	7672.55620367	1
-1.35565897861e+12	7.11081360418	9.98985349188	164660.801566	1
-383961838.542	3.30935330403	5.69272195611	2771.14359038	1
-41804706571.8	5.11210822731	9.13412614844	28915.2923461	1
-262059915.929	2.28184980168	9.98985349188	2289.36636348	1
-1001214798.96	3.69717551199	6.98511338603	4474.85150669	1
-1711194730.67	0.405155037095	7.81252648289	5850.11919888	1
-6056486.08237	2.60554677864	8.64752732852	348.036994184	1
-1460820728.17	0.306177632104	7.4454381934	5405.22104923	1
-84524836871.3	5.3525210691	8.37715920481	41115.6507604	1
-1471.99009629	2.57019210405	6.43375692	5.42839523773	1
-10615341.704	3.22996941858	8.2977670272	460.767687401	1
-46706.5941425	2.90339987389	8.94877892569	30.5640238807	1
-277051818.014	3.25464582667	5.74621847119	2353.94060842	1
-2310869.76628	2.84619229768	6.64625240696	214.982378344	1
-1631.59162132	2.69265631426	7.41921047145	5.71484954812	1
-450399368.422	1.93156980434	9.20861023215	3001.33093745	1
-1366957.21688	3.08069137977	8.22173724735	165.345613823	1
-937741295.938	0.877827017802	7.35136237649	4330.68423536	1
-12543571103.3	4.43351605512	7.07547158732	15838.9211152	1
-904927.353941	2.91209205634	9.6242855967	134.530943473	1
-822213506030.0	6.52619155544	6.78549576812	128235.214043	1
-54279339.5322	2.14348296059	7.82036393395	1041.91497653	1
-676777815.455	1.5746705883	8.54484903119	3679.07003695	1
-96822268.1487	3.57432994902	9.05436305081	1391.56221228	1
-12717945220.7	4.53450146783	7.93786079936	15948.6333095	1
-415928501.504	1.39007626569	7.30263881021	2884.19313808	1
-961967668.028	3.94180567248	8.92147759241	4386.26873188	1
-72517715.549	2.98852618928	5.46667864203	1204.30658001	1
-1.44227391015e+12	6.99167840745	7.67632658696	169839.566071	1
-25707.1022728	2.68246888604	7.64111221053	22.6753107672	1
-5004019375.2	3.99886459466	5.99340566571	10004.0185691	1
-73220608772.8	5.38916664764	9.48592564854	38267.6387498	1
-1749139108.56	4.1503386708	9.54110663385	5914.6244343	1
-880278047.197	1.6274982544	9.12602187519	4195.89811264	1
-2279753082.66	1.33139568311	9.98985349188	6752.41154557	1
-222995108.145	2.26629858415	9.72984907677	2111.84805102	1
-67471799.7968	3.18017275187	6.71217674099	1161.65228171	1
-988144303.236	-0.31831467186	6.76751415961	4445.54677091	1
-4319062332.73	4.1848888348	7.87793899205	9294.15120828	1
-26327204426.9	4.88165252468	8.6873872845	22946.548511	1
-148708035.714	3.64354520411	9.13104330062	1724.57552515	1
-2819558398.45	0.677079235263	9.12405861392	7509.40530247	1
-2566213.11707	2.74180214822	9.01252006796	226.548648229	1
-363866329.215	3.89559602046	9.98985349188	2697.65205539	1
-5409379170.23	4.39545481775	9.12698772259	10401.326042	1
-4086553.20631	2.40023354923	7.44613102437	285.886501604	1
-7135594.17856	3.35117634957	9.30101963573	377.77230079	1
-65443153.2429	3.44941912698	8.52498391424	1144.05554609	1
-100778796.935	3.38077820084	7.66928664379	1419.70981766	1
-52918964.7794	3.54700285728	9.3839047329	1028.77564282	1
-268597697627.0	6.06589348664	9.72701040705	73293.614678	1
-53464321.1983	3.32300125054	7.83505381204	1034.06307914	1
-61660582.0866	2.54662909397	9.81414622846	1110.50063908	1
-4728674.73785	3.13033399614	8.05833081974	307.52808397	1
-819851566.51	3.64204196567	6.90652628817	4049.32480271	1
-1246467.821	3.07695907967	8.2284166768	157.89041799	1
-2258797330.36	1.33462789078	9.97952011759	6721.30542639	1
-6393775.88159	2.15429539593	6.52848568741	357.596903377	1
-147162726204.0	5.42754759581	6.17047210677	54251.7697786	1
-6758931310.79	4.33386378154	8.0048432313	11626.6343472	1
-4925917.91565	2.35044851002	3.75810692372	313.876386474	1
-94679098.3685	1.51001289308	5.98933661015	1376.07485081	1
-9174551498.6	4.29252396534	6.79174060002	13545.8860913	1
-1499794168.63	1.07903976348	8.56489673683	5476.84976974	1
-12180379.6543	2.22283161884	7.15924754508	493.566227329	1
-1756769731.86	3.98976580483	8.22500495163	5927.51167563	1
-24648791747.8	4.79764942536	8.12158924589	22203.0591357	1
-18543420711.7	4.48220890775	6.21726679064	19257.9441857	1
-1512.54010894	2.93359105005	8.73876509654	5.50258803745	1
-43107763.1971	3.60913153712	9.98985349188	928.523177748	1
-799714108.368	1.73622535631	9.3380401289	3999.28521051	1
-940802.402107	2.81645452216	9.08944759851	137.171701583	1
-989424988.681	1.67598284016	9.47822857454	4448.42666583	1
-135479444.083	2.13086169409	8.59618994685	1646.08289868	1
-56898140.9514	3.38098547766	8.17363387177	1066.7534142	1
-54264630013.4	5.06728978	7.53156212502	32943.7793869	1
-5161367382.67	4.13514078924	7.02454101061	10160.0860076	1
-63684380189.0	5.22435294278	8.40711831032	35688.7601887	1
-736935408.877	3.75903049577	7.94040697592	3839.10252601	1
-844746430.647	0.765512386656	6.99716286851	4110.34410246	1
-62198249846.6	5.18905026813	8.15063621796	35269.8879635	1
-3001509167.4	-0.167803967506	8.82960748958	7747.91477596	1
-1292998.23976	3.3520085548	9.98985349188	160.810424003	1
-384984755.804	3.50872688467	7.04947380285	2774.83245328	1
-1263668.39041	3.33222901315	9.86465055337	158.97608462	1
-12818014418.2	4.70150737532	9.45602790365	16011.2550536	1
-219918359.792	3.34543253689	6.61837820788	2097.2284624	1
-3387954539.34	0.948535510615	9.9725297513	8231.59102571	1
-935164380.109	0.759047077387	7.15237609103	4324.72977536	1
-18931459.0098	2.74142152164	9.98985349188	615.328536531	1
-545895052.352	3.61700775797	7.34046682624	3304.22473127	1
-58570757859.9	5.15658752541	8.09481015527	34225.9427514	1
-53153385.8664	3.6207714403	9.9096993928	1031.0517664	1
-107236.584864	2.26141556302	4.44526738544	46.3115468345	1
-37952060.9994	2.0772713408	7.26474979968	871.229732999	1
-2400851635.7	0.992493355402	9.30936423233	6929.4323535	1
-135561898487.0	5.69299606451	9.59627749209	52069.5493525	1
-700834262.176	3.49542180139	6.10433369141	3743.88638599	1
-193060257.699	2.01998106064	8.51197621969	1964.99495715	1
-202969572.646	3.28767754232	6.32601234788	2014.79316075	1
-94293349.5197	1.86509983217	7.18335154197	1373.26873483	1
-53346195.6787	2.10216489035	7.63111425072	1032.920104	1
-1461572397.46	0.847792534295	8.07170283988	5406.611506	1
-2193481251.71	4.17571555769	9.30436226427	6623.41490939	1
-3858769.35585	3.04150093584	7.59653052966	277.804634212	1
-122921941.787	3.33161967639	7.14683688476	1567.94096299	1
-662009695.719	3.50058995984	6.22714509972	3638.70772968	1
-201806891.356	1.57589729871	6.96528505988	2009.01414997	1
-4275201060.63	4.09431996013	7.15238750955	9246.83844566	1
-24016304.5309	2.64502513419	9.62360830444	693.05563867	1
-22803831.8748	2.45999946522	8.64621272665	675.334483917	1
-501480.30222	2.9282970912	9.55691025599	100.148058979	1
-59151.4558465	2.41454083431	6.39917057026	34.3955925935	1
-4277290593.37	0.398311814484	9.77568711881	9249.09789629	1
-117717528524.0	5.40637446798	7.20566205442	48521.6505337	1
-49130052876.6	5.20644270631	9.40710953455	31346.4680237	1
-302234068.73	1.47333241521	7.1289029715	2458.5933788	1
-42461.8009356	2.88584270469	7.82226476315	29.1421291543	1
-532477727.186	3.9343735927	9.77424957246	3263.36552832	1
-16900559876.6	4.70496949553	8.58264114037	18385.0808418	1
-52774167.6885	1.71606300145	6.14932921865	1027.36720867	1
-1211543354.25	1.18212748926	8.41344471155	4922.48586719	1
-23924669.4518	3.34903543828	8.59646928358	691.732185683	1
-502452156645.0	6.39982647816	9.30090645499	100244.915746	1
-44770715.0759	3.31558372036	7.92568375698	946.263350865	1
-1253520552.48	0.911108012235	7.90615360353	5007.03615698	1
-6730197530.47	4.44505847254	8.9928465927	11601.8942693	1
-19515598931.7	4.887853147	9.84077048901	19756.3149059	1
-1807823527.43	0.620021339366	8.13870314784	6013.02507697	1
-170244604.724	1.01449919996	5.32482821795	1845.23497749	1
-3539122535.56	4.21066157591	8.56292538403	8413.23069569	1
-33336198.2315	3.04448756701	6.418726033	816.531684812	1
-3801107852.16	4.16350856457	8.00256867782	8719.06858965	1
-1049730439.84	4.09289893624	9.98985349188	4581.98743171	1
-23479451.0942	2.93480998802	6.00251167221	685.265678083	1
-2925931024.97	0.966522296622	9.68044759704	7649.74643547	1
-3696749682.47	4.38822239658	9.98985349188	8598.5460211	1
-245620198.025	1.67067151351	7.49852534525	2216.39436657	1
-1094677624.61	1.66156466829	9.60083880842	4679.05466092	1
-1189992376.4	3.89449589274	8.18846613148	4878.50874302	1
-4903841698.59	0.196488463678	9.98985349188	9903.37487928	1
-10388.6520182	2.55160896373	6.16418551887	14.4152944228	1
-196595764.293	1.81566311839	7.74886847969	1982.90577525	1
-1402288007.75	1.63203813846	9.94051579021	5295.82478775	1
-187300913.973	-1.75033562195	7.4544594407	1935.46333138	1
-31152279649.0	4.51683439152	4.60669458879	24960.8812546	1
-601098554.51	3.72353279702	7.98264430462	3467.27142258	1
-21045.177372	3.22250394062	9.98985349188	20.5166084032	1
-4123.87320257	2.62342189864	6.62841854884	9.08323383948	1
-51662578.9899	2.60876813103	9.98985349188	1016.48984622	1
-119587802.45	3.43484321654	7.87309776537	1546.53033487	1
-1012013504.68	1.16249488665	8.05877266293	4498.91877246	1
-798375984.19	1.2925785406	7.99203470804	3995.93790135	1
-24956868640.6	4.7884626145	7.98714209155	22341.3825185	1
-1119725.69871	2.63807876278	5.74716934071	149.648059283	1
-1134424.71338	2.87680250538	7.06312535802	150.627095639	1
-194927431474.0	5.55190872566	5.84016817524	62438.3586388	1
-150318.972366	2.75303664146	8.29863813141	54.8307132933	1
-3486407963.03	3.90786641125	6.13802884999	8350.33887266	1
-2590171.12803	2.88094506677	6.80296185442	227.603713137	1
-30296012.8754	3.26424333598	7.87448967312	778.408816227	1
-89689.2012515	2.21579925742	4.27042882948	42.3534142421	1
-1941366219.35	3.57931600955	4.92195008033	6231.15755015	1
-707313965.015	3.76973851771	8.08436131494	3761.15398887	1
-2915519189.18	3.94033218857	6.79267434128	7636.12361158	1
-2295069547.73	3.71496693443	5.57438495905	6775.05652983	1
-358599082.026	1.39698170385	7.1263989234	2678.05557601	1
-13934.6829633	2.78182735267	7.37086734192	16.694949302	1
-25697545.1985	2.95569713429	6.06579171488	716.903711556	1
-14116752208.8	4.39829602307	6.38689074298	16802.8284584	1
-1319.57761051	2.98325940541	9.0096841044	5.13996353503	1
-119806776.28	0.988055027237	4.9106465256	1547.94559118	1
-2019481.3193	2.93008679428	9.98985349188	200.971774284	1
-559315668.874	1.68257944504	8.61391781998	3344.59465484	1
-6881323.39175	2.00066863687	5.9261591092	370.980451652	1
-5642402.89722	2.21358401279	6.72876774548	335.928691269	1
-2610282440.41	4.18111414481	8.9874655693	7225.34766194	1
-4527267037.46	0.485006005646	9.98985349188	9515.53155514	1
-3658042442.49	0.861044925443	9.98985349188	8553.41153444	1
-151830126.957	1.38252602787	6.08563108275	1742.58502427	1
-12676414153.3	4.46034516276	7.28095727236	15922.5714975	1
-279715910.169	1.5948099229	7.40641911887	2365.23111578	1
-1031262142.22	0.956531877702	7.65401873276	4541.5022704	1
-201482149.746	1.74096116401	7.51073154292	2007.39707647	1
-13988133.6221	2.70005778366	4.9967650203	528.925987369	1
-1053925513.52	0.0765946799289	6.78102814672	4591.13387934	1
-3782560.37183	2.92718881442	6.92121354634	275.047696063	1
-331248064.364	3.75619190091	9.04310804956	2573.90002039	1
-101108658.912	3.28056109605	6.99800033124	1422.03136601	1
-3568949889.22	4.25513724499	8.9203270346	8448.60922354	1
-59732342370.0	4.81758960838	4.62178420917	34563.6636864	1
-22956.5908281	2.7491833573	7.98659243447	21.4280071284	1
-2690728160.28	1.19370137409	9.98985349188	7335.84100381	1
-132493417.141	3.7231801077	9.83661868686	1627.84162943	1
-26333733260.7	5.01334156731	9.98985349188	22949.3935703	1
-96938159.9752	3.22395076929	6.66901115072	1392.39478137	1
-4783.26259122	2.61081745085	7.08446369955	9.7822760519	1
-6760475895.28	4.29666537878	7.68307064305	11627.9627594	1
-1308598269.44	0.955028189551	8.06459748795	5115.85431933	1
-4578047599.98	4.40380791458	9.61744988036	9568.74871795	1
-1830.50468479	3.12209583771	9.62299855941	6.05291389556	1
-981154565.685	4.07901934535	9.98985349188	4429.79585775	1
-26398228.971	2.12807605551	7.22191986019	726.611730632	1
-2.96094311906e+12	7.68035287176	9.66190078412	243349.26008	1
-610875044.004	3.89106608512	9.23531617168	3495.35418917	1
-2156229626.59	4.02773934319	8.12468166008	6566.93174622	1
-2461437985.49	0.566796552159	8.69749453244	7016.32095456	1
-127605163.465	1.77249250224	7.1378948694	1597.53037435	1
-10684634762.0	4.54754506838	8.59478385074	14618.2316054	1
-61623802275.4	5.35924875906	9.98985349188	35106.6381976	1
-171592023.267	2.38495031904	9.98985349188	1852.52273751	1
-567.145042081	2.83535849544	8.03335243347	3.37202813939	1
-169200709.347	1.57372936044	6.76526008842	1839.56902959	1
-41705809.2458	3.36569422112	8.31508641117	913.299629141	1
-48065474.3584	3.15260522895	6.81509159878	980.463928373	1
-361423007.79	1.78234487957	8.36131450598	2688.57958474	1
-2344164274.22	-0.278466552291	8.35129884651	6847.13703032	1
-3795123170.96	3.91593610932	6.00519373551	8712.20198611	1
-14118254257.7	4.50391668294	7.32708470064	16803.7223609	1
-8085790843.14	4.42166680907	8.27947130435	12716.7533943	1
-309052768.544	3.48326241198	7.1531509169	2486.17284165	1
-9656600934.32	4.66613199647	9.98985349188	13897.1946347	1
-481967594296.0	6.19357348771	7.03093699552	98180.2010893	1
-48570775.1923	1.66243700989	5.90243114699	985.604145445	1
-411273702.404	3.55388045235	7.28077993894	2868.00873007	1
-259219379060.0	5.96699416945	8.77629964731	72002.6914859	1
-1030138858.1	4.08900957272	9.98985349188	4539.02822085	1
-67697529.1941	3.23169991453	7.04004334552	1163.59383444	1
-1032719621.6	1.1304933524	8.01944930603	4544.71038238	1
-107281702.545	2.36229489837	9.40528026737	1464.79830645	1
-366680891895.0	5.99230725713	6.64828251983	85636.5449906	1
-37292586.7759	1.76601069592	6.05654857541	863.6270973	1
-63901812.733	2.32631020159	8.771397069	1130.50266799	1
-19924668949.6	4.63927403417	7.39875133515	19962.2989413	1
-198059934.122	2.11440837014	8.9305816466	1990.27603867	1
-55238491.3034	1.64645516473	5.95220693792	1051.08032697	1
-605916374.192	0.379063840184	6.04348029142	3481.13882393	1
-78263818959.9	5.27087149157	7.89607774449	39563.5738935	1
-946385584.225	3.64042273699	6.66205772259	4350.59900613	1
-65464034.1784	1.79155382098	6.59139762412	1144.23804833	1
-921143758.681	3.8439071155	8.23031833946	4292.18769409	1
-92120691235.2	5.45337774338	9.0261649605	42923.348247	1
-4686912.82708	1.50522590402	4.01473856166	306.167085453	1
-2818397697.73	4.0169768649	7.4765665801	7507.85948073	1
-3517033.65776	2.17479654426	6.35404929807	265.218213606	1
-25399734526.9	4.93639399309	9.36024020239	22538.7375549	1
-42601534.1352	3.01278655077	6.04537527721	923.055096068	1
-690941.529341	3.06049764635	8.30218358767	117.553639926	1
-5616046769.75	4.39420779026	9.01992388712	10598.1571711	1
-4665356902.48	0.402154506251	9.98985349188	9659.56200235	1
-1084462.4465	2.80452987495	6.66531920281	147.272796547	1
-525855250.559	3.87833391273	9.35401067823	3243.00863996	1
-63911249.0986	2.16359083497	8.04153032408	1130.58613544	1
-961.162827464	3.0390274063	9.18773391603	4.38758811655	1
-65730861582.0	5.11941741164	7.17144929968	36257.6506639	1
-18523188.3795	2.26402649748	7.58967394798	608.657370992	1
-1054020244.5	0.930315769241	7.64142674061	4591.34020932	1
-23683450.4665	2.13365443571	7.17345627158	688.236178215	1
-1028901261.9	3.65045248777	6.59581381377	4536.30083501	1
-299308060.111	2.2461183534	9.98985349188	2446.66328494	1
-45057084.8166	2.21211122592	7.97209753024	949.284848717	1
-6037255.29476	2.77082655128	5.82181769031	347.484004766	1
-6384.20889071	3.09799669861	9.33491689925	11.3009668058	1
-581118151.579	3.72047189245	8.0094521569	3409.15870256	1
-201455063.406	2.28658121324	9.70685385917	2007.26213928	1
-5452319664.33	4.35821361758	8.7806765786	10442.5281093	1
-21575921.1346	2.72629170307	9.98985349188	656.900639645	1
-8706315385.49	4.09866439863	5.31597924792	13195.6927722	1
-1194734115.46	3.90849706788	8.29082188122	4888.21872842	1
-1385458736.21	0.639267850455	7.66388244502	5263.95048912	1
-3657063876.11	0.861404021896	9.98985349188	8552.26739232	1
-3553369759.94	0.899041324712	9.98985349188	8430.14799552	1
-136062.703715	2.12345647538	5.2225360534	52.1659059849	1
-1301363533.01	3.75105262596	6.9330821392	5101.69292372	1
-3760134239.01	0.823128631385	9.98985349188	8671.94815528	1
-40763164.3831	3.49560900052	9.22480192045	902.919329362	1
-3056343895.92	4.02183418245	7.33816173184	7818.36798482	1
-2084510.24852	2.64306575864	8.40524084997	204.18186169	1
-17608551.1049	1.98369355809	6.36911564605	593.440013625	1
-2349635731.92	1.16284314447	9.63175532851	6855.12324222	1
-35945863.9739	2.29468434904	8.17455152279	847.889914523	1
-385584776362.0	5.90879983261	5.28417301891	87816.2600391	1
-166415220.398	1.47571462774	6.4487263033	1824.36411816	1
-1583720.24051	2.66095208593	5.75698038728	177.973122923	1
-952509037.323	1.83952063657	9.98985349188	4364.65127749	1
-26782711.1863	1.59124436895	5.23674803684	731.884042317	1
-35217366356.3	4.93289329688	8.04722276565	26539.5427081	1
-363306261.364	1.95742888935	9.02253783084	2695.57512508	1
-554033088.533	1.45483306418	7.88590310024	3328.76280295	1
-39503816.8667	2.47025629509	9.07991824476	888.862399366	1
-3570447633.73	4.35322352515	9.76407711671	8450.38180808	1
-970199669.322	1.45685016195	8.75926986059	4404.99641477	1
-2084239023.7	-0.289387305804	8.11786765511	6456.37518285	1
-2468192515.71	4.11101136885	8.5241009356	7025.94124242	1
-18507.7212822	2.79371373836	8.20512020039	19.2401169065	1
-220841163934.0	5.95146453609	9.64500664082	66459.185059	1
-26663120.3082	3.21281581317	7.62895013409	730.24820016	1
-10140457428.2	4.44129161387	7.79642282062	14241.1077024	1
-2618544328.94	1.05970409006	9.62989326668	7236.77321784	1
-96114263.7061	2.16358543615	8.40281002455	1386.46503807	1
-10967214.58	2.51512044084	8.48464186223	468.342096414	1
-20486199210.3	4.52553208906	6.25749778558	20241.6398603	1
-28568773395.6	4.83353454906	7.90706534841	23903.4614217	1
-558895109.502	3.63590825658	7.44368050032	3343.33698836	1
-10388100.4229	3.01203222448	6.94687126305	455.80921023	1
-35003721487.0	4.93944423675	8.13668248015	26458.9196637	1
-99247122273.6	5.57605607507	9.98985349188	44552.6929096	1
-1133939632.49	1.54507967541	9.28794398897	4762.22560127	1
-22329343.0821	2.0065827985	6.60950897905	668.271568537	1
-5043772.94778	2.64403617957	8.76548687097	317.609015345	1
-158832311.818	3.76542003823	9.96570802297	1782.31486108	1
-72366763660.5	5.43043795034	9.98985349188	38043.8598625	1
-156169836.29	3.64591319741	9.09707513528	1767.31342819	1
-1631825753.49	3.96002830742	8.12929086091	5712.83774472	1
-1754000658.63	0.0776923994115	7.70148126891	5922.83827235	1
-6969839.11638	2.17492137363	6.65895709034	373.358822047	1
-80188175.43	2.36343138388	9.14184349872	1266.3978586	1
-383523519.204	3.36130430695	6.04100451698	2769.56141144	1
-79273326.0752	3.35259532889	7.69924803643	1259.15310792	1
-707839182.664	0.966208061815	7.06752004559	3762.5501566	1
-180107560.889	3.6874929849	9.24937407381	1897.93341439	1
-385128594179.0	5.98676386109	6.22049928793	87764.2973173	1
-10436.8356264	2.78234680431	7.40571692337	14.4486810976	1
-214549550.306	2.33248004506	9.98985349188	2071.47074172	1
-1147.33063851	2.99904430792	9.08354003389	4.79314987261	1
-45693626341.2	5.07270173422	8.3502035508	30230.3246236	1
-89872317.2933	2.35596120136	9.20958329639	1340.68876833	1
-1741399146.05	3.47270564872	4.38152751159	5901.52378193	1
-21356274.7483	2.18462575734	7.32630282098	653.548408795	1
-768673582051.0	6.53274065066	7.46886131491	123989.804585	1
-181858922.539	1.64862869963	7.08457492288	1907.13881992	1
-5960405.1298	2.70604101968	9.17294102777	345.265304178	1
-174954076.843	2.02424556196	8.42138107169	1870.58321508	1
-580557045.806	1.90299748975	9.45809116568	3407.51242753	1
-12123750158.6	4.3511139712	6.45806800425	15571.6088828	1
-9740560.38356	2.53472791688	8.5201233219	441.374257682	1
-806499846.726	3.89027859485	8.80349900055	4016.21674741	1
-56543820.4621	2.01294379247	7.31139157224	1063.42674262	1
-1134589591.84	1.75738224124	9.98985349188	4763.59022844	1
-93664973.9709	3.67038748513	9.78181969642	1368.6853207	1
-13544727.9582	3.16908040551	7.7720126314	520.475347003	1
-982921621.299	1.55323444118	9.07097324508	4433.78308599	1
-5816951.4809	3.29457394024	9.0216780953	341.085117369	1
-1456061579.1	3.49881207247	4.89991155629	5396.40914031	1
-6671927.3879	2.03723695816	6.05878036586	365.292451922	1
-1468033654.59	3.93006085554	8.09013276476	5418.54898653	1
-1476696320.35	1.00006460233	8.37204383776	5434.51252963	1
-44977.3480211	2.99923666419	8.48555820914	29.992909718	1
-441042.768984	3.00694880058	9.98985349188	93.9195562842	1
-2787367010.43	1.16147625881	9.98985349188	7466.41414845	1
-17927955355.5	4.69972165726	8.33166881093	18935.6570295	1
-31489677.8291	3.4003010435	8.75520927187	793.59535297	1
-181873868.412	3.56681369475	8.36253993381	1907.21718635	1
-391748329.799	3.48916945465	6.88950918836	2799.10103849	1
-225767.195254	2.83026358651	7.21135098247	67.1965146269	1
-2390606041.29	4.17672175886	9.13564886024	6914.63092677	1
-207468433.173	1.80519334233	7.77131825191	2036.99992419	1
-49146446018.8	5.15716956209	8.89486824341	31351.6972492	1
-24664830.7501	2.76492930256	5.00052729212	702.350797447	1
-94795699.309	3.34411739266	7.47984279339	1376.92193455	1
-116777473.561	2.88568744353	4.42245816037	1528.25046995	1
-1304713018.84	0.629178653441	7.54297472913	5108.25414447	1
-749.708535089	2.92099987894	8.57531717592	3.87580232119	1
-14037329381.1	4.6824493489	8.98626941217	16755.4942526	1
-312642863.22	1.78758375143	8.19540677309	2500.57139312	1
-62934451.6381	3.46256196065	8.64890285372	1121.91312517	1
-2644887544.61	4.00580966651	7.52357197177	7273.08400336	1
-1633026606.46	3.48370058736	4.58052909815	5714.93938348	1
-214831099815.0	5.7794954363	7.80456375392	65548.623146	1
-2017034565.66	1.34444711443	9.77705094186	6351.43222753	1
-236467755.838	3.67841798344	8.87508046057	2174.70805959	1
-41795.7932517	2.42109642159	5.34312160106	28.912688183	1
-1353241474.42	1.20022739585	8.65327539228	5202.38690564	1
-1776.49411629	3.14207136504	9.98985349188	5.96301561771	1
-154321940.434	3.41773023876	7.49640757616	1756.8263535	1
-19626211.5395	2.07433760413	6.80360311648	626.517564369	1
-12841217.1751	2.62141884368	9.1171639575	506.77842414	1
-5975041932.59	4.13097863978	6.61422335982	10931.6439148	1
-120982.951502	2.71773567445	8.06608495515	49.1903110681	1
-1506087184.3	0.465062858648	7.6244153422	5488.32795245	1
-7996562.65091	2.33370717111	7.44152200694	399.914091639	1
-2664646862.84	0.648190595217	8.96420009443	7300.2011811	1
-689081146.521	1.91465810873	9.75814370093	3712.3608335	1
-2617532298.19	1.03927495746	9.58619206299	7235.3746269	1
-18945725056.5	4.70518355841	8.19171036149	19465.7263198	1
-9417.01039255	2.60149648121	7.10184870938	13.7247178762	1
-228701.141702	3.19910976444	9.44186626336	67.6317270737	1
-527276532.879	2.07178073979	9.98985349188	3247.3882868	1
-983538110.129	0.994428906625	7.64859850786	4435.17330329	1
-21236115745.7	4.62509169046	7.04028821638	20608.7921757	1
-7335.9944394	2.73727716552	7.19109369394	12.1139408005	1
-173020616.955	2.38307506368	9.98985349188	1860.21836535	1
-7151723.95216	2.55369165693	8.45985874119	378.19903056	1
-22141713554.4	4.69433827072	7.53509477473	21043.6278031	1
-551512965.498	2.05617373689	9.98985349188	3321.18342427	1
-579851977.65	1.85020791774	9.25826701447	3405.44264093	1
-37985900.161	2.26850065612	8.09568665514	871.618053331	1
-9015897.87321	2.62623672732	8.95136861845	424.638652429	1
-3279361.62828	3.01062242522	7.47621551697	256.100098084	1
-32208.5986348	3.04248065245	8.79615229902	25.381088346	1
-2163801249.68	0.948609101919	9.01062301849	6578.45156714	1
-9642247258.28	4.66566222691	9.98985349188	13886.8623235	1
-1323630.74743	2.58160050251	7.93037319366	162.704156743	1
-6545136294.42	4.33893953111	8.13522026792	11441.272915	1
-113490028.264	1.36656501474	5.74880303307	1506.58574032	1
-1524529347.43	1.43206213323	9.48157684573	5521.8282277	1
-866029042.401	-0.535222972949	6.73583824149	4161.80019651	1
-101847185843.0	5.22941305352	6.10655727812	45132.512858	1
-570.576750163	2.78043067465	7.6847234411	3.38218981349	1
-32819155421.3	4.85564672797	7.57570873199	25619.9747942	1
-32137910.9328	2.36159038671	8.40530314047	801.722050544	1
-1601711302.86	0.352200623621	7.64698285982	5659.87862811	1
-41685608.1542	2.19234756355	7.82575320588	913.078414352	1
-100525719.64	1.95977196863	7.60501877049	1417.92609838	1
-148653374.088	1.72352769821	7.12233655387	1724.25853903	1
-157117485005.0	5.67047535666	8.48260900889	56056.6650821	1
-14446319367.7	4.52497494866	7.44258994059	16997.8347851	1
-16837309.504	2.52474811965	8.77846107276	580.298386827	1
-98802578.9355	2.19770183602	8.57727449565	1405.72102722	1
-64481.2047988	2.45560203363	6.61129834031	35.9117218872	1
-119068637.248	3.3066858958	7.01262993161	1543.16971608	1
-1387058391.24	3.74446052659	6.76877363728	5266.98849937	1
-401404514.941	1.79662651693	8.55022898107	2833.38848845	1
-46286445700.6	4.90844957955	6.65426563682	30425.7935647	1
-17784008295.7	4.61337695211	7.55501748942	18859.484774	1
-1483784727.8	-0.0306470100172	7.38096498385	5447.5402324	1
-229497601.828	2.22608791517	9.58246864847	2142.41734129	1
-2.47526480502e+12	7.45532831835	8.41665926952	222497.856395	1
-2016885109.03	3.8800383018	7.09046324212	6351.19691147	1
-9467958.68357	2.32288772453	7.47764357784	435.154227078	1
-12348788.0211	3.14288089326	7.65874864692	496.966586497	1
-4957578641.96	4.26832944044	8.24526852428	9957.48828103	1
-3539378344.69	4.30835127682	9.39532672386	8413.53474596	1
-2095.15953421	2.34675322528	5.72315948351	6.47540451365	1
-268538735.745	1.595610733	7.35964004145	2317.49320227	1
-59223234632.6	5.16431818444	8.12329273584	34416.0528341	1
-3284571.61135	3.03002224299	7.59300940766	256.303452766	1
-15846305.8956	2.0442796413	6.54946196305	562.96193973	1
-222342822.632	3.28447564415	6.20134562348	2108.75709372	1
-525139651.514	1.76071327525	8.79240656909	3240.80129874	1
-371253203.533	3.69684038086	8.45354513424	2724.89708032	1
-16317383093.9	4.44398291509	6.31275175082	18065.0951258	1
-2139917895.19	1.3790036718	9.98985349188	6542.04539357	1
-225776412992.0	5.9352124581	9.30892985753	67197.6804649	1
-243271027.309	0.776281067898	5.29912141151	2205.76983701	1
-136261268.592	2.15468063958	8.70404298156	1650.82567205	1
-2568.29464356	2.62076721349	6.65530006495	7.16893058988	1
-21744376.9869	2.01357191018	6.62046624404	659.46005748	1
-25346679271.0	4.870151387	8.71830533533	22515.1856632	1
-22353500.3367	2.25692191058	7.67643363747	668.632959409	1
-486053.122897	2.57016662076	7.58621637904	98.5955888002	1
-813700358158.0	6.53532943414	6.99793120749	127569.616928	1
-3091752628.86	1.05934065121	9.98985349188	7863.52672818	1
-60103.3322294	3.07224672277	9.98985349188	34.6712318431	1
-1691513780.93	0.378102764549	7.7692276199	5816.37994342	1
-17965535.9759	2.74732236328	9.98985349188	599.425347471	1
-2103076027.23	0.366520397301	8.18733917628	6485.48537677	1
-1098171152.17	3.9130001392	8.4719579262	4686.51502409	1
-1244931856.33	0.339936898851	7.17913815357	4989.85342011	1
-794167525.397	3.3152700993	4.68226661482	3985.39214327	1
-715175187.551	-0.121610480505	6.16356078839	3781.99732664	1
-6683715106.83	4.14016721691	6.3930081744	11561.7603402	1
-1.21829974227e+12	6.84424910557	7.33906856778	156096.10772	1
-22189124.9026	2.9999617508	6.42650371939	666.17004265	1
-66751585951.6	5.23349865699	8.27925875441	36538.0858702	1
-50323005.6342	1.90392604135	6.79101678932	1003.22487028	1
-2664098851.53	1.14143992066	9.84655553176	7299.45046275	1
-174887.07168	3.2748246691	9.98985349188	59.1419403345	1
-423155.594913	2.78623477234	6.82074180826	91.9953236376	1
-111219162043.0	5.45536803469	8.04848244479	47163.3675736	1
-727516462.253	-1.41147652953	8.16371166402	3814.48938559	1
-220746590.026	2.24516885642	9.62294804379	2101.17391669	1
-1340239539.53	1.5737293714	9.67176497373	5177.33433518	1
-11886793794.6	4.61051090341	8.84486084506	15418.6859336	1
-5459778927.57	4.23067910845	7.68138995266	10449.6688263	1
-89709505.226	1.98211340555	7.58733786087	1339.47382662	1
-2429068500.47	3.72607765733	5.53943382265	6970.0337185	1
-19470547801.7	4.70791236587	8.12173621703	19733.4983229	1
-12750216451.0	4.45698717173	7.2326706017	15968.8549698	1
-781924857.03	1.1018532361	7.50259675755	3954.55397842	1
-388088247.655	0.346278748783	5.39775614806	2785.99443301	1
-655585.840722	2.51755285164	7.39733417592	114.50652596	1
-420969228.439	3.92028038231	9.98985349188	2901.61758274	1
-7877018125.11	4.31521011801	7.42259304257	12551.5083767	1
-23609810.044	2.17454979644	7.34741802774	687.165357504	1
-27218.5329074	2.83936900061	7.61537253909	23.3323451689	1
-2332527.76388	2.62891788884	8.37180533185	215.98746017	1
-269003563.569	3.61126239502	8.23218356426	2319.4980705	1
-910967304.339	3.69431180971	7.12018876963	4268.4125989	1
-6096626.59408	2.60422782669	8.64376217904	349.188429869	1
-17329794559.6	4.45745739498	6.22886338175	18617.0860024	1
-130209720.831	2.44444235072	9.98985349188	1613.75166748	1
-215404055.347	1.82390096911	7.88173597564	2075.59175529	1
-145153.246063	2.67549735947	7.87294032386	53.8803544364	1
-1449188512.86	1.59195802791	9.87143284978	5383.65770502	1
-9113833863.97	4.17489473736	5.81470923831	13500.9880123	1
-126168150.638	3.40300757002	7.60209999716	1588.50969164	1
-2652986671.47	0.867392567499	9.28711863806	7284.21124468	1
-8445341981.26	4.34756041791	7.50601491427	12996.4164158	1
-1716635095.6	-0.126361802082	7.66981777902	5859.41139874	1
-1511774100.77	0.904210360136	8.23289869672	5498.68002734	1
-72513476.9738	3.33532428604	7.66199348119	1204.27138434	1
-1183235100.48	0.69110696689	7.45225606944	4864.63791431	1
-2255913318.48	0.234371706797	8.25031112433	6717.01320508	1
-152309546.015	1.25650055675	5.75643444029	1745.33405054	1
-2514454932.4	3.9946835151	7.54172988376	7091.48071108	1
-42328303.3523	1.8794168085	6.56423143596	920.090264441	1
-5616849264.78	4.19147099419	7.27827415981	10598.9143464	1
-298.081200371	2.35261647045	5.45620828396	2.44730401434	1
-2162759.85964	1.72749464303	4.42454901502	207.978904858	1
-304433072.209	0.654335484391	5.39544980111	2467.52132146	1
-30432159124.2	4.50276168867	4.57186136897	24670.6948121	1
-3265099.59621	2.17658036093	6.33173623186	255.5425984	1
-46290182.355	3.38719688848	8.38038839685	962.18692299	1
-29399269.1881	2.24610407147	7.81129746001	766.802067965	1
-150261299.034	3.1585355185	5.81834290081	1733.5587698	1
-918771617.829	3.52918128941	5.91275041743	4286.6574839	1
-51298015162.1	4.592597948	3.19846314684	32030.6150935	1
-68894361.2291	1.87454487637	6.93892884986	1173.83442284	1
-245318131.847	2.99601405715	4.27392307192	2215.03107531	1
-7917533000.29	3.96150441046	4.47969743533	12583.7458665	1
-1194506825.93	3.72330733059	6.87707636082	4887.75373216	1
-1304396852.69	3.62696361026	6.0129225512	5107.63517505	1
-6831058.65135	2.25866249565	7.01999005988	369.623052176	1
-1140588302.72	0.47045886214	7.13211011444	4776.16646298	1
-21421445.2967	1.69790471534	5.44033571687	654.544829333	1
-28077781.324	2.91118725965	5.74422834204	749.370171647	1
-25441652111.8	4.41982496815	4.51964955253	22557.3279061	1
-12119186.8884	1.83447130985	5.58255473854	492.32485763	1
-39606188.9989	2.65623584077	4.07688063548	890.013374985	1
-11229331771.7	4.20247438851	5.42316090281	14986.2148477	1
-9946.93424126	2.29386030733	4.90921222542	14.1055435116	1
-207974329.451	3.0964424068	5.07676185926	2039.48194812	1
-94259806.3687	1.62534735209	6.3466607561	1373.02445537	1
-15065111.6521	3.08464219203	7.18142722942	548.910066145	1
-89356871.3332	3.12328732292	6.10481376429	1336.83860445	1
-661673121.235	0.0437329880743	6.03255779837	3637.78262852	1
-13991.5867971	2.4180988941	6.23084264752	16.7289990398	1
-59111375.0309	1.25017920915	4.86028073318	1087.3028687	1
-117832875451.0	5.31342563523	6.20369007723	48545.4169726	1
-1909752044.86	3.71650328951	5.95565801798	6180.21366337	1
-865579588.037	3.31240265881	4.5257931816	4160.72010455	1
-3338283441.04	3.82953466685	5.630392536	8171.02618087	1
-2101753.33538	1.78489231904	4.61555581749	205.024618962	1
-742459934974.0	6.27024722044	4.41191552423	121857.288249	1
-127725.66872	2.06492107727	3.56098788842	50.5424677606	1
-246134.6616	0.593145749344	1.18846143257	70.1621044791	1
-1760479.77521	2.6160243318	5.48332325643	187.642274494	1
-1742695808.07	3.33373632887	3.43377563662	5903.72053785	1
-70251.1164253	2.48221127169	5.56734378833	37.4839966044	1
-2694406875.61	3.66122145962	4.84079812288	7340.85400617	1
-306450405.664	3.18584036226	5.17875848874	2475.68336848	1
-504659050.64	-0.329919284896	5.74374516182	3176.97671387	1
-29427875.3079	2.395253993	8.50351770932	767.175034677	1
-4933339544.55	3.89787005021	5.23110292766	9933.1158716	1
-142365142.51	3.25903683183	6.51974570742	1687.3952939	1
-8667134.97313	2.49405117515	4.18531634445	416.344481332	1
-7740031843.69	4.03348633159	5.11881541137	12441.8904071	1
-1094931536.16	3.43541546329	4.96565780006	4679.59728512	1
-21142682942.5	4.52550405854	6.14457515872	20563.405819	1
-397651562.911	3.38805249684	6.17379921979	2820.1119279	1
-107428881.061	-1.62522880877	6.46093790474	1465.80273191	1
-221175634.246	-0.190042773263	4.62065401856	2103.21485174	1
-6087.89620109	2.29606814848	5.57780242178	11.0356511794	1
-38487550.3633	3.25938375802	7.67019501797	877.354566262	1
-189807174.572	0.0611639978841	4.41677631475	1948.36945139	1
-835709834.984	1.00962837481	7.41333091235	4088.29998011	1
-204883678.6	3.54097192691	8.04647307135	2024.271128	1
-1467386349.62	1.1948021815	8.78779429888	5417.35424539	1
-991633571.145	3.43834462789	5.15329839923	4453.38876032	1
-576541614.776	0.343345329557	5.94478633308	3395.70792666	1
-104589175.63	1.57209693022	6.27408346864	1446.29994824	1
-4270138.66941	1.87124130924	5.20881822449	292.237576402	1
-1575983525.32	3.61908648445	5.60954380803	5614.23819712	1
-1410406673.08	0.945775576275	8.18224146092	5311.13297605	1
-9408513.78941	2.55106682546	4.43097251427	433.78601114	1
-150634145.462	0.160973170011	4.19125055735	1735.70819463	1
-33299836.0531	-0.266128179337	2.92473933968	816.08623854	1
-2871587.63945	-1.88269936695	5.06554122818	239.649286379	1
-351768.66538	2.46811625616	5.1875960186	83.8772971699	1
-256902940.941	0.945166201446	5.65435338854	2266.72866627	1
-1757571159.2	0.635471131254	8.10364867811	5928.86356831	1
-2994553.62921	1.97309435275	5.45444584172	244.726582653	1
-7094332.03512	2.53008554994	4.46655304111	376.67846816	1
-3715563083.16	3.92592803202	6.13291255816	8620.39800072	1
-58025674.3492	3.0631371723	6.10711888508	1077.27132824	1
-25200188.3391	1.8123960573	5.9479960557	709.932246384	1
-4773790207.69	3.76146463082	4.26755022853	9771.17209865	1
-1418298.31431	2.89764386303	7.1125135721	168.422070879	1
-151850329.661	3.27931100261	6.58554081804	1742.70095567	1
-384453.804965	2.26896195027	6.07596670207	87.6875348737	1
-114487.421172	2.61367296792	6.1586225407	47.8516049508	1
-134369022.429	2.85016156215	4.07879476905	1639.32317627	1
-7106.7374665	2.42304787854	6.18577384984	11.9231884268	1
-887890375.405	3.49576498288	5.73363825499	4214.00136874	1
-226231548.031	2.82348451747	3.36360205636	2127.11800056	1
-46933.3729437	1.99177733209	4.51173648477	30.6381319895	1
-1310090.46761	2.33824474573	4.20216552223	161.869815052	1
-73123.6037624	2.41352324019	6.42712927304	38.2426430595	1
-132237105.869	3.12851399776	5.76052180089	1626.26632046	1
-276989985.715	1.22890601285	6.36162784312	2353.67791806	1
-32348203005.9	4.71640297524	6.30028048532	25435.4882034	1
-98983590.9613	0.0622304994836	3.75371090805	1407.00811899	1
-2066824051.06	3.5785918602	4.79214715017	6429.34530484	1
-3151151506.15	3.98112930536	6.94443831042	7938.70456376	1
-7576720111.26	4.08771609289	5.61870734664	12309.9310418	1
-1817421655.04	3.13990714983	2.09732445783	6028.96617411	1
-1078317235.28	0.447996180712	7.01513611254	4643.95787375	1
-16333881243.0	3.98113065961	2.40866537811	18074.2254298	1
-92696.503488	1.02625261187	1.70937214609	43.0576095794	1
-888015819.377	0.237264197526	6.54760947901	4214.29904198	1
-180036.306344	2.26936753837	5.914195154	60.0062813364	1
-519066246.285	1.20202829261	7.12110804008	3222.00635527	1
-2035901357.6	3.54381173064	4.5744943101	6381.06787142	1
-193760587.591	0.832901511129	5.13053440919	1968.55575981	1
-22616522.5741	2.84451229195	5.50445107376	672.555186698	1
-542.614068131	2.81408109566	7.91034187309	3.29847757213	1
-253204264.549	1.19956459926	6.18270104669	2250.35226546	1
-49628433962.1	5.14463457319	8.72244029426	31505.057995	1
-5377427.48644	1.88827531009	5.37433173491	327.945997691	1
-1749270.49379	2.32717690754	4.05456704112	187.043945501	1
-70680111.5944	1.69069504016	6.30587340387	1188.95006605	1
-9877065.65487	1.79313288549	5.3220461498	444.456230433	1
-191316832.141	2.90592118762	4.02570180911	1956.1024182	1
-6425179.47164	2.03673830496	6.03880334723	358.474011758	1
-3662920748.9	3.47914794716	2.85624530823	8559.11298007	1
-134968561521.0	5.31897346592	5.50182756989	51955.473537	1
-3841056.38668	2.01799312629	5.73401219488	277.166295582	1
-22144068441.2	4.70545578353	7.63923965139	21044.7468232	1
-27809261163.9	4.82640799377	7.94203573328	23583.579527	1
-7083656510.58	3.90677580061	4.35684246634	11902.6522355	1
-28538770.0276	2.58952571371	3.96161314357	755.496808878	1
-595438225.897	1.54463234811	8.26007938509	3450.90778573	1
-13804350.3574	2.5522340533	8.80088449213	525.439848908	1
-168745440.203	3.16987743841	5.76748736058	1837.09249406	1
-44520388.5069	0.798608599106	3.70954010995	943.614220861	1
-48799674431.7	4.88417520917	6.18434189191	31240.894492	1
-1128043157.06	3.81159710821	7.64211057952	4749.82769886	1
-461641381.327	0.798648702573	6.15011359589	3038.55683742	1
-41840952.9199	2.65931460013	4.05197924643	914.778162218	1
-1500442.85319	2.3211719231	4.07831539829	173.230726884	1
-9812377852.48	3.99648614868	4.13980129827	14008.8385342	1
-572119612.945	0.185915717107	5.85005930224	3382.66053375	1
-76.3051938408	1.63992134258	2.5978539497	1.24650583954	1
-34.5647186824	1.36885612457	1.78939502349	0.84791939761	1
-14410847.1059	0.273117617617	2.39047334267	536.858426209	1
-4530484.55082	2.04236186162	2.43939912794	301.014482524	1
-45628535.4911	1.58076829028	-0.591395539442	955.285683707	1
-26756992506.8	4.18818602814	2.33467801696	23133.0899398	1
-479.292685165	0.767926689442	0.764259695633	3.10056875984	1
-721.630346602	-0.220126249205	-0.103661474969	3.80266746682	1
-11644395261.3	3.79553928677	2.05587546145	15260.6652953	1
-173827.903941	-0.719792052205	-0.230263581288	58.9625792495	1
-644634450.468	3.01006779791	3.07168630043	3590.63908476	1
-5303.32941665	1.53777389539	2.68115029313	10.3002068554	1
-61777384.0838	-0.301546994768	3.42238359548	1111.55193732	1
-23080523.8451	-0.456634673766	2.81100913706	679.419240657	1
-124974.449417	1.16137241618	2.05567431961	49.9951663791	1
-17234898.5908	0.659395557026	2.85759811447	587.109870032	1
-5956476.21577	-0.129171720084	1.87107596792	345.15149136	1
-1750739564.38	3.01543492545	1.40307031077	5917.32974536	1
-920190062.011	2.78728884452	1.2216355337	4289.9651826	1
-929515893.63	2.97172454951	2.26779293356	4311.6490929	1
-3542389.3853	1.00227729898	2.6360392481	266.172529347	1
-85825964272.3	4.46499235311	-0.415475050029	41430.897715	1
-26465345683.2	4.08926942129	1.5573205819	23006.6710693	1
-58885.7425906	-0.245029934419	0.632474415991	34.3182535212	1
-3311460003.06	3.11773427688	0.701593243534	8138.13246936	1
-43396818.8396	-0.436443452766	3.23936411744	931.631045245	1
-498249.466077	0.876863428011	-0.230158921402	99.8249317279	1
-3107869442.25	3.61267119449	4.17605108606	7883.99574281	1
-463613215.405	3.36255152934	5.79362513629	3045.03929955	1
-1130117728.21	3.03475019179	2.31764578365	4754.19336922	1
-21963761885.5	4.14532737247	2.7099693306	20958.8940008	1
-105318.193985	-1.5133891733	1.66123379218	45.8954415234	1
-11542786.772	1.24021856366	-0.653699180798	480.474518692	1
-15047.6762009	2.031933408	3.7252199421	17.3488096695	1
-3634895578.32	3.2931940628	1.61417469664	8526.30703143	1
-211001664.851	-0.254089348776	4.5952337859	2054.27196951	1
-65414.99942	1.36691645907	1.2681591435	36.1708122846	1
-1077638222.55	3.10723781414	2.84460007933	4642.4955012	1
-393249747.645	2.51221479249	1.01766760612	2804.45983757	1
-363434.715868	-1.84303926601	2.51830680962	85.2568002583	1
-532856812.311	2.6897738738	1.52377884908	3264.5269602	1
-271047542.494	1.99031763291	-0.862858793155	2328.29355485	1
-123054.394782	1.07386221964	1.85748238953	49.6096318125	1
-7981061845.23	3.6416974538	2.02490055194	12634.1298447	1
-2159411.47255	1.32529481039	3.19762814009	207.817846019	1
-19161217.9717	0.910762105046	3.31754556087	619.051199099	1
-8269.78979987	1.38964032825	2.28760951158	12.8617055218	1
-152597.266164	1.68835805155	2.11047975128	55.2446648666	1
-13423044.1882	-0.398757686811	2.43095754694	518.132137044	1
-4349224.67619	-0.64001608992	2.11912851024	294.931383879	1
-1.90699910836	1.18793748888	1.45822948397	0.256540276298	1
-12818944.2597	1.8915412099	1.32949783497	506.338733327	1
-56331479.2917	2.02299247586	0.836148472781	1061.42810096	1
-367476.386952	0.641625413131	1.33689188087	85.7295480682	1
-445311.797409	1.61602797207	3.58104891886	94.3730026072	1
-29662422.7161	-0.576661536476	3.10335139064	770.226253769	1
-135820901.307	2.13098246269	0.482913226198	1648.15595555	1
-11303382.2939	0.140720672554	2.19862626308	475.465743824	1
-1292259511.97	3.116879141	2.58799000048	5083.81650605	1
-624754.137154	1.14525760478	0.254446924271	111.781529852	1
-1225098.15527	-0.389969878582	1.39545537582	156.531117604	1
-57367730.8275	2.44183628615	2.69290464342	1071.14641587	1
-141012.190629	0.833967758965	1.42405326175	53.1062283118	1
-710235.436723	0.351060416152	1.21302551402	119.183624745	1
-9245074.44514	0.76901258075	2.66490008224	430.001763457	1
-4019891259.65	3.3349623991	1.65570176527	8966.4834367	1
-19412871.4407	0.580655455613	2.83301178878	623.103086565	1
-1248.84385091	1.13548988702	1.06613115761	5.00045497424	1
-584503.865051	0.94644875143	1.9355629169	108.120788815	1
-88538194.0756	-0.0763489948293	3.65211770133	1330.70053325	1
-81789.5736868	0.383199913087	0.779809935348	40.4452611151	1
-4807949.04772	1.92493632051	5.46390095932	310.0951606	1
-4321451.08204	-1.5037908777	0.565158215913	293.988178867	1
-5765729125.91	-3.4554093003	1.58678041418	10738.4627646	1
-682292.063401	1.80343325639	2.17454949889	116.815533817	1
-1887959.13761	0.639003734987	1.80183564006	194.31729317	1
-39.7086572228	0.986257350545	0.877500178944	0.906557265511	1
-27594468384.8	4.03700549696	0.973216073174	23492.3257198	1
-1712610.86999	0.290009590801	1.44266926867	185.073620683	1
-631191.339909	1.03222006108	0.0055023609605	112.355927619	1
-8835427.319	-0.352669575565	2.17019467433	420.367189553	1
-3986490.69966	1.09493582943	2.87922883651	282.364731626	1
-2624750.87062	0.274523361664	-1.43656170917	229.117971983	1
-125.917063729	-0.149440099621	0.0747165882404	1.59562345363	1
-2334386.49372	-0.878499975477	2.22965362323	216.073500336	1
-15427.1243345	0.309651940032	0.509279833739	17.566165194	1
-73893422.0998	2.63051503782	3.43676920486	1215.67613683	1
-97.9776448315	0.447562080098	0.305407120881	1.40968997578	1
-1434664744.54	2.36571958201	-1.72098459015	5356.61226136	1
-117.562531797	1.10270840425	1.09219882871	1.5423759487	1
-55226760.7931	-0.0730540124533	3.24542526996	1050.96871673	1
-2734062.6498	0.234017398448	1.58202823081	233.840288806	1
-1120392172.66	2.9666851147	1.92384859896	4733.69237285	1
-394948.164631	1.50476112835	1.3229162089	88.8762677296	1
-838868.840362	1.44303716853	3.21959564034	129.52762053	1
-401291663.217	2.73867256637	2.18058383639	2832.99016801	1
-5116769201.48	3.35403794149	1.19444554986	10116.095297	1
-6628061.43594	0.581235197235	2.24548805187	364.089626867	1
-3799070.53717	1.96575983904	2.20676003826	275.647308016	1
-2196.09909491	1.81931361518	3.06580822086	6.62945358453	1
-6630199.60953	1.55035366802	0.496123142138	364.148348703	1
-2525501095.65	3.05873490429	0.928046972715	7107.04030809	1
-618963969.443	2.87841109597	2.35659832346	3518.42001707	1
-34517384.4396	1.79938472193	0.356409586824	830.871660646	1
-1378992.28215	0.977641103159	2.24446902452	166.071892011	1
-14383666.5696	1.87132247796	1.18756024648	536.351898537	1
-629399948.027	2.84492863656	2.14000386515	3547.95701612	1
-18852.7902552	-0.194080735016	0.461846640335	19.4186373887	1
-19.0729147924	1.27896543538	1.5607984688	0.639633666284	1
-171524083.037	2.48209136753	1.85966216421	1852.15595683	1
-15220.5569595	1.16863739316	1.78308293471	17.448175037	1
-4405.82727574	1.36440635374	2.16583689975	9.38851524183	1
-1746.20222667	-0.557619871336	0.124236463731	5.91199775581	1
-22726786.2529	2.11660093478	1.88587949343	674.192667367	1
-1188036.34862	-0.255696325771	1.30056669229	154.145238802	1
-235484.317216	1.23163477104	0.688831813894	68.6273561872	1
-1666594998.22	3.08165619416	1.90118175936	5773.37855957	1
-3963649.94886	1.49859969629	3.92301915864	281.554660146	1
-1977903261.7	2.52079507851	-1.57478346455	6289.52027278	1
-2875737.92405	1.23245229664	3.06738424334	239.822405446	1
-289760569.748	0.408833023367	5.07323765028	2407.32453621	1
-1527247089.82	2.72893919614	0.0149098509065	5526.74785241	1
-7659985.27367	-1.2779420933	-0.332107896229	391.407374926	1
-125857.164042	1.23974143157	0.829046818722	50.1714157043	1
-111307256.835	2.13542333921	0.699025179732	1492.02719961	1
-85289.9099443	0.588753865725	0.987977522531	41.3016449045	1
-38939.6541469	1.2564202719	2.10624338395	27.9073602455	1
-27.2651593618	1.68957262722	2.90770671842	0.756951860049	1
-15745.9919206	1.23234999959	1.09805872799	17.7467605873	1
-88080565.3672	2.26324256131	1.48130370807	1327.25707194	1
-2237683.87632	0.140773655034	1.47175539391	211.550715431	1
-281093989.667	2.14366460049	-0.272702074126	2371.05036239	1
-1152980289.53	2.8716916497	1.31946444923	4802.04183846	1
-456880516.616	2.24413644995	-0.46048709119	3022.8480544	1
-1106376.59816	0.72758266942	1.74871710228	148.75335168	1
-33459.1889575	1.17908202239	1.89853601128	25.8691215947	1
-92135.1703578	1.12030816867	1.91016725573	42.9270436914	1
-59573459.94	1.91535024396	0.365981877547	1091.54442258	1
-4213.44956774	-1.567936476	2.29758251773	9.18132148909	1
-6580215339.09	3.69297542211	2.93076159055	11471.8920327	1
-1492930.60566	-2.01938547818	2.7985434935	172.796527124	1
-4261411470.7	3.19699610371	0.615011423083	9231.9136392	1
-36171440649.0	4.12895032913	0.651023231608	26896.6320012	1
-5350388.94143	0.022084870685	1.80648928925	327.120477044	1
-80.902811906	0.598642477116	0.252459081597	1.28285976214	1
-187815266.097	2.27169864439	0.760044533598	1938.11902359	1
-76868.8595424	0.592449128482	-0.273853267889	39.2097547019	1
-29377896.1049	1.12948250059	4.04431613673	766.523287169	1
-343.997180763	0.0791652665378	-0.127160664496	2.62823449229	1
-1252717.51779	1.05706929058	-0.140708211451	158.285748028	1
-7978.5099546	1.42542888789	2.38472448164	12.6332051366	1
-16364227786.6	3.74193253779	0.554572586482	18091.0075938	1
-847313.520767	-0.0898410841815	1.14380992108	130.17794778	1
-50420.5172198	1.3306734759	1.20813907386	31.7559131081	1
-18370883.1054	0.576023793096	2.79344947474	606.149890523	1
-80874286807.4	4.97357453771	4.68596027681	40217.9777733	1
-2697857.59462	0.0541904933739	1.52409502332	232.286847594	1
-206434309071.0	5.09579097668	0.621853805873	64254.8533689	1
-16112607117.2	3.60527003927	-0.397771786923	17951.3827426	1
-165013350.802	2.24865444386	0.796042397001	1816.66371234	1
-3151532421.69	2.70694523459	-1.58102241553	7939.18437004	1
-158.147008983	1.66511856884	2.88854422146	1.78622873979	1
-142373.914989	1.01582675916	1.76239546218	53.362027442	1
-252486089.469	2.57697526824	1.90300483141	2247.15860968	1
-2524016112.28	2.62692644266	-1.52677409621	7104.95054685	1
-19982027510.2	3.92118810037	1.23977667456	19991.0117361	1
-234096.591249	1.43635115236	2.88914605613	68.4248456184	1
-86373.2131151	-1.49051394406	2.8162783356	41.563107863	1
-47.0890459465	1.32909012547	1.86009189452	0.98460847555	1
-46618329.4218	0.951666768508	4.01306242591	965.591329761	1
-61458.1073239	1.17090517276	1.96288541946	35.0598034708	1
-1527085051.28	2.78307794055	0.313648706885	5526.45465495	1
-162041197.656	2.10567276493	0.192388287303	1800.22886901	1
-1575.27775649	-0.844882382386	0.862549287576	5.61544549088	1
-18668.1847969	1.58307692244	2.07043357843	19.3233374154	1
-12665677.3827	1.95423438502	1.57762152823	503.302667713	1
-2101572.81715	1.24910156679	0.12863409539	205.015814063	1
-165.872545525	0.501865266569	0.126137693176	1.82896797175	1
-129334.867726	-0.687314716411	-0.220511359589	50.8598567384	1
-6788520089.68	3.62501441714	2.34945295955	11652.0556908	1
-7099.37160111	0.204144807338	0.377586155665	11.9170090607	1
-89390358.8756	1.78388786283	-0.473526633994	1337.089079	1
-1618464.94418	1.53798280263	1.0251472789	179.914775815	1
-77521683.0438	-0.0296261637629	3.52806354406	1245.16412113	1
-91588957.975	2.01362393537	0.377175487572	1353.43237259	1
-4269886487.47	3.09898303329	-0.00707076757617	9241.08920945	1
-225666267.15	2.76664857736	3.04854605427	2124.45884184	1
-6270984.75276	1.98539160523	2.06248348412	354.146470727	1
-85829.6446011	-1.54971579828	2.99264417603	41.4321199669	1
-588.911111799	0.609297940014	0.552443391277	3.43597077508	1
-174373706.892	1.79907531328	-1.08402182879	1867.47802277	1
-12720558.2717	1.2361084951	3.77370720021	504.391904283	1
-10981157.1618	-1.62833130103	0.502668798485	468.639702659	1
-239875.973288	1.62131915953	1.79874635896	69.264328039	1
-104745.453991	-0.0338487396048	0.669738556732	45.770479053	1
-5837737.08188	1.74120963495	1.18480103472	341.693970258	1
-8933677618.51	3.61952052078	1.54237318758	13366.8826732	1
-205075.55323	0.751271024145	1.36429183492	64.0432567686	1
-9953515440.9	3.32984249214	-0.788090887351	14109.2277906	1
-318200.009854	0.392242699838	1.04495190848	79.7748573801	1
-5920.41953592	0.134410024256	0.336399016036	10.8828334385	1
-12549941.515	1.63048813145	0.421081555396	500.997862243	1
-1575033.89657	1.14768269045	-0.0149752259979	177.484381297	1
-163993.432386	0.753754496618	1.32451706113	57.270379086	1
-338389810.759	2.73690764058	2.39313266095	2601.49884544	1
-4087616625.19	3.3226902378	1.53432240556	9041.69964837	1
-121206746.121	-0.34597462504	4.06323965053	1556.96337468	1
-12826908473.5	3.56448117292	0.0523713252144	16016.8089674	1
-7678782563.87	3.42372854511	0.592366442961	12392.5643555	1
-248868267.252	1.40076951894	-2.76102203689	2231.00097999	1
-3617969.03045	0.374212229033	1.778953433	268.9970414	1
-1976.78912997	-0.923845471606	0.692593986475	6.28994877011	1
-813896092.546	2.12246301399	-1.84600167934	4034.59067051	1
-1920035.49564	2.15577547189	3.25228636623	195.961061402	1
-38903.6836897	1.56688130626	1.93001595557	27.8944680309	1
-55888042.2221	2.34487341983	2.24968787153	1057.24210667	1
-511263826.619	2.82336265227	2.31949734728	3197.69863496	1
-149501.007388	-0.226647871537	0.780592575498	54.6813297268	1
-28170689326.9	4.01149108828	0.688402138062	23736.3389461	1
-46778754.3277	0.473678096245	-2.88525010608	967.251319062	1
-413250.091136	0.421366209921	1.12927103124	90.9122076272	1
-100.220527461	-0.186152746001	0.0482739016346	1.42551165566	1
-559589.230728	1.36906013346	0.846438706388	105.791362065	1
-788922249.42	2.7780968012	1.41778417271	3972.20908514	1
-2389341.63347	1.85916497677	1.98047308691	218.602059328	1
-757182535.501	2.77071114552	1.44117752089	3891.48438744	1
-11956.098679	0.146080600282	-0.362526133285	15.4644639904	1
-228863625.668	2.74938189224	2.93698461269	2139.45613207	1
-1885325.71858	1.22426472224	0.105513557462	194.18172428	1
-42812.4746586	1.30293582797	2.23773846544	29.2622139645	1
-24494574.4703	0.717071245272	3.15964474104	699.92250791	1
-968.218868878	0.777772814654	0.813599083881	4.40364057443	1
-359041229.622	2.43886371807	0.773468579333	2679.70606972	1
-688352.899499	1.69092361116	3.9402214999	117.333224889	1
-43713256262.9	4.07563942134	-0.581753309514	29567.9746565	1
-2664938657.19	3.01530489596	0.550085259522	7300.60087743	1
-1238146.13718	0.482042622871	1.48573734592	157.362480968	1
-334958243.732	2.40017012463	0.675235021787	2588.27450289	1
-2013687.91322	1.72540445378	1.56225169295	200.683297604	1
-368029.894617	1.79517667205	2.2998278679	85.7940881721	1
-41378440.8883	0.927389186773	3.8761787476	909.708110021	1
-9725.6741944	0.0571383283047	0.364634585507	13.9478011464	1
-21310578550.0	3.86294912709	0.556898016019	20644.8921292	1
-39929.9662137	0.792652130014	1.15949412545	28.2599893348	1
-4989463168.54	3.18523904001	0.153409505537	9989.45761283	1
-958351900.834	2.578992212	0.0364261723632	4378.01759297	1
-41103866.1769	-0.663471158829	3.44671635055	906.684813599	1
-1931031.53156	1.34940573198	0.419470449224	196.521394011	1
-51084531.4491	1.74978969251	-0.116639660325	1010.78714706	1
-370964374.522	2.2970662772	0.0590864050614	2723.83691107	1
-147994418.323	2.27414792927	1.02589646077	1720.43261831	1
-7053.41363111	1.322494889	2.09213087393	11.8783814366	1
-882148.995554	0.533343004432	-0.867105984407	132.826983644	1
-295957.999903	-0.253805319021	-0.803708596412	76.9362571938	1
-47141.1750749	1.19274328578	1.97643011544	30.7058817563	1
-130942940.066	2.5688515632	2.57926258746	1618.28885833	1
-1643.92156078	-1.28072047789	1.56712187216	5.73638423981	1
-255400.901735	0.313706130734	0.941024104797	71.4705933069	1
-26882.6887155	0.47901250092	-0.249259162165	23.1879591004	1
-56194373.8249	2.01203957481	0.793904101157	1060.1356065	1
-34962.846583	0.930658041917	1.38031483863	26.4439899522	1
-83.6993210732	1.14112314829	1.4155005112	1.30447665853	1
-41417872.744	-0.0067641016398	3.01522052243	910.141462934	1
-90013111.2801	1.00633921945	4.67569347953	1341.73851897	1
-25456304053.9	4.00248789623	1.0016513173	22563.8223957	1
-1980214.75425	0.695055180619	-0.927271853221	199.008348463	1
-2243711.9202	1.94813455524	5.24759359269	211.835469355	1
-1093307.33648	0.875382495329	1.98225761323	147.872155603	1
-30728185.5979	0.766516314527	-2.21225031017	783.94115827	1
-1530580.51567	0.834306337566	-0.626560487597	174.961818653	1
-139655.294216	1.33777767004	2.51584473514	52.8501046097	1
-65126987.1979	2.3014701432	1.92097628896	1141.28864519	1
-4941.28296536	0.562055660057	0.628167770758	9.94250130694	1
-4744.38989391	1.43573716341	2.37041385161	9.74245712382	1
-58.1549917588	0.983663983354	1.07204379028	1.09122535087	1
-2011645.19872	-1.01827545443	-0.364928381756	200.58148381	1
-22200065692.3	3.97216425463	1.2651618963	21071.3386825	1
-25113597.5993	-0.569665543735	2.98205084963	708.71149254	1
-80484903.4525	0.378533291856	3.70468122661	1268.73878191	1
1.14246051646	1.07975968198	1.14076296832	0.0694530119325	1
-314202.494347	1.06646021002	0.247012961317	79.2721739317	1
-169450353.329	2.03041334491	-0.166785070528	1840.92560802	1
-66809285677.2	4.473771172	0.898717053898	36553.8741253	1
-16639248.9211	-1.58011180347	0.108829042329	576.875208424	1
-3568602040.1	2.95164528345	-0.477125554047	8448.19748998	1
-1148536647.87	2.72816428317	0.522047528198	4792.77925478	1
-976156.700228	-0.141754862712	1.19662197486	139.725307935	1
-1530.03691408	0.200752514324	-0.180956141059	5.53429410248	1
-6558091.84334	1.58672059535	0.615529470763	362.162759736	1
-113.594065649	1.43341794104	2.16995090864	1.51642812035	1
-120777363.533	2.26727059607	1.20021503786	1554.20310717	1
-845502.170121	1.1324097087	0.142083372908	130.038729136	1
-92110246.2849	2.6048549358	3.10464028146	1357.27850988	1
-12547855.4548	1.00090294193	-1.23639843352	500.956222408	1
-275545.198639	0.532824922452	1.14423603602	74.2356494261	1
-5433.44934569	0.39538464043	0.47350734379	10.425769029	1
-3952997.00922	0.186961874344	1.70981298497	281.176044245	1
-800695954733.0	6.09735733884	1.60809805595	126546.114499	1
-830114.082923	-1.77814652811	2.06120591694	128.849948899	1
-573913.55654	-0.203415683269	-0.986671735216	107.136822819	1
-69.636221105	-0.0629772219395	-0.0209102978168	1.19180424286	1
-355.956983134	-0.453113941826	0.130358112576	2.67335231383	1
-185035417.441	1.67944012772	-1.56498070597	1923.72253105	1
-208827.411008	1.77533354527	3.95196725189	64.6264333929	1
-6354410.64968	0.267583017237	1.9582854411	356.494376767	1
-2337097.21205	0.483359434254	1.70309882942	216.198917467	1
-434050.954265	-0.160610598587	0.984050000653	93.1721350953	1
-3243969.6432	-0.75516916953	2.1565773299	254.714390125	1
-76540.9186934	0.215370954676	-0.574182713273	39.1260277411	1
-530.9834139	1.92272153604	3.54156446862	3.26302638806	1
-1738964717.47	2.64871227112	-0.662004596948	5897.39725448	1
-13946660.9668	1.33869248523	4.08998051066	528.141313485	1
-11446427.5557	1.33113276045	-0.415218779119	478.464814575	1
-2160882.70274	0.545405985445	1.73858521527	207.888628183	1
-9386726.36442	-0.0398616970028	2.08053615391	433.283457983	1
-9626111.40322	1.99857609688	1.90199566568	438.773581403	1
-3847097280.81	3.11417961059	0.334789353972	8771.65580971	1
-900.78864485	0.705074701811	0.701110157904	4.24775774123	1
-308137.476699	1.70792421204	2.03381656543	78.503357934	1
-9043.62030343	-0.725587343698	0.850085681706	13.4499099997	1
-71.5393745574	-0.0802085894105	-0.0137697381055	1.20766734755	1
-443490268.034	2.66991509576	1.67369343105	2978.22185009	1
-1126135072.43	3.0676351548	2.5245058931	4745.80883267	1
-19025891.4512	2.41299930412	3.34291903885	616.861294536	1
-39300256.5536	0.43376151155	3.16514198429	886.569319763	1
-18800.3244139	0.85951169357	0.298625561684	19.3916002746	1
-76651.5311141	0.660972398236	1.06169927276	39.1542883375	1
-330246.743144	-0.0196575203679	0.896105230822	81.270920604	1
-24792832.8501	1.40397465326	-0.682169561735	704.170920072	1
-26110642.6623	1.38629235518	-0.76611791198	722.642983027	1
-43700.9642873	-1.22894627042	1.01436454644	29.564285188	1
-96193386.6909	-2.00002319385	0.287902771441	1387.0356021	1
-2040161.19313	1.67466571289	1.38484693353	201.998147357	1
-42923801.2271	2.25090140915	2.02521686805	926.539827647	1
-97469.6000394	1.20805747568	0.795257210119	44.1522329415	1
-5696947.13488	1.47703192308	0.34499347605	337.548471142	1
-147574.025775	-1.02872315422	1.76687606302	54.3277846818	1
-4931272.03872	0.180991183903	1.80300114032	314.046920773	1
-9177447.72293	1.75913522488	1.02610349477	428.426168822	1
-20632313.7691	-0.0557571566864	2.53542181992	642.375515609	1
-191286552.781	2.54226717834	2.04320268994	1955.94761773	1
-8047.4645388	1.11814422512	0.894244939452	12.6876697509	1
-4227548.73054	0.865416652055	-0.956218050804	290.776550436	1
-2829706739.07	3.06691155355	0.734940068492	7522.90733753	1
-23094319.5386	0.724255481815	3.13135674894	679.622261587	1
-11799891.6076	1.70038960855	0.688359628894	485.796109313	1
-149485153.347	2.76390774896	3.4847132485	1729.07579204	1
-6296329023.22	3.61877364392	2.50550694296	11221.701319	1
-5572131584.75	-3.25875358076	0.353754154483	10556.6392248	1
-49140331.7335	0.248745180997	3.20957439682	991.3660587	1
-23448.3884211	-0.240583584969	0.506403091184	21.6563025781	1
-3555080588.08	3.24325464781	1.33875246645	8432.1771678	1
-280333.220931	-0.261390154757	0.924401577553	74.8778478027	1
-73936045.4263	1.52027963403	-1.17551912633	1216.02670045	1
-3693148.46123	0.85752874827	2.38386147993	271.777476803	1
-22192271.4418	0.071636300635	2.58458017947	666.21727425	1
-1997278.77182	1.01548101002	-0.382529982525	199.863961507	1
-7758.71394277	-1.26581643801	1.33166081659	12.4580075368	1
-133768463.295	1.99011541712	-0.0825524074467	1635.65561582	1
-950879905363.0	6.21951998422	1.55062785409	137904.307791	1
-17622.4099324	1.1717372464	1.80592137178	18.7743407762	1
-14228686.2158	-0.354082348696	2.43106510934	533.454545381	1
-4127353.1321	1.25713746359	-0.114432747755	287.310094349	1
-2306104.5526	1.28463878017	0.185101966456	214.760607945	1
-1673275.7128	0.54661872631	1.6505699024	182.935895682	1
-617727964.352	2.52283517551	0.437989737892	3514.90530665	1
-263689.54936	-0.968904586806	0.109653207412	72.6210620972	1
-702008484.316	2.39137336064	-0.401043840086	3747.02144563	1
-441425951.732	2.7783454688	2.27115813215	2971.28239357	1
-28981427558.4	4.32118224181	3.1598967066	24075.4761364	1
-809524227.051	2.9380989284	2.29209102028	4023.74012191	1
-69509.3895568	-0.0469378537654	-0.599374051392	37.2855932508	1
-105332134480.0	4.67537118818	0.438388696078	45898.1774108	1
-59702.5664485	-0.193308531187	0.61296755387	34.5554482231	1
-608056427.933	2.51609054359	0.42733763684	3487.28097324	1
-13790772.805	0.0353061798024	-2.28840573464	525.181381785	1
-13043473.9957	-0.304593471924	2.34899503146	510.753862037	1
-4276565.29631	-0.140751602702	1.72614067273	292.45740476	1
-364073248.273	2.51679047764	1.14181837071	2698.41898028	1
-11012.2711546	1.05710306273	1.50267253712	14.8416001841	1
-287718.754693	-1.37621639625	2.73189385394	75.8577798699	1
-72760.9889299	0.0106504848336	0.609776399183	38.1477057178	1
-324661779.885	2.5664276707	1.54102910035	2548.18280847	1
-81910580.5332	2.30119787672	1.72027279021	1279.92641911	1
-68632898.0557	1.67325352862	-0.622431867316	1171.60487742	1
-26539084.834	1.16340143416	4.05261568005	728.547681592	1
-70618560.9033	2.09227550009	0.931983012249	1188.43226384	1
-1.0244306079	0.861367179417	0.697205420618	0.219457383913	1
-349751224.115	2.07896355634	-0.819551030662	2644.81086469	1
-2530362.46856	1.86913577906	1.99632018692	224.960612206	1
-40218254739.8	4.35960122954	2.168651557	28361.3309777	1
-5682556.28497	2.0591936021	2.40724807799	337.121867241	1
-21531.9571284	0.130743439408	0.464272854798	20.7525134743	1
-134013.301405	1.21796466735	2.20263223298	51.7715530097	1
-36482739.1171	0.0908143923294	2.92949993895	854.198343487	1
-4457137.12472	-1.25023584441	-0.150107064351	298.567865262	1
-28477941.2134	0.170666610536	2.77503939147	754.691229538	1
-7340740.07498	0.162672743948	1.98212884436	383.164232637	1
-1509.23542009	-0.507478206195	0.437091600093	5.49657905729	1
-4484448.7688	-0.78767425157	-1.10086368161	299.481223199	1
-33195228448.0	4.04988341965	0.352554535937	25766.3456661	1
-8076885.88369	0.37792937649	2.14665349353	401.917585267	1
-245423.526443	0.379552194902	0.978779699894	70.0606751452	1
-39827696.4099	-1.87228978042	0.531837124341	892.498714772	1
-89497374293.4	4.78608102965	2.34120350568	42307.7709871	1
-25401.8786214	1.56389336954	2.91716810297	22.5403026901	1
-891788488.509	3.13745992698	3.34852362684	4223.24162201	1
-1104559947.5	2.74008857079	0.654546406115	4700.12754909	1
-547.840332861	-0.541282372762	0.389874832446	3.31428417436	1
-1075810.94953	1.80031007458	2.0326310442	146.684173187	1
-132480.246894	1.94074506428	3.05522787456	51.4745821821	1
-2164440.49067	1.85756453097	2.01067001984	208.059696929	1
-48708782.61	2.15080125215	1.48639344602	987.003383921	1
-38738860.9244	1.86107103035	0.497994587273	880.214318312	1
-1384632.39717	0.298980152014	-1.19870921709	166.411164338	1
-434772101.013	2.86810969012	2.79897878887	2948.80349429	1
-57552.608868	-0.993049699001	0.438833164399	33.9275677037	1
-68521261.375	1.9716244191	0.467204045896	1170.65163698	1
-102871.703648	-0.632108723046	1.05297916906	45.3592520429	1
-16978868.3789	1.64305823059	0.28651131747	582.732696226	1
-41263.2384687	0.101695923455	-0.518060752684	28.7279035487	1
-2735.66650198	-0.575609613491	0.109602033999	7.3987163056	1
-43370660255.6	4.16181439653	0.162062058376	29451.879484	1
-22724823085.5	3.76637647881	-0.412788192485	21318.9226214	1
-716127828.299	2.54986664906	0.351931079894	3784.51537104	1
-57480982.9697	1.95713161056	0.557311907947	1072.20319299	1
-3249562409.0	3.23199954266	1.46989037061	8061.71496691	1
-2589695.68784	1.28516285673	0.143328265164	227.582823231	1
-949972.285924	1.88379963352	2.37798557072	137.838577298	1
-1746799.63677	1.33056644995	0.403649878023	186.911798473	1
-37046824.5543	-0.819363139188	3.5996090386	860.77669506	1
-10114.301377	-1.31554134701	1.43295841882	14.2237020663	1
-1601.00930828	0.0568976261126	-0.215203516392	5.6610828555	1
-102.226300838	1.72910438867	3.08508683522	1.43951344139	1
-22140777.9515	0.973420448415	3.52716593717	665.443901995	1
-6741746978.45	3.4719826588	1.28167230899	11611.8447973	1
-10373731272.4	3.19297533324	-1.80456283325	14403.9795014	1
-1130695978.86	2.65628765678	0.161905730946	4755.40950968	1
-6106.00774673	1.43604536912	2.39180050141	11.0520508443	1
-61510073.5452	2.10791375357	1.11476164914	1109.14448949	1
-105594055.321	2.57371014452	2.81510650143	1453.23127344	1
-1284974.97325	1.01640514499	-0.233058217789	160.310720596	1
-4340296.54002	0.563142866157	2.03304849041	294.628509268	1
-1517.99113411	1.12378616821	1.02843506921	5.51248542977	1
-31620642.3232	0.559911390915	3.13316427503	795.243908582	1
-185920689.55	2.08486429618	-0.0432633936757	1928.31891	1
-3718836.10589	1.80090939872	1.59379124313	272.721010908	1
-74895095.6131	0.366245483216	3.63197279628	1223.88804224	1
-10796302693.9	3.53713536955	0.391926683459	14694.4225441	1
-502545.275519	-0.385587028871	1.1403148463	100.254342466	1
-2618.6111294	1.66729977039	3.04053173313	7.23877721161	1
-340055.835058	0.500334495164	1.1570836649	82.4690510076	1
-72306.2228387	1.98706753405	3.33971737834	38.0283069529	1
-5513104.98212	-0.477981289291	2.04470669995	332.057415691	1
-19959006.6912	1.89255650304	1.06977807257	631.807060342	1
-3981433.85036	-0.369284908054	1.81061936667	282.185585529	1
-555318588.214	2.71752727417	1.61462307449	3332.62235964	1
-5675609.39073	0.681263509306	2.2993696701	336.915739448	1
-21798176.3931	-0.301656264065	2.65727991232	660.275363417	1
-1136987106.92	2.55121172415	-0.395096193599	4768.62057266	1
-118932.273899	0.256666012496	0.760277164611	48.7716428973	1
-55289721.8762	-0.107664399285	3.25248764453	1051.56762274	1
-1037918.17519	-1.09651968747	0.020482625737	144.077726165	1
-45040832.4978	1.53811854725	-0.714490111984	949.113627354	1
-500296447.95	2.89364847563	2.75214370701	3163.21497636	1
-8347801762.28	3.50983086673	0.954561621151	12921.146825	1
-1368680.94205	-1.07284217462	2.42045146192	165.449830807	1
-1114040631.12	2.69272833612	0.382459865216	4720.25557041	1
-2399834.76596	1.3201250873	3.22252436725	219.081544161	1
-311225.485676	-0.0563226036881	0.885101484541	78.8957374416	1
-2004979.03112	1.6064355177	1.16684194104	200.248865903	1
-4452190.25616	1.50659273303	0.543132645191	298.402132694	1
-84881.3771494	-0.218568453333	0.677991993024	41.2026117609	1
-88.4968166405	1.56383443872	2.34444258719	1.34074951576	1
-463178779.13	3.04591463505	3.76449656641	3043.61226346	1
-496890062.86	2.61406005204	1.22098187376	3152.42783976	1
-2590.10037342	1.2475133513	1.82346030234	7.19928332542	1
-9137262.63806	-0.666248933437	2.50473888387	427.487169906	1
-23605948803.9	4.13782156713	2.38438541803	21728.2989694	1
[truncated: 3,001 more rows]
