# Supplementary material for: SPOTting Model Parameters Using a Ready-Made Python Package
Source: PLoS One. 2015 Dec 17;10(12):e0145180. doi: 10.1371/journal.pone.0145180 (PMC4682995; doi:10.1371/journal.pone.0145180)
Supplement: S1 File — Contains the objective function traces for the 5,000 iterations with MC, LHS, MLE, MCMC, SA, SCE-UA. DE-MCZ and ROPE. (ZIP) [file pone.0145180.s001.zip › RosenMLE.csv]

like	parx	pary	simulation0	chain
-2520.06949748	-2.63863053491	1.9555458928	2520.06949748	1
-817377.630377	9.08052122923	-7.94946234238	817377.630377	1
-391393.222268	8.20575447498	4.77712879989	391393.222268	1
-20148.0804547	-2.7290793859	-6.74161985487	20148.0804547	1
-150377.964742	6.82446493486	7.79909820554	150377.964742	1
-16571.2117063	3.83846840533	1.86404762446	16571.2117063	1
-202734.109757	7.12840243634	5.7922874312	202734.109757	1
-1067.61923824	-2.08451690084	7.59806329449	1067.61923824	1
-2529.04123785	0.534601361322	5.31454064705	2529.04123785	1
-6541.72205735	-0.486809143166	8.32370772969	6541.72205735	1
-24850.576665	2.6323080088	-8.83417510463	24850.576665	1
-2230.49992753	-2.73368045352	2.76497360779	2230.49992753	1
-95464.6119162	5.60509184619	0.523138529196	95464.6119162	1
-27060.3690594	3.49325056514	-4.24534712064	27060.3690594	1
-152136.063373	-6.23658897514	-0.10286753404	152136.063373	1
-741.097652205	2.66438593785	4.3817342313	741.097652205	1
-17238.8948037	-3.87454906674	1.89148506912	17238.8948037	1
-291694.979964	7.26889363464	-1.16834072442	291694.979964	1
-16629.5483456	3.04087214202	-3.64704216662	16629.5483456	1
-112349.910604	-5.63879022901	-1.71610781536	112349.910604	1
-391472.262453	8.2049013933	4.75681108125	391472.262453	1
-8347.5264492	3.57343479698	3.63658133726	8347.5264492	1
-367829.981524	-7.78593610672	-0.0218232958376	367829.981524	1
-3261.15252536	0.309911055497	5.80627804723	3261.15252536	1
-543028.623208	-8.33607962693	-4.19433798612	543028.623208	1
-4836.85613446	2.38585550073	-1.26106360392	4836.85613446	1
-719347.478528	-9.64807106919	8.27760488291	719347.478528	1
-224032.63269	-6.62944073279	-3.37645183417	224032.63269	1
-587233.631686	8.5249883253	-3.95204995065	587233.631686	1
-8435.06020295	-0.436786818139	-8.99235173308	8435.06020295	1
-74566.0362248	-4.35827745559	-8.30694231885	74566.0362248	1
-4560.00234574	0.704835876087	7.24950804708	4560.00234574	1
-312523.711515	-7.58738458596	1.67118056463	312523.711515	1
-17.9733994629	1.56973411684	2.04396041898	17.9733994629	1
-432476.027601	7.93354830977	-2.81806558488	432476.027601	1
-790530.949178	-9.23994246052	-3.52937385842	790530.949178	1
-152799.094201	5.78086338586	-5.66821948502	152799.094201	1
-483.750773575	-1.78901552561	1.01889791741	483.750773575	1
-832137.693439	9.29407382249	-4.83800264047	832137.693439	1
-44581.6687085	3.66952290682	-7.64728558602	44581.6687085	1
-64.5753976267	-2.96740830424	9.50433297233	64.5753976267	1
-7240.9400926	-2.13063688435	-3.96399699746	7240.9400926	1
-672.098586827	0.163867273542	2.61799020428	672.098586827	1
-693644.508876	9.26930791736	2.63885125089	693644.508876	1
-335892.50071	8.20087483618	9.30258813029	335892.50071	1
-748807.848093	8.87796465453	-7.71184158002	748807.848093	1
-169040.169964	6.77925745767	4.84789867702	169040.169964	1
-216858.537671	6.51940895586	-4.06210835798	216858.537671	1
-5943.02134702	-1.72188547988	-4.73940314981	5943.02134702	1
-31950.5751294	-4.80243242773	5.19805372494	31950.5751294	1
-586372.340349	8.34622012836	-6.91203853553	586372.340349	1
-341.320965603	-2.82354741393	9.7799084517	341.320965603	1
-2777.17635765	3.12961455557	4.52889983529	2777.17635765	1
-17111.8354616	1.82803101805	-9.73926197558	17111.8354616	1
-1408.96524541	0.192948327271	-3.71552181804	1408.96524541	1
-238465.638813	7.24209032969	3.61891831807	238465.638813	1
-116887.391635	6.45341722909	7.46214543984	116887.391635	1
-46810.8261203	4.52678363456	-1.14116498277	46810.8261203	1
-404360.958421	7.99956293564	0.407477003755	404360.958421	1
-934031.070033	9.9408641811	2.17963358256	934031.070033	1
-76737.9660926	5.10670054447	-1.62018371875	76737.9660926	1
-2012.39705089	-0.971872804745	5.4261756994	2012.39705089	1
-548699.691364	9.06123574894	8.03611360022	548699.691364	1
-682138.148414	-9.18358064163	1.75277678413	682138.148414	1
-156722.470631	-6.64881966013	4.62600371613	156722.470631	1
-528346.931626	-8.47288036735	-0.891602352726	528346.931626	1
-570184.084274	-8.79458437451	1.84053229103	570184.084274	1
-138418.603886	-5.94416097867	-1.86511990734	138418.603886	1
-10679.7726425	-0.89168515195	-9.53746463278	10679.7726425	1
-271028.479753	7.62826621512	6.13426946163	271028.479753	1
-65972.3640152	-4.43550849926	-6.00559831288	65972.3640152	1
-337.32039172	-0.106897413094	1.84471691354	337.32039172	1
-24.6301460975	2.55776542763	7.01337002022	24.6301460975	1
-341134.356431	7.73747488943	1.46569556979	341134.356431	1
-23001.3055187	-2.30557841695	-9.84688666103	23001.3055187	1
-37182.853595	-4.89921219921	4.72845001634	37182.853595	1
-231383.465785	-6.97167338394	0.508500418405	231383.465785	1
-180228.157985	-7.19324959438	9.29745969031	180228.157985	1
-14036.1925285	2.79915901776	-4.01078643751	14036.1925285	1
-654189.765639	-9.427252787	7.99781841577	654189.765639	1
-179.585856718	-0.616563827681	1.7104613614	179.585856718	1
-8297.3863932	-1.46336394547	-6.96423355603	8297.3863932	1
-639672.16215	-9.13716897776	3.5147739593	639672.16215	1
-163387.455192	5.9048749036	-5.55069050784	163387.455192	1
-268699.206805	-7.58778473155	5.74538715781	268699.206805	1
-13777.3733415	2.9911916124	-2.78878930977	13777.3733415	1
-383317.7814	-8.1975236098	5.29356267413	383317.7814	1
-529041.003064	-8.0393360169	-8.09866416016	529041.003064	1
-2677.42248763	2.42217284893	0.694494498599	2677.42248763	1
-762372.45782	9.69969167555	6.77441012693	762372.45782	1
-437219.903677	-7.53992818482	-9.26657404889	437219.903677	1
-1692.61491831	-2.67081430421	3.03551791845	1692.61491831	1
-6376.10264517	0.490564232343	8.22554094239	6376.10264517	1
-804.397656592	1.719612056	5.7923430612	804.397656592	1
-279.898230355	-2.31830125024	7.01429843755	279.898230355	1
-7471.27078355	-1.01100639477	9.66344554185	7471.27078355	1
-8619.98016936	2.88278368815	-0.972033790363	8619.98016936	1
-5258.31002192	2.90796531385	1.20735221725	5258.31002192	1
-398602.535395	-8.01473240332	1.10739440839	398602.535395	1
-7347.69453983	1.72692339346	-5.58929678242	7347.69453983	1
-241781.08299	-7.48747793172	6.89841160218	241781.08299	1
-606786.762353	-8.25858649727	-9.68676529676	606786.762353	1
-27389.2764661	-4.00612049786	-0.493131195351	27389.2764661	1
-2007.70234058	2.30032630574	0.812649148274	2007.70234058	1
-369.428719011	2.02362030636	6.0143643395	369.428719011	1
-178050.777545	6.55472588815	0.77202426501	178050.777545	1
-6858.89468874	-0.5872642219	-7.93544396471	6858.89468874	1
-570067.117725	-9.01093111494	5.70072740562	570067.117725	1
-3029.52564418	1.87941438596	-1.97121166734	3029.52564418	1
-56619.1834582	4.52925799021	-3.27799047468	56619.1834582	1
-25813.4487849	-3.9552094406	-0.415239379351	25813.4487849	1
-27089.9089092	4.22237216429	1.37256900514	27089.9089092	1
-433948.791508	7.98657562211	-2.08569448027	433948.791508	1
-4833.14068495	-4.070602765	9.63624380911	4833.14068495	1
-1044.84169222	-1.17594761924	-1.84221610177	1044.84169222	1
-60136.0782538	4.94324354093	-0.0838312759018	60136.0782538	1
-314179.6367	7.86385123732	5.79262964265	314179.6367	1
-2234.41736204	0.511627681028	4.98847300258	2234.41736204	1
-57949.4775024	5.59594007319	7.24623525874	57949.4775024	1
-10743.3114886	-1.8584261086	-6.90730489794	10743.3114886	1
-198217.597181	6.97194650831	4.09040868139	198217.597181	1
-1932.20705988	1.07743545388	-3.23481374975	1932.20705988	1
-653.12110137	0.738070671738	-2.01074086252	653.12110137	1
-689913.91709	9.40921527412	5.47653210094	689913.91709	1
-2061.19894826	-3.06266833236	4.85810839832	2061.19894826	1
-1057410.38702	-9.84650952275	-5.87099141677	1057410.38702	1
-498317.670033	8.08111282199	-5.28368309625	498317.670033	1
-688944.55483	-9.57105431826	8.60912859421	688944.55483	1
-5863.3487697	-2.28153322106	-2.44482204664	5863.3487697	1
-539969.296898	8.80687216393	4.08254130974	539969.296898	1
-353021.624405	-8.08053466796	5.88635695489	353021.624405	1
-421244.828745	8.20055680571	2.34974974426	421244.828745	1
-29213.2435885	-4.49458458825	3.11824255313	29213.2435885	1
-398626.115426	8.54906296347	9.95414613162	398626.115426	1
-466667.394606	-7.83357397472	-6.9424655746	466667.394606	1
-11655.4760498	1.78382874766	-7.61372345817	11655.4760498	1
-418237.847194	-7.47774254964	-8.74912044152	418237.847194	1
-912529.523572	9.33787683472	-8.32682855069	912529.523572	1
-76344.0640221	-5.88201135324	6.97619992078	76344.0640221	1
-90649.8739157	4.99703365232	-5.1351189055	90649.8739157	1
-348367.217013	7.55048987665	-2.00910872189	348367.217013	1
-895839.806084	-9.49458973023	-4.49576188025	895839.806084	1
-1060849.68749	9.90373234433	-4.90979473368	1060849.68749	1
-135982.526723	5.98029866175	-1.10847336644	135982.526723	1
-130054.18931	-5.26201663829	-8.36877045419	130054.18931	1
-18359.0447512	4.07612081135	3.06869788646	18359.0447512	1
-7809.31326206	0.188597185603	8.87222827147	7809.31326206	1
-26335.5846752	4.04023599684	0.0981127268764	26335.5846752	1
-494191.053433	8.59602753128	3.59706976628	494191.053433	1
-130035.374754	5.56703967736	-5.06559506127	130035.374754	1
-15849.4328444	-4.25315390606	5.51082967887	15849.4328444	1
-542114.969697	-8.82995956514	4.34629097276	542114.969697	1
-843845.108525	-9.22398523188	-6.7734489618	843845.108525	1
-199569.767143	6.02729418838	-8.34212810671	199569.767143	1
-721774.736161	8.701783965	-9.23279144821	721774.736161	1
-57431.4065856	5.54511253315	6.78773283236	57431.4065856	1
-389.238531413	-3.38211483497	9.51506981261	389.238531413	1
-57644.6811275	4.15933519245	-6.70715877856	57644.6811275	1
-192.691185654	1.43356080321	3.44255183952	192.691185654	1
-7812.2561957	-2.62823623336	-1.92362115449	7812.2561957	1
-3674.85690408	-0.888127465138	6.84788904208	3674.85690408	1
-169889.268084	6.36507176894	-0.699995370326	169889.268084	1
-2674.10601782	2.02429549677	9.26793360634	2674.10601782	1
-31026.6640745	3.34596190375	-6.41736396395	31026.6640745	1
-765352.272508	8.82762382762	-9.55396980821	765352.272508	1
-96152.3480609	6.02588571971	5.30692989647	96152.3480609	1
-914909.100537	-9.32359141984	-8.7159525915	914909.100537	1
-252820.355336	7.43608042775	5.01816689146	252820.355336	1
-141976.179659	5.89593896044	-2.9144494552	141976.179659	1
-9511.78520984	0.465242012205	9.96914167828	9511.78520984	1
-95743.2292355	-5.38406843531	-1.94762336625	95743.2292355	1
-461288.48352	8.81392227296	9.77149922873	461288.48352	1
-239085.361404	6.87740885876	-1.5940707349	239085.361404	1
-76312.4792975	-5.7740909078	5.72371927673	76312.4792975	1
-177500.468756	-5.93355904746	-6.91797578566	177500.468756	1
-346096.915518	7.55569558783	-1.73781358399	346096.915518	1
-529629.527135	8.52375681555	-0.117330770916	529629.527135	1
-463475.061555	8.53474125427	4.76697524568	463475.061555	1
-197.571238152	2.76701764887	9.05083597543	197.571238152	1
-740561.23614	-8.73862360919	-9.6868144964	740561.23614	1
-197283.396387	6.89058977231	3.06753808177	197283.396387	1
-779693.832965	-9.29091955647	-1.97309050319	779693.832965	1
-171061.462423	5.96389872572	-5.78851026966	171061.462423	1
-744672.898192	8.75564820618	-9.62957118234	744672.898192	1
-331.44038588	-1.20785263792	3.26602108661	331.44038588	1
-8868.79312455	3.6258879568	3.73329810909	8868.79312455	1
-976054.875576	-9.91471190569	-0.487948026173	976054.875576	1
-158531.137374	6.35099532572	0.522768648089	158531.137374	1
-823677.85656	-9.70340846133	3.40574769074	823677.85656	1
-11428.1682408	3.69640573375	2.9765553621	11428.1682408	1
-165297.201317	6.84389928871	6.18639910949	165297.201317	1
-108204.017925	4.94641505132	-8.42498989578	108204.017925	1
-39016.6709993	-4.52308348238	0.713369261431	39016.6709993	1
-1383.51201789	0.0600252388306	-3.71476820734	1383.51201789	1
-78491.7262518	5.12863644675	-1.7104208465	78491.7262518	1
-27277.4931461	2.9418027311	-7.86055450005	27277.4931461	1
-19147.1920241	3.07907128803	-4.35509590725	19147.1920241	1
-135709.266596	-6.59616442105	6.67847890612	135709.266596	1
-905247.934421	9.73548780212	-0.360785224558	905247.934421	1
-8339.89829585	-3.36016870916	2.16884402402	8339.89829585	1
-1049107.72285	9.80690499863	-6.24678779069	1049107.72285	1
-954125.226309	9.61793717385	-5.17081663862	954125.226309	1
-460856.453135	8.05030226694	-3.07538132029	460856.453135	1
-249920.871174	7.07761697948	0.104270081105	249920.871174	1
-5178.3005831	2.73447632816	0.283410431506	5178.3005831	1
-4765.9063972	0.229496243648	-6.85045592701	4765.9063972	1
-454254.085352	8.14478119406	-1.05712643178	454254.085352	1
-21230.6558808	-3.9294191029	0.877931968784	21230.6558808	1
-129.26879941	0.604482810142	-0.770876755536	129.26879941	1
-225281.077817	-6.95136291927	0.864323298358	225281.077817	1
-164963.981434	-7.02434275447	8.73356043951	164963.981434	1
-141249.89618	-6.40860807198	3.49433311934	141249.89618	1
-78475.9265854	5.59539698384	3.29868181099	78475.9265854	1
-418374.577468	7.63880748249	-6.32709453976	418374.577468	1
-18290.4451511	-4.16508928659	3.83361824304	18290.4451511	1
-7767.8955446	1.004893636	9.82337776259	7767.8955446	1
-8127.48827476	-2.72017442837	-1.60823043051	8127.48827476	1
-591662.078772	8.83332976622	1.11213001045	591662.078772	1
-95520.6338107	-4.71200317824	-8.69815981875	95520.6338107	1
-339084.05627	-7.84253582457	3.28115791776	339084.05627	1
-990242.180802	9.84355999241	-2.61130996079	990242.180802	1
-15821.7562987	2.94104021672	-3.92724100342	15821.7562987	1
-7709.38849078	1.02727375377	-7.72502055804	7709.38849078	1
-206194.689592	-6.41291167546	-4.27717812127	206194.689592	1
-34369.0764838	-3.35808267228	-7.25705631223	34369.0764838	1
-16020.0388509	-4.48961927268	7.51156241973	16020.0388509	1
-358238.63185	-8.25901619511	8.36547125378	358238.63185	1
-2305.82672054	-1.34775349628	6.61259917345	2305.82672054	1
-586472.233016	8.84722530588	1.69594109331	586472.233016	1
-570262.775211	8.39621179839	-5.01575038788	570262.775211	1
-402248.054353	-7.55611233678	-6.32242325575	402248.054353	1
-256.868095217	3.01850516958	7.5214246165	256.868095217	1
-131307.988268	6.52431716792	6.33448159437	131307.988268	1
-24554.53138	2.68717871945	-8.44804778035	24554.53138	1
-73947.4204555	5.62343834784	4.43371456541	73947.4204555	1
-528383.160459	-8.09898298974	-7.09074855098	528383.160459	1
-70569.328008	-5.10451729672	-0.501776364855	70569.328008	1
-233916.123804	-6.50009148189	-6.10787114307	233916.123804	1
-20226.0770683	3.79505224177	0.18332704896	20226.0770683	1
-617272.198858	9.20326166339	6.13763568368	617272.198858	1
-663285.50939	9.43231359066	7.530562937	663285.50939	1
-26015.4263235	-3.74885145665	-2.06841864979	26015.4263235	1
-1008730.11589	-9.90849682426	-2.25132378986	1008730.11589	1
-481.784176491	-1.13185149182	-0.903493134448	481.784176491	1
-515782.236024	8.46993713403	-0.0742607808548	515782.236024	1
-568318.302204	8.33868526184	-5.84964495215	568318.302204	1
-46463.4159768	5.34825907888	7.05288711869	46463.4159768	1
-118257.858708	-5.42635533934	-4.93730297993	118257.858708	1
-2544.53144081	1.90108319159	-1.42941270242	2544.53144081	1
-110059.867873	-6.41878987461	8.03388749494	110059.867873	1
-133536.0544	-5.990089914	-0.654722023261	133536.0544	1
-554375.357634	-8.62117272129	-0.125551538736	554375.357634	1
-3812.16063443	-0.30377443021	6.2651719107	3812.16063443	1
-131057.233832	6.08150187275	0.786403720495	131057.233832	1
-276077.290998	-7.40271964997	2.26391981101	276077.290998	1
-364580.680504	-7.22014290718	-8.24445749754	364580.680504	1
-16646.680585	2.79493004409	-5.08931904104	16646.680585	1
-6561.1173992	0.447919142339	8.3005158819	6561.1173992	1
-96.7245365688	-0.571200994937	-0.644584016009	96.7245365688	1
-41032.0929136	-5.24077873998	7.21899771567	41032.0929136	1
-437139.365251	-8.5433402667	6.87903502785	437139.365251	1
-269941.077428	7.00059836678	-2.9440113114	269941.077428	1
-163.984460558	0.140790225042	1.29750032558	163.984460558	1
-379612.132345	7.53381503422	-4.85083826458	379612.132345	1
-19162.0278047	-3.3349886783	-2.71375875388	19162.0278047	1
-16267.7260381	-3.17117107337	-2.69135121184	16267.7260381	1
-103287.72066	-5.34449312049	-3.56853732603	103287.72066	1
-155183.481433	-6.3714076412	1.20839809846	155183.481433	1
-812520.10453	9.22738231079	-4.99155798161	812520.10453	1
-78666.3392369	-5.05028229868	-2.53564250219	78666.3392369	1
-66512.5339788	-4.32912181237	-7.04322186638	66512.5339788	1
-729699.554882	9.58072131325	6.37207725313	729699.554882	1
-320418.284597	7.94322980053	6.49365620101	320418.284597	1
-783500.636752	-9.07784825689	-6.10250515241	783500.636752	1
-228787.845658	6.46927342822	-5.97714677634	228787.845658	1
-7107.41227579	0.310726636057	-8.33371418361	7107.41227579	1
-78603.5741222	-4.36965413738	-8.93730909071	78603.5741222	1
-430486.276358	8.51305354185	6.86492929004	430486.276358	1
-113.86384217	1.35966463479	0.782224213568	113.86384217	1
-119769.021671	-5.23564133438	-7.1901028857	119769.021671	1
-113630.394216	-5.01703224955	-8.53312452014	113630.394216	1
-9209.62811636	0.660897898556	-9.15983479281	9209.62811636	1
-30847.9961289	3.80374960733	-3.09284852953	30847.9961289	1
-123171.192868	6.29038191684	4.47713857041	123171.192868	1
-976836.293302	9.65398973183	-5.63172234727	976836.293302	1
-307748.359367	-7.49003343382	0.632026069983	307748.359367	1
-23917.5731399	4.46248971046	4.45238359445	23917.5731399	1
-10310.1829285	-2.97035516156	-1.32313194806	10310.1829285	1
-39895.2113855	-5.10279408456	6.07404722378	39895.2113855	1
-107747.234792	-6.01135453626	3.31899837957	107747.234792	1
-1122.3981405	3.54463690467	9.22390747158	1122.3981405	1
-23238.2451605	3.17957137932	-5.13286324058	23238.2451605	1
-253302.430908	-6.93807658496	-2.1859924475	253302.430908	1
-125588.095922	5.42044766681	-6.05440082657	125588.095922	1
-26442.5209178	-3.72713634324	-2.36273876029	26442.5209178	1
-149972.991675	6.93685445426	9.39815412144	149972.991675	1
-165656.403296	6.23056720401	-1.87758070224	165656.403296	1
-781442.056796	-9.65703733204	4.86558275026	781442.056796	1
-949550.166514	-9.42121569383	-8.67998696487	949550.166514	1
-967173.823937	9.81378010604	-2.03076645635	967173.823937	1
-656.725138692	-3.22455451903	7.87014768847	656.725138692	1
-42803.2443659	-5.23875136241	6.76497949141	42803.2443659	1
-260.336228346	1.96548501001	2.25252874465	260.336228346	1
-269268.087926	-6.86027512808	-4.82171975117	269268.087926	1
-32446.02946	-4.6589989076	3.70238091043	32446.02946	1
-9046.710712	4.18595610881	8.01614607328	9046.710712	1
-389592.773065	8.50872996826	9.98563506972	389592.773065	1
-43.6411166947	-3.08603627411	9.00453006378	43.6411166947	1
-3454.29196807	0.745108201068	-5.32208098931	3454.29196807	1
-135047.236302	-5.78823600348	-3.23882744208	135047.236302	1
-15898.9054553	2.7629049629	-4.97420991724	15898.9054553	1
-2612.14047753	0.0254757297963	5.11063020649	2612.14047753	1
-766.084791231	2.45468352353	8.78946954925	766.084791231	1
-157336.523155	6.58968788156	3.76225689513	157336.523155	1
-879462.971329	9.55408270325	-2.49528943319	879462.971329	1
-5999.65730257	-0.832348888095	-7.05077318379	5999.65730257	1
-79092.755931	5.82920089575	5.86029526315	79092.755931	1
-81757.3500202	-4.72960462609	-6.21834113481	81757.3500202	1
-672697.907366	-8.62797784361	-7.57051014437	672697.907366	1
-81069.6351118	5.96911260973	7.16191181519	81069.6351118	1
-37149.5603009	-4.55162399011	1.4510566748	37149.5603009	1
-28974.4006754	3.25485306048	-6.42630649567	28974.4006754	1
-735366.068971	9.47039211301	3.93902232059	735366.068971	1
-28511.1643157	4.58149238148	4.10862190314	28511.1643157	1
-2.31315661951	2.35693797572	5.48646339395	2.31315661951	1
-14368.21195	-3.53226878995	0.498746612082	14368.21195	1
-6161.33362314	-3.1959321404	2.37578871911	6161.33362314	1
-3276.85848972	0.699559638152	6.21368995561	3276.85848972	1
-123494.703136	-5.2420983733	-7.65667356213	123494.703136	1
-284234.124216	7.69274451553	5.868907062	284234.124216	1
-26697.7834081	5.06485520669	9.3183588695	26697.7834081	1
-102496.075053	-5.71526831663	0.656327262126	102496.075053	1
-170439.109966	6.5580699676	1.7277514436	170439.109966	1
-255131.723464	-6.45500067234	-8.83803006903	255131.723464	1
-5664.94961389	-0.42830329997	7.70867432026	5664.94961389	1
-67975.0374629	4.22289337737	-8.23720229073	67975.0374629	1
-96544.6885039	-4.85149451437	-7.52913181363	96544.6885039	1
-552824.40251	8.77420017752	2.63849097713	552824.40251	1
-59861.3468918	5.26768545597	3.28565377993	59861.3468918	1
-10809.2614922	1.63192118288	-7.73340103645	10809.2614922	1
-99.9050889785	0.886240580259	1.78488295948	99.9050889785	1
-305.290209394	-2.19645261926	6.54217271951	305.290209394	1
-330114.77694	-8.01359171173	6.76910713598	330114.77694	1
-146416.418792	-5.44809400931	-8.57723674254	146416.418792	1
-8322.77057091	1.25331400972	-7.55209081844	8322.77057091	1
-807404.479196	-9.55917908591	1.52842049459	807404.479196	1
-24845.4569714	3.94248362137	-0.216517930853	24845.4569714	1
-9417.7566611	3.14732007503	0.203486942776	9417.7566611	1
-395049.14669	-8.41389336197	7.94771657358	395049.14669	1
-3931.63715919	-2.13282181846	-1.71351676844	3931.63715919	1
-348637.748773	-8.04909566723	5.74932127277	348637.748773	1
-14095.2403517	-3.39159250398	-0.361312973425	14095.2403517	1
-71660.4109363	4.84201489413	-3.3215968028	71660.4109363	1
-207894.738446	6.16376727981	-7.6005242805	207894.738446	1
-155.889745521	1.94415491914	5.02472155036	155.889745521	1
-19722.7770738	3.19746115062	-3.81830337742	19722.7770738	1
-13360.8768876	-2.71188559865	-4.19864096485	13360.8768876	1
-882337.268674	-9.9800753629	5.67551250437	882337.268674	1
-117883.507445	-5.60949647964	-2.86135459295	117883.507445	1
-841886.510973	-9.67210169747	1.80138411355	841886.510973	1
-824503.356122	-9.46384055139	-1.2318598301	824503.356122	1
-327706.959893	7.17466530684	-5.76654258817	327706.959893	1
-30125.8964653	-4.55264652279	3.3786612107	30125.8964653	1
-363354.639542	-7.87231655013	1.70099263916	363354.639542	1
-74825.0548762	-5.8853847662	7.29225214064	74825.0548762	1
-5105.27519269	-1.34711422077	8.955981491	5105.27519269	1
-81878.130725	4.97126156235	-3.89815749145	81878.130725	1
-760489.908271	9.64024898745	5.73260845012	760489.908271	1
-23119.8166475	-4.78158430273	7.66934233436	23119.8166475	1
-19619.9970553	3.04765562842	-4.71743837671	19619.9970553	1
-807994.031531	-9.2987800899	-3.41527706788	807994.031531	1
-182741.154358	5.76169534061	-9.54844910186	182741.154358	1
-559884.672866	8.52212600249	-2.19502906396	559884.672866	1
-972.790033555	-0.950146882571	-2.21007644058	972.790033555	1
-1036261.53743	9.86872102669	-4.40141398151	1036261.53743	1
-76770.42579	5.76094445563	5.48509509094	76770.42579	1
-430418.407501	7.56224418459	-8.41546163909	430418.407501	1
-17661.7564317	-2.71978084186	-5.88733945927	17661.7564317	1
-274.318337112	1.30675276951	3.36357453907	274.318337112	1
-2732.80083875	-0.606036621884	-4.85787174959	2732.80083875	1
-414739.234967	8.06605376596	0.66484877943	414739.234967	1
-1143.74877361	2.14760168487	1.23220515073	1143.74877361	1
-431894.894873	-7.97071274453	-2.18032626971	431894.894873	1
-452114.70611	8.21494434969	0.24970621007	452114.70611	1
-54747.2406904	-5.00913137255	1.70098645901	54747.2406904	1
-2868.895125	-1.92707251828	9.06181133979	2868.895125	1
-517020.098793	-8.89206000473	7.17142617535	517020.098793	1
-69.2664210283	-1.68540762933	2.05284887293	69.2664210283	1
-214317.813212	-6.66845038453	-1.81988976792	214317.813212	1
-66310.0751223	-4.5961203728	-4.62033882143	66310.0751223	1
-35620.6825356	-4.84980918226	4.65627467307	35620.6825356	1
-23252.0096674	-2.97966148351	-6.3650330589	23252.0096674	1
-4733.86427141	2.10420982996	-2.45172319985	4733.86427141	1
-209724.58785	-6.79981292925	0.448401420037	209724.58785	1
-143564.831901	-5.69656534133	-5.43317529295	143564.831901	1
-178029.504426	-5.88408222545	-7.56550281687	178029.504426	1
-994365.208912	9.65313285995	-6.53113392698	994365.208912	1
-1339.69669	-0.425355943949	-3.47648267587	1339.69669	1
-376736.094413	-7.72726133228	-1.66205888178	376736.094413	1
-264117.976848	-7.10899574692	-0.848191286362	264117.976848	1
-294806.474101	-6.72901240376	-9.01097472197	294806.474101	1
-82.2739814075	-2.91273017344	9.30231560761	82.2739814075	1
-63456.5872552	4.74432211769	-2.67921566794	63456.5872552	1
-59482.7678897	5.51440884657	6.0237940184	59482.7678897	1
-491906.110498	-8.01832446122	-5.83669316231	491906.110498	1
-2114.64568107	-0.200220301095	-4.55687294931	2114.64568107	1
-204863.315776	-6.05248749397	-8.62372929935	204863.315776	1
-159015.335941	6.18409370902	-1.63034215714	159015.335941	1
-697194.213206	-9.50206304967	6.79765053882	697194.213206	1
-77261.0030596	-5.62541927873	3.8573758029	77261.0030596	1
-185611.812414	-5.85193417545	-8.83210673243	185611.812414	1
-10522.1866737	-1.18673270014	-8.8471054567	10522.1866737	1
-280.729279193	3.29090705436	9.17030713683	280.729279193	1
-3625.60370093	-0.976082752674	-5.06531762575	3625.60370093	1
-557808.67726	8.59913955433	-0.737523188427	557808.67726	1
-45236.0852214	-5.20234514306	5.80466400712	45236.0852214	1
-83438.1583332	-5.93700683038	6.37071707796	83438.1583332	1
-1017048.56778	-9.99630762779	-0.916664443216	1017048.56778	1
-19326.4015429	-4.69847451977	8.18540402087	19326.4015429	1
-942619.699096	-9.708499503	-2.82773550525	942619.699096	1
-82089.2786859	6.21462308019	9.97505919929	82089.2786859	1
-536660.547343	-8.61845569998	1.02697438032	536660.547343	1
-3809.94865508	-0.0718522239779	-6.16638470396	3809.94865508	1
-239961.909162	-6.36758605059	-8.43421414241	239961.909162	1
-553179.29442	-8.09838512025	-8.78661721692	553179.29442	1
-418869.328515	-8.45010904717	6.69112756983	418869.328515	1
-7034.41333911	-0.940642852935	-7.50008651716	7034.41333911	1
-67887.8884509	-4.98387556412	-1.20941649924	67887.8884509	1
-6804.91572326	3.11580101495	1.46173846867	6804.91572326	1
-26463.8311028	-4.23595949732	1.68407371809	26463.8311028	1
-787019.306373	-9.50280592718	1.59542921483	787019.306373	1
-18599.8369252	-2.83815742429	-5.57758243968	18599.8369252	1
-127995.740243	5.60372019698	-4.37185011295	127995.740243	1
-698217.297348	9.45713350699	5.88225617845	698217.297348	1
-276183.190491	-7.39083211996	2.07796430115	276183.190491	1
-169076.09866	6.730372718	4.1830459531	169076.09866	1
-118764.573234	6.07862188828	2.49115006661	118764.573234	1
-2568.41146419	-0.759607743438	-4.4878901962	2568.41146419	1
-352269.223273	-7.34269928913	-5.43117585633	352269.223273	1
-2476.95814454	2.74126691386	2.54068650043	2476.95814454	1
-1209.14621445	-1.84640406665	-0.0564004805402	1209.14621445	1
-425124.641211	-8.24057245689	2.71199986474	425124.641211	1
-175403.510339	5.757673562	-8.72769499302	175403.510339	1
-660263.574918	-8.78907651308	-4.00284166865	660263.574918	1
-327133.212715	7.37542606455	-2.79509738294	327133.212715	1
-8466.95117664	2.53413439447	-2.77848765215	8466.95117664	1
-24929.5218746	4.14248761812	1.37424577769	24929.5218746	1
-29302.3210423	3.02054430618	-7.993040299	29302.3210423	1
-662491.003154	8.6679592432	-6.2564208526	662491.003154	1
-17164.5920422	2.00510442321	-9.08054163759	17164.5920422	1
-792.080220457	0.506677641787	-2.55723735037	792.080220457	1
-48704.1979622	4.59091784953	-0.989579269627	48704.1979622	1
-34386.6726829	-4.45146401936	1.27990292092	34386.6726829	1
-105805.437076	5.5364440847	-1.87237109888	105805.437076	1
-144977.530193	5.82504514017	-4.1417067871	144977.530193	1
-12423.1345099	1.80069366531	-7.90312630783	12423.1345099	1
-178381.90982	-6.4100681664	-1.13980784037	178381.90982	1
-894325.606181	9.55843724618	-3.20119476044	894325.606181	1
-410162.142279	8.50818489163	8.34970910288	410162.142279	1
-387526.159608	8.16683158085	4.44966453622	387526.159608	1
-473448.139289	-8.45949040406	2.76191269176	473448.139289	1
-8118.87295806	-2.27500930408	-3.82885779102	8118.87295806	1
-217495.542873	7.38311379764	7.87832042003	217495.542873	1
-5739.88005359	3.67634504628	5.9440419519	5739.88005359	1
-1900.22981688	1.19571098952	-2.92939384928	1900.22981688	1
-8724.4489681	-0.328021515856	9.44712986274	8724.4489681	1
-519025.431651	8.92099759705	7.54513306822	519025.431651	1
-1604.3983304	0.511142113376	-3.74392955083	1604.3983304	1
-308081.540464	-7.74587273699	4.50034176845	308081.540464	1
-24517.8421365	-3.58382859465	-2.80763600284	24517.8421365	1
-1914.93283242	0.395406131054	-4.21923086626	1914.93283242	1
-276369.400809	-6.73254814127	-7.23795589886	276369.400809	1
-78991.6457431	5.14695148844	-1.61128325178	78991.6457431	1
-110646.17846	-5.56596987238	-2.27701870981	110646.17846	1
-11.732682415	2.83401818726	7.74236581402	11.732682415	1
-1345.03307606	-0.894678492502	-2.86212226394	1345.03307606	1
-584933.533891	-9.01523544907	4.80008044005	584933.533891	1
-190450.44437	-6.28408211854	-4.14486091298	190450.44437	1
-21080.7195943	3.66201245584	-1.10642518464	21080.7195943	1
-410826.335636	-7.84418367744	-2.55841623372	410826.335636	1
-281399.113147	-7.37199993287	1.3059246069	281399.113147	1
-614703.978344	-8.5536759823	-5.23186601991	614703.978344	1
-137360.117905	5.92872529163	-1.90906496468	137360.117905	1
-283621.333253	-6.71900625212	-8.10547143183	283621.333253	1
-5973.5350566	-0.987564087859	8.70159154887	5973.5350566	1
-4.08104101726	-0.540928255774	0.16196719884	4.08104101726	1
-1430.45288886	-0.947782611362	4.67540589807	1430.45288886	1
-788678.26669	9.07647108262	-6.42155983686	788678.26669	1
-335991.887099	7.71122676006	1.50209626369	335991.887099	1
-824613.899366	-9.20085541094	-6.1467840064	824613.899366	1
-536587.369386	8.16703247061	-6.54819856539	536587.369386	1
-26603.3925801	-3.69085215772	-2.68141005613	26603.3925801	1
-7646.56927751	0.660162387097	9.18021475009	7646.56927751	1
-299936.81781	-7.50471120552	1.56080644921	299936.81781	1
-480895.53007	-8.85865739405	9.13618745255	480895.53007	1
-156101.234686	5.60073863029	-8.13869679925	156101.234686	1
-5877.08308045	-0.597421597494	8.02146168737	5877.08308045	1
-836612.675069	-9.75461958097	3.6923925188	836612.675069	1
-634894.047588	8.78769716418	-2.45281166358	634894.047588	1
-405310.45972	8.11291314626	2.15933567011	405310.45972	1
-2.31315661951	2.35693797572	5.48646339395	2.31315661951	1
-2.31315661951	2.35693797572	5.48646339395	2.31315661951	1
-2.31315661951	2.35693797572	5.48646339395	2.31315661951	1
-2.31315661951	2.35693797572	5.48646339395	2.31315661951	1
-2.31315661951	2.35693797572	5.48646339395	2.31315661951	1
-2.31315661951	2.35693797572	5.48646339395	2.31315661951	1
-2.31315661951	2.35693797572	5.48646339395	2.31315661951	1
-2.31315661951	2.35693797572	5.48646339395	2.31315661951	1
-2.31315661951	2.35693797572	5.48646339395	2.31315661951	1
-2.31315661951	2.35693797572	5.48646339395	2.31315661951	1
-2.31315661951	2.35693797572	5.48646339395	2.31315661951	1
-2.31315661951	2.35693797572	5.48646339395	2.31315661951	1
-2.31315661951	2.35693797572	5.48646339395	2.31315661951	1
-2.31315661951	2.35693797572	5.48646339395	2.31315661951	1
-2.31315661951	2.35693797572	5.48646339395	2.31315661951	1
-2.31315661951	2.35693797572	5.48646339395	2.31315661951	1
-2.31315661951	2.35693797572	5.48646339395	2.31315661951	1
-2.31315661951	2.35693797572	5.48646339395	2.31315661951	1
-2.31315661951	2.35693797572	5.48646339395	2.31315661951	1
-2.31315661951	2.35693797572	5.48646339395	2.31315661951	1
-2.31315661951	2.35693797572	5.48646339395	2.31315661951	1
-2.31315661951	2.35693797572	5.48646339395	2.31315661951	1
-2.31315661951	2.35693797572	5.48646339395	2.31315661951	1
-2.31315661951	2.35693797572	5.48646339395	2.31315661951	1
-2.31315661951	2.35693797572	5.48646339395	2.31315661951	1
-2.31315661951	2.35693797572	5.48646339395	2.31315661951	1
-2.31315661951	2.35693797572	5.48646339395	2.31315661951	1
-2.31315661951	2.35693797572	5.48646339395	2.31315661951	1
-2.31315661951	2.35693797572	5.48646339395	2.31315661951	1
-2.31315661951	2.35693797572	5.48646339395	2.31315661951	1
-2.31315661951	2.35693797572	5.48646339395	2.31315661951	1
-2.31315661951	2.35693797572	5.48646339395	2.31315661951	1
-2.31315661951	2.35693797572	5.48646339395	2.31315661951	1
-2.31315661951	2.35693797572	5.48646339395	2.31315661951	1
-2.31315661951	2.35693797572	5.48646339395	2.31315661951	1
-2.31315661951	2.35693797572	5.48646339395	2.31315661951	1
-2.31315661951	2.35693797572	5.48646339395	2.31315661951	1
-2.31315661951	2.35693797572	5.48646339395	2.31315661951	1
-2.31315661951	2.35693797572	5.48646339395	2.31315661951	1
-2.31315661951	2.35693797572	5.48646339395	2.31315661951	1
-2.31315661951	2.35693797572	5.48646339395	2.31315661951	1
-2.31315661951	2.35693797572	5.48646339395	2.31315661951	1
-2.31315661951	2.35693797572	5.48646339395	2.31315661951	1
-2.31315661951	2.35693797572	5.48646339395	2.31315661951	1
-2.31315661951	2.35693797572	5.48646339395	2.31315661951	1
-2.31315661951	2.35693797572	5.48646339395	2.31315661951	1
-2.31315661951	2.35693797572	5.48646339395	2.31315661951	1
-2.31315661951	2.35693797572	5.48646339395	2.31315661951	1
-2.31315661951	2.35693797572	5.48646339395	2.31315661951	1
-2.31315661951	2.35693797572	5.48646339395	2.31315661951	1
-2.31315661951	2.35693797572	5.48646339395	2.31315661951	1
-2.31315661951	2.35693797572	5.48646339395	2.31315661951	1
-2.31315661951	2.35693797572	5.48646339395	2.31315661951	1
-2.31315661951	2.35693797572	5.48646339395	2.31315661951	1
-2.31315661951	2.35693797572	5.48646339395	2.31315661951	1
-2.31315661951	2.35693797572	5.48646339395	2.31315661951	1
-2.31315661951	2.35693797572	5.48646339395	2.31315661951	1
-2.31315661951	2.35693797572	5.48646339395	2.31315661951	1
-2.31315661951	2.35693797572	5.48646339395	2.31315661951	1
-2.31315661951	2.35693797572	5.48646339395	2.31315661951	1
-2.31315661951	2.35693797572	5.48646339395	2.31315661951	1
-2.31315661951	2.35693797572	5.48646339395	2.31315661951	1
-2.31315661951	2.35693797572	5.48646339395	2.31315661951	1
-2.31315661951	2.35693797572	5.48646339395	2.31315661951	1
-2.31315661951	2.35693797572	5.48646339395	2.31315661951	1
-2.31315661951	2.35693797572	5.48646339395	2.31315661951	1
-2.31315661951	2.35693797572	5.48646339395	2.31315661951	1
-2.31315661951	2.35693797572	5.48646339395	2.31315661951	1
-2.31315661951	2.35693797572	5.48646339395	2.31315661951	1
-2.31315661951	2.35693797572	5.48646339395	2.31315661951	1
-2.31315661951	2.35693797572	5.48646339395	2.31315661951	1
-2.31315661951	2.35693797572	5.48646339395	2.31315661951	1
-2.31315661951	2.35693797572	5.48646339395	2.31315661951	1
-2.31315661951	2.35693797572	5.48646339395	2.31315661951	1
-2.31315661951	2.35693797572	5.48646339395	2.31315661951	1
-2.31315661951	2.35693797572	5.48646339395	2.31315661951	1
-2.31315661951	2.35693797572	5.48646339395	2.31315661951	1
-2.31315661951	2.35693797572	5.48646339395	2.31315661951	1
-2.31315661951	2.35693797572	5.48646339395	2.31315661951	1
-2.31315661951	2.35693797572	5.48646339395	2.31315661951	1
-2.31315661951	2.35693797572	5.48646339395	2.31315661951	1
-2.31315661951	2.35693797572	5.48646339395	2.31315661951	1
-2.31315661951	2.35693797572	5.48646339395	2.31315661951	1
-2.31315661951	2.35693797572	5.48646339395	2.31315661951	1
-2.31315661951	2.35693797572	5.48646339395	2.31315661951	1
-2.31315661951	2.35693797572	5.48646339395	2.31315661951	1
-2.31315661951	2.35693797572	5.48646339395	2.31315661951	1
-2.31315661951	2.35693797572	5.48646339395	2.31315661951	1
-2.31315661951	2.35693797572	5.48646339395	2.31315661951	1
-2.31315661951	2.35693797572	5.48646339395	2.31315661951	1
-2.31315661951	2.35693797572	5.48646339395	2.31315661951	1
-2.31315661951	2.35693797572	5.48646339395	2.31315661951	1
-2.31315661951	2.35693797572	5.48646339395	2.31315661951	1
-2.31315661951	2.35693797572	5.48646339395	2.31315661951	1
-2.31315661951	2.35693797572	5.48646339395	2.31315661951	1
-2.31315661951	2.35693797572	5.48646339395	2.31315661951	1
-2.31315661951	2.35693797572	5.48646339395	2.31315661951	1
-2.31315661951	2.35693797572	5.48646339395	2.31315661951	1
-2.31315661951	2.35693797572	5.48646339395	2.31315661951	1
-2.31315661951	2.35693797572	5.48646339395	2.31315661951	1
-2.31315661951	2.35693797572	5.48646339395	2.31315661951	1
-2.31315661951	2.35693797572	5.48646339395	2.31315661951	1
-2.31315661951	2.35693797572	5.48646339395	2.31315661951	1
-2.31315661951	2.35693797572	5.48646339395	2.31315661951	1
-2.31315661951	2.35693797572	5.48646339395	2.31315661951	1
-2.31315661951	2.35693797572	5.48646339395	2.31315661951	1
-2.31315661951	2.35693797572	5.48646339395	2.31315661951	1
-2.31315661951	2.35693797572	5.48646339395	2.31315661951	1
-2.31315661951	2.35693797572	5.48646339395	2.31315661951	1
-2.31315661951	2.35693797572	5.48646339395	2.31315661951	1
-2.31315661951	2.35693797572	5.48646339395	2.31315661951	1
-2.31315661951	2.35693797572	5.48646339395	2.31315661951	1
-2.31315661951	2.35693797572	5.48646339395	2.31315661951	1
-2.31315661951	2.35693797572	5.48646339395	2.31315661951	1
-2.31315661951	2.35693797572	5.48646339395	2.31315661951	1
-2.31315661951	2.35693797572	5.48646339395	2.31315661951	1
-2.31315661951	2.35693797572	5.48646339395	2.31315661951	1
-2.31315661951	2.35693797572	5.48646339395	2.31315661951	1
-2.31315661951	2.35693797572	5.48646339395	2.31315661951	1
-2.31315661951	2.35693797572	5.48646339395	2.31315661951	1
-2.31315661951	2.35693797572	5.48646339395	2.31315661951	1
-2.31315661951	2.35693797572	5.48646339395	2.31315661951	1
-2.31315661951	2.35693797572	5.48646339395	2.31315661951	1
-2.31315661951	2.35693797572	5.48646339395	2.31315661951	1
-2.31315661951	2.35693797572	5.48646339395	2.31315661951	1
-2.31315661951	2.35693797572	5.48646339395	2.31315661951	1
-2.31315661951	2.35693797572	5.48646339395	2.31315661951	1
-2.31315661951	2.35693797572	5.48646339395	2.31315661951	1
-2.31315661951	2.35693797572	5.48646339395	2.31315661951	1
-2.31315661951	2.35693797572	5.48646339395	2.31315661951	1
-2.31315661951	2.35693797572	5.48646339395	2.31315661951	1
-2.31315661951	2.35693797572	5.48646339395	2.31315661951	1
-2.31315661951	2.35693797572	5.48646339395	2.31315661951	1
-2.31315661951	2.35693797572	5.48646339395	2.31315661951	1
-2.31315661951	2.35693797572	5.48646339395	2.31315661951	1
-2.31315661951	2.35693797572	5.48646339395	2.31315661951	1
-2.31315661951	2.35693797572	5.48646339395	2.31315661951	1
-2.31315661951	2.35693797572	5.48646339395	2.31315661951	1
-2.31315661951	2.35693797572	5.48646339395	2.31315661951	1
-2.31315661951	2.35693797572	5.48646339395	2.31315661951	1
-2.31315661951	2.35693797572	5.48646339395	2.31315661951	1
-2.31315661951	2.35693797572	5.48646339395	2.31315661951	1
-2.31315661951	2.35693797572	5.48646339395	2.31315661951	1
-2.31315661951	2.35693797572	5.48646339395	2.31315661951	1
-2.31315661951	2.35693797572	5.48646339395	2.31315661951	1
-2.31315661951	2.35693797572	5.48646339395	2.31315661951	1
-2.31315661951	2.35693797572	5.48646339395	2.31315661951	1
-2.31315661951	2.35693797572	5.48646339395	2.31315661951	1
-2.31315661951	2.35693797572	5.48646339395	2.31315661951	1
-2.31315661951	2.35693797572	5.48646339395	2.31315661951	1
-2.31315661951	2.35693797572	5.48646339395	2.31315661951	1
-2.31315661951	2.35693797572	5.48646339395	2.31315661951	1
-2.31315661951	2.35693797572	5.48646339395	2.31315661951	1
-2.31315661951	2.35693797572	5.48646339395	2.31315661951	1
-2.31315661951	2.35693797572	5.48646339395	2.31315661951	1
-2.31315661951	2.35693797572	5.48646339395	2.31315661951	1
-2.31315661951	2.35693797572	5.48646339395	2.31315661951	1
-2.31315661951	2.35693797572	5.48646339395	2.31315661951	1
-2.31315661951	2.35693797572	5.48646339395	2.31315661951	1
-2.31315661951	2.35693797572	5.48646339395	2.31315661951	1
-2.31315661951	2.35693797572	5.48646339395	2.31315661951	1
-2.31315661951	2.35693797572	5.48646339395	2.31315661951	1
-2.31315661951	2.35693797572	5.48646339395	2.31315661951	1
-2.31315661951	2.35693797572	5.48646339395	2.31315661951	1
-2.31315661951	2.35693797572	5.48646339395	2.31315661951	1
-2.31315661951	2.35693797572	5.48646339395	2.31315661951	1
-2.31315661951	2.35693797572	5.48646339395	2.31315661951	1
-2.31315661951	2.35693797572	5.48646339395	2.31315661951	1
-2.31315661951	2.35693797572	5.48646339395	2.31315661951	1
-2.31315661951	2.35693797572	5.48646339395	2.31315661951	1
-2.31315661951	2.35693797572	5.48646339395	2.31315661951	1
-2.31315661951	2.35693797572	5.48646339395	2.31315661951	1
-2.31315661951	2.35693797572	5.48646339395	2.31315661951	1
-2.31315661951	2.35693797572	5.48646339395	2.31315661951	1
-2.31315661951	2.35693797572	5.48646339395	2.31315661951	1
-2.31315661951	2.35693797572	5.48646339395	2.31315661951	1
-2.31315661951	2.35693797572	5.48646339395	2.31315661951	1
-2.31315661951	2.35693797572	5.48646339395	2.31315661951	1
-2.31315661951	2.35693797572	5.48646339395	2.31315661951	1
-2.31315661951	2.35693797572	5.48646339395	2.31315661951	1
-2.31315661951	2.35693797572	5.48646339395	2.31315661951	1
-2.31315661951	2.35693797572	5.48646339395	2.31315661951	1
-2.31315661951	2.35693797572	5.48646339395	2.31315661951	1
-2.31315661951	2.35693797572	5.48646339395	2.31315661951	1
-2.31315661951	2.35693797572	5.48646339395	2.31315661951	1
-2.31315661951	2.35693797572	5.48646339395	2.31315661951	1
-2.31315661951	2.35693797572	5.48646339395	2.31315661951	1
-2.31315661951	2.35693797572	5.48646339395	2.31315661951	1
-2.31315661951	2.35693797572	5.48646339395	2.31315661951	1
-2.31315661951	2.35693797572	5.48646339395	2.31315661951	1
-2.31315661951	2.35693797572	5.48646339395	2.31315661951	1
-2.31315661951	2.35693797572	5.48646339395	2.31315661951	1
-2.31315661951	2.35693797572	5.48646339395	2.31315661951	1
-2.31315661951	2.35693797572	5.48646339395	2.31315661951	1
-2.31315661951	2.35693797572	5.48646339395	2.31315661951	1
-2.19546933314	2.46447304185	6.0961635766	2.19546933314	1
-2.19546933314	2.46447304185	6.0961635766	2.19546933314	1
-2.19546933314	2.46447304185	6.0961635766	2.19546933314	1
-2.19546933314	2.46447304185	6.0961635766	2.19546933314	1
-2.19546933314	2.46447304185	6.0961635766	2.19546933314	1
-2.19546933314	2.46447304185	6.0961635766	2.19546933314	1
-2.19546933314	2.46447304185	6.0961635766	2.19546933314	1
-2.19546933314	2.46447304185	6.0961635766	2.19546933314	1
-2.19546933314	2.46447304185	6.0961635766	2.19546933314	1
-2.19546933314	2.46447304185	6.0961635766	2.19546933314	1
-2.19546933314	2.46447304185	6.0961635766	2.19546933314	1
-2.19546933314	2.46447304185	6.0961635766	2.19546933314	1
-2.19546933314	2.46447304185	6.0961635766	2.19546933314	1
-2.19546933314	2.46447304185	6.0961635766	2.19546933314	1
-2.19546933314	2.46447304185	6.0961635766	2.19546933314	1
-2.19546933314	2.46447304185	6.0961635766	2.19546933314	1
-2.19546933314	2.46447304185	6.0961635766	2.19546933314	1
-2.19546933314	2.46447304185	6.0961635766	2.19546933314	1
-2.19546933314	2.46447304185	6.0961635766	2.19546933314	1
-2.19546933314	2.46447304185	6.0961635766	2.19546933314	1
-2.19546933314	2.46447304185	6.0961635766	2.19546933314	1
-2.19546933314	2.46447304185	6.0961635766	2.19546933314	1
-2.19546933314	2.46447304185	6.0961635766	2.19546933314	1
-2.19546933314	2.46447304185	6.0961635766	2.19546933314	1
-2.19546933314	2.46447304185	6.0961635766	2.19546933314	1
-2.19546933314	2.46447304185	6.0961635766	2.19546933314	1
-2.19546933314	2.46447304185	6.0961635766	2.19546933314	1
-2.19546933314	2.46447304185	6.0961635766	2.19546933314	1
-2.19546933314	2.46447304185	6.0961635766	2.19546933314	1
-2.19546933314	2.46447304185	6.0961635766	2.19546933314	1
-2.19546933314	2.46447304185	6.0961635766	2.19546933314	1
-2.19546933314	2.46447304185	6.0961635766	2.19546933314	1
-2.19546933314	2.46447304185	6.0961635766	2.19546933314	1
-2.19546933314	2.46447304185	6.0961635766	2.19546933314	1
-2.19546933314	2.46447304185	6.0961635766	2.19546933314	1
-2.19546933314	2.46447304185	6.0961635766	2.19546933314	1
-2.19546933314	2.46447304185	6.0961635766	2.19546933314	1
-2.19546933314	2.46447304185	6.0961635766	2.19546933314	1
-2.19546933314	2.46447304185	6.0961635766	2.19546933314	1
-2.19546933314	2.46447304185	6.0961635766	2.19546933314	1
-2.19546933314	2.46447304185	6.0961635766	2.19546933314	1
-2.19546933314	2.46447304185	6.0961635766	2.19546933314	1
-2.19546933314	2.46447304185	6.0961635766	2.19546933314	1
-2.19546933314	2.46447304185	6.0961635766	2.19546933314	1
-2.19546933314	2.46447304185	6.0961635766	2.19546933314	1
-2.19546933314	2.46447304185	6.0961635766	2.19546933314	1
-2.19546933314	2.46447304185	6.0961635766	2.19546933314	1
-2.19546933314	2.46447304185	6.0961635766	2.19546933314	1
-2.19546933314	2.46447304185	6.0961635766	2.19546933314	1
-2.19546933314	2.46447304185	6.0961635766	2.19546933314	1
-2.19546933314	2.46447304185	6.0961635766	2.19546933314	1
-2.19546933314	2.46447304185	6.0961635766	2.19546933314	1
-2.19546933314	2.46447304185	6.0961635766	2.19546933314	1
-2.19546933314	2.46447304185	6.0961635766	2.19546933314	1
-2.19546933314	2.46447304185	6.0961635766	2.19546933314	1
-2.19546933314	2.46447304185	6.0961635766	2.19546933314	1
-2.19546933314	2.46447304185	6.0961635766	2.19546933314	1
-2.19546933314	2.46447304185	6.0961635766	2.19546933314	1
-2.19546933314	2.46447304185	6.0961635766	2.19546933314	1
-2.19546933314	2.46447304185	6.0961635766	2.19546933314	1
-2.19546933314	2.46447304185	6.0961635766	2.19546933314	1
-2.19546933314	2.46447304185	6.0961635766	2.19546933314	1
-2.19546933314	2.46447304185	6.0961635766	2.19546933314	1
-2.19546933314	2.46447304185	6.0961635766	2.19546933314	1
-2.19546933314	2.46447304185	6.0961635766	2.19546933314	1
-2.19546933314	2.46447304185	6.0961635766	2.19546933314	1
-2.19546933314	2.46447304185	6.0961635766	2.19546933314	1
-2.19546933314	2.46447304185	6.0961635766	2.19546933314	1
-2.19546933314	2.46447304185	6.0961635766	2.19546933314	1
-2.19546933314	2.46447304185	6.0961635766	2.19546933314	1
-2.19546933314	2.46447304185	6.0961635766	2.19546933314	1
-2.19546933314	2.46447304185	6.0961635766	2.19546933314	1
-2.19546933314	2.46447304185	6.0961635766	2.19546933314	1
-2.19546933314	2.46447304185	6.0961635766	2.19546933314	1
-2.19546933314	2.46447304185	6.0961635766	2.19546933314	1
-2.19546933314	2.46447304185	6.0961635766	2.19546933314	1
-2.19546933314	2.46447304185	6.0961635766	2.19546933314	1
-2.19546933314	2.46447304185	6.0961635766	2.19546933314	1
-2.19546933314	2.46447304185	6.0961635766	2.19546933314	1
-2.19546933314	2.46447304185	6.0961635766	2.19546933314	1
-2.19546933314	2.46447304185	6.0961635766	2.19546933314	1
-2.19546933314	2.46447304185	6.0961635766	2.19546933314	1
-2.19546933314	2.46447304185	6.0961635766	2.19546933314	1
-2.19546933314	2.46447304185	6.0961635766	2.19546933314	1
-2.19546933314	2.46447304185	6.0961635766	2.19546933314	1
-2.19546933314	2.46447304185	6.0961635766	2.19546933314	1
-2.19546933314	2.46447304185	6.0961635766	2.19546933314	1
-2.19546933314	2.46447304185	6.0961635766	2.19546933314	1
-2.19546933314	2.46447304185	6.0961635766	2.19546933314	1
-2.19546933314	2.46447304185	6.0961635766	2.19546933314	1
-2.19546933314	2.46447304185	6.0961635766	2.19546933314	1
-2.19546933314	2.46447304185	6.0961635766	2.19546933314	1
-2.19546933314	2.46447304185	6.0961635766	2.19546933314	1
-2.19546933314	2.46447304185	6.0961635766	2.19546933314	1
-2.19546933314	2.46447304185	6.0961635766	2.19546933314	1
-2.19546933314	2.46447304185	6.0961635766	2.19546933314	1
-2.19546933314	2.46447304185	6.0961635766	2.19546933314	1
-2.19546933314	2.46447304185	6.0961635766	2.19546933314	1
-2.19546933314	2.46447304185	6.0961635766	2.19546933314	1
-2.19546933314	2.46447304185	6.0961635766	2.19546933314	1
-2.19546933314	2.46447304185	6.0961635766	2.19546933314	1
-2.19546933314	2.46447304185	6.0961635766	2.19546933314	1
-2.19546933314	2.46447304185	6.0961635766	2.19546933314	1
-2.19546933314	2.46447304185	6.0961635766	2.19546933314	1
-2.19546933314	2.46447304185	6.0961635766	2.19546933314	1
-2.19546933314	2.46447304185	6.0961635766	2.19546933314	1
-2.19546933314	2.46447304185	6.0961635766	2.19546933314	1
-2.19546933314	2.46447304185	6.0961635766	2.19546933314	1
-2.19546933314	2.46447304185	6.0961635766	2.19546933314	1
-2.19546933314	2.46447304185	6.0961635766	2.19546933314	1
-2.19546933314	2.46447304185	6.0961635766	2.19546933314	1
-2.19546933314	2.46447304185	6.0961635766	2.19546933314	1
-2.19546933314	2.46447304185	6.0961635766	2.19546933314	1
-2.19546933314	2.46447304185	6.0961635766	2.19546933314	1
-2.19546933314	2.46447304185	6.0961635766	2.19546933314	1
-2.19546933314	2.46447304185	6.0961635766	2.19546933314	1
-2.19546933314	2.46447304185	6.0961635766	2.19546933314	1
-2.19546933314	2.46447304185	6.0961635766	2.19546933314	1
-2.19546933314	2.46447304185	6.0961635766	2.19546933314	1
-2.19546933314	2.46447304185	6.0961635766	2.19546933314	1
-2.19546933314	2.46447304185	6.0961635766	2.19546933314	1
-2.19546933314	2.46447304185	6.0961635766	2.19546933314	1
-2.19546933314	2.46447304185	6.0961635766	2.19546933314	1
-2.19546933314	2.46447304185	6.0961635766	2.19546933314	1
-2.19546933314	2.46447304185	6.0961635766	2.19546933314	1
-2.19546933314	2.46447304185	6.0961635766	2.19546933314	1
-2.19546933314	2.46447304185	6.0961635766	2.19546933314	1
-2.19546933314	2.46447304185	6.0961635766	2.19546933314	1
-2.19546933314	2.46447304185	6.0961635766	2.19546933314	1
-2.19546933314	2.46447304185	6.0961635766	2.19546933314	1
-2.19546933314	2.46447304185	6.0961635766	2.19546933314	1
-2.19546933314	2.46447304185	6.0961635766	2.19546933314	1
-2.19546933314	2.46447304185	6.0961635766	2.19546933314	1
-2.19546933314	2.46447304185	6.0961635766	2.19546933314	1
-2.19546933314	2.46447304185	6.0961635766	2.19546933314	1
-2.19546933314	2.46447304185	6.0961635766	2.19546933314	1
-2.19546933314	2.46447304185	6.0961635766	2.19546933314	1
-2.19546933314	2.46447304185	6.0961635766	2.19546933314	1
-2.19546933314	2.46447304185	6.0961635766	2.19546933314	1
-2.19546933314	2.46447304185	6.0961635766	2.19546933314	1
-2.19546933314	2.46447304185	6.0961635766	2.19546933314	1
-2.19546933314	2.46447304185	6.0961635766	2.19546933314	1
-2.19546933314	2.46447304185	6.0961635766	2.19546933314	1
-2.19546933314	2.46447304185	6.0961635766	2.19546933314	1
-2.19546933314	2.46447304185	6.0961635766	2.19546933314	1
-2.19546933314	2.46447304185	6.0961635766	2.19546933314	1
-2.19546933314	2.46447304185	6.0961635766	2.19546933314	1
-2.19546933314	2.46447304185	6.0961635766	2.19546933314	1
-2.19546933314	2.46447304185	6.0961635766	2.19546933314	1
-2.19546933314	2.46447304185	6.0961635766	2.19546933314	1
-2.19546933314	2.46447304185	6.0961635766	2.19546933314	1
-2.19546933314	2.46447304185	6.0961635766	2.19546933314	1
-2.19546933314	2.46447304185	6.0961635766	2.19546933314	1
-2.19546933314	2.46447304185	6.0961635766	2.19546933314	1
-2.19546933314	2.46447304185	6.0961635766	2.19546933314	1
-2.19546933314	2.46447304185	6.0961635766	2.19546933314	1
-2.19546933314	2.46447304185	6.0961635766	2.19546933314	1
-2.19546933314	2.46447304185	6.0961635766	2.19546933314	1
-2.19546933314	2.46447304185	6.0961635766	2.19546933314	1
-2.19546933314	2.46447304185	6.0961635766	2.19546933314	1
-2.19546933314	2.46447304185	6.0961635766	2.19546933314	1
-2.19546933314	2.46447304185	6.0961635766	2.19546933314	1
-2.19546933314	2.46447304185	6.0961635766	2.19546933314	1
-2.19546933314	2.46447304185	6.0961635766	2.19546933314	1
-2.19546933314	2.46447304185	6.0961635766	2.19546933314	1
-2.19546933314	2.46447304185	6.0961635766	2.19546933314	1
-2.19546933314	2.46447304185	6.0961635766	2.19546933314	1
-2.19546933314	2.46447304185	6.0961635766	2.19546933314	1
-2.19546933314	2.46447304185	6.0961635766	2.19546933314	1
-2.19546933314	2.46447304185	6.0961635766	2.19546933314	1
-2.19546933314	2.46447304185	6.0961635766	2.19546933314	1
-2.19546933314	2.46447304185	6.0961635766	2.19546933314	1
-2.19546933314	2.46447304185	6.0961635766	2.19546933314	1
-2.19546933314	2.46447304185	6.0961635766	2.19546933314	1
-2.19546933314	2.46447304185	6.0961635766	2.19546933314	1
-2.19546933314	2.46447304185	6.0961635766	2.19546933314	1
-2.19546933314	2.46447304185	6.0961635766	2.19546933314	1
-2.19546933314	2.46447304185	6.0961635766	2.19546933314	1
-2.19546933314	2.46447304185	6.0961635766	2.19546933314	1
-2.19546933314	2.46447304185	6.0961635766	2.19546933314	1
-2.19546933314	2.46447304185	6.0961635766	2.19546933314	1
-2.19546933314	2.46447304185	6.0961635766	2.19546933314	1
-2.19546933314	2.46447304185	6.0961635766	2.19546933314	1
-2.19546933314	2.46447304185	6.0961635766	2.19546933314	1
-2.19546933314	2.46447304185	6.0961635766	2.19546933314	1
-2.19546933314	2.46447304185	6.0961635766	2.19546933314	1
-2.19546933314	2.46447304185	6.0961635766	2.19546933314	1
-2.19546933314	2.46447304185	6.0961635766	2.19546933314	1
-2.19546933314	2.46447304185	6.0961635766	2.19546933314	1
-2.19546933314	2.46447304185	6.0961635766	2.19546933314	1
-2.19546933314	2.46447304185	6.0961635766	2.19546933314	1
-2.19546933314	2.46447304185	6.0961635766	2.19546933314	1
-2.19546933314	2.46447304185	6.0961635766	2.19546933314	1
-2.19546933314	2.46447304185	6.0961635766	2.19546933314	1
-2.19546933314	2.46447304185	6.0961635766	2.19546933314	1
-2.19546933314	2.46447304185	6.0961635766	2.19546933314	1
-2.19546933314	2.46447304185	6.0961635766	2.19546933314	1
-2.19546933314	2.46447304185	6.0961635766	2.19546933314	1
-2.19546933314	2.46447304185	6.0961635766	2.19546933314	1
-2.19546933314	2.46447304185	6.0961635766	2.19546933314	1
-2.19546933314	2.46447304185	6.0961635766	2.19546933314	1
-2.19546933314	2.46447304185	6.0961635766	2.19546933314	1
-2.19546933314	2.46447304185	6.0961635766	2.19546933314	1
-2.19546933314	2.46447304185	6.0961635766	2.19546933314	1
-2.19546933314	2.46447304185	6.0961635766	2.19546933314	1
-2.19546933314	2.46447304185	6.0961635766	2.19546933314	1
-2.19546933314	2.46447304185	6.0961635766	2.19546933314	1
-2.19546933314	2.46447304185	6.0961635766	2.19546933314	1
-2.19546933314	2.46447304185	6.0961635766	2.19546933314	1
-2.19546933314	2.46447304185	6.0961635766	2.19546933314	1
-2.19546933314	2.46447304185	6.0961635766	2.19546933314	1
-2.19546933314	2.46447304185	6.0961635766	2.19546933314	1
-2.19546933314	2.46447304185	6.0961635766	2.19546933314	1
-2.19546933314	2.46447304185	6.0961635766	2.19546933314	1
-2.19546933314	2.46447304185	6.0961635766	2.19546933314	1
-2.19546933314	2.46447304185	6.0961635766	2.19546933314	1
-2.19546933314	2.46447304185	6.0961635766	2.19546933314	1
-2.19546933314	2.46447304185	6.0961635766	2.19546933314	1
-2.19546933314	2.46447304185	6.0961635766	2.19546933314	1
-2.19546933314	2.46447304185	6.0961635766	2.19546933314	1
-2.19546933314	2.46447304185	6.0961635766	2.19546933314	1
-2.19546933314	2.46447304185	6.0961635766	2.19546933314	1
-2.19546933314	2.46447304185	6.0961635766	2.19546933314	1
-2.19546933314	2.46447304185	6.0961635766	2.19546933314	1
-2.19546933314	2.46447304185	6.0961635766	2.19546933314	1
-2.19546933314	2.46447304185	6.0961635766	2.19546933314	1
-2.19546933314	2.46447304185	6.0961635766	2.19546933314	1
-2.19546933314	2.46447304185	6.0961635766	2.19546933314	1
-2.19546933314	2.46447304185	6.0961635766	2.19546933314	1
-2.19546933314	2.46447304185	6.0961635766	2.19546933314	1
-2.19546933314	2.46447304185	6.0961635766	2.19546933314	1
-2.19546933314	2.46447304185	6.0961635766	2.19546933314	1
-2.19546933314	2.46447304185	6.0961635766	2.19546933314	1
-2.19546933314	2.46447304185	6.0961635766	2.19546933314	1
-2.19546933314	2.46447304185	6.0961635766	2.19546933314	1
-2.19546933314	2.46447304185	6.0961635766	2.19546933314	1
-2.19546933314	2.46447304185	6.0961635766	2.19546933314	1
-2.19546933314	2.46447304185	6.0961635766	2.19546933314	1
-2.19546933314	2.46447304185	6.0961635766	2.19546933314	1
-2.19546933314	2.46447304185	6.0961635766	2.19546933314	1
-2.19546933314	2.46447304185	6.0961635766	2.19546933314	1
-2.19546933314	2.46447304185	6.0961635766	2.19546933314	1
-2.19546933314	2.46447304185	6.0961635766	2.19546933314	1
-2.19546933314	2.46447304185	6.0961635766	2.19546933314	1
-2.19546933314	2.46447304185	6.0961635766	2.19546933314	1
-2.19546933314	2.46447304185	6.0961635766	2.19546933314	1
-2.19546933314	2.46447304185	6.0961635766	2.19546933314	1
-2.19546933314	2.46447304185	6.0961635766	2.19546933314	1
-2.19546933314	2.46447304185	6.0961635766	2.19546933314	1
-2.19546933314	2.46447304185	6.0961635766	2.19546933314	1
-2.19546933314	2.46447304185	6.0961635766	2.19546933314	1
-2.19546933314	2.46447304185	6.0961635766	2.19546933314	1
-2.19546933314	2.46447304185	6.0961635766	2.19546933314	1
-2.19546933314	2.46447304185	6.0961635766	2.19546933314	1
-2.19546933314	2.46447304185	6.0961635766	2.19546933314	1
-2.19546933314	2.46447304185	6.0961635766	2.19546933314	1
-2.19546933314	2.46447304185	6.0961635766	2.19546933314	1
-2.19546933314	2.46447304185	6.0961635766	2.19546933314	1
-2.19546933314	2.46447304185	6.0961635766	2.19546933314	1
-2.19546933314	2.46447304185	6.0961635766	2.19546933314	1
-2.19546933314	2.46447304185	6.0961635766	2.19546933314	1
-2.19546933314	2.46447304185	6.0961635766	2.19546933314	1
-2.19546933314	2.46447304185	6.0961635766	2.19546933314	1
-2.19546933314	2.46447304185	6.0961635766	2.19546933314	1
-2.19546933314	2.46447304185	6.0961635766	2.19546933314	1
-2.19546933314	2.46447304185	6.0961635766	2.19546933314	1
-2.19546933314	2.46447304185	6.0961635766	2.19546933314	1
-2.19546933314	2.46447304185	6.0961635766	2.19546933314	1
-2.19546933314	2.46447304185	6.0961635766	2.19546933314	1
-2.19546933314	2.46447304185	6.0961635766	2.19546933314	1
-2.19546933314	2.46447304185	6.0961635766	2.19546933314	1
-2.19546933314	2.46447304185	6.0961635766	2.19546933314	1
-2.19546933314	2.46447304185	6.0961635766	2.19546933314	1
-2.19546933314	2.46447304185	6.0961635766	2.19546933314	1
-2.19546933314	2.46447304185	6.0961635766	2.19546933314	1
-2.19546933314	2.46447304185	6.0961635766	2.19546933314	1
-2.19546933314	2.46447304185	6.0961635766	2.19546933314	1
-2.19546933314	2.46447304185	6.0961635766	2.19546933314	1
-2.19546933314	2.46447304185	6.0961635766	2.19546933314	1
-2.19546933314	2.46447304185	6.0961635766	2.19546933314	1
-2.19546933314	2.46447304185	6.0961635766	2.19546933314	1
-2.19546933314	2.46447304185	6.0961635766	2.19546933314	1
-2.19546933314	2.46447304185	6.0961635766	2.19546933314	1
-2.19546933314	2.46447304185	6.0961635766	2.19546933314	1
-2.19546933314	2.46447304185	6.0961635766	2.19546933314	1
-2.19546933314	2.46447304185	6.0961635766	2.19546933314	1
-2.19546933314	2.46447304185	6.0961635766	2.19546933314	1
-2.19546933314	2.46447304185	6.0961635766	2.19546933314	1
-2.19546933314	2.46447304185	6.0961635766	2.19546933314	1
-2.19546933314	2.46447304185	6.0961635766	2.19546933314	1
-2.19546933314	2.46447304185	6.0961635766	2.19546933314	1
-2.19546933314	2.46447304185	6.0961635766	2.19546933314	1
-2.19546933314	2.46447304185	6.0961635766	2.19546933314	1
-2.19546933314	2.46447304185	6.0961635766	2.19546933314	1
-2.19546933314	2.46447304185	6.0961635766	2.19546933314	1
-2.19546933314	2.46447304185	6.0961635766	2.19546933314	1
-2.19546933314	2.46447304185	6.0961635766	2.19546933314	1
-2.19546933314	2.46447304185	6.0961635766	2.19546933314	1
-2.19546933314	2.46447304185	6.0961635766	2.19546933314	1
-2.19546933314	2.46447304185	6.0961635766	2.19546933314	1
-2.19546933314	2.46447304185	6.0961635766	2.19546933314	1
-2.19546933314	2.46447304185	6.0961635766	2.19546933314	1
-2.19546933314	2.46447304185	6.0961635766	2.19546933314	1
-2.19546933314	2.46447304185	6.0961635766	2.19546933314	1
-2.19546933314	2.46447304185	6.0961635766	2.19546933314	1
-2.19546933314	2.46447304185	6.0961635766	2.19546933314	1
-2.19546933314	2.46447304185	6.0961635766	2.19546933314	1
-2.19546933314	2.46447304185	6.0961635766	2.19546933314	1
-2.19546933314	2.46447304185	6.0961635766	2.19546933314	1
-2.19546933314	2.46447304185	6.0961635766	2.19546933314	1
-2.19546933314	2.46447304185	6.0961635766	2.19546933314	1
-2.19546933314	2.46447304185	6.0961635766	2.19546933314	1
-2.19546933314	2.46447304185	6.0961635766	2.19546933314	1
-2.19546933314	2.46447304185	6.0961635766	2.19546933314	1
-2.19546933314	2.46447304185	6.0961635766	2.19546933314	1
-2.19546933314	2.46447304185	6.0961635766	2.19546933314	1
-2.19546933314	2.46447304185	6.0961635766	2.19546933314	1
-2.19546933314	2.46447304185	6.0961635766	2.19546933314	1
-2.19546933314	2.46447304185	6.0961635766	2.19546933314	1
-2.19546933314	2.46447304185	6.0961635766	2.19546933314	1
-2.19546933314	2.46447304185	6.0961635766	2.19546933314	1
-2.19546933314	2.46447304185	6.0961635766	2.19546933314	1
-2.19546933314	2.46447304185	6.0961635766	2.19546933314	1
-2.19546933314	2.46447304185	6.0961635766	2.19546933314	1
-2.19546933314	2.46447304185	6.0961635766	2.19546933314	1
-2.19546933314	2.46447304185	6.0961635766	2.19546933314	1
-2.19546933314	2.46447304185	6.0961635766	2.19546933314	1
-2.19546933314	2.46447304185	6.0961635766	2.19546933314	1
-2.19546933314	2.46447304185	6.0961635766	2.19546933314	1
-2.19546933314	2.46447304185	6.0961635766	2.19546933314	1
-2.19546933314	2.46447304185	6.0961635766	2.19546933314	1
-2.19546933314	2.46447304185	6.0961635766	2.19546933314	1
-2.19546933314	2.46447304185	6.0961635766	2.19546933314	1
-2.19546933314	2.46447304185	6.0961635766	2.19546933314	1
-2.19546933314	2.46447304185	6.0961635766	2.19546933314	1
-2.19546933314	2.46447304185	6.0961635766	2.19546933314	1
-2.19546933314	2.46447304185	6.0961635766	2.19546933314	1
-2.19546933314	2.46447304185	6.0961635766	2.19546933314	1
-2.19546933314	2.46447304185	6.0961635766	2.19546933314	1
-2.19546933314	2.46447304185	6.0961635766	2.19546933314	1
-2.19546933314	2.46447304185	6.0961635766	2.19546933314	1
-2.19546933314	2.46447304185	6.0961635766	2.19546933314	1
-2.19546933314	2.46447304185	6.0961635766	2.19546933314	1
-2.19546933314	2.46447304185	6.0961635766	2.19546933314	1
-2.19546933314	2.46447304185	6.0961635766	2.19546933314	1
-2.19546933314	2.46447304185	6.0961635766	2.19546933314	1
-2.19546933314	2.46447304185	6.0961635766	2.19546933314	1
-2.19546933314	2.46447304185	6.0961635766	2.19546933314	1
-2.19546933314	2.46447304185	6.0961635766	2.19546933314	1
-2.19546933314	2.46447304185	6.0961635766	2.19546933314	1
-2.19546933314	2.46447304185	6.0961635766	2.19546933314	1
-2.19546933314	2.46447304185	6.0961635766	2.19546933314	1
-2.19546933314	2.46447304185	6.0961635766	2.19546933314	1
-2.19546933314	2.46447304185	6.0961635766	2.19546933314	1
-2.19546933314	2.46447304185	6.0961635766	2.19546933314	1
-2.19546933314	2.46447304185	6.0961635766	2.19546933314	1
-2.19546933314	2.46447304185	6.0961635766	2.19546933314	1
-2.19546933314	2.46447304185	6.0961635766	2.19546933314	1
-2.19546933314	2.46447304185	6.0961635766	2.19546933314	1
-2.19546933314	2.46447304185	6.0961635766	2.19546933314	1
-2.19546933314	2.46447304185	6.0961635766	2.19546933314	1
-2.19546933314	2.46447304185	6.0961635766	2.19546933314	1
-2.19546933314	2.46447304185	6.0961635766	2.19546933314	1
-2.19546933314	2.46447304185	6.0961635766	2.19546933314	1
-2.19546933314	2.46447304185	6.0961635766	2.19546933314	1
-2.19546933314	2.46447304185	6.0961635766	2.19546933314	1
-2.19546933314	2.46447304185	6.0961635766	2.19546933314	1
-2.19546933314	2.46447304185	6.0961635766	2.19546933314	1
-2.19546933314	2.46447304185	6.0961635766	2.19546933314	1
-2.19546933314	2.46447304185	6.0961635766	2.19546933314	1
-2.19546933314	2.46447304185	6.0961635766	2.19546933314	1
-2.19546933314	2.46447304185	6.0961635766	2.19546933314	1
-2.19546933314	2.46447304185	6.0961635766	2.19546933314	1
-2.19546933314	2.46447304185	6.0961635766	2.19546933314	1
-2.19546933314	2.46447304185	6.0961635766	2.19546933314	1
-2.19546933314	2.46447304185	6.0961635766	2.19546933314	1
-2.19546933314	2.46447304185	6.0961635766	2.19546933314	1
-2.19546933314	2.46447304185	6.0961635766	2.19546933314	1
-2.19546933314	2.46447304185	6.0961635766	2.19546933314	1
-2.19546933314	2.46447304185	6.0961635766	2.19546933314	1
-2.19546933314	2.46447304185	6.0961635766	2.19546933314	1
-2.19546933314	2.46447304185	6.0961635766	2.19546933314	1
-2.19546933314	2.46447304185	6.0961635766	2.19546933314	1
-2.19546933314	2.46447304185	6.0961635766	2.19546933314	1
-2.19546933314	2.46447304185	6.0961635766	2.19546933314	1
-2.19546933314	2.46447304185	6.0961635766	2.19546933314	1
-1.56866155425	2.19885191078	4.87120102212	1.56866155425	1
-1.56866155425	2.19885191078	4.87120102212	1.56866155425	1
-1.56866155425	2.19885191078	4.87120102212	1.56866155425	1
-1.56866155425	2.19885191078	4.87120102212	1.56866155425	1
-1.56866155425	2.19885191078	4.87120102212	1.56866155425	1
-1.56866155425	2.19885191078	4.87120102212	1.56866155425	1
-1.56866155425	2.19885191078	4.87120102212	1.56866155425	1
-1.56866155425	2.19885191078	4.87120102212	1.56866155425	1
-1.56866155425	2.19885191078	4.87120102212	1.56866155425	1
-1.56866155425	2.19885191078	4.87120102212	1.56866155425	1
-1.56866155425	2.19885191078	4.87120102212	1.56866155425	1
-1.56866155425	2.19885191078	4.87120102212	1.56866155425	1
-1.56866155425	2.19885191078	4.87120102212	1.56866155425	1
-1.56866155425	2.19885191078	4.87120102212	1.56866155425	1
-1.56866155425	2.19885191078	4.87120102212	1.56866155425	1
-1.56866155425	2.19885191078	4.87120102212	1.56866155425	1
-1.56866155425	2.19885191078	4.87120102212	1.56866155425	1
-1.56866155425	2.19885191078	4.87120102212	1.56866155425	1
-1.56866155425	2.19885191078	4.87120102212	1.56866155425	1
-1.56866155425	2.19885191078	4.87120102212	1.56866155425	1
-1.56866155425	2.19885191078	4.87120102212	1.56866155425	1
-1.56866155425	2.19885191078	4.87120102212	1.56866155425	1
-1.56866155425	2.19885191078	4.87120102212	1.56866155425	1
-1.56866155425	2.19885191078	4.87120102212	1.56866155425	1
-1.56866155425	2.19885191078	4.87120102212	1.56866155425	1
-1.56866155425	2.19885191078	4.87120102212	1.56866155425	1
-1.56866155425	2.19885191078	4.87120102212	1.56866155425	1
-1.56866155425	2.19885191078	4.87120102212	1.56866155425	1
-1.56866155425	2.19885191078	4.87120102212	1.56866155425	1
-1.56866155425	2.19885191078	4.87120102212	1.56866155425	1
-1.56866155425	2.19885191078	4.87120102212	1.56866155425	1
-1.56866155425	2.19885191078	4.87120102212	1.56866155425	1
-1.56866155425	2.19885191078	4.87120102212	1.56866155425	1
-1.56866155425	2.19885191078	4.87120102212	1.56866155425	1
-1.56866155425	2.19885191078	4.87120102212	1.56866155425	1
-1.56866155425	2.19885191078	4.87120102212	1.56866155425	1
-1.56866155425	2.19885191078	4.87120102212	1.56866155425	1
-1.56866155425	2.19885191078	4.87120102212	1.56866155425	1
-1.56866155425	2.19885191078	4.87120102212	1.56866155425	1
-1.56866155425	2.19885191078	4.87120102212	1.56866155425	1
-1.56866155425	2.19885191078	4.87120102212	1.56866155425	1
-1.56866155425	2.19885191078	4.87120102212	1.56866155425	1
-1.56866155425	2.19885191078	4.87120102212	1.56866155425	1
-1.56866155425	2.19885191078	4.87120102212	1.56866155425	1
-1.56866155425	2.19885191078	4.87120102212	1.56866155425	1
-1.56866155425	2.19885191078	4.87120102212	1.56866155425	1
-1.56866155425	2.19885191078	4.87120102212	1.56866155425	1
-1.56866155425	2.19885191078	4.87120102212	1.56866155425	1
-1.56866155425	2.19885191078	4.87120102212	1.56866155425	1
-1.56866155425	2.19885191078	4.87120102212	1.56866155425	1
-1.56866155425	2.19885191078	4.87120102212	1.56866155425	1
-1.56866155425	2.19885191078	4.87120102212	1.56866155425	1
-1.56866155425	2.19885191078	4.87120102212	1.56866155425	1
-1.56866155425	2.19885191078	4.87120102212	1.56866155425	1
-1.56866155425	2.19885191078	4.87120102212	1.56866155425	1
-1.56866155425	2.19885191078	4.87120102212	1.56866155425	1
-1.56866155425	2.19885191078	4.87120102212	1.56866155425	1
-1.56866155425	2.19885191078	4.87120102212	1.56866155425	1
-1.56866155425	2.19885191078	4.87120102212	1.56866155425	1
-1.56866155425	2.19885191078	4.87120102212	1.56866155425	1
-1.56866155425	2.19885191078	4.87120102212	1.56866155425	1
-1.56866155425	2.19885191078	4.87120102212	1.56866155425	1
-1.56866155425	2.19885191078	4.87120102212	1.56866155425	1
-1.56866155425	2.19885191078	4.87120102212	1.56866155425	1
-1.56866155425	2.19885191078	4.87120102212	1.56866155425	1
-1.56866155425	2.19885191078	4.87120102212	1.56866155425	1
-1.56866155425	2.19885191078	4.87120102212	1.56866155425	1
-1.56866155425	2.19885191078	4.87120102212	1.56866155425	1
-1.56866155425	2.19885191078	4.87120102212	1.56866155425	1
-1.56866155425	2.19885191078	4.87120102212	1.56866155425	1
-1.56866155425	2.19885191078	4.87120102212	1.56866155425	1
-1.56866155425	2.19885191078	4.87120102212	1.56866155425	1
-1.56866155425	2.19885191078	4.87120102212	1.56866155425	1
-1.56866155425	2.19885191078	4.87120102212	1.56866155425	1
-1.56866155425	2.19885191078	4.87120102212	1.56866155425	1
-1.56866155425	2.19885191078	4.87120102212	1.56866155425	1
-1.56866155425	2.19885191078	4.87120102212	1.56866155425	1
-1.56866155425	2.19885191078	4.87120102212	1.56866155425	1
-1.56866155425	2.19885191078	4.87120102212	1.56866155425	1
-1.56866155425	2.19885191078	4.87120102212	1.56866155425	1
-1.56866155425	2.19885191078	4.87120102212	1.56866155425	1
-1.56866155425	2.19885191078	4.87120102212	1.56866155425	1
-1.56866155425	2.19885191078	4.87120102212	1.56866155425	1
-1.56866155425	2.19885191078	4.87120102212	1.56866155425	1
-1.56866155425	2.19885191078	4.87120102212	1.56866155425	1
-1.56866155425	2.19885191078	4.87120102212	1.56866155425	1
-1.56866155425	2.19885191078	4.87120102212	1.56866155425	1
-1.56866155425	2.19885191078	4.87120102212	1.56866155425	1
-1.56866155425	2.19885191078	4.87120102212	1.56866155425	1
-1.56866155425	2.19885191078	4.87120102212	1.56866155425	1
-1.56866155425	2.19885191078	4.87120102212	1.56866155425	1
-1.56866155425	2.19885191078	4.87120102212	1.56866155425	1
-1.56866155425	2.19885191078	4.87120102212	1.56866155425	1
-1.56866155425	2.19885191078	4.87120102212	1.56866155425	1
-1.56866155425	2.19885191078	4.87120102212	1.56866155425	1
-1.56866155425	2.19885191078	4.87120102212	1.56866155425	1
-1.56866155425	2.19885191078	4.87120102212	1.56866155425	1
-1.56866155425	2.19885191078	4.87120102212	1.56866155425	1
-1.56866155425	2.19885191078	4.87120102212	1.56866155425	1
-1.56866155425	2.19885191078	4.87120102212	1.56866155425	1
-1.56866155425	2.19885191078	4.87120102212	1.56866155425	1
-1.56866155425	2.19885191078	4.87120102212	1.56866155425	1
-1.56866155425	2.19885191078	4.87120102212	1.56866155425	1
-1.56866155425	2.19885191078	4.87120102212	1.56866155425	1
-1.56866155425	2.19885191078	4.87120102212	1.56866155425	1
-1.56866155425	2.19885191078	4.87120102212	1.56866155425	1
-1.56866155425	2.19885191078	4.87120102212	1.56866155425	1
-1.56866155425	2.19885191078	4.87120102212	1.56866155425	1
-1.56866155425	2.19885191078	4.87120102212	1.56866155425	1
-1.56866155425	2.19885191078	4.87120102212	1.56866155425	1
-1.56866155425	2.19885191078	4.87120102212	1.56866155425	1
-1.56866155425	2.19885191078	4.87120102212	1.56866155425	1
-1.56866155425	2.19885191078	4.87120102212	1.56866155425	1
-1.56866155425	2.19885191078	4.87120102212	1.56866155425	1
-1.56866155425	2.19885191078	4.87120102212	1.56866155425	1
-1.56866155425	2.19885191078	4.87120102212	1.56866155425	1
-1.56866155425	2.19885191078	4.87120102212	1.56866155425	1
-1.56866155425	2.19885191078	4.87120102212	1.56866155425	1
-1.56866155425	2.19885191078	4.87120102212	1.56866155425	1
-1.56866155425	2.19885191078	4.87120102212	1.56866155425	1
-1.56866155425	2.19885191078	4.87120102212	1.56866155425	1
-1.56866155425	2.19885191078	4.87120102212	1.56866155425	1
-1.56866155425	2.19885191078	4.87120102212	1.56866155425	1
-1.56866155425	2.19885191078	4.87120102212	1.56866155425	1
-1.56866155425	2.19885191078	4.87120102212	1.56866155425	1
-1.56866155425	2.19885191078	4.87120102212	1.56866155425	1
-1.56866155425	2.19885191078	4.87120102212	1.56866155425	1
-1.56866155425	2.19885191078	4.87120102212	1.56866155425	1
-1.56866155425	2.19885191078	4.87120102212	1.56866155425	1
-1.56866155425	2.19885191078	4.87120102212	1.56866155425	1
-1.56866155425	2.19885191078	4.87120102212	1.56866155425	1
-1.56866155425	2.19885191078	4.87120102212	1.56866155425	1
-1.56866155425	2.19885191078	4.87120102212	1.56866155425	1
-1.56866155425	2.19885191078	4.87120102212	1.56866155425	1
-1.56866155425	2.19885191078	4.87120102212	1.56866155425	1
-1.56866155425	2.19885191078	4.87120102212	1.56866155425	1
-1.56866155425	2.19885191078	4.87120102212	1.56866155425	1
-1.56866155425	2.19885191078	4.87120102212	1.56866155425	1
-1.56866155425	2.19885191078	4.87120102212	1.56866155425	1
-1.56866155425	2.19885191078	4.87120102212	1.56866155425	1
-1.56866155425	2.19885191078	4.87120102212	1.56866155425	1
-1.56866155425	2.19885191078	4.87120102212	1.56866155425	1
-1.56866155425	2.19885191078	4.87120102212	1.56866155425	1
-1.56866155425	2.19885191078	4.87120102212	1.56866155425	1
-1.56866155425	2.19885191078	4.87120102212	1.56866155425	1
-1.56866155425	2.19885191078	4.87120102212	1.56866155425	1
-1.56866155425	2.19885191078	4.87120102212	1.56866155425	1
-1.56866155425	2.19885191078	4.87120102212	1.56866155425	1
-1.56866155425	2.19885191078	4.87120102212	1.56866155425	1
-1.56866155425	2.19885191078	4.87120102212	1.56866155425	1
-1.56866155425	2.19885191078	4.87120102212	1.56866155425	1
-1.56866155425	2.19885191078	4.87120102212	1.56866155425	1
-1.56866155425	2.19885191078	4.87120102212	1.56866155425	1
-1.56866155425	2.19885191078	4.87120102212	1.56866155425	1
-1.56866155425	2.19885191078	4.87120102212	1.56866155425	1
-1.56866155425	2.19885191078	4.87120102212	1.56866155425	1
-1.56866155425	2.19885191078	4.87120102212	1.56866155425	1
-1.56866155425	2.19885191078	4.87120102212	1.56866155425	1
-1.56866155425	2.19885191078	4.87120102212	1.56866155425	1
-1.56866155425	2.19885191078	4.87120102212	1.56866155425	1
-1.56866155425	2.19885191078	4.87120102212	1.56866155425	1
-1.56866155425	2.19885191078	4.87120102212	1.56866155425	1
-1.56866155425	2.19885191078	4.87120102212	1.56866155425	1
-1.56866155425	2.19885191078	4.87120102212	1.56866155425	1
-1.56866155425	2.19885191078	4.87120102212	1.56866155425	1
-1.56866155425	2.19885191078	4.87120102212	1.56866155425	1
-1.56866155425	2.19885191078	4.87120102212	1.56866155425	1
-1.56866155425	2.19885191078	4.87120102212	1.56866155425	1
-1.56866155425	2.19885191078	4.87120102212	1.56866155425	1
-1.56866155425	2.19885191078	4.87120102212	1.56866155425	1
-1.56866155425	2.19885191078	4.87120102212	1.56866155425	1
-1.56866155425	2.19885191078	4.87120102212	1.56866155425	1
-1.56866155425	2.19885191078	4.87120102212	1.56866155425	1
-1.56866155425	2.19885191078	4.87120102212	1.56866155425	1
-1.56866155425	2.19885191078	4.87120102212	1.56866155425	1
-1.56866155425	2.19885191078	4.87120102212	1.56866155425	1
-1.56866155425	2.19885191078	4.87120102212	1.56866155425	1
-1.56866155425	2.19885191078	4.87120102212	1.56866155425	1
-1.56866155425	2.19885191078	4.87120102212	1.56866155425	1
-1.56866155425	2.19885191078	4.87120102212	1.56866155425	1
-1.56866155425	2.19885191078	4.87120102212	1.56866155425	1
-1.56866155425	2.19885191078	4.87120102212	1.56866155425	1
-1.56866155425	2.19885191078	4.87120102212	1.56866155425	1
-1.56866155425	2.19885191078	4.87120102212	1.56866155425	1
-1.56866155425	2.19885191078	4.87120102212	1.56866155425	1
-1.56866155425	2.19885191078	4.87120102212	1.56866155425	1
-1.56866155425	2.19885191078	4.87120102212	1.56866155425	1
-1.56866155425	2.19885191078	4.87120102212	1.56866155425	1
-1.56866155425	2.19885191078	4.87120102212	1.56866155425	1
-1.56866155425	2.19885191078	4.87120102212	1.56866155425	1
-1.56866155425	2.19885191078	4.87120102212	1.56866155425	1
-1.56866155425	2.19885191078	4.87120102212	1.56866155425	1
-1.56866155425	2.19885191078	4.87120102212	1.56866155425	1
-1.56866155425	2.19885191078	4.87120102212	1.56866155425	1
-1.56866155425	2.19885191078	4.87120102212	1.56866155425	1
-1.56866155425	2.19885191078	4.87120102212	1.56866155425	1
-1.56866155425	2.19885191078	4.87120102212	1.56866155425	1
-1.56866155425	2.19885191078	4.87120102212	1.56866155425	1
-1.56866155425	2.19885191078	4.87120102212	1.56866155425	1
-1.56866155425	2.19885191078	4.87120102212	1.56866155425	1
-1.56866155425	2.19885191078	4.87120102212	1.56866155425	1
-1.56866155425	2.19885191078	4.87120102212	1.56866155425	1
-1.56866155425	2.19885191078	4.87120102212	1.56866155425	1
-1.56866155425	2.19885191078	4.87120102212	1.56866155425	1
-1.56866155425	2.19885191078	4.87120102212	1.56866155425	1
-1.56866155425	2.19885191078	4.87120102212	1.56866155425	1
-1.56866155425	2.19885191078	4.87120102212	1.56866155425	1
-1.56866155425	2.19885191078	4.87120102212	1.56866155425	1
-1.56866155425	2.19885191078	4.87120102212	1.56866155425	1
-1.56866155425	2.19885191078	4.87120102212	1.56866155425	1
-1.56866155425	2.19885191078	4.87120102212	1.56866155425	1
-1.56866155425	2.19885191078	4.87120102212	1.56866155425	1
-1.56866155425	2.19885191078	4.87120102212	1.56866155425	1
-1.56866155425	2.19885191078	4.87120102212	1.56866155425	1
-1.56866155425	2.19885191078	4.87120102212	1.56866155425	1
-1.56866155425	2.19885191078	4.87120102212	1.56866155425	1
-1.56866155425	2.19885191078	4.87120102212	1.56866155425	1
-1.56866155425	2.19885191078	4.87120102212	1.56866155425	1
-1.56866155425	2.19885191078	4.87120102212	1.56866155425	1
-1.56866155425	2.19885191078	4.87120102212	1.56866155425	1
-1.56866155425	2.19885191078	4.87120102212	1.56866155425	1
-1.56866155425	2.19885191078	4.87120102212	1.56866155425	1
-1.56866155425	2.19885191078	4.87120102212	1.56866155425	1
-1.56866155425	2.19885191078	4.87120102212	1.56866155425	1
-1.56866155425	2.19885191078	4.87120102212	1.56866155425	1
-1.56866155425	2.19885191078	4.87120102212	1.56866155425	1
-1.56866155425	2.19885191078	4.87120102212	1.56866155425	1
-1.56866155425	2.19885191078	4.87120102212	1.56866155425	1
-1.56866155425	2.19885191078	4.87120102212	1.56866155425	1
-1.56866155425	2.19885191078	4.87120102212	1.56866155425	1
-1.56866155425	2.19885191078	4.87120102212	1.56866155425	1
-1.56866155425	2.19885191078	4.87120102212	1.56866155425	1
-1.56866155425	2.19885191078	4.87120102212	1.56866155425	1
-1.56866155425	2.19885191078	4.87120102212	1.56866155425	1
-1.56866155425	2.19885191078	4.87120102212	1.56866155425	1
-1.56866155425	2.19885191078	4.87120102212	1.56866155425	1
-1.56866155425	2.19885191078	4.87120102212	1.56866155425	1
-1.56866155425	2.19885191078	4.87120102212	1.56866155425	1
-1.56866155425	2.19885191078	4.87120102212	1.56866155425	1
-1.56866155425	2.19885191078	4.87120102212	1.56866155425	1
-1.56866155425	2.19885191078	4.87120102212	1.56866155425	1
-1.56866155425	2.19885191078	4.87120102212	1.56866155425	1
-1.56866155425	2.19885191078	4.87120102212	1.56866155425	1
-1.56866155425	2.19885191078	4.87120102212	1.56866155425	1
-1.56866155425	2.19885191078	4.87120102212	1.56866155425	1
-1.56866155425	2.19885191078	4.87120102212	1.56866155425	1
-1.56866155425	2.19885191078	4.87120102212	1.56866155425	1
-1.56866155425	2.19885191078	4.87120102212	1.56866155425	1
-1.56866155425	2.19885191078	4.87120102212	1.56866155425	1
-1.56866155425	2.19885191078	4.87120102212	1.56866155425	1
-1.56866155425	2.19885191078	4.87120102212	1.56866155425	1
-1.56866155425	2.19885191078	4.87120102212	1.56866155425	1
-1.56866155425	2.19885191078	4.87120102212	1.56866155425	1
-1.56866155425	2.19885191078	4.87120102212	1.56866155425	1
-1.56866155425	2.19885191078	4.87120102212	1.56866155425	1
-1.56866155425	2.19885191078	4.87120102212	1.56866155425	1
-1.56866155425	2.19885191078	4.87120102212	1.56866155425	1
-1.56866155425	2.19885191078	4.87120102212	1.56866155425	1
-1.56866155425	2.19885191078	4.87120102212	1.56866155425	1
-1.56866155425	2.19885191078	4.87120102212	1.56866155425	1
-1.56866155425	2.19885191078	4.87120102212	1.56866155425	1
-1.56866155425	2.19885191078	4.87120102212	1.56866155425	1
-1.56866155425	2.19885191078	4.87120102212	1.56866155425	1
-1.56866155425	2.19885191078	4.87120102212	1.56866155425	1
-1.56866155425	2.19885191078	4.87120102212	1.56866155425	1
-1.56866155425	2.19885191078	4.87120102212	1.56866155425	1
-1.56866155425	2.19885191078	4.87120102212	1.56866155425	1
-1.56866155425	2.19885191078	4.87120102212	1.56866155425	1
-1.56866155425	2.19885191078	4.87120102212	1.56866155425	1
-1.56866155425	2.19885191078	4.87120102212	1.56866155425	1
-1.56866155425	2.19885191078	4.87120102212	1.56866155425	1
-1.56866155425	2.19885191078	4.87120102212	1.56866155425	1
-1.56866155425	2.19885191078	4.87120102212	1.56866155425	1
-1.56866155425	2.19885191078	4.87120102212	1.56866155425	1
-1.56866155425	2.19885191078	4.87120102212	1.56866155425	1
-1.56866155425	2.19885191078	4.87120102212	1.56866155425	1
-1.56866155425	2.19885191078	4.87120102212	1.56866155425	1
-1.56866155425	2.19885191078	4.87120102212	1.56866155425	1
-1.56866155425	2.19885191078	4.87120102212	1.56866155425	1
-1.56866155425	2.19885191078	4.87120102212	1.56866155425	1
-1.56866155425	2.19885191078	4.87120102212	1.56866155425	1
-1.56866155425	2.19885191078	4.87120102212	1.56866155425	1
-1.56866155425	2.19885191078	4.87120102212	1.56866155425	1
-1.56866155425	2.19885191078	4.87120102212	1.56866155425	1
-1.56866155425	2.19885191078	4.87120102212	1.56866155425	1
-1.56866155425	2.19885191078	4.87120102212	1.56866155425	1
-1.56866155425	2.19885191078	4.87120102212	1.56866155425	1
-1.56866155425	2.19885191078	4.87120102212	1.56866155425	1
-1.56866155425	2.19885191078	4.87120102212	1.56866155425	1
-1.56866155425	2.19885191078	4.87120102212	1.56866155425	1
-1.56866155425	2.19885191078	4.87120102212	1.56866155425	1
-1.56866155425	2.19885191078	4.87120102212	1.56866155425	1
-1.56866155425	2.19885191078	4.87120102212	1.56866155425	1
-1.56866155425	2.19885191078	4.87120102212	1.56866155425	1
-1.56866155425	2.19885191078	4.87120102212	1.56866155425	1
-1.56866155425	2.19885191078	4.87120102212	1.56866155425	1
-1.56866155425	2.19885191078	4.87120102212	1.56866155425	1
-1.56866155425	2.19885191078	4.87120102212	1.56866155425	1
-1.56866155425	2.19885191078	4.87120102212	1.56866155425	1
-1.56866155425	2.19885191078	4.87120102212	1.56866155425	1
-1.56866155425	2.19885191078	4.87120102212	1.56866155425	1
-1.56866155425	2.19885191078	4.87120102212	1.56866155425	1
-1.56866155425	2.19885191078	4.87120102212	1.56866155425	1
-1.56866155425	2.19885191078	4.87120102212	1.56866155425	1
-1.56866155425	2.19885191078	4.87120102212	1.56866155425	1
-1.56866155425	2.19885191078	4.87120102212	1.56866155425	1
-1.56866155425	2.19885191078	4.87120102212	1.56866155425	1
-1.56866155425	2.19885191078	4.87120102212	1.56866155425	1
-1.56866155425	2.19885191078	4.87120102212	1.56866155425	1
-1.56866155425	2.19885191078	4.87120102212	1.56866155425	1
-1.56866155425	2.19885191078	4.87120102212	1.56866155425	1
-1.56866155425	2.19885191078	4.87120102212	1.56866155425	1
-1.56866155425	2.19885191078	4.87120102212	1.56866155425	1
-1.56866155425	2.19885191078	4.87120102212	1.56866155425	1
-1.56866155425	2.19885191078	4.87120102212	1.56866155425	1
-1.56866155425	2.19885191078	4.87120102212	1.56866155425	1
-1.56866155425	2.19885191078	4.87120102212	1.56866155425	1
-1.56866155425	2.19885191078	4.87120102212	1.56866155425	1
-1.56866155425	2.19885191078	4.87120102212	1.56866155425	1
-1.56866155425	2.19885191078	4.87120102212	1.56866155425	1
-1.56866155425	2.19885191078	4.87120102212	1.56866155425	1
-1.56866155425	2.19885191078	4.87120102212	1.56866155425	1
-1.56866155425	2.19885191078	4.87120102212	1.56866155425	1
-1.56866155425	2.19885191078	4.87120102212	1.56866155425	1
-1.56866155425	2.19885191078	4.87120102212	1.56866155425	1
-1.56866155425	2.19885191078	4.87120102212	1.56866155425	1
-1.56866155425	2.19885191078	4.87120102212	1.56866155425	1
-1.56866155425	2.19885191078	4.87120102212	1.56866155425	1
-1.56866155425	2.19885191078	4.87120102212	1.56866155425	1
-1.56866155425	2.19885191078	4.87120102212	1.56866155425	1
-1.56866155425	2.19885191078	4.87120102212	1.56866155425	1
-1.56866155425	2.19885191078	4.87120102212	1.56866155425	1
-1.56866155425	2.19885191078	4.87120102212	1.56866155425	1
-1.56866155425	2.19885191078	4.87120102212	1.56866155425	1
-1.56866155425	2.19885191078	4.87120102212	1.56866155425	1
-1.56866155425	2.19885191078	4.87120102212	1.56866155425	1
-1.56866155425	2.19885191078	4.87120102212	1.56866155425	1
-1.56866155425	2.19885191078	4.87120102212	1.56866155425	1
-1.56866155425	2.19885191078	4.87120102212	1.56866155425	1
-1.56866155425	2.19885191078	4.87120102212	1.56866155425	1
-1.56866155425	2.19885191078	4.87120102212	1.56866155425	1
-1.56866155425	2.19885191078	4.87120102212	1.56866155425	1
-1.56866155425	2.19885191078	4.87120102212	1.56866155425	1
-1.56866155425	2.19885191078	4.87120102212	1.56866155425	1
-1.56866155425	2.19885191078	4.87120102212	1.56866155425	1
-1.56866155425	2.19885191078	4.87120102212	1.56866155425	1
-1.56866155425	2.19885191078	4.87120102212	1.56866155425	1
-1.56866155425	2.19885191078	4.87120102212	1.56866155425	1
-1.56866155425	2.19885191078	4.87120102212	1.56866155425	1
-1.56866155425	2.19885191078	4.87120102212	1.56866155425	1
-1.56866155425	2.19885191078	4.87120102212	1.56866155425	1
-1.56866155425	2.19885191078	4.87120102212	1.56866155425	1
-1.56866155425	2.19885191078	4.87120102212	1.56866155425	1
-1.56866155425	2.19885191078	4.87120102212	1.56866155425	1
-1.56866155425	2.19885191078	4.87120102212	1.56866155425	1
-1.56866155425	2.19885191078	4.87120102212	1.56866155425	1
-1.56866155425	2.19885191078	4.87120102212	1.56866155425	1
-1.56866155425	2.19885191078	4.87120102212	1.56866155425	1
-1.56866155425	2.19885191078	4.87120102212	1.56866155425	1
-1.56866155425	2.19885191078	4.87120102212	1.56866155425	1
-1.56866155425	2.19885191078	4.87120102212	1.56866155425	1
-1.56866155425	2.19885191078	4.87120102212	1.56866155425	1
-1.56866155425	2.19885191078	4.87120102212	1.56866155425	1
-1.56866155425	2.19885191078	4.87120102212	1.56866155425	1
-1.56866155425	2.19885191078	4.87120102212	1.56866155425	1
-1.56866155425	2.19885191078	4.87120102212	1.56866155425	1
-1.56866155425	2.19885191078	4.87120102212	1.56866155425	1
-1.56866155425	2.19885191078	4.87120102212	1.56866155425	1
-1.56866155425	2.19885191078	4.87120102212	1.56866155425	1
-1.56866155425	2.19885191078	4.87120102212	1.56866155425	1
-1.56866155425	2.19885191078	4.87120102212	1.56866155425	1
-1.56866155425	2.19885191078	4.87120102212	1.56866155425	1
-1.56866155425	2.19885191078	4.87120102212	1.56866155425	1
-1.56866155425	2.19885191078	4.87120102212	1.56866155425	1
-1.56866155425	2.19885191078	4.87120102212	1.56866155425	1
-1.56866155425	2.19885191078	4.87120102212	1.56866155425	1
-1.56866155425	2.19885191078	4.87120102212	1.56866155425	1
-1.56866155425	2.19885191078	4.87120102212	1.56866155425	1
-1.56866155425	2.19885191078	4.87120102212	1.56866155425	1
-1.56866155425	2.19885191078	4.87120102212	1.56866155425	1
-1.56866155425	2.19885191078	4.87120102212	1.56866155425	1
-1.56866155425	2.19885191078	4.87120102212	1.56866155425	1
-1.56866155425	2.19885191078	4.87120102212	1.56866155425	1
-1.56866155425	2.19885191078	4.87120102212	1.56866155425	1
-1.56866155425	2.19885191078	4.87120102212	1.56866155425	1
-1.56866155425	2.19885191078	4.87120102212	1.56866155425	1
-1.56866155425	2.19885191078	4.87120102212	1.56866155425	1
-1.56866155425	2.19885191078	4.87120102212	1.56866155425	1
-1.56866155425	2.19885191078	4.87120102212	1.56866155425	1
-1.56866155425	2.19885191078	4.87120102212	1.56866155425	1
-1.56866155425	2.19885191078	4.87120102212	1.56866155425	1
-1.56866155425	2.19885191078	4.87120102212	1.56866155425	1
-1.56866155425	2.19885191078	4.87120102212	1.56866155425	1
-1.56866155425	2.19885191078	4.87120102212	1.56866155425	1
-1.56866155425	2.19885191078	4.87120102212	1.56866155425	1
-1.56866155425	2.19885191078	4.87120102212	1.56866155425	1
-1.56866155425	2.19885191078	4.87120102212	1.56866155425	1
-1.56866155425	2.19885191078	4.87120102212	1.56866155425	1
-1.56866155425	2.19885191078	4.87120102212	1.56866155425	1
-1.56866155425	2.19885191078	4.87120102212	1.56866155425	1
-1.56866155425	2.19885191078	4.87120102212	1.56866155425	1
-1.56866155425	2.19885191078	4.87120102212	1.56866155425	1
-1.56866155425	2.19885191078	4.87120102212	1.56866155425	1
-1.56866155425	2.19885191078	4.87120102212	1.56866155425	1
-1.56866155425	2.19885191078	4.87120102212	1.56866155425	1
-1.56866155425	2.19885191078	4.87120102212	1.56866155425	1
-1.56866155425	2.19885191078	4.87120102212	1.56866155425	1
-1.56866155425	2.19885191078	4.87120102212	1.56866155425	1
-1.56866155425	2.19885191078	4.87120102212	1.56866155425	1
-1.56866155425	2.19885191078	4.87120102212	1.56866155425	1
-1.56866155425	2.19885191078	4.87120102212	1.56866155425	1
-1.56866155425	2.19885191078	4.87120102212	1.56866155425	1
-1.56866155425	2.19885191078	4.87120102212	1.56866155425	1
-1.56866155425	2.19885191078	4.87120102212	1.56866155425	1
-1.56866155425	2.19885191078	4.87120102212	1.56866155425	1
-1.56866155425	2.19885191078	4.87120102212	1.56866155425	1
-1.56866155425	2.19885191078	4.87120102212	1.56866155425	1
-1.56866155425	2.19885191078	4.87120102212	1.56866155425	1
-1.56866155425	2.19885191078	4.87120102212	1.56866155425	1
-1.56866155425	2.19885191078	4.87120102212	1.56866155425	1
-1.56866155425	2.19885191078	4.87120102212	1.56866155425	1
-1.56866155425	2.19885191078	4.87120102212	1.56866155425	1
-1.56866155425	2.19885191078	4.87120102212	1.56866155425	1
-1.56866155425	2.19885191078	4.87120102212	1.56866155425	1
-1.56866155425	2.19885191078	4.87120102212	1.56866155425	1
-1.56866155425	2.19885191078	4.87120102212	1.56866155425	1
-1.56866155425	2.19885191078	4.87120102212	1.56866155425	1
-1.56866155425	2.19885191078	4.87120102212	1.56866155425	1
-1.56866155425	2.19885191078	4.87120102212	1.56866155425	1
-1.56866155425	2.19885191078	4.87120102212	1.56866155425	1
-1.56866155425	2.19885191078	4.87120102212	1.56866155425	1
-1.56866155425	2.19885191078	4.87120102212	1.56866155425	1
-1.56866155425	2.19885191078	4.87120102212	1.56866155425	1
-1.56866155425	2.19885191078	4.87120102212	1.56866155425	1
-1.56866155425	2.19885191078	4.87120102212	1.56866155425	1
-1.56866155425	2.19885191078	4.87120102212	1.56866155425	1
-1.56866155425	2.19885191078	4.87120102212	1.56866155425	1
-1.56866155425	2.19885191078	4.87120102212	1.56866155425	1
-1.56866155425	2.19885191078	4.87120102212	1.56866155425	1
-1.56866155425	2.19885191078	4.87120102212	1.56866155425	1
-1.56866155425	2.19885191078	4.87120102212	1.56866155425	1
-1.56866155425	2.19885191078	4.87120102212	1.56866155425	1
-1.56866155425	2.19885191078	4.87120102212	1.56866155425	1
-1.56866155425	2.19885191078	4.87120102212	1.56866155425	1
-1.56866155425	2.19885191078	4.87120102212	1.56866155425	1
-1.56866155425	2.19885191078	4.87120102212	1.56866155425	1
-1.56866155425	2.19885191078	4.87120102212	1.56866155425	1
-1.56866155425	2.19885191078	4.87120102212	1.56866155425	1
-1.56866155425	2.19885191078	4.87120102212	1.56866155425	1
-1.56866155425	2.19885191078	4.87120102212	1.56866155425	1
-1.56866155425	2.19885191078	4.87120102212	1.56866155425	1
-1.56866155425	2.19885191078	4.87120102212	1.56866155425	1
-1.56866155425	2.19885191078	4.87120102212	1.56866155425	1
-1.56866155425	2.19885191078	4.87120102212	1.56866155425	1
-1.56866155425	2.19885191078	4.87120102212	1.56866155425	1
-1.56866155425	2.19885191078	4.87120102212	1.56866155425	1
-1.56866155425	2.19885191078	4.87120102212	1.56866155425	1
-1.56866155425	2.19885191078	4.87120102212	1.56866155425	1
-1.56866155425	2.19885191078	4.87120102212	1.56866155425	1
-1.56866155425	2.19885191078	4.87120102212	1.56866155425	1
-1.56866155425	2.19885191078	4.87120102212	1.56866155425	1
-1.56866155425	2.19885191078	4.87120102212	1.56866155425	1
-1.56866155425	2.19885191078	4.87120102212	1.56866155425	1
-1.56866155425	2.19885191078	4.87120102212	1.56866155425	1
-1.56866155425	2.19885191078	4.87120102212	1.56866155425	1
-1.56866155425	2.19885191078	4.87120102212	1.56866155425	1
-1.56866155425	2.19885191078	4.87120102212	1.56866155425	1
-1.56866155425	2.19885191078	4.87120102212	1.56866155425	1
-1.56866155425	2.19885191078	4.87120102212	1.56866155425	1
-1.56866155425	2.19885191078	4.87120102212	1.56866155425	1
-1.56866155425	2.19885191078	4.87120102212	1.56866155425	1
-1.56866155425	2.19885191078	4.87120102212	1.56866155425	1
-1.56866155425	2.19885191078	4.87120102212	1.56866155425	1
-1.56866155425	2.19885191078	4.87120102212	1.56866155425	1
-1.56866155425	2.19885191078	4.87120102212	1.56866155425	1
-1.56866155425	2.19885191078	4.87120102212	1.56866155425	1
-1.56866155425	2.19885191078	4.87120102212	1.56866155425	1
-1.56866155425	2.19885191078	4.87120102212	1.56866155425	1
-1.56866155425	2.19885191078	4.87120102212	1.56866155425	1
-1.56866155425	2.19885191078	4.87120102212	1.56866155425	1
-1.56866155425	2.19885191078	4.87120102212	1.56866155425	1
-1.56866155425	2.19885191078	4.87120102212	1.56866155425	1
-1.56866155425	2.19885191078	4.87120102212	1.56866155425	1
-1.56866155425	2.19885191078	4.87120102212	1.56866155425	1
-1.56866155425	2.19885191078	4.87120102212	1.56866155425	1
-1.56866155425	2.19885191078	4.87120102212	1.56866155425	1
-1.56866155425	2.19885191078	4.87120102212	1.56866155425	1
-1.56866155425	2.19885191078	4.87120102212	1.56866155425	1
-1.56866155425	2.19885191078	4.87120102212	1.56866155425	1
-1.56866155425	2.19885191078	4.87120102212	1.56866155425	1
-1.56866155425	2.19885191078	4.87120102212	1.56866155425	1
-1.56866155425	2.19885191078	4.87120102212	1.56866155425	1
-1.56866155425	2.19885191078	4.87120102212	1.56866155425	1
-1.56866155425	2.19885191078	4.87120102212	1.56866155425	1
-1.56866155425	2.19885191078	4.87120102212	1.56866155425	1
-1.56866155425	2.19885191078	4.87120102212	1.56866155425	1
-1.56866155425	2.19885191078	4.87120102212	1.56866155425	1
-1.56866155425	2.19885191078	4.87120102212	1.56866155425	1
-1.56866155425	2.19885191078	4.87120102212	1.56866155425	1
-1.56866155425	2.19885191078	4.87120102212	1.56866155425	1
-1.56866155425	2.19885191078	4.87120102212	1.56866155425	1
-1.56866155425	2.19885191078	4.87120102212	1.56866155425	1
-1.56866155425	2.19885191078	4.87120102212	1.56866155425	1
-1.56866155425	2.19885191078	4.87120102212	1.56866155425	1
-1.56866155425	2.19885191078	4.87120102212	1.56866155425	1
-1.56866155425	2.19885191078	4.87120102212	1.56866155425	1
-1.56866155425	2.19885191078	4.87120102212	1.56866155425	1
-1.56866155425	2.19885191078	4.87120102212	1.56866155425	1
-1.56866155425	2.19885191078	4.87120102212	1.56866155425	1
-1.56866155425	2.19885191078	4.87120102212	1.56866155425	1
-1.56866155425	2.19885191078	4.87120102212	1.56866155425	1
-1.56866155425	2.19885191078	4.87120102212	1.56866155425	1
-1.56866155425	2.19885191078	4.87120102212	1.56866155425	1
-1.56866155425	2.19885191078	4.87120102212	1.56866155425	1
-1.56866155425	2.19885191078	4.87120102212	1.56866155425	1
-1.56866155425	2.19885191078	4.87120102212	1.56866155425	1
-1.56866155425	2.19885191078	4.87120102212	1.56866155425	1
-1.56866155425	2.19885191078	4.87120102212	1.56866155425	1
-1.56866155425	2.19885191078	4.87120102212	1.56866155425	1
-1.56866155425	2.19885191078	4.87120102212	1.56866155425	1
-1.56866155425	2.19885191078	4.87120102212	1.56866155425	1
-1.56866155425	2.19885191078	4.87120102212	1.56866155425	1
-1.56866155425	2.19885191078	4.87120102212	1.56866155425	1
-1.56866155425	2.19885191078	4.87120102212	1.56866155425	1
-1.56866155425	2.19885191078	4.87120102212	1.56866155425	1
-1.56866155425	2.19885191078	4.87120102212	1.56866155425	1
-1.56866155425	2.19885191078	4.87120102212	1.56866155425	1
-1.56866155425	2.19885191078	4.87120102212	1.56866155425	1
-1.56866155425	2.19885191078	4.87120102212	1.56866155425	1
-1.56866155425	2.19885191078	4.87120102212	1.56866155425	1
-1.56866155425	2.19885191078	4.87120102212	1.56866155425	1
-1.56866155425	2.19885191078	4.87120102212	1.56866155425	1
-1.56866155425	2.19885191078	4.87120102212	1.56866155425	1
-1.56866155425	2.19885191078	4.87120102212	1.56866155425	1
-1.56866155425	2.19885191078	4.87120102212	1.56866155425	1
-1.56866155425	2.19885191078	4.87120102212	1.56866155425	1
-1.56866155425	2.19885191078	4.87120102212	1.56866155425	1
-1.56866155425	2.19885191078	4.87120102212	1.56866155425	1
-1.56866155425	2.19885191078	4.87120102212	1.56866155425	1
-1.56866155425	2.19885191078	4.87120102212	1.56866155425	1
-1.56866155425	2.19885191078	4.87120102212	1.56866155425	1
-1.56866155425	2.19885191078	4.87120102212	1.56866155425	1
-1.56866155425	2.19885191078	4.87120102212	1.56866155425	1
-1.56866155425	2.19885191078	4.87120102212	1.56866155425	1
-1.56866155425	2.19885191078	4.87120102212	1.56866155425	1
-1.56866155425	2.19885191078	4.87120102212	1.56866155425	1
-1.56866155425	2.19885191078	4.87120102212	1.56866155425	1
-1.56866155425	2.19885191078	4.87120102212	1.56866155425	1
-1.56866155425	2.19885191078	4.87120102212	1.56866155425	1
-1.56866155425	2.19885191078	4.87120102212	1.56866155425	1
-1.56866155425	2.19885191078	4.87120102212	1.56866155425	1
-1.56866155425	2.19885191078	4.87120102212	1.56866155425	1
-1.56866155425	2.19885191078	4.87120102212	1.56866155425	1
-1.56866155425	2.19885191078	4.87120102212	1.56866155425	1
-1.56866155425	2.19885191078	4.87120102212	1.56866155425	1
-1.56866155425	2.19885191078	4.87120102212	1.56866155425	1
-1.56866155425	2.19885191078	4.87120102212	1.56866155425	1
-1.56866155425	2.19885191078	4.87120102212	1.56866155425	1
-1.56866155425	2.19885191078	4.87120102212	1.56866155425	1
-1.56866155425	2.19885191078	4.87120102212	1.56866155425	1
-1.56866155425	2.19885191078	4.87120102212	1.56866155425	1
-1.56866155425	2.19885191078	4.87120102212	1.56866155425	1
-1.56866155425	2.19885191078	4.87120102212	1.56866155425	1
-1.56866155425	2.19885191078	4.87120102212	1.56866155425	1
-1.56866155425	2.19885191078	4.87120102212	1.56866155425	1
-1.56866155425	2.19885191078	4.87120102212	1.56866155425	1
-1.56866155425	2.19885191078	4.87120102212	1.56866155425	1
-1.56866155425	2.19885191078	4.87120102212	1.56866155425	1
-1.56866155425	2.19885191078	4.87120102212	1.56866155425	1
-1.56866155425	2.19885191078	4.87120102212	1.56866155425	1
-1.56866155425	2.19885191078	4.87120102212	1.56866155425	1
-1.56866155425	2.19885191078	4.87120102212	1.56866155425	1
-1.56866155425	2.19885191078	4.87120102212	1.56866155425	1
-1.56866155425	2.19885191078	4.87120102212	1.56866155425	1
-1.56866155425	2.19885191078	4.87120102212	1.56866155425	1
-1.56866155425	2.19885191078	4.87120102212	1.56866155425	1
-1.56866155425	2.19885191078	4.87120102212	1.56866155425	1
-1.56866155425	2.19885191078	4.87120102212	1.56866155425	1
-1.56866155425	2.19885191078	4.87120102212	1.56866155425	1
-1.56866155425	2.19885191078	4.87120102212	1.56866155425	1
-1.56866155425	2.19885191078	4.87120102212	1.56866155425	1
-1.56866155425	2.19885191078	4.87120102212	1.56866155425	1
-1.56866155425	2.19885191078	4.87120102212	1.56866155425	1
-1.56866155425	2.19885191078	4.87120102212	1.56866155425	1
-1.56866155425	2.19885191078	4.87120102212	1.56866155425	1
-1.56866155425	2.19885191078	4.87120102212	1.56866155425	1
-1.56866155425	2.19885191078	4.87120102212	1.56866155425	1
-1.56866155425	2.19885191078	4.87120102212	1.56866155425	1
-1.56866155425	2.19885191078	4.87120102212	1.56866155425	1
-1.56866155425	2.19885191078	4.87120102212	1.56866155425	1
-1.56866155425	2.19885191078	4.87120102212	1.56866155425	1
-1.56866155425	2.19885191078	4.87120102212	1.56866155425	1
-1.56866155425	2.19885191078	4.87120102212	1.56866155425	1
-1.56866155425	2.19885191078	4.87120102212	1.56866155425	1
-1.56866155425	2.19885191078	4.87120102212	1.56866155425	1
-1.56866155425	2.19885191078	4.87120102212	1.56866155425	1
-1.56866155425	2.19885191078	4.87120102212	1.56866155425	1
-1.56866155425	2.19885191078	4.87120102212	1.56866155425	1
-1.56866155425	2.19885191078	4.87120102212	1.56866155425	1
-1.56866155425	2.19885191078	4.87120102212	1.56866155425	1
-1.56866155425	2.19885191078	4.87120102212	1.56866155425	1
-1.56866155425	2.19885191078	4.87120102212	1.56866155425	1
-1.56866155425	2.19885191078	4.87120102212	1.56866155425	1
-1.56866155425	2.19885191078	4.87120102212	1.56866155425	1
-1.56866155425	2.19885191078	4.87120102212	1.56866155425	1
-1.56866155425	2.19885191078	4.87120102212	1.56866155425	1
-1.56866155425	2.19885191078	4.87120102212	1.56866155425	1
-1.56866155425	2.19885191078	4.87120102212	1.56866155425	1
-1.56866155425	2.19885191078	4.87120102212	1.56866155425	1
-1.56866155425	2.19885191078	4.87120102212	1.56866155425	1
-1.56866155425	2.19885191078	4.87120102212	1.56866155425	1
-1.56866155425	2.19885191078	4.87120102212	1.56866155425	1
-1.56866155425	2.19885191078	4.87120102212	1.56866155425	1
-1.56866155425	2.19885191078	4.87120102212	1.56866155425	1
-1.56866155425	2.19885191078	4.87120102212	1.56866155425	1
-1.56866155425	2.19885191078	4.87120102212	1.56866155425	1
-1.56866155425	2.19885191078	4.87120102212	1.56866155425	1
-1.56866155425	2.19885191078	4.87120102212	1.56866155425	1
-1.56866155425	2.19885191078	4.87120102212	1.56866155425	1
-1.56866155425	2.19885191078	4.87120102212	1.56866155425	1
-1.56866155425	2.19885191078	4.87120102212	1.56866155425	1
-1.56866155425	2.19885191078	4.87120102212	1.56866155425	1
-1.56866155425	2.19885191078	4.87120102212	1.56866155425	1
-1.56866155425	2.19885191078	4.87120102212	1.56866155425	1
-1.56866155425	2.19885191078	4.87120102212	1.56866155425	1
-1.56866155425	2.19885191078	4.87120102212	1.56866155425	1
-1.56866155425	2.19885191078	4.87120102212	1.56866155425	1
-1.56866155425	2.19885191078	4.87120102212	1.56866155425	1
-1.56866155425	2.19885191078	4.87120102212	1.56866155425	1
-1.56866155425	2.19885191078	4.87120102212	1.56866155425	1
-1.56866155425	2.19885191078	4.87120102212	1.56866155425	1
-1.56866155425	2.19885191078	4.87120102212	1.56866155425	1
-1.56866155425	2.19885191078	4.87120102212	1.56866155425	1
-1.56866155425	2.19885191078	4.87120102212	1.56866155425	1
-1.56866155425	2.19885191078	4.87120102212	1.56866155425	1
-1.56866155425	2.19885191078	4.87120102212	1.56866155425	1
-1.56866155425	2.19885191078	4.87120102212	1.56866155425	1
-1.56866155425	2.19885191078	4.87120102212	1.56866155425	1
-1.56866155425	2.19885191078	4.87120102212	1.56866155425	1
-1.56866155425	2.19885191078	4.87120102212	1.56866155425	1
-1.56866155425	2.19885191078	4.87120102212	1.56866155425	1
-1.56866155425	2.19885191078	4.87120102212	1.56866155425	1
-1.56866155425	2.19885191078	4.87120102212	1.56866155425	1
-1.56866155425	2.19885191078	4.87120102212	1.56866155425	1
-1.56866155425	2.19885191078	4.87120102212	1.56866155425	1
-1.56866155425	2.19885191078	4.87120102212	1.56866155425	1
-1.56866155425	2.19885191078	4.87120102212	1.56866155425	1
-1.56866155425	2.19885191078	4.87120102212	1.56866155425	1
-1.56866155425	2.19885191078	4.87120102212	1.56866155425	1
-1.56866155425	2.19885191078	4.87120102212	1.56866155425	1
-1.56866155425	2.19885191078	4.87120102212	1.56866155425	1
-1.56866155425	2.19885191078	4.87120102212	1.56866155425	1
-1.56866155425	2.19885191078	4.87120102212	1.56866155425	1
-1.56866155425	2.19885191078	4.87120102212	1.56866155425	1
-1.56866155425	2.19885191078	4.87120102212	1.56866155425	1
-1.56866155425	2.19885191078	4.87120102212	1.56866155425	1
-1.56866155425	2.19885191078	4.87120102212	1.56866155425	1
-1.56866155425	2.19885191078	4.87120102212	1.56866155425	1
-1.56866155425	2.19885191078	4.87120102212	1.56866155425	1
-1.56866155425	2.19885191078	4.87120102212	1.56866155425	1
-1.56866155425	2.19885191078	4.87120102212	1.56866155425	1
-1.56866155425	2.19885191078	4.87120102212	1.56866155425	1
-1.56866155425	2.19885191078	4.87120102212	1.56866155425	1
-1.56866155425	2.19885191078	4.87120102212	1.56866155425	1
-1.56866155425	2.19885191078	4.87120102212	1.56866155425	1
-1.56866155425	2.19885191078	4.87120102212	1.56866155425	1
-1.56866155425	2.19885191078	4.87120102212	1.56866155425	1
-1.56866155425	2.19885191078	4.87120102212	1.56866155425	1
-1.56866155425	2.19885191078	4.87120102212	1.56866155425	1
-1.56866155425	2.19885191078	4.87120102212	1.56866155425	1
-1.56866155425	2.19885191078	4.87120102212	1.56866155425	1
-1.56866155425	2.19885191078	4.87120102212	1.56866155425	1
-1.56866155425	2.19885191078	4.87120102212	1.56866155425	1
-1.56866155425	2.19885191078	4.87120102212	1.56866155425	1
-1.56866155425	2.19885191078	4.87120102212	1.56866155425	1
-1.56866155425	2.19885191078	4.87120102212	1.56866155425	1
-1.56866155425	2.19885191078	4.87120102212	1.56866155425	1
-1.56866155425	2.19885191078	4.87120102212	1.56866155425	1
-1.56866155425	2.19885191078	4.87120102212	1.56866155425	1
-1.56866155425	2.19885191078	4.87120102212	1.56866155425	1
-1.56866155425	2.19885191078	4.87120102212	1.56866155425	1
-1.56866155425	2.19885191078	4.87120102212	1.56866155425	1
-1.56866155425	2.19885191078	4.87120102212	1.56866155425	1
-1.56866155425	2.19885191078	4.87120102212	1.56866155425	1
-1.56866155425	2.19885191078	4.87120102212	1.56866155425	1
-1.56866155425	2.19885191078	4.87120102212	1.56866155425	1
-1.56866155425	2.19885191078	4.87120102212	1.56866155425	1
-1.56866155425	2.19885191078	4.87120102212	1.56866155425	1
-1.56866155425	2.19885191078	4.87120102212	1.56866155425	1
-1.56866155425	2.19885191078	4.87120102212	1.56866155425	1
-1.56866155425	2.19885191078	4.87120102212	1.56866155425	1
-1.56866155425	2.19885191078	4.87120102212	1.56866155425	1
-1.56866155425	2.19885191078	4.87120102212	1.56866155425	1
-1.56866155425	2.19885191078	4.87120102212	1.56866155425	1
-1.56866155425	2.19885191078	4.87120102212	1.56866155425	1
-1.56866155425	2.19885191078	4.87120102212	1.56866155425	1
-1.56866155425	2.19885191078	4.87120102212	1.56866155425	1
-1.56866155425	2.19885191078	4.87120102212	1.56866155425	1
-1.56866155425	2.19885191078	4.87120102212	1.56866155425	1
-1.56866155425	2.19885191078	4.87120102212	1.56866155425	1
-1.56866155425	2.19885191078	4.87120102212	1.56866155425	1
-1.56866155425	2.19885191078	4.87120102212	1.56866155425	1
-1.56866155425	2.19885191078	4.87120102212	1.56866155425	1
-1.56866155425	2.19885191078	4.87120102212	1.56866155425	1
-1.56866155425	2.19885191078	4.87120102212	1.56866155425	1
-1.56866155425	2.19885191078	4.87120102212	1.56866155425	1
-1.56866155425	2.19885191078	4.87120102212	1.56866155425	1
-1.56866155425	2.19885191078	4.87120102212	1.56866155425	1
-1.56866155425	2.19885191078	4.87120102212	1.56866155425	1
-1.56866155425	2.19885191078	4.87120102212	1.56866155425	1
-1.56866155425	2.19885191078	4.87120102212	1.56866155425	1
-1.56866155425	2.19885191078	4.87120102212	1.56866155425	1
-1.56866155425	2.19885191078	4.87120102212	1.56866155425	1
-1.56866155425	2.19885191078	4.87120102212	1.56866155425	1
-1.56866155425	2.19885191078	4.87120102212	1.56866155425	1
-1.56866155425	2.19885191078	4.87120102212	1.56866155425	1
-1.56866155425	2.19885191078	4.87120102212	1.56866155425	1
-1.56866155425	2.19885191078	4.87120102212	1.56866155425	1
-1.56866155425	2.19885191078	4.87120102212	1.56866155425	1
-1.56866155425	2.19885191078	4.87120102212	1.56866155425	1
-1.56866155425	2.19885191078	4.87120102212	1.56866155425	1
-1.56866155425	2.19885191078	4.87120102212	1.56866155425	1
-1.56866155425	2.19885191078	4.87120102212	1.56866155425	1
-1.56866155425	2.19885191078	4.87120102212	1.56866155425	1
-1.56866155425	2.19885191078	4.87120102212	1.56866155425	1
-1.56866155425	2.19885191078	4.87120102212	1.56866155425	1
-1.56866155425	2.19885191078	4.87120102212	1.56866155425	1
-1.56866155425	2.19885191078	4.87120102212	1.56866155425	1
-1.56866155425	2.19885191078	4.87120102212	1.56866155425	1
-1.56866155425	2.19885191078	4.87120102212	1.56866155425	1
-1.56866155425	2.19885191078	4.87120102212	1.56866155425	1
-1.56866155425	2.19885191078	4.87120102212	1.56866155425	1
-1.56866155425	2.19885191078	4.87120102212	1.56866155425	1
-1.56866155425	2.19885191078	4.87120102212	1.56866155425	1
-1.56866155425	2.19885191078	4.87120102212	1.56866155425	1
-1.56866155425	2.19885191078	4.87120102212	1.56866155425	1
-1.56866155425	2.19885191078	4.87120102212	1.56866155425	1
-1.56866155425	2.19885191078	4.87120102212	1.56866155425	1
-1.56866155425	2.19885191078	4.87120102212	1.56866155425	1
-1.56866155425	2.19885191078	4.87120102212	1.56866155425	1
-1.56866155425	2.19885191078	4.87120102212	1.56866155425	1
-1.56866155425	2.19885191078	4.87120102212	1.56866155425	1
-1.56866155425	2.19885191078	4.87120102212	1.56866155425	1
-1.56866155425	2.19885191078	4.87120102212	1.56866155425	1
-1.56866155425	2.19885191078	4.87120102212	1.56866155425	1
-1.56866155425	2.19885191078	4.87120102212	1.56866155425	1
-1.56866155425	2.19885191078	4.87120102212	1.56866155425	1
-1.56866155425	2.19885191078	4.87120102212	1.56866155425	1
-1.56866155425	2.19885191078	4.87120102212	1.56866155425	1
-1.56866155425	2.19885191078	4.87120102212	1.56866155425	1
-1.49748320329	2.00212696807	3.93828243519	1.49748320329	1
-1.49748320329	2.00212696807	3.93828243519	1.49748320329	1
-1.49748320329	2.00212696807	3.93828243519	1.49748320329	1
-1.49748320329	2.00212696807	3.93828243519	1.49748320329	1
-1.49748320329	2.00212696807	3.93828243519	1.49748320329	1
-1.49748320329	2.00212696807	3.93828243519	1.49748320329	1
-1.49748320329	2.00212696807	3.93828243519	1.49748320329	1
-1.49748320329	2.00212696807	3.93828243519	1.49748320329	1
-1.49748320329	2.00212696807	3.93828243519	1.49748320329	1
-1.49748320329	2.00212696807	3.93828243519	1.49748320329	1
-1.49748320329	2.00212696807	3.93828243519	1.49748320329	1
-1.49748320329	2.00212696807	3.93828243519	1.49748320329	1
-1.49748320329	2.00212696807	3.93828243519	1.49748320329	1
-1.49748320329	2.00212696807	3.93828243519	1.49748320329	1
-1.49748320329	2.00212696807	3.93828243519	1.49748320329	1
-1.49748320329	2.00212696807	3.93828243519	1.49748320329	1
-1.49748320329	2.00212696807	3.93828243519	1.49748320329	1
-1.49748320329	2.00212696807	3.93828243519	1.49748320329	1
-1.49748320329	2.00212696807	3.93828243519	1.49748320329	1
-1.49748320329	2.00212696807	3.93828243519	1.49748320329	1
-1.49748320329	2.00212696807	3.93828243519	1.49748320329	1
-1.49748320329	2.00212696807	3.93828243519	1.49748320329	1
-1.49748320329	2.00212696807	3.93828243519	1.49748320329	1
-1.49748320329	2.00212696807	3.93828243519	1.49748320329	1
-1.49748320329	2.00212696807	3.93828243519	1.49748320329	1
-1.49748320329	2.00212696807	3.93828243519	1.49748320329	1
-1.49748320329	2.00212696807	3.93828243519	1.49748320329	1
-1.49748320329	2.00212696807	3.93828243519	1.49748320329	1
-1.49748320329	2.00212696807	3.93828243519	1.49748320329	1
-1.49748320329	2.00212696807	3.93828243519	1.49748320329	1
-1.49748320329	2.00212696807	3.93828243519	1.49748320329	1
-1.49748320329	2.00212696807	3.93828243519	1.49748320329	1
-1.49748320329	2.00212696807	3.93828243519	1.49748320329	1
-1.49748320329	2.00212696807	3.93828243519	1.49748320329	1
-1.49748320329	2.00212696807	3.93828243519	1.49748320329	1
-1.49748320329	2.00212696807	3.93828243519	1.49748320329	1
-1.49748320329	2.00212696807	3.93828243519	1.49748320329	1
-1.49748320329	2.00212696807	3.93828243519	1.49748320329	1
-1.49748320329	2.00212696807	3.93828243519	1.49748320329	1
-1.49748320329	2.00212696807	3.93828243519	1.49748320329	1
-1.49748320329	2.00212696807	3.93828243519	1.49748320329	1
-1.49748320329	2.00212696807	3.93828243519	1.49748320329	1
-1.49748320329	2.00212696807	3.93828243519	1.49748320329	1
-1.49748320329	2.00212696807	3.93828243519	1.49748320329	1
-1.49748320329	2.00212696807	3.93828243519	1.49748320329	1
-1.49748320329	2.00212696807	3.93828243519	1.49748320329	1
-1.49748320329	2.00212696807	3.93828243519	1.49748320329	1
-1.49748320329	2.00212696807	3.93828243519	1.49748320329	1
-1.49748320329	2.00212696807	3.93828243519	1.49748320329	1
-1.49748320329	2.00212696807	3.93828243519	1.49748320329	1
-1.16448417648	1.958586328	3.88561809065	1.16448417648	1
-1.16448417648	1.958586328	3.88561809065	1.16448417648	1
-1.16448417648	1.958586328	3.88561809065	1.16448417648	1
-1.16448417648	1.958586328	3.88561809065	1.16448417648	1
-1.16448417648	1.958586328	3.88561809065	1.16448417648	1
-1.16448417648	1.958586328	3.88561809065	1.16448417648	1
-1.16448417648	1.958586328	3.88561809065	1.16448417648	1
-1.16448417648	1.958586328	3.88561809065	1.16448417648	1
-1.16448417648	1.958586328	3.88561809065	1.16448417648	1
-1.16448417648	1.958586328	3.88561809065	1.16448417648	1
-1.16448417648	1.958586328	3.88561809065	1.16448417648	1
-1.16448417648	1.958586328	3.88561809065	1.16448417648	1
-1.16448417648	1.958586328	3.88561809065	1.16448417648	1
-1.16448417648	1.958586328	3.88561809065	1.16448417648	1
-1.16448417648	1.958586328	3.88561809065	1.16448417648	1
-1.16448417648	1.958586328	3.88561809065	1.16448417648	1
-1.16448417648	1.958586328	3.88561809065	1.16448417648	1
-1.16448417648	1.958586328	3.88561809065	1.16448417648	1
-1.16448417648	1.958586328	3.88561809065	1.16448417648	1
-1.16448417648	1.958586328	3.88561809065	1.16448417648	1
-1.16448417648	1.958586328	3.88561809065	1.16448417648	1
-1.16448417648	1.958586328	3.88561809065	1.16448417648	1
-1.16448417648	1.958586328	3.88561809065	1.16448417648	1
-1.16448417648	1.958586328	3.88561809065	1.16448417648	1
-1.16448417648	1.958586328	3.88561809065	1.16448417648	1
-1.16448417648	1.958586328	3.88561809065	1.16448417648	1
-1.16448417648	1.958586328	3.88561809065	1.16448417648	1
-1.16448417648	1.958586328	3.88561809065	1.16448417648	1
-1.16448417648	1.958586328	3.88561809065	1.16448417648	1
-1.16448417648	1.958586328	3.88561809065	1.16448417648	1
-1.16448417648	1.958586328	3.88561809065	1.16448417648	1
-1.16448417648	1.958586328	3.88561809065	1.16448417648	1
-1.16448417648	1.958586328	3.88561809065	1.16448417648	1
-1.16448417648	1.958586328	3.88561809065	1.16448417648	1
-1.16448417648	1.958586328	3.88561809065	1.16448417648	1
-1.16448417648	1.958586328	3.88561809065	1.16448417648	1
-1.16448417648	1.958586328	3.88561809065	1.16448417648	1
-1.16448417648	1.958586328	3.88561809065	1.16448417648	1
-1.16448417648	1.958586328	3.88561809065	1.16448417648	1
-1.16448417648	1.958586328	3.88561809065	1.16448417648	1
-1.16448417648	1.958586328	3.88561809065	1.16448417648	1
-1.16448417648	1.958586328	3.88561809065	1.16448417648	1
-1.16448417648	1.958586328	3.88561809065	1.16448417648	1
-1.16448417648	1.958586328	3.88561809065	1.16448417648	1
-1.16448417648	1.958586328	3.88561809065	1.16448417648	1
-1.16448417648	1.958586328	3.88561809065	1.16448417648	1
-1.16448417648	1.958586328	3.88561809065	1.16448417648	1
-1.16448417648	1.958586328	3.88561809065	1.16448417648	1
-1.16448417648	1.958586328	3.88561809065	1.16448417648	1
-1.16448417648	1.958586328	3.88561809065	1.16448417648	1
-1.16448417648	1.958586328	3.88561809065	1.16448417648	1
-1.16448417648	1.958586328	3.88561809065	1.16448417648	1
-1.16448417648	1.958586328	3.88561809065	1.16448417648	1
-1.16448417648	1.958586328	3.88561809065	1.16448417648	1
-1.16448417648	1.958586328	3.88561809065	1.16448417648	1
-1.16448417648	1.958586328	3.88561809065	1.16448417648	1
-1.16448417648	1.958586328	3.88561809065	1.16448417648	1
-1.16448417648	1.958586328	3.88561809065	1.16448417648	1
-1.16448417648	1.958586328	3.88561809065	1.16448417648	1
-1.16448417648	1.958586328	3.88561809065	1.16448417648	1
-1.16448417648	1.958586328	3.88561809065	1.16448417648	1
-1.16448417648	1.958586328	3.88561809065	1.16448417648	1
-1.16448417648	1.958586328	3.88561809065	1.16448417648	1
-1.16448417648	1.958586328	3.88561809065	1.16448417648	1
-1.16448417648	1.958586328	3.88561809065	1.16448417648	1
-1.16448417648	1.958586328	3.88561809065	1.16448417648	1
-1.16448417648	1.958586328	3.88561809065	1.16448417648	1
-1.16448417648	1.958586328	3.88561809065	1.16448417648	1
-1.16448417648	1.958586328	3.88561809065	1.16448417648	1
-1.16448417648	1.958586328	3.88561809065	1.16448417648	1
-1.16448417648	1.958586328	3.88561809065	1.16448417648	1
-1.16448417648	1.958586328	3.88561809065	1.16448417648	1
-1.16448417648	1.958586328	3.88561809065	1.16448417648	1
-1.16448417648	1.958586328	3.88561809065	1.16448417648	1
-1.16448417648	1.958586328	3.88561809065	1.16448417648	1
-1.16448417648	1.958586328	3.88561809065	1.16448417648	1
-1.16448417648	1.958586328	3.88561809065	1.16448417648	1
-1.16448417648	1.958586328	3.88561809065	1.16448417648	1
-1.16448417648	1.958586328	3.88561809065	1.16448417648	1
-1.16448417648	1.958586328	3.88561809065	1.16448417648	1
-1.16448417648	1.958586328	3.88561809065	1.16448417648	1
-1.16448417648	1.958586328	3.88561809065	1.16448417648	1
-1.16448417648	1.958586328	3.88561809065	1.16448417648	1
-1.16448417648	1.958586328	3.88561809065	1.16448417648	1
-1.16448417648	1.958586328	3.88561809065	1.16448417648	1
-1.16448417648	1.958586328	3.88561809065	1.16448417648	1
-1.16448417648	1.958586328	3.88561809065	1.16448417648	1
-1.16448417648	1.958586328	3.88561809065	1.16448417648	1
-1.16448417648	1.958586328	3.88561809065	1.16448417648	1
-1.16448417648	1.958586328	3.88561809065	1.16448417648	1
-1.16448417648	1.958586328	3.88561809065	1.16448417648	1
-1.16448417648	1.958586328	3.88561809065	1.16448417648	1
-1.16448417648	1.958586328	3.88561809065	1.16448417648	1
-1.16448417648	1.958586328	3.88561809065	1.16448417648	1
-1.16448417648	1.958586328	3.88561809065	1.16448417648	1
-1.16448417648	1.958586328	3.88561809065	1.16448417648	1
-1.16448417648	1.958586328	3.88561809065	1.16448417648	1
-1.16448417648	1.958586328	3.88561809065	1.16448417648	1
-1.16448417648	1.958586328	3.88561809065	1.16448417648	1
-1.16448417648	1.958586328	3.88561809065	1.16448417648	1
-1.16448417648	1.958586328	3.88561809065	1.16448417648	1
-1.16448417648	1.958586328	3.88561809065	1.16448417648	1
-1.16448417648	1.958586328	3.88561809065	1.16448417648	1
-1.16448417648	1.958586328	3.88561809065	1.16448417648	1
-1.16448417648	1.958586328	3.88561809065	1.16448417648	1
-1.16448417648	1.958586328	3.88561809065	1.16448417648	1
-1.16448417648	1.958586328	3.88561809065	1.16448417648	1
-1.16448417648	1.958586328	3.88561809065	1.16448417648	1
-1.16448417648	1.958586328	3.88561809065	1.16448417648	1
-1.16448417648	1.958586328	3.88561809065	1.16448417648	1
-1.16448417648	1.958586328	3.88561809065	1.16448417648	1
-1.16448417648	1.958586328	3.88561809065	1.16448417648	1
-1.16448417648	1.958586328	3.88561809065	1.16448417648	1
-1.16448417648	1.958586328	3.88561809065	1.16448417648	1
-1.16448417648	1.958586328	3.88561809065	1.16448417648	1
-1.16448417648	1.958586328	3.88561809065	1.16448417648	1
-1.16448417648	1.958586328	3.88561809065	1.16448417648	1
-1.16448417648	1.958586328	3.88561809065	1.16448417648	1
[truncated: 3,001 more rows]
