# Supplementary material for: SPOTting Model Parameters Using a Ready-Made Python Package
Source: PLoS One. 2015 Dec 17;10(12):e0145180. doi: 10.1371/journal.pone.0145180 (PMC4682995; doi:10.1371/journal.pone.0145180)
Supplement: S1 File — Contains the objective function traces for the 5,000 iterations with MC, LHS, MLE, MCMC, SA, SCE-UA. DE-MCZ and ROPE. (ZIP) [file pone.0145180.s001.zip › RosenROPE.csv]

like	parx	pary	simulation0	chain
-173127.584118	5.76512357315	-8.36922449696	173127.584118	1
-296.688699692	0.220602753406	1.76936670988	296.688699692	1
-32009.7878328	4.09934479752	-1.08396689203	32009.7878328	1
-60.444603694	-3.2335079839	9.80348482481	60.444603694	1
-441359.051973	8.60443421343	7.60578124418	441359.051973	1
-176539.340816	6.47428798294	-0.0966136899393	176539.340816	1
-955528.252874	9.39583568427	-9.46579159986	955528.252874	1
-88651.4891966	5.25473553153	-2.15911429166	88651.4891966	1
-26518.0479502	-4.52982171368	4.24431347605	26518.0479502	1
-45954.2942331	-4.39114877042	-2.14798507171	45954.2942331	1
-1341.12088817	-1.46424861266	-1.50980736884	1341.12088817	1
-144825.57439	-6.82252225805	8.49889509953	144825.57439	1
-6317.3661072	-0.356821379499	-7.81970633934	6317.3661072	1
-4650.10205724	3.02312205573	2.32310306145	4650.10205724	1
-257081.50298	6.72572190683	-5.46463712862	257081.50298	1
-73499.4975912	-4.1883711045	-9.56337313726	73499.4975912	1
-673283.911679	-8.70842599765	-6.21145240189	673283.911679	1
-186104.311995	-6.47073001466	-1.2629928725	186104.311995	1
-8045.94641623	-3.68523413144	4.62327512525	8045.94641623	1
-235007.053601	-7.48890813759	7.61365204198	235007.053601	1
-102955.094579	-5.01153103992	-6.96554104625	102955.094579	1
-5925.37958613	-1.17274047971	-6.31926148748	5925.37958613	1
-259935.358307	-6.86496150355	-3.85009290338	259935.358307	1
-691764.738481	9.44805716106	6.0976791257	691764.738481	1
-194079.998703	6.56530309934	-0.947791355139	194079.998703	1
-462.930462266	-1.3853246661	4.05744313572	462.930462266	1
-1190.61115226	1.19566356442	4.88007925224	1190.61115226	1
-21774.1324973	-2.23071790222	-9.77642113982	21774.1324973	1
-104566.354575	-5.69166110736	0.0652093403259	104566.354575	1
-249121.082388	-7.3330575015	3.86865817549	249121.082388	1
-53.5143665211	-0.903648405408	0.110248441678	53.5143665211	1
-1017707.209	-9.78356120105	-5.15764205975	1017707.209	1
-1108.69823445	-2.46399736404	9.38292755117	1108.69823445	1
-217127.730934	7.03604552523	2.91287952279	217127.730934	1
-217977.905702	-6.23640042606	-7.78980539718	217977.905702	1
-676847.844772	-8.97839530373	-1.65312930521	676847.844772	1
-444416.931699	7.95645353237	-3.35582073648	444416.931699	1
-698559.658901	-8.75704437627	-6.8883599374	698559.658901	1
-62752.0118668	-5.58571062903	6.15846994137	62752.0118668	1
-587.550559035	-2.05600742709	1.82256391686	587.550559035	1
-915107.639993	-9.69829467685	-1.59835656076	915107.639993	1
-123638.304679	6.55481179584	7.80770667156	123638.304679	1
-2225.72841106	0.769118659261	-4.12616260946	2225.72841106	1
-12436.5867112	2.10230484718	-6.73171407809	12436.5867112	1
-2221.52041235	0.946799799241	5.60972762478	2221.52041235	1
-502431.204414	7.87086160741	-8.92858916434	502431.204414	1
-78694.5395276	-5.73023836689	4.79115930576	78694.5395276	1
-37774.406261	4.25877731481	-1.295722573	37774.406261	1
-2067.07156634	-0.0132899123113	-4.54519994117	2067.07156634	1
-6141.72862956	0.608232055715	-7.46687400642	6141.72862956	1
-287826.477947	-7.44937739692	1.85041551264	287826.477947	1
-686427.239962	-9.21690712123	2.10677206192	686427.239962	1
-854027.307248	9.75224011333	2.69673394855	854027.307248	1
-131424.688885	6.64969136159	7.97025458003	131424.688885	1
-140431.513186	-5.34930411097	-8.8537591636	140431.513186	1
-2574.80767955	0.194372117523	5.11139722146	2574.80767955	1
-131828.269769	6.07726520746	0.628539589305	131828.269769	1
-405243.557347	-7.9661237933	-0.193300255201	405243.557347	1
-752.340208488	0.17845940199	-2.7098037141	752.340208488	1
-85975.3062381	4.53410920053	-8.76126990296	85975.3062381	1
-14525.4284825	-1.75899913936	-8.95491219551	14525.4284825	1
-149503.604876	6.20957913247	-0.103313324908	149503.604876	1
-177.397762026	0.903001455553	-0.51646056224	177.397762026	1
-967583.652496	-9.51480155847	-7.82876131914	967583.652496	1
-691426.344972	-9.59256493248	8.871998897	691426.344972	1
-25739.8298331	-2.83666270081	-7.99239389949	25739.8298331	1
-2744.75387077	1.6626616429	8.00306450222	2744.75387077	1
-3534.53704719	-0.742736082362	-5.39098555294	3534.53704719	1
-194116.80404	-6.17112418343	-5.97007854929	194116.80404	1
-471785.153599	-8.67914651078	6.64778598171	471785.153599	1
-1056788.39462	-9.71052575581	-8.50032361103	1056788.39462	1
-199018.851413	6.98784817818	4.22251190937	199018.851413	1
-2489.35898212	1.49053859796	7.21081179916	2489.35898212	1
-147774.147288	-5.72221613301	-5.6917676436	147774.147288	1
-1103130.34591	9.92449370132	-6.53064527582	1103130.34591	1
-9636.64219731	4.2257005309	8.04520610111	9636.64219731	1
-280736.860175	-7.33486775527	0.822233857132	280736.860175	1
-1913.38485856	0.768534375953	4.96480932974	1913.38485856	1
-499737.640492	8.45933586635	0.87217483798	499737.640492	1
-819283.201383	9.24131432838	-5.10862169794	819283.201383	1
-115498.263016	-6.51936056022	8.52534622915	115498.263016	1
-106118.408215	-5.58576330484	-1.36841100823	106118.408215	1
-24304.2737659	3.48545052652	-3.43948127181	24304.2737659	1
-536616.051637	-8.4620311282	-1.64199991532	536616.051637	1
-60117.7205019	-4.61798409691	-3.18670108196	60117.7205019	1
-773395.361049	-9.72350319316	6.61015283934	773395.361049	1
-765945.267279	-8.83759261165	-9.40972670162	765945.267279	1
-167813.047231	6.59866060119	2.58115692312	167813.047231	1
-1703.77910098	3.46925907949	7.91546505094	1703.77910098	1
-207.136459775	2.18310146342	3.3315794254	207.136459775	1
-1783.24583293	-1.82236828375	7.53443341727	1783.24583293	1
-173852.468294	6.82434897853	4.88018764803	173852.468294	1
-852.510201904	-0.625938174793	3.30704563272	852.510201904	1
-18982.1711317	-3.20563478733	-3.49506524469	18982.1711317	1
-541.828961352	3.19734280491	7.90567357313	541.828961352	1
-3921.79688355	-1.6674496225	-3.47635339728	3921.79688355	1
-344932.863032	8.10924413122	7.0331580556	344932.863032	1
-5905.04852557	-1.86400066773	-4.20459392174	5905.04852557	1
-59678.5559763	5.81777399114	9.42205050688	59678.5559763	1
-710670.737287	-8.96809819064	-3.86861058365	710670.737287	1
-508046.647952	8.8631150139	7.28175397941	508046.647952	1
-430.413588649	3.16320312067	7.94252138485	430.413588649	1
-365335.329787	7.8977952035	1.93612952355	365335.329787	1
-112242.428963	4.96584764611	-8.84061103749	112242.428963	1
-19622.6656554	-2.56718349987	-7.4131187341	19622.6656554	1
-481210.679602	-8.20490536438	-2.04277106047	481210.679602	1
-380721.655772	8.40516296669	8.94856198361	380721.655772	1
-44014.2297029	3.6595422186	-7.58563351715	44014.2297029	1
-4471.77560212	-0.579088187608	-6.34992581292	4471.77560212	1
-11620.7799107	-1.8121263373	-7.49250170433	11620.7799107	1
-11680.4082056	-1.37735733436	-8.9078654304	11680.4082056	1
-126719.865296	-5.51011967681	-5.23036160815	126719.865296	1
-785.148999472	1.75632950321	5.8857234293	785.148999472	1
-137.034084661	2.2110425867	3.72437491587	137.034084661	1
-1464.75061781	-1.26093243788	5.41047256981	1464.75061781	1
-662123.728473	8.75849162744	-4.65611109913	662123.728473	1
-341007.939799	-7.41854184755	-3.35505342991	341007.939799	1
-800684.075914	-9.0355562861	-7.83404677027	800684.075914	1
-380403.564564	7.39952897753	-6.92051553015	380403.564564	1
-241246.311495	-6.8906343373	-1.62965113589	241246.311495	1
-207942.366159	-7.41139927953	9.33589963846	207942.366159	1
-827719.132059	9.05252906461	-9.02722461382	827719.132059	1
-11300.0964931	-1.80960694119	-7.35180031071	11300.0964931	1
-43835.186971	-3.88481904311	-5.83933613376	43835.186971	1
-1065810.37852	9.73385560124	-8.48645338842	1065810.37852	1
-757945.650272	9.00760551255	-5.91943433978	757945.650272	1
-189324.890831	6.06002259642	-6.78466402889	189324.890831	1
-100.774823023	2.9666412044	9.7853743051	100.774823023	1
-352692.078813	7.17674038943	-7.87906936891	352692.078813	1
-22197.7399226	3.66136019482	-1.49097034247	22197.7399226	1
-176.198118843	1.18242008831	0.0708462237712	176.198118843	1
-172125.173341	7.0608409803	8.37193167845	172125.173341	1
-56505.8911982	4.33076959053	-5.01306895346	56505.8911982	1
-2611.10087852	-2.31478288206	0.259089381909	2611.10087852	1
-19432.4669689	4.44486675836	5.82105926492	19432.4669689	1
-2715.5427242	-2.8169564998	2.73815476795	2715.5427242	1
-249819.11858	-7.16509818736	1.36339319054	249819.11858	1
-145857.957763	-5.89759702517	-3.40347482529	145857.957763	1
-131205.372768	-6.22389137891	2.52174579885	131205.372768	1
-1266.15168351	2.05980311332	0.68606495046	1266.15168351	1
-63095.316964	-5.43163361905	4.39209796845	63095.316964	1
-9506.38803064	3.07450265981	-0.295296991197	9506.38803064	1
-87248.4880257	-4.98028977187	-4.72851430217	87248.4880257	1
-8796.46901705	3.40389352141	2.21062297835	8796.46901705	1
-1768.24419821	-0.569580286659	4.52654094916	1768.24419821	1
-493715.119273	8.68933315436	5.24385358052	493715.119273	1
-1392.45316605	1.33195552443	5.50551674216	1392.45316605	1
-236708.641	7.23314738081	3.66970174074	236708.641	1
-76792.8071167	-5.3833748004	1.27656216386	76792.8071167	1
-571821.95172	8.56361540179	-2.27961827136	571821.95172	1
-2438.14984248	-2.99862498137	4.07020645172	2438.14984248	1
-189061.395446	-5.87404935519	-8.97130096802	189061.395446	1
-6613.44238253	2.37206135967	-2.50447478167	6613.44238253	1
-7870.58987176	-4.13897630151	8.27438682773	7870.58987176	1
-5079.02731357	1.61831242278	-4.50752615826	5079.02731357	1
-402162.649889	7.45945519752	-7.76953355156	402162.649889	1
-122233.166136	6.16695710142	3.07331808481	122233.166136	1
-521711.590019	8.82662673228	5.6839745405	521711.590019	1
-275261.816654	6.93227512339	-4.40560739588	275261.816654	1
-498254.958929	-7.91523936225	-7.93053282013	498254.958929	1
-10797.8976187	-3.9789067432	5.45234045817	10797.8976187	1
-216685.449981	7.18206967619	5.03674568655	216685.449981	1
-689955.234783	8.7433807801	-6.61322721017	689955.234783	1
-1507.81941802	0.140145641794	3.90175371594	1507.81941802	1
-299812.279595	-6.9308281695	-6.71299362639	299812.279595	1
-4495.08339615	1.26557008744	-5.10281806761	4495.08339615	1
-117075.882958	6.39005422332	6.62068543114	117075.882958	1
-1205.35555815	2.88153078997	4.83649876446	1205.35555815	1
-25051.1903175	-2.76019062543	-8.20444831892	25051.1903175	1
-334935.9068	-8.12093757686	8.08316747252	334935.9068	1
-3191.0669666	0.0742641121028	-5.64267922541	3191.0669666	1
-267972.447927	7.72512398746	7.91585395719	267972.447927	1
-787172.633672	9.45880064437	0.750192193043	787172.633672	1
-21602.9311336	3.57291576199	-1.92995641855	21602.9311336	1
-855293.669669	-9.46148695633	-2.95643593614	855293.669669	1
-14976.9977998	1.74547453925	-9.19114608199	14976.9977998	1
-531992.806045	8.02183827187	-8.58456760591	531992.806045	1
-10547.1244033	1.08525972209	-9.09212717463	10547.1244033	1
-126533.613879	-6.32013337431	4.38005494935	126533.613879	1
-14124.942416	2.23127187623	-6.90562809536	14124.942416	1
-590329.978705	8.99434215432	4.06941563296	590329.978705	1
-8685.24890416	-0.720221933924	-8.79916088705	8685.24890416	1
-644413.522538	-9.42137992462	8.49379328158	644413.522538	1
-16318.803546	-1.79662501388	-9.54358422339	16318.803546	1
-1253.19367979	1.94850629234	7.33545341808	1253.19367979	1
-2095.41132439	-1.77560625269	-1.41636604697	2095.41132439	1
-560172.296433	8.75780942941	1.85858778796	560172.296433	1
-183384.824398	-6.98513507012	5.976103024	183384.824398	1
-70945.4229682	-4.70637541522	-4.47949913663	70945.4229682	1
-43192.2645676	4.43888224186	-1.076227873	43192.2645676	1
-661944.811084	8.83851578883	-3.23685345643	661944.811084	1
-286047.703484	-6.88180809367	-6.11833703451	286047.703484	1
-21585.1127206	-2.18753447652	-9.9031075135	21585.1127206	1
-497810.831497	-8.04114304497	-5.88993626447	497810.831497	1
-6214.31950048	3.60958837016	5.15035320268	6214.31950048	1
-820.597879598	-1.40780192812	4.83637709451	820.597879598	1
-4358.54178529	-3.82027157506	8.01017026111	4358.54178529	1
-55682.5264462	4.31161843323	-5.00476787348	55682.5264462	1
-446121.931145	7.71461820592	-7.27365043641	446121.931145	1
-323193.275859	-7.2296958154	-4.57563162021	323193.275859	1
-7944.01808857	2.63740875965	-1.95549298069	7944.01808857	1
-10567.8803573	-4.49068167515	9.90087594545	10567.8803573	1
-658325.066982	-9.07449213269	1.215428698	658325.066982	1
-474814.71694	-8.82561420019	8.99167107298	474814.71694	1
-72879.7390696	5.46864820768	2.91356420064	72879.7390696	1
-53744.830834	5.17900650629	3.6429438821	53744.830834	1
-17973.7811302	4.21850697922	4.39303188891	17973.7811302	1
-206344.301835	6.00014732765	-9.42061643594	206344.301835	1
-1530.36532111	0.5716272852	-3.58499609634	1530.36532111	1
-11471.1970294	-4.0032272114	5.32715307281	11471.1970294	1
-62766.078253	-5.04834064257	0.4398861352	62766.078253	1
-764540.614678	9.45907046204	2.0400927392	764540.614678	1
-10.1124072254	-1.70031800287	2.72313221415	10.1124072254	1
-24812.3952053	-4.11369155217	1.17881014533	24812.3952053	1
-212198.561328	6.95851302078	2.35974222321	212198.561328	1
-282444.595842	7.71460236475	6.37381473142	282444.595842	1
-8568.50373853	3.12768846307	0.528259480514	8568.50373853	1
-100835.284254	-5.95527626963	3.71836151715	100835.284254	1
-8371.7198471	0.350737723186	9.2724968841	8371.7198471	1
-9432.76176977	3.93327884008	5.76287235894	9432.76176977	1
-171661.619703	6.63443000613	2.58742561543	171661.619703	1
-419.245476734	2.42761132476	7.93586229418	419.245476734	1
-414.566115911	-2.46061155984	8.06107450741	414.566115911	1
-128987.509596	6.29411195461	3.70491632349	128987.509596	1
-511351.390282	8.22541893696	-3.8476707879	511351.390282	1
-282899.914457	-6.81838573835	-6.69220586575	282899.914457	1
-3054.72997156	-2.7567561805	2.08552586529	3054.72997156	1
-11275.801057	-2.821843057	-2.64907933943	11275.801057	1
-648175.799334	-8.58972713353	-6.72024212748	648175.799334	1
-242579.720377	-6.27664252755	-9.85076568335	242579.720377	1
-61957.9442001	5.16366866621	1.77560394383	61957.9442001	1
-115980.013478	-6.36866275494	6.51199952529	115980.013478	1
-36489.7194271	-5.1058585183	6.97726965754	36489.7194271	1
-1143.12792635	2.30233113484	1.92222031502	1143.12792635	1
-684118.40135	-9.20547151409	2.03555180365	684118.40135	1
-12645.0589984	-3.03004043363	-2.05665625574	12645.0589984	1
-338499.942976	8.0013713203	5.84540789224	338499.942976	1
-46048.6943368	4.76319845258	1.23239994831	46048.6943368	1
-168054.535147	-6.31784013205	-1.07281920948	168054.535147	1
-36987.6491147	3.54635736645	-6.65383698927	36987.6491147	1
-101086.078443	-5.18047759899	-4.95068106169	101086.078443	1
-920.254032619	-0.0629441932586	-3.0277441196	920.254032619	1
-3400.63709532	0.381075997134	5.97638863392	3400.63709532	1
-289235.41457	7.53820798722	3.04794287215	289235.41457	1
-17867.1160611	-4.73988268215	9.11202423925	17867.1160611	1
-535174.959472	-8.85817870431	5.31831931594	535174.959472	1
-219440.337743	6.92814419954	1.15847380894	219440.337743	1
-1144.2640553	-0.242098907844	-3.32180413701	1144.2640553	1
-58878.3821284	4.43585966608	-4.58558439048	58878.3821284	1
-13914.9416625	2.03768267123	-7.643554006	13914.9416625	1
-159661.319675	-6.86963632777	7.24201109838	159661.319675	1
-165410.164071	-5.60052639735	-9.29939604526	165410.164071	1
-66854.2963815	-5.73532517448	7.04653104414	66854.2963815	1
-673940.463693	8.86450642023	-3.51063575819	673940.463693	1
-78447.4119468	-5.23449065069	-0.601633135034	78447.4119468	1
-12737.6901405	-3.74538812031	2.75177527672	12737.6901405	1
-108171.527834	6.43104026385	8.47332309968	108171.527834	1
-485580.303058	8.10731747059	-3.95137107582	485580.303058	1
-54947.3579713	-5.41939852786	5.9378191855	54947.3579713	1
-7391.2090902	-2.98742984772	0.336774884248	7391.2090902	1
-792606.588092	9.94098820484	9.79928079295	792606.588092	1
-578104.711316	-8.8385768932	2.09360980444	578104.711316	1
-773.415596724	-3.30893765694	8.20161750262	773.415596724	1
-7812.75443473	1.92007059516	-5.15182872847	7812.75443473	1
-61646.5343382	-4.68503652074	-2.87264355866	61646.5343382	1
-272273.22463	7.706285196	7.21133436404	272273.22463	1
-170661.236861	-6.45003954438	0.298563175687	170661.236861	1
-77680.5265813	5.26603593337	-0.136826995037	77680.5265813	1
-158255.636062	6.5037750064	2.52153982128	158255.636062	1
-63570.4237739	-4.45260893429	-5.38155295025	63570.4237739	1
-104200.457394	-5.50436977881	-1.97545522114	104200.457394	1
-729.417305831	-0.0926316924881	2.70714221362	729.417305831	1
-195353.582781	-7.2817185892	8.83236362933	195353.582781	1
-426.316583041	-0.555038474485	2.36694710818	426.316583041	1
-277134.718002	6.7786462087	-6.690370208	277134.718002	1
-117.658864849	-2.10723240423	5.47967799833	117.658864849	1
-518715.094385	8.25693848611	-3.84118892158	518715.094385	1
-147.143854182	0.148308544925	1.23203044816	147.143854182	1
-330586.818336	-7.72479965425	2.18247001782	330586.818336	1
-80126.1924283	-4.60932162309	-7.05516616024	80126.1924283	1
-837831.63058	9.52964954718	-0.714948391923	837831.63058	1
-26312.7542825	-4.55700277085	4.55458896087	26312.7542825	1
-296648.492366	7.91769506766	8.22884140641	296648.492366	1
-40854.584112	-4.5221572724	0.244934262907	40854.584112	1
-77914.4077997	-4.3763569641	-8.75547395693	77914.4077997	1
-7422.08607182	-3.19896461539	1.62846045178	7422.08607182	1
-147.275973287	-0.302396889599	-1.11512039889	147.275973287	1
-506442.944971	-8.92223785204	8.4484408713	506442.944971	1
-209858.85335	6.40521145711	-4.78043124486	209858.85335	1
-404655.371571	8.50216496976	8.67870520099	404655.371571	1
-149742.094875	6.73902987583	6.72225591121	149742.094875	1
-15924.4143124	-4.45136708425	7.20725169339	15924.4143124	1
-187214.043121	-7.04751057686	6.40665167436	187214.043121	1
-1039.79262483	1.29324998472	4.89694373823	1039.79262483	1
-435652.095435	-8.18597691201	1.01266401417	435652.095435	1
-590952.521886	-9.25703429207	8.82609067706	590952.521886	1
-835252.928542	9.85061696263	5.64676721127	835252.928542	1
-491.281722579	-2.61689593139	9.03492227977	491.281722579	1
-514026.832014	-7.94615743222	-8.54866493869	514026.832014	1
-34426.2054702	4.32217673053	0.129885965877	34426.2054702	1
-76491.1731934	4.97090817487	-2.94425877575	76491.1731934	1
-59334.227262	4.04153215094	-8.02273693443	59334.227262	1
-389215.372836	-7.36375638467	-8.15661324295	389215.372836	1
-6885.29934485	-3.70460060215	5.43964284254	6885.29934485	1
-406971.37582	8.00633248128	0.310899140468	406971.37582	1
-767.001364271	2.34503936947	2.73299881841	767.001364271	1
-78641.7741736	-4.39187166613	-8.74942002215	78641.7741736	1
-342210.935324	-7.14350971811	-7.4633982964	342210.935324	1
-853529.727783	9.21220674102	-7.51826961341	853529.727783	1
-40381.590585	4.50217394205	0.177451012414	40381.590585	1
-104652.697891	-5.26263855792	-4.64864215633	104652.697891	1
-31.3179461059	-2.98003164771	8.48717669744	31.3179461059	1
-219311.957535	-7.43053639359	8.38970550609	219311.957535	1
-605.55059521	-2.738437475	5.06680897569	605.55059521	1
-1375.21998981	-0.137711545825	-3.68768577295	1375.21998981	1
-845112.546003	9.20675737286	-7.16195848996	845112.546003	1
-124893.526507	6.17137025373	2.7493164386	124893.526507	1
-396700.374954	7.37943053793	-8.52492885882	396700.374954	1
-2935.07826197	-0.156997785897	-5.3917523618	2935.07826197	1
-92375.8445789	-6.09999381628	6.82482382377	92375.8445789	1
-20734.0317569	3.58832985642	-1.52087891078	20734.0317569	1
-227346.391405	7.25936546351	5.02164084528	227346.391405	1
-220.213159557	2.37296979564	7.10857867178	220.213159557	1
-16785.3537912	3.86828385496	2.01096514311	16785.3537912	1
-30806.4866546	5.07169456929	8.17503250223	30806.4866546	1
-105756.243424	5.37213185671	-3.65744518268	105756.243424	1
-715836.117436	9.53679848694	6.34773343441	715836.117436	1
-245888.97053	6.45990921201	-7.85375996013	245888.97053	1
-524217.989747	8.10362949434	-6.73060394672	524217.989747	1
-129248.094814	-5.09902452372	-9.94586615921	129248.094814	1
-21757.6669983	3.60442024269	-1.75633561669	21757.6669983	1
-4478.8271156	-0.56299113524	7.00753759895	4478.8271156	1
-1737.94734736	-1.22774623427	5.67027385123	1737.94734736	1
-18102.4318544	4.05687144912	3.00715120371	18102.4318544	1
-50185.7987884	-5.33857693009	6.1071856404	50185.7987884	1
-268261.501223	-7.77102003575	8.60221259751	268261.501223	1
-349104.196215	-7.8403052626	2.39196032686	349104.196215	1
-68793.5247752	5.84642181145	7.95660617109	68793.5247752	1
-42215.7956929	-4.68952000527	1.45299397036	42215.7956929	1
-494868.38618	-8.77415180364	6.64564802396	494868.38618	1
-450.80220784	0.758635623202	2.69860113772	450.80220784	1
-106833.792433	-6.40453771853	8.34105253363	106833.792433	1
-51109.8937223	-4.2136921375	-4.84628328629	51109.8937223	1
-21168.665509	-4.55197362042	6.18160518634	21168.665509	1
-28122.9555904	-4.55794468605	4.01417217334	28122.9555904	1
-2691.05273269	-1.45665613612	-3.0598684214	2691.05273269	1
-448751.458828	-7.56572388457	-9.74325939876	448751.458828	1
-436397.964535	7.97804788054	-2.40749061086	436397.964535	1
-654710.143927	-9.27715563692	5.15798270844	654710.143927	1
-36616.9558034	4.76022823393	3.52791028291	36616.9558034	1
-666892.557721	-8.65126510604	-6.81339863822	666892.557721	1
-763884.069296	9.34131539338	-0.136307872163	763884.069296	1
-202131.759888	6.38359528871	-4.2055536122	202131.759888	1
-738480.968353	-9.18497367689	-1.56513813936	738480.968353	1
-33023.3054123	4.7429438075	4.32705543633	33023.3054123	1
-25581.0899949	-3.68231408941	-2.42779720734	25581.0899949	1
-16671.5262608	4.65723870935	8.78322648535	16671.5262608	1
-178368.13104	-7.07950204781	7.89342679363	178368.13104	1
-10209.1794737	-3.55659253255	2.55558160324	10209.1794737	1
-909406.04658	-9.66522755669	-1.94019561945	909406.04658	1
-142553.928765	-5.6991925923	-5.26957459985	142553.928765	1
-14182.3294565	-2.6193510405	-5.04245750446	14182.3294565	1
-195062.781381	-6.94230309996	4.03680183223	195062.781381	1
-3166.62928217	-3.60364694415	7.3778528784	3166.62928217	1
-21971.8827364	4.49482608683	5.38466641527	21971.8827364	1
-145280.425253	6.92547577009	9.85115142025	145280.425253	1
-40992.0833271	-4.84161985801	3.20321011399	40992.0833271	1
-97363.7752476	-5.19469753425	-4.21213677153	97363.7752476	1
-102166.05465	5.42583433977	-2.5206825791	102166.05465	1
-160858.581098	-6.59413913187	3.38268209378	160858.581098	1
-50277.1007953	-3.57979009933	-9.60298104898	50277.1007953	1
-5699.47889646	1.75456470267	-4.47061492253	5699.47889646	1
-858.512419183	1.73603604796	0.0847075223618	858.512419183	1
-342245.290025	-7.15989133388	-7.23199921801	342245.290025	1
-889.242187455	0.877143130699	-2.21261103094	889.242187455	1
-192413.592577	6.48113944646	-1.85638066021	192413.592577	1
-558686.533246	-9.1112913013	8.2771320666	558686.533246	1
-330853.288594	7.58678973209	0.04330218245	330853.288594	1
-1107.17476557	-0.125458364328	3.34125947341	1107.17476557	1
-15625.1754001	-3.19297531404	-2.29794444715	15625.1754001	1
-217207.866145	7.36010675425	7.56994664465	217207.866145	1
-1898.45993817	3.25164958495	6.2219148616	1898.45993817	1
-253926.626492	6.42977880784	-9.04615183227	253926.626492	1
-374593.598771	8.19385162723	5.939380366	374593.598771	1
-28448.661167	-2.67110081601	-9.72795573248	28448.661167	1
-131333.969445	5.57337372468	-5.17464838278	131333.969445	1
-8197.93067209	0.466893567016	9.27207512804	8197.93067209	1
-504112.707675	8.74664151895	5.50706912091	504112.707675	1
-31588.335529	4.32832365947	0.964394764009	31588.335529	1
-44931.8315528	-4.22833780648	-3.3118403736	44931.8315528	1
-28195.4315198	2.95257115585	-8.07268359724	28195.4315198	1
-2235.19670353	-3.25707663843	5.89996669908	2235.19670353	1
-9491.47906125	-3.29083319434	1.09661449507	9491.47906125	1
-332770.297995	7.3631041243	-3.46743414501	332770.297995	1
-2019.21782655	2.81006658753	3.40655052375	2019.21782655	1
-41922.0334569	-4.63498924912	1.0160101658	41922.0334569	1
-9744.18441548	0.158223431538	-9.84586997887	9744.18441548	1
-613912.481116	-8.357044115	-8.50679361718	613912.481116	1
-3867.42259744	1.07739782682	7.3796417654	3867.42259744	1
-10485.6732528	2.27327712167	-5.07137711862	10485.6732528	1
-133579.806265	5.47946338391	-6.52130714345	133579.806265	1
-4435.97986203	-0.325823133299	-6.55283474688	4435.97986203	1
-10150.7665058	-3.20532795288	0.207806347509	10150.7665058	1
-558744.520184	9.03090357771	6.81231828136	558744.520184	1
-159542.038057	-7.01531988093	9.28004229275	159542.038057	1
-397147.494622	7.55551024981	-5.93049451324	397147.494622	1
-105802.63227	-5.36743794437	-3.71169353672	105802.63227	1
-614765.61557	8.56571591333	-5.03185109597	614765.61557	1
-467.705876454	-2.0567360693	2.08922364949	467.705876454	1
-3592.42937444	0.484262485862	-5.758955778	3592.42937444	1
-10383.7198893	0.982931674438	-9.22389910044	10383.7198893	1
-565109.149301	8.50432399532	-2.84646968593	565109.149301	1
-368069.29948	7.9575136152	2.65729739601	368069.29948	1
-720743.920195	-9.58345045503	6.95248134867	720743.920195	1
-168401.30681	-6.59230964811	2.42884217842	168401.30681	1
-85866.447829	4.67803358752	-7.41667067093	85866.447829	1
-755468.056151	-9.73401191427	7.83995083805	755468.056151	1
-88.2227275983	1.91668226617	4.60845655984	88.2227275983	1
-56967.1743608	-4.1919531671	-6.28967816725	56967.1743608	1
-148973.140727	-6.35648550845	1.81488044105	148973.140727	1
-32020.5285772	-5.05504735638	7.66947039939	32020.5285772	1
-184931.098514	-7.09881062101	7.39712314321	184931.098514	1
-90810.3945885	-6.23427289889	8.74008019308	90810.3945885	1
-13988.5782225	-3.86693154213	3.1358454743	13988.5782225	1
-10819.8914019	-1.95493513632	-6.57590131402	10819.8914019	1
-37317.4138223	-3.67966736583	-5.7720947151	37317.4138223	1
-10345.0051967	-0.657032433309	-9.73799836714	10345.0051967	1
-4894.43663574	-3.86697087988	7.97438846729	4894.43663574	1
-153508.886211	5.46104827271	-9.35462209441	153508.886211	1
-6914.75010377	0.723906307706	8.83949214969	6914.75010377	1
-48831.6989779	4.78318243763	0.784177296385	48831.6989779	1
-1838.01234166	-3.57475665166	8.51615835833	1838.01234166	1
-4.76340820288	-0.0167408225381	-0.192842666925	4.76340820288	1
-261.912140253	1.68912668622	1.23624684799	261.912140253	1
-2057.54557953	2.53362191771	1.88581572749	2057.54557953	1
-822509.18243	-9.43713539336	-1.62676166603	822509.18243	1
-343757.482597	-7.50260287304	-2.33561970986	343757.482597	1
-521523.987074	8.77918104213	4.86159207173	521523.987074	1
-149095.245566	5.73775142945	-5.68815534517	149095.245566	1
-8841.34748208	-4.21854482959	8.40776904149	8841.34748208	1
-92.0439396163	-3.18876376753	9.30509098045	92.0439396163	1
-844535.56707	-9.7990399166	4.12891224073	844535.56707	1
-193542.166991	-6.1805941216	-5.7878234178	193542.166991	1
-4986.96476713	-3.10961809204	2.61984822111	4986.96476713	1
-4511.25258263	-1.06108103817	-5.58752979947	4511.25258263	1
-7881.05369985	-4.22101645098	8.95481609901	7881.05369985	1
-464586.388541	-8.04712869293	-3.39828956581	464586.388541	1
-582817.091482	8.83060054708	1.64106399076	582817.091482	1
-172010.269769	-7.09325424854	8.8480323502	172010.269769	1
-94674.7411352	-5.56934937853	0.255405380699	94674.7411352	1
-2602.82792751	-0.22145524404	5.14937180133	2602.82792751	1
-138328.603829	6.56172516987	5.86784236962	138328.603829	1
-126042.637157	-5.9765484443	0.223502713039	126042.637157	1
-18374.3114759	3.34692796618	-2.35122905968	18374.3114759	1
-125432.590971	5.71815114063	-2.71606847583	125432.590971	1
-461632.944488	8.52847074951	4.79540895527	461632.944488	1
-8559.65939192	-0.567377259882	-8.92859801466	8559.65939192	1
-14.0155494204	-0.148746141129	-0.334188095258	14.0155494204	1
-24.3791214699	1.36097332586	1.35981748761	24.3791214699	1
-4653.07512357	3.57517575978	5.96539904745	4653.07512357	1
-28301.5666604	3.89960119502	-1.61368095408	28301.5666604	1
-107.859330172	0.967790858813	1.9751676178	107.859330172	1
-702254.852773	-9.19530552695	0.759198302401	702254.852773	1
-1.3707416844	-0.0675174979298	-0.043519248908	1.3707416844	1
-15682.9063341	-3.12200857064	-2.76941793661	15682.9063341	1
-1943.8627533	2.35255589784	1.1276685109	1943.8627533	1
-804821.53921	-9.21683564405	-4.75596924155	804821.53921	1
-662017.961179	-8.77952694605	-4.27851536947	662017.961179	1
-114536.612841	5.61486789236	-2.31337022902	114536.612841	1
-15.5790051513	-2.90105120347	8.47616510265	15.5790051513	1
-320858.197574	6.84893737701	-9.73338337094	320858.197574	1
-26231.5335209	-3.19073614301	-6.00993208074	26231.5335209	1
-18770.4765303	-3.80658552259	0.797988584406	18770.4765303	1
-494982.121274	-8.7898948818	6.91409788307	494982.121274	1
-5280.55395101	1.85684100093	-3.81837833246	5280.55395101	1
-914552.914115	-9.26713041945	-9.74704214675	914552.914115	1
-2296.80368413	-1.32764610434	-3.02419794117	2296.80368413	1
-868851.304556	-9.66534913309	0.212882063501	868851.304556	1
-659907.504821	9.33985049143	6.00239715069	659907.504821	1
-22750.2605237	4.29252753471	3.34619722192	22750.2605237	1
-156.730713932	2.00315445768	5.26052359054	156.730713932	1
-34464.4808521	4.20493219786	-0.880390287201	34464.4808521	1
-537516.58211	-8.7981572319	4.09859590435	537516.58211	1
-881321.00072	9.64542422174	-0.840509018159	881321.00072	1
-244338.818493	7.69267325765	9.75111269429	244338.818493	1
-748304.563588	9.12649019908	-3.20795836192	748304.563588	1
-5692.82149839	-0.495557376174	-7.29801938099	5692.82149839	1
-338369.30621	7.90071276831	4.25583554264	338369.30621	1
-4900.92075904	2.11731007658	-2.51676401944	4900.92075904	1
-32553.8948175	3.5341867018	-5.55044249177	32553.8948175	1
-7935.42545559	3.87310239969	6.09745616656	7935.42545559	1
-219108.40116	6.9364350266	1.30887904699	219108.40116	1
-210606.320951	6.23034279956	-7.07171227181	210606.320951	1
-10204.3473467	0.891142829773	-9.30751555802	10204.3473467	1
-1128473.64593	-9.82816704846	-9.63125386798	1128473.64593	1
-748346.836579	-9.59436782736	5.55133932927	748346.836579	1
-741591.263864	-9.46847872869	3.54275923172	741591.263864	1
-453996.566408	8.22137084841	0.215541172786	453996.566408	1
-17718.901898	2.31654399933	-7.94420938963	17718.901898	1
-229972.14964	-7.24702134249	4.5709986309	229972.14964	1
-10384.7318895	-2.24300328229	-5.15432523202	10384.7318895	1
-428728.023342	7.99203957244	-1.60089621986	428728.023342	1
-381397.271268	-7.87387864495	0.246970951971	381397.271268	1
-23796.8116592	-4.87903657579	8.38998944595	23796.8116592	1
-227442.088806	-6.29867651689	-8.01197775494	227442.088806	1
-15383.4228021	-2.46619524102	-6.3160294	15383.4228021	1
-12553.9592427	-1.94587948999	-7.41412488722	12553.9592427	1
-205073.275409	-6.1620079503	-7.30901104704	205073.275409	1
-2.71935306778	1.07686455657	1.32436264792	2.71935306778	1
-258041.308679	-7.37223609502	3.55899830832	258041.308679	1
-557163.32335	-8.30073418545	-5.73539096882	557163.32335	1
-7650.4281749	1.46993763467	-6.58582971633	7650.4281749	1
-9913.37764126	0.574443382433	-9.62651847528	9913.37764126	1
-752284.121538	9.47269494178	3.00177391666	752284.121538	1
-326387.164191	-7.2475076892	-4.59798286525	326387.164191	1
-126935.53034	5.82465969764	-1.69808544077	126935.53034	1
-706.247224752	-2.54653203319	9.1185857027	706.247224752	1
-108522.635396	-5.24440005628	-5.43312322196	108522.635396	1
-293852.552521	-7.82906407102	7.0932663635	293852.552521	1
-10339.4223991	-1.3177981899	-8.42906098925	10339.4223991	1
-167086.391473	-6.70641251622	4.10703165081	167086.391473	1
-36336.172156	4.57675072088	1.88795386638	36336.172156	1
-738058.509074	-8.78041031238	-8.80915902905	738058.509074	1
-12563.067086	-4.28086902284	7.12977800263	12563.067086	1
-8904.5047393	2.94193140002	-0.779409590934	8904.5047393	1
-605406.606922	8.85205560111	0.554971230797	605406.606922	1
-2790.8943949	-1.67287984055	-2.47759861403	2790.8943949	1
-1058711.48723	9.90068986728	-4.86619703525	1058711.48723	1
-135205.813064	-5.34525047123	-8.19316525764	135205.813064	1
-17061.337237	-2.72717676184	-5.61909351964	17061.337237	1
-3601.11754651	0.737968002512	6.54547078053	3601.11754651	1
-448825.974585	7.67009051406	-8.16086648026	448825.974585	1
-8793.52060606	-1.9961714123	-5.38788928306	8793.52060606	1
-11541.5027184	1.62391835597	-8.10584660778	11541.5027184	1
-300322.435465	-6.97523286654	-6.14200505491	300322.435465	1
-135456.23329	6.68247842811	7.85552572355	135456.23329	1
-85917.4539782	5.11070555027	-3.1894854235	85917.4539782	1
-56163.4759642	-4.49833493985	-3.4574381666	56163.4759642	1
-7999.12278652	-0.0829319791936	-8.93624816364	7999.12278652	1
-24.0776058103	-1.23112087755	1.07862651747	24.0776058103	1
-1398.80494229	-0.659828864168	4.17174925895	1398.80494229	1
-585971.281425	8.20630649169	-9.20190270147	585971.281425	1
-31775.5078882	-3.40870368037	-6.20097244467	31775.5078882	1
-217792.858506	6.91248877365	1.11796408435	217792.858506	1
-104496.175558	6.34560739775	7.94528525283	104496.175558	1
-518.003653276	-2.32591108807	3.15832520644	518.003653276	1
-48982.9933466	-5.41768622807	7.22852888751	48982.9933466	1
-111448.581172	-4.92565034056	-9.11662475301	111448.581172	1
-1601.80604191	-2.13979200658	0.588787842136	1601.80604191	1
-740.990515996	-3.54547096637	9.88646942445	740.990515996	1
-186969.824059	5.85646313114	-8.93911966812	186969.824059	1
-15331.1644374	-2.56607765962	-5.7920170463	15331.1644374	1
-344.226265672	-0.0461908902337	-1.85024797761	344.226265672	1
-488053.951793	-8.83865231152	8.26784475047	488053.951793	1
-7.42516424761	2.62244422395	7.09613924274	7.42516424761	1
-757751.731532	-9.69453365887	6.94161625441	757751.731532	1
-30636.7249968	3.37036412891	-6.14239022894	30636.7249968	1
-1027914.23757	-9.56906143718	-9.8136596049	1027914.23757	1
-253789.672741	-6.88443355239	-2.97594633828	253789.672741	1
-551844.220703	8.2932839933	-5.50407846434	551844.220703	1
-399063.20698	8.0875831317	2.24152722954	399063.20698	1
-332692.370212	7.85426977029	4.01413518667	332692.370212	1
-63525.2282914	5.06256817668	0.428659292881	63525.2282914	1
-18513.4260515	-2.14601380834	-8.99739233833	18513.4260515	1
-485682.629866	-8.74830183698	6.84866915945	485682.629866	1
-920167.771586	-9.59613917467	-3.83363615758	920167.771586	1
-991382.803953	9.51674633675	-8.99610459497	991382.803953	1
-23393.6819051	4.74703450592	7.24393384655	23393.6819051	1
-282.096218697	-1.17298065226	3.04133962555	282.096218697	1
-77138.0725039	5.84329606056	6.37459049266	77138.0725039	1
-521495.979922	-8.47425628861	-0.395443736238	521495.979922	1
-1497.22575338	-0.267846982437	-3.79558047526	1497.22575338	1
-3848.1181547	-2.05216427705	-1.98442878791	3848.1181547	1
-3841.42540947	-3.36887758842	5.1668299841	3841.42540947	1
-1072.43202874	2.56408134994	3.30344961384	1072.43202874	1
-42861.3275577	-5.29354764106	7.32823733542	42861.3275577	1
-358738.552207	-7.71957607436	-0.296584951381	358738.552207	1
-447985.517851	8.57973159579	6.68436598297	447985.517851	1
-266458.84732	6.89509670935	-4.07392708896	266458.84732	1
-458125.148416	8.68676525796	7.77931277874	458125.148416	1
-180971.578078	7.06709071776	7.40734347293	180971.578078	1
-459740.286846	7.75901315383	-7.59849677597	459740.286846	1
-333462.990957	-7.54571313852	-0.802144106142	333462.990957	1
-37043.1011362	5.27323349633	8.56515151895	37043.1011362	1
-44104.8273998	-3.53926814788	-8.46982408048	44104.8273998	1
-578.438594527	3.29468306895	8.46083330204	578.438594527	1
-11129.067235	2.57567704798	-3.9141503867	11129.067235	1
-310.170243629	0.863641969847	2.50698974298	310.170243629	1
-211266.280417	-6.56479563347	-2.86094454534	211266.280417	1
-1120.67453589	2.03600903623	7.49137705886	1120.67453589	1
-4732.46987043	1.47150831476	9.04447005995	4732.46987043	1
-981046.495238	9.86143137198	-1.79599847708	981046.495238	1
-32145.3003385	4.1752282612	-0.493767598782	32145.3003385	1
-4003.87561457	-0.330152967744	-6.21721930148	4003.87561457	1
-520255.335548	-8.5804378071	1.50154813901	520255.335548	1
-596756.41776	8.85328057012	1.1345579432	596756.41776	1
-11.3320655531	-0.636622142296	0.111118863217	11.3320655531	1
-50633.4331295	5.53298677948	8.11663504957	50633.4331295	1
-2055.5304501	-3.22444689012	5.88298586188	2055.5304501	1
-43566.4427761	3.41373824776	-9.21757145956	43566.4427761	1
-1539.27073983	-0.0189032176673	3.92238815261	1539.27073983	1
-5222.81261698	-1.67419451446	-4.41902627281	5222.81261698	1
-477.825407771	2.04488218291	1.99812007488	477.825407771	1
-3753.98896756	-1.28174631108	-4.47985666846	3753.98896756	1
-1072542.72444	9.84837673834	-6.56933418818	1072542.72444	1
-729576.059885	-8.98025012235	-4.76450151448	729576.059885	1
-526262.270867	8.24244962495	-4.60234522926	526262.270867	1
-74983.8185242	-5.06417433418	-1.73059613973	74983.8185242	1
-33966.6911805	3.00498889959	-9.39900565601	33966.6911805	1
-31405.4313276	3.58461437525	-4.8702325253	31405.4313276	1
-656036.012737	9.45109969386	8.33164439463	656036.012737	1
-8464.4687613	0.589949354605	-8.85212313786	8464.4687613	1
-23212.9746129	4.46940645487	4.7437399919	23212.9746129	1
-12950.8650052	4.12723818476	5.6582058876	12950.8650052	1
-263128.079623	6.90863449026	-3.56337788129	263128.079623	1
-3479.01048464	0.154926286986	-5.87370615905	3479.01048464	1
-58920.0862133	3.80369288629	-9.80376121393	58920.0862133	1
-6204.47815186	-1.80773882241	-4.60392559396	6204.47815186	1
-19588.5994366	-2.16537927166	-9.30348045099	19588.5994366	1
-90404.5730342	-4.67689068537	-8.18868712136	90404.5730342	1
-491838.770805	-8.01638039853	-5.86306692252	491838.770805	1
-790313.770401	-9.10924478272	-5.91550480811	790313.770401	1
-14621.5050253	-2.84910015616	-3.96844207226	14621.5050253	1
-860853.589317	-9.54979594269	-1.57759543082	860853.589317	1
-907332.512499	9.47857247847	-5.40689349758	907332.512499	1
-738.700322195	-0.0230478072917	-2.71544688277	738.700322195	1
-6606.49796686	-0.0980174665476	-8.11768752876	6606.49796686	1
-117800.43885	-5.18473823028	-7.43498520531	117800.43885	1
-92070.9224567	5.83033939021	3.65351161804	92070.9224567	1
-424649.893782	-7.47130238239	-9.33930084023	424649.893782	1
-6249.59045959	1.849153489	-4.48561043666	6249.59045959	1
-234644.718893	-7.26096292752	4.28848698896	234644.718893	1
-414721.115485	7.87541018701	-2.37308844623	414721.115485	1
-5868.55729111	2.35508875144	-2.11300931981	5868.55729111	1
-90121.6540654	-6.01072221168	6.11669996543	90121.6540654	1
-420312.955712	-7.46477368693	-9.10317506895	420312.955712	1
-207077.156274	6.59786605566	-1.97045138481	207077.156274	1
-398963.936503	7.73101928197	-3.39134639394	398963.936503	1
-27494.8596588	3.08774660972	-7.04608051413	27494.8596588	1
-242492.946006	-7.56399660522	7.97791929168	242492.946006	1
-2066.73311526	1.1233819601	-3.28412987755	2066.73311526	1
-1621.58407885	-0.446778907172	-3.82467849533	1621.58407885	1
-133733.683719	5.32905452446	-8.16823176346	133733.683719	1
-209537.587683	6.70078951356	-0.87114573985	209537.587683	1
-28440.2594801	4.2998231511	1.62746769983	28440.2594801	1
-61701.1969402	-3.97092505325	-9.06650544719	61701.1969402	1
-209776.492161	7.32463096321	7.85322198944	209776.492161	1
-107001.396579	-5.46771372559	-2.80877986784	107001.396579	1
-175468.69133	-6.24563263666	-2.87478922865	175468.69133	1
-20692.9356174	-4.78909967026	8.56208984929	20692.9356174	1
-3974.24523346	0.856869992474	-5.56991907706	3974.24523346	1
-7602.38249034	3.26320645653	1.93228990837	7602.38249034	1
-243.014550402	0.00761117066537	1.55578835263	243.014550402	1
-823570.161298	9.04429916494	-8.94785370414	823570.161298	1
-343336.384803	-8.11022602895	7.18793571376	343336.384803	1
-367824.55838	-8.23833923306	7.22872843426	367824.55838	1
-663585.763975	8.78653129843	-4.25391985542	663585.763975	1
-54277.748654	-5.61122103625	8.19759840739	54277.748654	1
-7316.11092482	-3.00293706981	0.473576141601	7316.11092482	1
-1777.87621377	-1.99859199299	-0.211441096735	1777.87621377	1
-767556.33568	9.01987385071	-6.24849745914	767556.33568	1
-69.0213734969	-1.75021434447	3.84719983261	69.0213734969	1
-40733.6462758	-3.50745764704	-7.87528508076	40733.6462758	1
-101080.71734	5.16644826347	-5.09827601307	101080.71734	1
-649754.55716	-8.73976472219	-4.21798244742	649754.55716	1
-2588.09850456	-1.66496444923	7.85245746044	2588.09850456	1
-510275.971522	-8.61627799719	2.81311591476	510275.971522	1
-33869.0446794	-4.76873590503	4.34634122388	33869.0446794	1
-73523.348489	-5.37058182602	1.73544467754	73523.348489	1
-560962.583977	8.84738769652	3.38294475172	560962.583977	1
-1047376.93822	-9.8573692733	-5.16794688856	1047376.93822	1
-7936.02985309	0.0458998965779	-8.90582199697	7936.02985309	1
-958192.651976	9.81304653556	-1.58746572254	958192.651976	1
-607009.20795	8.78965025028	-0.648949924226	607009.20795	1
-8106.90339093	3.36218203434	2.30353279156	8106.90339093	1
-214957.22447	-6.96256845651	2.12071791904	214957.22447	1
-762665.915446	9.63871404965	5.57833556504	762665.915446	1
-121.406356173	0.415186939933	1.27267265557	121.406356173	1
-164886.072863	6.02637898022	-4.28581149074	164886.072863	1
-28716.5797318	-4.58998413552	4.13120975118	28716.5797318	1
-450558.758167	-8.30848044244	1.91362813359	450558.758167	1
-73968.1884577	-4.40915520978	-7.75106405509	73968.1884577	1
-753632.239646	9.45265480384	2.54480345893	753632.239646	1
-23259.1073822	3.37333119146	-3.86972670499	23259.1073822	1
-598717.262943	8.68977990069	-1.86072639739	598717.262943	1
-165.671240124	-1.81849029469	2.05101144436	165.671240124	1
-143.139932215	-2.69042044045	6.10029040356	143.139932215	1
-437729.453146	8.33370969209	3.29365639579	437729.453146	1
-37098.792366	5.28589251452	8.68438186977	37098.792366	1
-986.55623618	-0.79332345806	-2.50646350332	986.55623618	1
-671874.318673	-8.76937399336	-5.06019772185	671874.318673	1
-5866.94923885	1.0758377043	8.81702433212	5866.94923885	1
-20106.7351789	-4.60273300893	7.01640224352	20106.7351789	1
-562092.823425	-8.96474589412	5.400441399	562092.823425	1
-4977.44082911	-0.490270781531	7.29388932598	4977.44082911	1
-161364.202891	5.7493071232	-7.11282337536	161364.202891	1
-27450.7367703	-2.98360281485	-7.66158841954	27450.7367703	1
-1050207.40746	-9.85112784029	-5.42916282404	1050207.40746	1
-60709.4369297	-5.776522539	8.73824803292	60709.4369297	1
-322395.980931	7.09078149311	-6.49747528393	322395.980931	1
-8725.86978424	-0.532899336507	9.62396029162	8725.86978424	1
-33115.770624	-3.64619795951	-4.89704724104	33115.770624	1
-2649.2973908	1.75620900048	-2.06230700204	2649.2973908	1
-697431.247622	9.49451901139	6.63786225634	697431.247622	1
-491663.271516	-7.88312042147	-7.96948978043	491663.271516	1
-743.932744279	-2.23877619061	2.30390341727	743.932744279	1
-332600.146264	7.07955841641	-7.5481441963	332600.146264	1
-3910.56287629	-3.55463766661	6.39860827272	3910.56287629	1
-8333.79537864	-0.909045630882	9.95333000663	8333.79537864	1
-4954.98761547	1.29677260828	8.72072392865	4954.98761547	1
-265364.626068	6.59641713154	-7.99779511687	265364.626068	1
-287009.041403	7.54647091198	3.37999837367	287009.041403	1
-26760.9229601	4.63766296504	5.15319663372	26760.9229601	1
-3050.17010144	2.06972446516	9.80555779247	3050.17010144	1
-2512.43195792	1.42441441337	7.04119327728	2512.43195792	1
-832754.360673	-9.13472687345	-7.80651278195	832754.360673	1
-95.5675628974	-1.73593894343	2.07496283286	95.5675628974	1
-397990.220261	-7.84825000661	-1.48523251277	397990.220261	1
-446.978285415	-0.300548656089	-2.01985262687	446.978285415	1
-927659.564678	-9.41450356884	-7.67657706186	927659.564678	1
-7599.84402545	-0.794399665325	-8.08479066403	7599.84402545	1
-182531.707179	6.75402308864	2.89697320075	182531.707179	1
-32794.6139291	3.42001993674	-6.4111298079	32794.6139291	1
-157921.636943	-6.93005006368	8.29415151892	157921.636943	1
-343509.434148	7.66759350386	0.186104997008	343509.434148	1
-123725.088727	6.02534075522	1.13374392913	123725.088727	1
-494362.085587	-8.6215891503	4.02749586646	494362.085587	1
-106686.51641	5.45280899328	-2.92674072398	106686.51641	1
-128247.003156	6.18312565709	2.42320319606	128247.003156	1
-287041.598365	7.49871559173	2.65841384172	287041.598365	1
-439826.355626	8.27441531089	2.15053284401	439826.355626	1
-104442.29188	4.92437312878	-8.06569916838	104442.29188	1
-873828.13989	9.48097014582	-3.58613291092	873828.13989	1
-226394.04346	6.64461356245	-3.42664540919	226394.04346	1
-72.5405805021	-0.414606847955	-0.667978938259	72.5405805021	1
-96972.3781749	5.75471374055	1.97997207558	96972.3781749	1
-218838.676141	6.67703190303	-2.19399639758	218838.676141	1
-31661.2709029	4.78461954174	5.10299519321	31661.2709029	1
-191901.967947	7.09159384023	6.4883219317	191901.967947	1
-308887.380521	-7.29978540973	-2.28457294632	308887.380521	1
-142855.890919	-5.50038319782	-7.5364761153	142855.890919	1
-881460.043008	-9.30946281743	-7.21434506134	881460.043008	1
-276617.904335	6.82356690077	-6.03018786417	276617.904335	1
-14.2808016852	-2.7342668323	7.53418518098	14.2808016852	1
-428204.577965	7.55950613112	-8.2879217074	428204.577965	1
-88410.1005884	5.64189974377	2.10082024808	88410.1005884	1
-646763.598326	8.77529420905	-3.41206672159	646763.598326	1
-295309.387562	7.34320107993	-0.416072097912	295309.387562	1
-8802.44239901	-4.30893264	9.19979975293	8802.44239901	1
-12913.5240364	-3.72421841865	2.51585823034	12913.5240364	1
-1386.57747082	0.368120738786	-3.58762853642	1386.57747082	1
-393012.361785	-8.06919363444	2.42774824255	393012.361785	1
-6855.98018316	3.13656358443	1.56070348324	6855.98018316	1
-387963.868296	8.08644755728	3.10791975658	387963.868296	1
-25145.1175914	-3.23020529475	-5.41734243153	25145.1175914	1
-37710.9565841	-4.58954558056	1.65266552298	37710.9565841	1
-394277.456826	-7.76575640229	-2.47842535211	394277.456826	1
-10395.0311805	-0.740763694422	-9.64538555128	10395.0311805	1
-266546.252084	7.39735331265	3.09668219365	266546.252084	1
-82359.434519	4.85046281381	-5.1687607791	82359.434519	1
-810567.803492	-9.54184091381	1.02136087266	810567.803492	1
-576822.859507	-8.82649334605	1.96448683478	576822.859507	1
-389729.439078	-8.212006308	5.01553063789	389729.439078	1
-134304.505093	6.81759061988	9.83658063553	134304.505093	1
-6065.93198367	-1.75240500733	-4.71262103096	6065.93198367	1
-134.884429016	-3.01397249567	7.99420244842	134.884429016	1
-154910.166727	6.28310990137	0.122387072932	154910.166727	1
-919744.826521	-9.44462662287	-6.69666798262	919744.826521	1
-630728.73775	-9.40699763441	9.07999122791	630728.73775	1
-769.157567617	0.107786067961	-2.76031564385	769.157567617	1
-622428.114778	-9.33466376036	8.24860319149	622428.114778	1
-12721.180558	1.29643666681	-9.59803412098	12721.180558	1
-102350.755288	4.90594195954	-7.92165360595	102350.755288	1
-68097.3389195	4.92311698554	-1.85543686201	68097.3389195	1
-149780.937564	-5.77735002153	-5.3178343723	149780.937564	1
-6696.77845106	4.22013660303	9.63250631066	6696.77845106	1
-229093.105266	6.17696962631	-9.70591796312	229093.105266	1
-265576.304347	-7.47737227822	4.38397337725	265576.304347	1
-1058026.97409	-9.8192879289	-6.43633249579	1058026.97409	1
-12234.1403406	-2.38906598998	-5.34797519934	12234.1403406	1
-191171.508109	6.08794444729	-6.65713608087	191171.508109	1
-149148.631882	-6.39311350958	2.25921153115	149148.631882	1
-250600.361331	-7.22719831728	2.17915640752	250600.361331	1
-91682.1269754	-5.46211764407	-0.437430991665	91682.1269754	1
-1812.68223008	1.60526938493	6.83402014509	1812.68223008	1
-60631.8703358	5.82146827504	9.27067410392	60631.8703358	1
-279897.171757	-6.72468407656	-7.67829335228	279897.171757	1
-146124.260218	-6.41550565495	2.93970307615	146124.260218	1
-518920.710146	-8.33707944534	-2.52320621744	518920.710146	1
-21210.9809512	3.81579231261	-0.000996919927189	21210.9809512	1
-924450.165214	9.36627012858	-8.41767539798	924450.165214	1
-263898.721891	7.57337579291	5.98915291934	263898.721891	1
-11286.3213585	2.44477537179	-4.645800895	11286.3213585	1
-2507.0052456	-2.93782832992	3.63934378186	2507.0052456	1
-987812.516686	-9.60361017358	-7.15377282012	987812.516686	1
-6636.66894207	-2.89308482836	0.232671957941	6636.66894207	1
-622106.845486	9.16077732386	5.05031301849	622106.845486	1
-218057.814226	-6.42818003403	-5.36925389289	218057.814226	1
-17846.8415343	-4.03543762699	2.93504302335	17846.8415343	1
-79392.3114651	-4.36644876181	-9.10565564335	79392.3114651	1
-493065.574795	8.15986218677	-3.63162692304	493065.574795	1
-21259.1252238	-4.17027507798	2.81985472707	21259.1252238	1
-331856.719967	-8.13733314779	8.61643128735	331856.719967	1
-731282.736011	-9.74839340912	9.52285820315	731282.736011	1
-9119.36557778	-1.24497706791	-7.9969298456	9119.36557778	1
-115149.738156	-5.9478585408	1.4504143445	115149.738156	1
-601702.107543	-8.5786044256	-3.97109153354	601702.107543	1
-12575.3893165	4.14201958596	5.94672454951	12575.3893165	1
-5347.74404949	-2.60703911408	-0.507272932346	5347.74404949	1
-274288.735607	7.36369387314	1.85527169996	274288.735607	1
-314.436532561	0.252581991753	-1.70786229037	314.436532561	1
-223978.333599	6.38019134848	-6.61644936031	223978.333599	1
-165.767984922	1.26737840639	2.89347952595	165.767984922	1
-362042.194067	7.76906759647	0.192276841435	362042.194067	1
-10615.0722876	3.23312116661	0.152545570373	10615.0722876	1
-559.521642117	1.37198494691	-0.482785778308	559.521642117	1
-461872.270839	8.77451311325	9.03534209318	461872.270839	1
-107376.659406	5.34508992669	-4.19551071136	107376.659406	1
-16801.9995836	4.52543774999	7.52212918012	16801.9995836	1
-242893.142139	-6.53018701197	-6.63509490388	242893.142139	1
-286.477084786	-0.675792440867	2.1409424492	286.477084786	1
-48457.6136368	-4.53589902274	-1.43174816991	48457.6136368	1
-684205.155939	-9.24075361956	2.68117242828	684205.155939	1
-4819.53681123	1.06124568568	8.06852809541	4819.53681123	1
-8680.48570825	0.861832719087	-8.57414654156	8680.48570825	1
-891219.022734	-9.29956516379	-7.91686644773	891219.022734	1
-91949.7417666	-5.32149407121	-1.99832673084	91949.7417666	1
-778560.295505	-9.88896084546	9.56220193611	778560.295505	1
-119267.365874	5.79746704841	-0.921151071531	119267.365874	1
-826584.500728	-9.81514748822	5.42686043632	826584.500728	1
-26810.2538448	-4.33523076621	2.42908321906	26810.2538448	1
-273.093563404	0.0615566306881	1.65367675267	273.093563404	1
-4578.16218536	-2.0716362215	-2.46755944411	4578.16218536	1
-40151.0428393	-5.03937622111	5.36669098438	40151.0428393	1
-100011.287457	-5.5062832941	-1.29871197645	100011.287457	1
-94988.1147914	-6.08458392465	6.21016331106	94988.1147914	1
-171.351155498	1.3623536587	3.16451754226	171.351155498	1
-393188.154253	-7.31511644793	-9.18827494392	393188.154253	1
-86186.6123788	-5.82086504874	4.53283820091	86186.6123788	1
-201926.237134	-6.84288329271	1.89569316945	201926.237134	1
-1524.76922575	-3.50467740239	8.40400473444	1524.76922575	1
-5255.66609006	-0.0995684987938	-7.23884948388	5255.66609006	1
-803494.667633	9.28660649982	-3.39297342044	803494.667633	1
-16175.9529015	4.60641410199	8.50569306969	16175.9529015	1
-1005071.73899	9.98723957193	-0.504283561189	1005071.73899	1
-1469.86009007	-1.90752011593	-0.184201579802	1469.86009007	1
-673084.624502	8.67957381162	-6.70313888645	673084.624502	1
-10578.6428734	1.6361464211	-7.60808113123	10578.6428734	1
-502085.641139	8.15832275706	-4.29615565131	502085.641139	1
-5157.93707523	-1.11278427609	8.41705838999	5157.93707523	1
-227201.855711	6.56264669494	-4.5941182182	227201.855711	1
-194600.396414	-6.76322182831	1.63446606281	194600.396414	1
-715748.504805	-9.55295362446	6.66358383756	715748.504805	1
-1046149.26518	-9.82333525847	-5.77779611025	1046149.26518	1
-302179.95628	7.77806807655	5.53162452089	302179.95628	1
-10257.3436393	-3.37407654872	1.26598799186	10257.3436393	1
-765808.472671	-9.31004070694	-0.827551965895	765808.472671	1
-152.556351773	-1.02191043801	-0.174174456326	152.556351773	1
-640.981267703	-0.372710581362	2.66694983337	640.981267703	1
-229205.549895	7.03316190299	1.59375150179	229205.549895	1
-157895.354803	-6.51875581888	2.76524299362	157895.354803	1
-47615.6112135	-4.60602481848	-0.598334604879	47615.6112135	1
-168844.169794	6.94251806238	7.11220210077	168844.169794	1
-1081.99943938	1.27296699667	4.90970770113	1081.99943938	1
-25320.1370424	4.59646744247	5.21927531494	25320.1370424	1
-164516.512859	6.83506819239	6.16171937787	164516.512859	1
-526517.311158	-8.95338660099	7.60844595778	526517.311158	1
-186574.184283	6.50453087381	-0.881804479929	186574.184283	1
-164740.986112	6.84599784255	6.28359962536	164740.986112	1
-40675.8005745	5.209513219	6.9751789979	40675.8005745	1
-685106.242371	-9.55681494429	8.56829947718	685106.242371	1
-47419.5780055	-5.09487638233	4.19025964029	47419.5780055	1
-193566.949063	6.45634133311	-2.30851707951	193566.949063	1
-650379.654494	8.91505164471	-1.16408916419	650379.654494	1
-2.42112447104	0.721327216197	0.673396784454	2.42112447104	1
-104135.105754	-6.19617638568	6.13065505409	104135.105754	1
-102798.280733	5.97072437895	3.59123202533	102798.280733	1
-23119.7465688	-4.26418824946	2.98723782769	23119.7465688	1
-179447.892176	6.81775593271	4.12450073136	179447.892176	1
-1123743.79952	9.81730881222	-9.62356342191	1123743.79952	1
-26988.3855642	4.10495914139	0.425481854291	26988.3855642	1
-222922.223732	-6.83124746665	-0.542203034735	222922.223732	1
-23733.5633645	-2.82638774029	-7.41248105301	23733.5633645	1
-474303.129634	8.67500123888	6.39025431612	474303.129634	1
-854257.678066	-9.65967358145	0.889379751735	854257.678066	1
-4637.42083694	-0.166986345556	-6.78097668382	4637.42083694	1
-399835.909741	-7.45194200479	-7.69549088668	399835.909741	1
-23045.8038472	4.7889670274	7.75808988415	23045.8038472	1
-114237.206749	5.44933632007	-4.10080003285	114237.206749	1
-47915.667402	-5.18090572668	4.96086465107	47915.667402	1
-4062.78801043	0.711190447683	6.87972674388	4062.78801043	1
-3133.83309582	-1.56025760509	8.02661103006	3133.83309582	1
-212.623492184	0.16841877996	1.48415321092	212.623492184	1
-31016.5429554	-4.67124345519	4.21813491016	31016.5429554	1
-431.985495045	-0.976148776366	-1.11614379126	431.985495045	1
-28217.3573812	2.91076217249	-8.32439971521	28217.3573812	1
-156506.970634	6.87460355419	7.70357411444	156506.970634	1
-4703.19470434	-1.76056969052	9.95203145333	4703.19470434	1
-21388.0879215	-2.60428973539	-7.83789967044	21388.0879215	1
-413.018175144	2.32873701607	3.39507961891	413.018175144	1
-600768.274856	8.47571783201	-5.66784499476	600768.274856	1
-108206.15228	-6.18153312775	5.32448849568	108206.15228	1
-13794.0744812	4.03975819405	4.57876284509	13794.0744812	1
-753711.088183	-9.533598772	4.07936031581	753711.088183	1
-265590.659191	-7.2858744682	1.5551395456	265590.659191	1
-1977.69775036	-0.700414714912	-3.95329854611	1977.69775036	1
-627766.866894	8.55416276103	-6.05443849442	627766.866894	1
-1576.04810332	1.1519235247	5.29684597035	1576.04810332	1
-26147.9799684	2.74723701343	-8.62208183296	26147.9799684	1
-295777.711031	-7.98174513774	9.33022318026	295777.711031	1
-140191.548121	-6.84015126749	9.35371683915	140191.548121	1
-471.279098562	1.52116726662	0.143679171209	471.279098562	1
-10014.9773346	1.58568863188	-7.49290603935	10014.9773346	1
-7167.7048699	-0.453605178539	8.67073958467	7167.7048699	1
-9654.66943319	-3.13072785856	-0.0156742861773	9654.66943319	1
-237579.433865	-7.16003565552	2.53082073764	237579.433865	1
-223.626651106	1.20037180672	-0.0543884432077	223.626651106	1
-675817.962265	8.86641047766	-3.59114966553	675817.962265	1
-1664.76829856	-0.625697416695	4.46841448289	1664.76829856	1
-41819.7623947	-4.68266190148	1.48533878623	41819.7623947	1
-426930.474976	-8.34021127422	4.22588329191	426930.474976	1
-95590.1612402	4.95846209965	-6.32877803076	95590.1612402	1
-13945.5030832	-1.93134781124	-8.07536482357	13945.5030832	1
-1573.0846747	-3.21724412276	6.40693114585	1573.0846747	1
-1041488.81056	-9.92961777721	-3.45019708915	1041488.81056	1
-44897.5916679	3.62792932843	-8.02555091885	44897.5916679	1
-55765.3169223	-4.7417233013	-1.12376005064	55765.3169223	1
-90558.6997705	4.91205697902	-5.96212587297	90558.6997705	1
-730744.24055	8.95441719745	-5.29829144408	730744.24055	1
-997839.929324	9.65371140287	-6.69404577249	997839.929324	1
-93437.8429619	-4.98622607418	-5.69929164384	93437.8429619	1
-229436.38751	-7.00623752427	1.19453726052	229436.38751	1
-251893.412526	7.10051075421	0.231976614395	251893.412526	1
-191414.23476	-5.98639848759	-7.90836718418	191414.23476	1
-201797.614043	6.87763741299	2.38385241325	201797.614043	1
-5896.11237574	2.02054023336	-3.59535365467	5896.11237574	1
-36669.4813089	4.67530742026	2.71274970428	36669.4813089	1
-99701.5566062	5.56797550459	-0.56989770333	99701.5566062	1
-819583.062066	-9.47974605087	-0.659175898216	819583.062066	1
-657971.093909	9.23307156315	4.1383714144	657971.093909	1
-295596.451246	7.42545945701	0.77246265922	295596.451246	1
-44839.0515764	-3.73064445183	-7.25224062286	44839.0515764	1
-36360.089027	4.21686339366	-1.28367111291	36360.089027	1
-318090.474457	7.0790913792	-6.28269908236	318090.474457	1
-18099.0230632	3.69573403981	0.207890223206	18099.0230632	1
-430195.747728	-8.19743448691	1.61507198809	430195.747728	1
-278459.903549	-7.11644707279	-2.11923885976	278459.903549	1
-350340.923503	7.89770807441	3.18820800199	350340.923503	1
-780512.628686	9.18182420049	-4.03694143717	780512.628686	1
-172471.103846	-6.98057886506	7.20650949246	172471.103846	1
-4380.80404366	3.03038117966	2.56756077148	4380.80404366	1
-122726.218286	6.27250254749	4.31595410531	122726.218286	1
-379880.266033	8.38213583666	8.63019468544	379880.266033	1
-9033.42507054	0.536581143159	9.79223955849	9033.42507054	1
-48883.5392237	-3.83183615402	-7.42137347558	48883.5392237	1
-5175.19684724	0.737783329406	7.73816055403	5175.19684724	1
-96208.9865698	-5.22430352872	-3.71798034682	96208.9865698	1
-138364.449052	-5.83893853844	-3.09788142486	138364.449052	1
-315209.992771	-7.56947867531	1.15998248538	315209.992771	1
-11260.6759844	1.75308643187	-7.53805396549	11260.6759844	1
-2201.30407237	-0.541886669021	4.98291259574	2201.30407237	1
-2227.98156515	-0.416160378056	-4.54483560848	2227.98156515	1
-1074747.52793	9.99951185264	-3.67588720102	1074747.52793	1
-34228.0990708	-3.78346961905	-4.18001024439	34228.0990708	1
-179366.578546	-6.7280054018	2.92141635538	179366.578546	1
-350671.112154	8.08751472691	6.19464600057	350671.112154	1
-564630.357495	-9.08207737741	7.3490039347	564630.357495	1
-274282.508319	-6.7701665108	-6.5310685787	274282.508319	1
-10968.3810542	2.11752179089	-5.98850911532	10968.3810542	1
-1062421.59417	-9.9118827099	-4.82264239506	1062421.59417	1
-31654.2609808	-4.8226999266	5.47632077451	31654.2609808	1
-54122.9219327	-4.89103784447	0.665377458157	54122.9219327	1
-442183.496835	7.53729272693	-9.68288426035	442183.496835	1
-13858.6562336	-2.40394830456	-5.98838967348	13858.6562336	1
-3307.83091876	3.81149063673	8.78296225418	3307.83091876	1
-737999.957448	-9.0408007939	-4.16497686401	737999.957448	1
-628007.452499	-8.44085496868	-7.99326488563	628007.452499	1
-33957.3945645	5.15518995332	8.1531365084	33957.3945645	1
-675136.811155	8.49648724456	-9.97299398409	675136.811155	1
-285399.635697	-7.4929782654	2.72866717731	285399.635697	1
-59578.9517646	-4.7160193697	-2.16126754307	59578.9517646	1
-2285.69401475	3.09637480816	4.81124212564	2285.69401475	1
-245129.478622	7.67232253124	9.358476956	245129.478622	1
-46921.8267399	3.44820643718	-9.76993539167	46921.8267399	1
-286371.978923	7.53243127928	3.22777361598	286371.978923	1
-950.473405453	0.523089715404	-2.80898312841	950.473405453	1
-163171.1784	5.91911923397	-5.35548459405	163171.1784	1
-513838.187142	-8.86684698953	6.94525911298	513838.187142	1
-8151.73591637	0.492958671643	-8.78554579921	8151.73591637	1
-6084.0277999	3.15405870289	2.15104338039	6084.0277999	1
-676552.797557	-8.52538283054	-9.56516150869	676552.797557	1
-257920.080612	7.40197609164	4.00745260246	257920.080612	1
-189519.878053	-6.29946126004	-3.84454862095	189519.878053	1
-191554.487189	-6.68743532188	0.961604881276	191554.487189	1
-34758.475964	-3.58186006545	-5.80827260242	34758.475964	1
-760325.710409	-9.10043297093	-4.37292726531	760325.710409	1
-539471.121806	-8.99666527646	7.49809147993	539471.121806	1
-820444.600269	-9.33026675354	-3.51862839309	820444.600269	1
-19433.0354016	-2.260238677	-8.82775045239	19433.0354016	1
-8129.47451979	4.09058940476	7.72186026641	8129.47451979	1
-4786.80736648	0.957285393603	7.83506972236	4786.80736648	1
-83.4651161891	2.31599474371	4.45976708648	83.4651161891	1
-607.654164172	-0.611146240635	2.83329315772	607.654164172	1
-643.446838471	1.43637300266	4.5994174241	643.446838471	1
-150.359744876	-1.89745606653	4.79182806074	150.359744876	1
-4881.47291566	-0.348244156	7.10672684319	4881.47291566	1
-12.9395581757	-2.2944227586	5.11993422002	12.9395581757	1
-3516.76682812	-0.344717187933	6.04753853749	3516.76682812	1
-16.6329367475	-1.34773891994	2.14988271028	16.6329367475	1
-170.74172994	0.141583806441	1.32390506011	170.74172994	1
-1700.59419426	-1.89582974239	7.70781644013	1700.59419426	1
-8338.6941204	-0.734941591709	9.67013591106	8338.6941204	1
-4950.49639639	-0.354634074913	7.16043757454	4950.49639639	1
-8239.73092308	0.709811870038	9.58108286753	8239.73092308	1
-482.395756827	-0.735061339961	2.72980214303	482.395756827	1
-123.348241996	-0.339745083847	-0.987085523315	123.348241996	1
-2443.45930297	1.03215787486	6.00848478357	2443.45930297	1
-8267.1337964	-0.605035551316	9.45702927517	8267.1337964	1
-1154.7336649	0.834344294153	4.09422725543	1154.7336649	1
-711.546681127	-0.33834713026	2.77860247905	711.546681127	1
-1085.15459371	1.5573296323	5.71897256026	1085.15459371	1
-594.830163255	-1.47049658277	4.58872952443	594.830163255	1
-3.88128006183	-0.495014859955	0.373344451565	3.88128006183	1
-3533.09854385	0.877838830123	6.71457579333	3533.09854385	1
-21.5120883888	-2.30868163943	5.65504497502	21.5120883888	1
-20.198875502	0.502587854182	-0.194075983554	20.198875502	1
-790.902753747	-1.26406061518	4.40102027051	790.902753747	1
-586.760230747	-0.739215322675	2.96250088357	586.760230747	1
-9.36882574433	1.51368120007	1.98948655645	9.36882574433	1
-2374.05870636	0.352671049443	4.99637817412	2374.05870636	1
-300.463856127	2.01216489836	5.77923925365	300.463856127	1
-1818.05552544	0.735181588394	4.80427596414	1818.05552544	1
-174.932073971	-0.0560806650642	-1.31525083127	174.932073971	1
-133.748457499	2.54728275979	5.34255010156	133.748457499	1
-2157.08278273	0.10810067286	4.65526982203	2157.08278273	1
-6516.25764922	0.266297482539	8.14291492517	6516.25764922	1
-1218.62025292	2.02291058324	7.58154239658	1218.62025292	1
-15.0525405165	2.63978581076	6.61684940297	15.0525405165	1
-4.76144113148	1.08237517692	0.953484298979	4.76144113148	1
-161.260728088	-2.7096826626	6.1278885403	161.260728088	1
-7327.95792796	-0.89538797152	9.35997027748	7327.95792796	1
-253.227533941	-2.39784470933	4.19504616228	253.227533941	1
-415.232414152	0.42186430182	2.21487442868	415.232414152	1
-416.117058856	2.21810447526	6.95624206498	416.117058856	1
-878.627292637	0.970363953956	3.90576951568	878.627292637	1
-583.204699727	0.689854970432	2.89066386412	583.204699727	1
-46.5511460362	2.00284824109	3.33652744835	46.5511460362	1
-5114.83348279	-0.110433219456	7.16313978386	5114.83348279	1
-3827.94716184	-0.346667666784	6.30575334184	3827.94716184	1
-88.2597110609	2.48468552074	5.2460015311	88.2597110609	1
-138.299725577	-1.04243185832	-0.0714731083102	138.299725577	1
-599.005598039	-0.793412461142	3.07038282618	599.005598039	1
-4076.67972405	-0.620172194219	6.76744581063	4076.67972405	1
-1526.84574757	-0.185562940773	3.94012200537	1526.84574757	1
-1.78181683529	2.28842297053	5.27177712524	1.78181683529	1
-5810.64002905	-0.0516718494453	7.62469990346	5810.64002905	1
-471.148338252	-0.813972025671	2.82555264013	471.148338252	1
-20.9018048337	-1.28192022369	2.03948413433	20.9018048337	1
-190.618611148	-1.22910036828	2.87322110095	190.618611148	1
-159.639377469	0.682407596312	1.72876568492	159.639377469	1
-3496.97066358	1.21986530407	7.40154945914	3496.97066358	1
-4393.70392254	1.09497352576	7.82746225299	4393.70392254	1
-5267.77055713	-1.0670158268	8.39351967519	5267.77055713	1
-176.131130838	-2.71956930307	6.12210297587	176.131130838	1
-3420.62527821	1.25815326114	7.43150383883	3420.62527821	1
-322.501743771	-2.62530891885	5.13338683681	322.501743771	1
-2077.70502126	0.207452639989	4.60053250013	2077.70502126	1
-377.55793055	0.568884104926	2.26623580051	377.55793055	1
-25.746698046	2.43964888946	6.4384471741	25.746698046	1
-4103.65558946	0.31251907354	6.5032774003	4103.65558946	1
-1325.72706055	0.878578826337	4.41293401053	1325.72706055	1
-868.034126678	-2.28438226171	8.14628032027	868.034126678	1
-5213.72539691	-1.45604944185	9.33651484349	5213.72539691	1
-114.458764318	-2.46487411346	7.08779712239	114.458764318	1
-343.559233674	-2.42023525321	4.03583281965	343.559233674	1
-793.329286638	-2.17457313535	7.52743116608	793.329286638	1
-1006.464807	0.68607433772	3.64302562446	1006.464807	1
-384.63719397	-1.46556180821	4.09352862639	384.63719397	1
-27.6280904733	0.12093659477	-0.503595702042	27.6280904733	1
-1971.63848804	0.429121561715	4.62409192009	1971.63848804	1
-2999.67982145	-0.349349811701	5.59731613039	2999.67982145	1
-46.2593441322	2.49053467643	5.53915427573	46.2593441322	1
-101.393175975	-1.87043160266	2.53335222602	101.393175975	1
-1746.934039	-1.00706245639	5.18898704948	1746.934039	1
-102.290404693	-0.925213454048	1.84891448106	102.290404693	1
-4534.61273297	0.57485176367	7.06427366118	4534.61273297	1
-174.773101602	-2.22677806054	3.67650697071	174.773101602	1
-9068.73313782	-0.366403741386	9.65626098474	9068.73313782	1
-8.02638483015	1.42231649404	1.74284078864	8.02638483015	1
-543.550232738	1.6168508973	4.94480702086	543.550232738	1
-202.475785968	-1.53625803018	3.76024294526	202.475785968	1
-50.846458664	-1.51279314974	2.95586859109	50.846458664	1
-4069.16934992	1.41890260471	8.39215117068	4069.16934992	1
-2269.42199745	0.927030952722	5.62322588184	2269.42199745	1
-759.931112443	0.0532547524549	2.7578946631	759.931112443	1
-78.2305951305	0.902822355768	-0.069339018948	78.2305951305	1
-22.4248853839	2.6289284869	6.46661369474	22.4248853839	1
-815.715628272	-1.67084128842	5.63526865531	815.715628272	1
-212.796650493	-1.59414296775	3.97679545106	212.796650493	1
-1989.90981749	1.52354138302	6.78171163441	1989.90981749	1
-1412.88534185	-1.38484936106	5.66907132046	1412.88534185	1
-327.316212351	0.0538789379608	1.80961561021	327.316212351	1
-7762.25799804	-0.627938282873	9.20317009995	7762.25799804	1
-895.045911543	-1.09121231518	4.175158401	895.045911543	1
-5.05875961549	2.4772344038	6.30629389189	5.05875961549	1
-1564.90554548	-2.10672091633	8.38194368333	1564.90554548	1
-1090.32566294	-2.14806402111	7.90114626688	1090.32566294	1
-50.6208457061	-3.19277288789	9.61898134075	50.6208457061	1
-1150.77010364	2.59162274154	3.32794407668	1150.77010364	1
-284.387987655	-2.85562578728	9.7963115761	284.387987655	1
-4.07186961708	2.23671202998	4.84343124685	4.07186961708	1
-98.6377503685	0.0868831476775	0.996507568173	98.6377503685	1
-5911.79405612	-0.991401293537	8.66911642286	5911.79405612	1
-487.174002232	1.44348911301	4.2904170806	487.174002232	1
-201.140080163	-0.689292168986	1.88326563356	201.140080163	1
-1814.89779494	1.81254423917	7.54470339029	1814.89779494	1
-10.7133686523	0.336418066035	0.433692757039	10.7133686523	1
-2093.99359985	1.40093746002	6.53846760091	2093.99359985	1
-1253.60154747	-2.01799927645	7.60005863781	1253.60154747	1
-2565.80504422	-0.86528055543	5.81065253001	2565.80504422	1
-1440.48638453	2.61690647554	3.056271235	1440.48638453	1
-170.862216203	0.641815727049	-0.89472447807	170.862216203	1
-4.80811775178	-0.838272490409	0.82223620237	4.80811775178	1
-344.909763983	-1.12458697508	3.10967796245	344.909763983	1
-1843.3569401	-1.56884573298	6.74701837699	1843.3569401	1
-2.18880058726	0.754590928661	0.423511103146	2.18880058726	1
-348.187613088	1.41250666349	3.86069765894	348.187613088	1
-35.1063881342	-1.24086537784	0.991249752901	35.1063881342	1
-1229.88909036	-1.67170930196	6.29139774259	1229.88909036	1
-3686.64648151	1.54106202072	8.44640715811	3686.64648151	1
-1139.67260433	-1.31984073423	5.10990317228	1139.67260433	1
-3935.60063863	0.956202647149	7.18775854266	3935.60063863	1
-15.0634117281	-2.85548655015	8.10923493018	15.0634117281	1
-818.91684285	0.297894688273	2.94955212857	818.91684285	1
-566.556099776	2.39489922599	3.35938920169	566.556099776	1
-5335.61057872	-0.495130349638	7.54815013595	5335.61057872	1
-4047.59828709	0.965012130567	7.29332123705	4047.59828709	1
-143.024247504	2.13074579026	5.73064749242	143.024247504	1
-3512.9287483	-0.663369848678	6.36472152881	3512.9287483	1
-819.39697743	1.63345304704	5.52997897404	819.39697743	1
-524.703632124	-1.13059169484	3.55894845899	524.703632124	1
-5948.95116224	0.969499878133	8.65287383042	5948.95116224	1
-4661.01712379	-1.22679539701	8.32855866076	4661.01712379	1
-1357.40182649	-0.456052398051	3.88939892244	1357.40182649	1
-237.831664142	1.18330183673	2.94227348351	237.831664142	1
-6249.12198511	1.30620042797	9.61123908097	6249.12198511	1
-0.739754332823	0.183808658423	0.00665887840373	0.739754332823	1
-2502.68264303	1.81663335122	8.3021720796	2502.68264303	1
-6982.36516512	0.298037313627	8.44458617793	6982.36516512	1
-1628.39131239	1.5523760611	6.44482644483	1628.39131239	1
-84.4809260989	1.93441976955	4.65635277636	84.4809260989	1
-1743.05123842	0.771045306558	4.7694345984	1743.05123842	1
-124.009129781	-0.523785850209	1.37747086004	124.009129781	1
-915.720415124	0.578257734316	3.36017537199	915.720415124	1
-126.099125713	-0.647833460746	-0.691094281784	126.099125713	1
-3159.19930462	-0.0231187450442	5.62027871668	3159.19930462	1
-2505.30882763	-0.703853947589	5.49781551043	2505.30882763	1
-1522.20091119	-1.56832057414	6.35270615077	1522.20091119	1
-2383.45721527	1.08429777235	6.05776076277	2383.45721527	1
-5866.71855537	0.251845373461	7.72251142919	5866.71855537	1
-7214.49743103	0.556748333719	8.8036728219	7214.49743103	1
-173.596247458	-1.38623138811	3.21740807079	173.596247458	1
-6377.11968783	0.15721687275	8.00995941093	6377.11968783	1
-167.516441508	0.186688085077	-1.25687107899	167.516441508	1
-6.84944368133	-0.742088294858	0.746004331928	6.84944368133	1
-901.759903515	0.13093796389	3.01881867454	901.759903515	1
-364.999955136	-0.26976515023	-1.8334997022	364.999955136	1
-7495.49259416	-0.677303972376	9.11476703737	7495.49259416	1
-730.932653251	1.61529943284	5.31206861424	730.932653251	1
-101.335639765	-2.17949579982	3.79507657676	101.335639765	1
-48.8366984378	2.41720151846	6.5271747933	48.8366984378	1
-1060.65958854	-1.84119382015	6.63435472229	1060.65958854	1
-137.086943851	1.38020920985	0.73475361768	137.086943851	1
-3241.39278255	-1.54128620497	8.06321175444	3241.39278255	1
-203.188165144	1.92448547348	2.28120456121	203.188165144	1
-1069.32602964	1.64031399929	5.96005814306	1069.32602964	1
-663.976362684	-0.562985378388	2.88898177288	663.976362684	1
-20.3398934469	1.69945990497	3.33370464339	20.3398934469	1
-16.8564888299	-1.41003500312	1.65581008035	16.8564888299	1
-73.5772802192	1.37475927908	1.03301012629	73.5772802192	1
-5951.20985252	0.437022797731	7.90519200135	5951.20985252	1
-5386.70571258	0.799852221031	7.97915432231	5386.70571258	1
-79.3156945039	-0.208988789342	-0.838673053307	79.3156945039	1
-2003.85074674	0.475174234168	4.70192203509	2003.85074674	1
-246.855307964	-2.23649175346	6.53936220552	246.855307964	1
-1674.80688384	1.72230312006	7.05813101656	1674.80688384	1
-19.4236420268	2.5163515249	6.74584041563	19.4236420268	1
-4530.3816267	-0.245591405879	6.78997347228	4530.3816267	1
-5543.04740384	0.580765540432	7.78233505089	5543.04740384	1
-74.3877883698	-0.963897466854	0.0892715878722	74.3877883698	1
-4099.85320993	-1.33251102894	8.17434536757	4099.85320993	1
-4126.48741425	1.08838484113	7.60834961734	4126.48741425	1
-387.682702764	1.67823967508	4.78428589077	387.682702764	1
-4394.87566631	0.090463557465	6.63694553794	4394.87566631	1
-40.4814144271	-1.8346647587	3.93560947231	40.4814144271	1
-227.358217004	-2.28744128121	6.70395462613	227.358217004	1
-6.26930131387	2.25133295802	5.28537487066	6.26930131387	1
-413.663363703	-2.27576254791	7.18641364304	413.663363703	1
-4186.19172519	-1.22557680288	7.96828821121	4186.19172519	1
-453.36942641	0.893481209204	2.92752937408	453.36942641	1
-28.7876853043	-2.75688266018	7.21734171975	28.7876853043	1
-6532.49128053	-0.57224594437	8.40831891737	6532.49128053	1
-64.9625073797	2.50643429181	7.07400300246	64.9625073797	1
-3497.64750609	-0.615731368259	6.29100884323	3497.64750609	1
-5566.49135043	-0.484750771673	7.69439807694	5566.49135043	1
-21.503018442	-0.185475070865	0.482705221147	21.503018442	1
-5865.844777	-0.245840473661	7.71830451208	5865.844777	1
-37.4094747593	0.734612112804	1.15071177875	37.4094747593	1
-4169.63155805	0.484693405422	6.69199051031	4169.63155805	1
-0.600504219789	1.21918055915	1.41207330685	0.600504219789	1
-189.380958398	0.224221439023	1.42424441648	189.380958398	1
-40.8225494747	0.965349598901	0.29298397864	40.8225494747	1
-981.740927774	-0.668972719164	3.57635088892	981.740927774	1
-5755.27512085	0.144780177609	7.60683219242	5755.27512085	1
-357.36600269	-1.47905414007	4.06168837578	357.36600269	1
-3940.17517153	0.917257759702	7.1184378091	3940.17517153	1
-52.4549206796	-1.66020424221	2.08264444151	52.4549206796	1
-3230.12288359	-0.645054961503	6.09713161682	3230.12288359	1
-3629.32741107	-0.385023420848	6.17104065796	3629.32741107	1
-478.187760351	0.0380823240686	2.18608404218	478.187760351	1
-112.077762872	-2.59408990098	7.72509496633	112.077762872	1
-5056.48134174	0.185983591384	7.14501795583	5056.48134174	1
-5800.30624966	-0.800246316598	8.25424034564	5800.30624966	1
-3483.37580955	-0.197054652912	5.93962952426	3483.37580955	1
-6833.7650068	-0.511465093216	8.52687359687	6833.7650068	1
-5527.77832836	-0.162826761748	7.46050620667	5527.77832836	1
-175.891492635	1.82997523032	4.67245066115	175.891492635	1
-482.582203388	2.7747281314	5.50952139262	482.582203388	1
-3149.19607235	1.30188670628	7.30659763378	3149.19607235	1
-252.950690266	2.59989807393	5.17709514534	252.950690266	1
-818.792654371	0.50271824915	3.11374882079	818.792654371	1
-1298.17240409	0.272436913752	3.67650317144	1298.17240409	1
-1258.66782762	1.0271312206	4.60276839526	1258.66782762	1
-2409.78366689	1.21236646781	6.3787412591	2409.78366689	1
-143.321503003	2.04011651353	5.35471808734	143.321503003	1
-1411.59911388	-1.92513516223	7.45186654927	1411.59911388	1
-211.053120901	-0.520059533898	1.71525442956	211.053120901	1
-3271.23421637	-1.16217053736	7.06602244044	3271.23421637	1
-7448.76211037	-0.420900019673	8.80660823062	7448.76211037	1
-7704.63903408	0.0605574419593	8.78077178431	7704.63903408	1
-143.054751586	-0.251444250447	-1.12626575892	143.054751586	1
-807.754215135	-1.51328710097	5.12100518124	807.754215135	1
-17.5348645337	-2.10055582425	4.69378491051	17.5348645337	1
-11.0873947636	-0.722631000914	0.237240528464	11.0873947636	1
-1292.63368406	-1.76999752505	6.71752622395	1292.63368406	1
-254.157956895	1.24927492488	3.15472616529	254.157956895	1
-444.596274264	-1.46331963111	4.2354111468	444.596274264	1
-63.3923705515	0.528398081647	1.07399986598	63.3923705515	1
-5626.07869025	-0.4809573701	7.73057692539	5626.07869025	1
-15.8988362692	-0.44590341122	-0.172764006728	15.8988362692	1
-15.7133654341	1.23258686902	1.12355244996	15.7133654341	1
-243.963693614	2.36572640133	4.0407099767	243.963693614	1
-7.15834921452	-1.67043333094	2.77387479641	7.15834921452	1
-99.2191272791	0.943474254622	1.88621561493	99.2191272791	1
-100.818287083	0.157209868628	1.02525475648	100.818287083	1
-558.518760231	2.62240174993	4.51926624503	558.518760231	1
-194.1374954	-2.01153974111	5.40668958592	194.1374954	1
-3.25990205318	-0.488379950124	0.136307971165	3.25990205318	1
-26.7689477863	2.12936519178	5.03910682542	26.7689477863	1
-1251.97104262	-0.609464906673	3.90610539839	1251.97104262	1
-467.316906121	-0.135928912253	2.17724152814	467.316906121	1
-718.405742497	-0.604637631966	3.04108826488	718.405742497	1
-6976.58235732	0.530034699936	8.63339839031	6976.58235732	1
-136.369561809	0.336514291608	1.27912929237	136.369561809	1
-49.2338456893	1.91620178202	4.36749024995	49.2338456893	1
-76.8423363678	-2.71994521578	6.60434921962	76.8423363678	1
-7373.0554058	-0.166929015927	8.61372208673	7373.0554058	1
-3927.07343895	-1.48103619805	8.45519154369	3927.07343895	1
-264.95760591	0.564322828537	1.94562893479	264.95760591	1
-1455.87165446	-0.420014814718	3.98935777908	1455.87165446	1
-69.5918474034	-0.731436031336	-0.281052658102	69.5918474034	1
-3.11238347944	1.70021078854	3.05264536196	3.11238347944	1
-155.711841222	-2.98189762859	7.70910477262	155.711841222	1
-4944.11194596	-1.05625649712	8.14410844837	4944.11194596	1
-487.20057173	1.60107620415	4.76988848262	487.20057173	1
-139.072647294	0.596327741797	-0.82299280014	139.072647294	1
-35.8194880894	2.07077184187	4.87693331399	35.8194880894	1
-71.7962243088	2.48141647424	5.32315180778	71.7962243088	1
-789.139206172	-2.11175579679	7.25138679394	789.139206172	1
-3423.31539202	1.53885286491	8.21873052082	3423.31539202	1
-1431.36567548	0.134855023866	3.80053594012	1431.36567548	1
-236.011583446	-2.51363653321	7.81391514915	236.011583446	1
-29.267958361	-2.46147099432	6.47460593984	29.267958361	1
-186.581428854	-1.03267503973	-0.284321545222	186.581428854	1
-467.259074437	-0.707455964714	2.65535743784	467.259074437	1
-2057.47430778	-1.04934656303	5.63243540093	2057.47430778	1
-527.10704364	-1.86321552455	5.74952959821	527.10704364	1
-1418.88677926	1.27928197114	5.40327018262	1418.88677926	1
-389.855516598	1.55434001544	4.38967048898	389.855516598	1
-518.454262951	-0.165894138913	2.30149305911	518.454262951	1
-531.034516196	-2.24331883251	7.313960042	531.034516196	1
-6889.17988947	-0.576041366784	8.63043557817	6889.17988947	1
-77.6846710254	1.74562017059	2.16896018819	77.6846710254	1
-24.8541378874	-1.20504019	1.00499843531	24.8541378874	1
-5.15838490017	-0.559016963206	0.147337892974	5.15838490017	1
-53.3497097736	-2.23191585283	4.32643364381	53.3497097736	1
-1242.88586622	-0.211272368735	3.56801320829	1242.88586622	1
-348.307773552	2.80053034403	5.98537535418	348.307773552	1
-94.2322867539	0.778531284121	-0.364369530751	94.2322867539	1
-811.232641369	1.28786874793	4.50667503491	811.232641369	1
-3450.00090394	-0.882334741396	6.6491684946	3450.00090394	1
-4204.39183106	0.0116506006822	6.48351062657	4204.39183106	1
-190.907004788	-1.71757135266	4.30475357239	190.907004788	1
-2423.56237619	-1.433723327	6.97251220894	2423.56237619	1
-656.920157133	-0.708864412052	3.059831007	656.920157133	1
-2898.20420092	0.912052700864	6.21533013675	2898.20420092	1
-114.008251283	-2.81773139683	8.93677208849	114.008251283	1
-7.15548752438	0.654942096487	0.694211709635	7.15548752438	1
-1307.46188948	1.14933421602	4.93682255082	1307.46188948	1
-2427.15535291	-1.37080421418	6.80001329692	2427.15535291	1
-700.165722434	0.401396692505	2.8065066044	700.165722434	1
-615.296700989	1.29576150835	4.15933904475	615.296700989	1
-3500.37790458	1.46578273956	8.06473484958	3500.37790458	1
-5050.45965716	-1.63990345131	9.79103703341	5050.45965716	1
-8220.26974386	-0.11630590793	9.07941014585	8220.26974386	1
-2658.62778561	-0.523275277148	5.42775475107	2658.62778561	1
-1521.52269801	-0.48399810476	4.13210029839	1521.52269801	1
-1759.95048512	1.47925780373	6.38310626746	1759.95048512	1
-3302.38039342	0.444554002433	5.94399395877	3302.38039342	1
-1645.29418203	-0.712001861997	4.55955473969	1645.29418203	1
-157.398536671	-2.78659427251	8.96118556549	157.398536671	1
-1412.13144776	-2.33496571341	9.19507096275	1412.13144776	1
-1238.2635359	0.660079568821	3.95443774939	1238.2635359	1
-6928.88744906	0.971540506661	9.26788437218	6928.88744906	1
-1648.60601771	1.28573608845	5.71331971342	1648.60601771	1
-70.6060742586	-1.1518907241	2.13910491382	70.6060742586	1
-30.6810461217	-0.827447056142	1.20755947381	30.6810461217	1
-123.969568503	1.55989620368	1.32126859098	123.969568503	1
-1110.42399756	-2.02484009853	7.41852279862	1110.42399756	1
-25.8379996857	-1.70475776547	3.33657428353	25.8379996857	1
-19.2741401044	-0.554599228045	0.718157474869	19.2741401044	1
-3382.49870504	0.702214635456	6.30895445429	3382.49870504	1
-276.505274452	1.50139535091	3.91627667713	276.505274452	1
-891.8768328	-2.44643005376	8.9514976375	891.8768328	1
-6762.75668024	-0.558688726946	8.53425396945	6762.75668024	1
-4881.20308207	0.199413568927	7.02586779151	4881.20308207	1
-4506.49296947	-1.32619363797	8.46779977006	4506.49296947	1
-168.794838298	2.7408289217	6.224648118	168.794838298	1
-136.994471706	-2.78347008066	6.64009643635	136.994471706	1
-2845.52217635	-1.99878180659	9.32103659918	2845.52217635	1
-56.3832393897	1.40299831596	2.71820979436	56.3832393897	1
-9031.84598744	0.10169214677	9.51351919826	9031.84598744	1
-982.891573006	0.272276570416	3.20839998161	982.891573006	1
-50.1944240888	-0.98955474566	1.65918988819	50.1944240888	1
-4199.68087015	-0.747489430376	7.03687841467	4199.68087015	1
-1742.24850749	1.31627581596	5.90648724194	1742.24850749	1
-132.656333562	1.09065923172	0.0378079279737	132.656333562	1
-584.629862101	-2.71828335502	9.77821535821	584.629862101	1
-7015.53696639	-0.97644465174	9.32699217111	7015.53696639	1
-10.2435952174	1.62170501458	2.31596731464	10.2435952174	1
-3058.09544358	0.163705626813	5.55617206021	3058.09544358	1
-2083.37878695	-1.37334198702	6.44429817105	2083.37878695	1
-5490.0634353	-0.227319836225	7.46015399093	5490.0634353	1
-1227.82168669	-1.79104897004	6.7007516768	1227.82168669	1
-8726.25643808	0.0160793085882	9.3411837329	8726.25643808	1
-1589.89642221	1.97860892758	7.90104274206	1589.89642221	1
-36.8841016083	-1.40601743095	2.53451555449	36.8841016083	1
-51.1948852965	1.09609375935	0.485980048191	51.1948852965	1
-1614.72195576	-1.04705238452	5.10946151958	1614.72195576	1
-8040.77481948	-0.379830125391	9.1102459901	8040.77481948	1
-84.1406133033	2.4804573664	7.05792483896	84.1406133033	1
-6528.94523407	0.500627622086	8.33066258356	6528.94523407	1
-6006.62583115	0.389170319436	7.90145529124	6006.62583115	1
-4809.23458006	-1.1367185249	8.22370098674	4809.23458006	1
-2708.07412829	-1.08199272956	6.37045771709	2708.07412829	1
-3360.84773714	-0.988008449091	6.77003294083	3360.84773714	1
-92.850978384	-1.91372901219	2.74387540819	92.850978384	1
-37.3927635677	-2.77159391221	8.16306266916	37.3927635677	1
-335.322399376	-2.48226948383	4.36389595851	335.322399376	1
-102.133854446	-2.98084680274	7.95654124425	102.133854446	1
-26.0950758831	-0.2936576528	-0.407946584468	26.0950758831	1
-8917.03432038	-0.562754469131	9.75840436468	8917.03432038	1
-327.489045938	-0.901359526632	2.61209862295	327.489045938	1
-8881.8260597	0.121356029231	9.43866173195	8881.8260597	1
-1121.07516548	-0.475041339553	3.57065966819	1121.07516548	1
-2952.64283602	1.20756619358	6.89199909641	2952.64283602	1
-3814.83146665	-0.170129313659	6.20426767046	3814.83146665	1
-1273.40148331	1.05954749354	4.69111106386	1273.40148331	1
-6896.28879399	-0.669594766537	8.75106830334	6896.28879399	1
-5596.04532769	0.787913470552	8.10144955271	5596.04532769	1
-3196.91682755	1.72935688135	8.64433321247	3196.91682755	1
-1249.19684009	1.3205440443	5.27808909871	1249.19684009	1
-2.53081099274	1.98564058637	3.81789565781	2.53081099274	1
-8573.69557981	-0.604602501898	9.6235789825	8573.69557981	1
-463.477417284	-1.850994102	5.56007056378	463.477417284	1
-129.777167303	2.71748661599	6.25855675894	129.777167303	1
-3513.32087793	-0.106500942467	5.93763685247	3513.32087793	1
-1027.9342367	-1.96497195957	7.05351699772	1027.9342367	1
-282.662827703	1.11679021153	2.92843775618	282.662827703	1
-6465.87400908	1.11061812763	9.27453087213	6465.87400908	1
-4887.8312951	0.336394856014	7.10414921428	4887.8312951	1
-233.081503665	-2.68546143307	5.73015365714	233.081503665	1
-5.18667796484	1.25945123909	1.35995732951	5.18667796484	1
-4387.96253582	1.18973271396	8.03960654487	4387.96253582	1
-3.08054292342	1.02578941567	0.876748118239	3.08054292342	1
-3385.70853847	1.34391271247	7.62468390589	3385.70853847	1
-7308.15688763	0.340337802901	8.66435117375	7308.15688763	1
-78.2671608749	-2.10003808988	3.58156523654	78.2671608749	1
-8130.7768165	-0.187152714493	9.05132664648	8130.7768165	1
-57.594433838	2.51915601754	5.60259745371	57.594433838	1
-402.508157673	-1.83182098447	5.34174270257	402.508157673	1
-127.322866733	-0.408132211659	1.28612552042	127.322866733	1
-548.647836257	-0.582793045033	2.67661714357	548.647836257	1
-1.99437651895	1.91009055939	3.75643259668	1.99437651895	1
-61.694861924	1.55501217406	1.63456542427	61.694861924	1
-1229.17304462	-0.996167102508	4.49261797366	1229.17304462	1
-8.69861180389	-0.679071548586	0.703611476705	8.69861180389	1
-65.4470480919	-2.16181080217	3.92877837308	65.4470480919	1
-601.448341372	-2.14425348329	7.03002778518	601.448341372	1
-2847.59752966	-2.08553796257	9.67682908905	2847.59752966	1
-1955.92788947	1.84341232321	7.81995205579	1955.92788947	1
-3857.79265129	-0.9689737857	7.14690165478	3857.79265129	1
-1519.29113779	-1.2338386177	5.41375992759	1519.29113779	1
-12.4626781026	-2.18311168331	4.61331758621	12.4626781026	1
-840.485074296	-2.49673095861	9.1116125725	840.485074296	1
-132.215093463	0.501383297858	-0.897381409173	132.215093463	1
-1649.99691234	-0.949573464418	4.95902395768	1649.99691234	1
-31.469033647	-0.368643205649	-0.408122861377	31.469033647	1
-1770.40687701	-0.972361325715	5.14848151302	1770.40687701	1
-80.8676084983	-2.26515442093	4.29303210466	80.8676084983	1
-2540.2566833	-1.27936925963	6.6717247876	2540.2566833	1
-61.2113994816	1.93656394691	2.97352868967	61.2113994816	1
-20.7505456261	1.41835009798	2.4653195668	20.7505456261	1
-99.464683549	-1.11923816229	0.278150513546	99.464683549	1
-1648.32545263	-0.397573140668	4.21561568584	1648.32545263	1
-1086.5584136	-1.31008482972	5.00451617517	1086.5584136	1
-3.15893934374	-0.767972985855	0.571558658609	3.15893934374	1
-495.639950057	-0.0475936474631	2.22609630356	495.639950057	1
-213.18957964	-2.18016910835	3.32808960819	213.18957964	1
-643.784801049	0.597411850917	2.89387298062	643.784801049	1
-6919.44594558	0.290944562329	8.40266724396	6919.44594558	1
-67.7994847246	1.58409685893	1.68803274466	67.7994847246	1
-583.487095575	-0.730960684371	2.94364133711	583.487095575	1
-63.8860927702	-3.12532211631	9.08303764267	63.8860927702	1
-405.821454093	1.59867339533	4.56936791875	405.821454093	1
-1579.36753453	1.03526778105	5.04590354705	1579.36753453	1
-6733.16183463	-0.530730778565	8.48583184841	6733.16183463	1
-1307.62143422	1.05549232245	4.73016464259	1307.62143422	1
-25.601539331	1.99810580528	3.49638926885	25.601539331	1
-5763.16582645	-0.596853431866	7.94610614293	5763.16582645	1
-1319.83886558	-1.7355254299	6.63469363737	1319.83886558	1
-3617.6126662	-1.01576423017	7.04305750107	3617.6126662	1
-1603.27099843	-0.640634176868	4.41113623045	1603.27099843	1
-1040.95732993	1.58758475919	5.74627730792	1040.95732993	1
-43.1710720337	-0.67392720489	1.08954422651	43.1710720337	1
-190.862844796	0.436073821319	1.57054015169	190.862844796	1
-533.587869505	-2.58294874771	8.95361973673	533.587869505	1
-2690.28403266	1.21483042205	6.66256326697	2690.28403266	1
-2701.56610294	-0.208240722669	5.23961886641	2701.56610294	1
-5795.96820105	-0.345420257426	7.73125186271	5795.96820105	1
-1020.87231801	-2.27901284899	8.37213868958	1020.87231801	1
-418.942779413	-0.85036609028	2.76155061904	418.942779413	1
-685.490082676	2.76664396328	5.04209935752	685.490082676	1
-754.996672943	2.09004843097	7.11385970485	754.996672943	1
-7202.86571563	-0.189528545496	8.52205725599	7202.86571563	1
-1469.10827973	-1.3133118344	5.55069553741	1469.10827973	1
-707.177831904	-3.03552612402	6.58593571135	707.177831904	1
-1464.28696094	-2.36323276382	9.39666083519	1464.28696094	1
-799.067952542	0.762564791588	3.40818434467	799.067952542	1
-1870.21214169	-0.00093398846519	4.32343732131	1870.21214169	1
-5757.25962468	0.0955661202048	7.59625461956	5757.25962468	1
-318.421925658	-0.878965044775	2.54709755779	318.421925658	1
-1273.90599905	-0.117967856594	3.58134706892	1273.90599905	1
-211.854797944	2.02332017957	2.64190301622	211.854797944	1
-360.914520215	-0.878856414022	2.66284996553	360.914520215	1
-41.5826928503	-1.10596773847	1.83265288891	41.5826928503	1
-14.3048868414	-0.267185605803	0.427746499637	14.3048868414	1
-3488.18226954	-1.4151883766	7.90390136495	3488.18226954	1
-172.129052215	2.77835233809	6.41937050874	172.129052215	1
-3.4658490062	-0.690023172786	0.398050567516	3.4658490062	1
-477.034935453	-2.32168222356	7.5489148179	477.034935453	1
-7936.89183101	-0.776211113992	9.50965638393	7936.89183101	1
-7266.70232315	-0.555104933173	8.83121837948	7266.70232315	1
-8035.6939639	-0.504433500226	9.21739388101	8035.6939639	1
-2826.1960578	-0.0471450710134	5.31738920732	2826.1960578	1
-3449.46216952	-1.67791935488	8.68251734678	3449.46216952	1
-62.3065945734	-2.83919773137	8.75073321946	62.3065945734	1
-340.245282985	-1.25145241396	3.39691506754	340.245282985	1
-2989.39377249	0.516228082272	5.73381229165	2989.39377249	1
-7420.2344756	-0.516895941002	8.87992400971	7420.2344756	1
-2517.51854708	0.0463789408729	5.01873266497	2517.51854708	1
-210.790524094	2.3860433691	4.24797146264	210.790524094	1
-378.739200464	2.04858472364	6.13999469113	378.739200464	1
-1630.96537989	0.495021593499	4.28325189124	1630.96537989	1
-6931.07321079	0.113283268761	8.33766759838	6931.07321079	1
-6.23635153528	-0.546403468221	0.494643155752	6.23635153528	1
-1955.1550968	1.24803657639	5.97923930549	1955.1550968	1
-163.748834697	-2.78070302409	8.95482768978	163.748834697	1
-66.7242708122	0.75045401956	-0.253286752973	66.7242708122	1
-185.265352634	-2.04234138441	5.49784409409	185.265352634	1
-123.609825092	1.29913286577	0.57634913337	123.609825092	1
-4171.7248113	0.867513690885	7.21145549321	4171.7248113	1
-516.916372374	-1.92116290092	5.94560230803	516.916372374	1
-30.3127253269	0.839192989417	1.25457992082	30.3127253269	1
-5730.64318458	0.362447106188	7.70120060498	5730.64318458	1
-179.228588579	-0.268086856069	-1.26087301498	179.228588579	1
-87.1616576066	-2.14576038206	3.72527766719	87.1616576066	1
-1620.62484412	0.602023586462	4.38793417967	1620.62484412	1
-2066.05613811	-0.421169175328	4.72055022915	2066.05613811	1
-139.498499485	1.53412931663	3.53343921807	139.498499485	1
-620.157433212	2.21810149638	7.40728939102	620.157433212	1
-143.05934747	-1.94861485552	2.63794059991	143.05934747	1
-1585.14992457	0.0575597203612	3.98359166805	1585.14992457	1
-296.746915006	-2.16396773171	6.37608508691	296.746915006	1
-2347.11595966	0.681343732232	5.30882876731	2347.11595966	1
-164.799799231	-3.21784462611	9.14204894138	164.799799231	1
-151.332678587	-2.78377096766	8.91991809517	151.332678587	1
-1207.8018096	-1.27802272945	5.10121236857	1207.8018096	1
-2440.66743811	1.42533606844	6.97171097044	2440.66743811	1
-202.17128794	-2.03362558845	5.52476371082	202.17128794	1
-1218.98042474	-2.24404736099	8.51203476848	1218.98042474	1
-314.492137925	1.79940705262	1.46627581585	314.492137925	1
-32.7899845163	2.52587855554	5.82814147619	32.7899845163	1
-940.685498229	1.86433295519	6.54157889464	940.685498229	1
-486.041760016	2.02124703609	1.88317071788	486.041760016	1
-973.12360625	0.260773942071	3.18661997161	973.12360625	1
-2724.49204705	-1.10670745812	6.44021492962	2724.49204705	1
-1250.78782192	-1.54134011487	5.90323471801	1250.78782192	1
-964.53513897	1.43680400498	5.1697951627	964.53513897	1
-1941.8452642	1.77421681427	7.55380246737	1941.8452642	1
-159.042805466	-2.68366752625	8.40819492997	159.042805466	1
-920.04094557	-2.26165715646	8.13072327323	920.04094557	1
-1241.14659635	0.208958052882	3.56576631841	1241.14659635	1
-351.288020345	2.25293649305	6.94579816236	351.288020345	1
-1118.42649929	1.3809982368	5.25122751031	1118.42649929	1
-962.30224368	1.06370052192	4.23355194194	962.30224368	1
-2075.79810419	-1.09604651842	5.75258668728	2075.79810419	1
-14.0845916299	-1.00613289454	1.32947878576	14.0845916299	1
-4959.16099449	-1.17969174513	8.43042956229	4959.16099449	1
-280.292789806	2.48755741608	4.52036892315	280.292789806	1
-89.149407396	1.93735872332	2.81383359155	89.149407396	1
-5.73288325115	0.996555846483	1.23255770872	5.73288325115	1
-1418.18449469	1.82662027451	7.1015133318	1418.18449469	1
-7178.03305456	0.260266554511	8.53974307564	7178.03305456	1
-2218.80064232	0.462807195288	4.92429884931	2218.80064232	1
-12.7370510946	1.74185097614	2.68495016221	12.7370510946	1
-8169.51174981	0.510860831691	9.29938157563	8169.51174981	1
-69.7256295282	1.55052305976	1.57091977919	69.7256295282	1
-2003.61040197	-1.13757741194	5.76514618429	2003.61040197	1
-721.545238582	-2.0410815591	6.83490332824	721.545238582	1
-7670.53219011	-0.726081837236	9.28365121329	7670.53219011	1
-383.982493335	1.45562572807	4.07786361218	383.982493335	1
-595.2904276	-2.28385698236	7.63366007563	595.2904276	1
-2953.10513115	-1.03080876934	6.49301876908	2953.10513115	1
-98.105242926	1.04483377094	0.101206847797	98.105242926	1
-90.4088917933	2.49587473535	7.16838617149	90.4088917933	1
-5078.48149966	-0.251969141422	7.1887351618	5078.48149966	1
-3157.86286349	0.206788033893	5.66168794849	3157.86286349	1
-1084.68277729	2.590701832	3.4221274266	1084.68277729	1
-2479.29222697	-1.07088095876	6.12172691093	2479.29222697	1
-648.862561684	-2.21242353699	7.42175854087	648.862561684	1
-6653.00063013	0.242423245882	8.21501001947	6653.00063013	1
-6639.68360383	-0.179904333792	8.17993663657	6639.68360383	1
-8817.8216253	0.558983471237	9.70268463229	8817.8216253	1
-16.7222945626	-2.23982699483	4.76730912344	16.7222945626	1
-310.84232697	-0.883043487159	2.53275317665	310.84232697	1
-92.9412305289	-0.750508007651	1.51129682717	92.9412305289	1
-5679.86177087	-1.29133362324	9.20054429279	5679.86177087	1
-3727.285314	0.901817310349	6.91841628937	3727.285314	1
-4526.70955211	0.269855756958	6.80050853835	4526.70955211	1
-1813.41979143	-0.508297501067	4.5141210771	1813.41979143	1
-1841.2887549	0.756686961861	4.86353024269	1841.2887549	1
-2923.14201421	-1.91296233624	9.05818092755	2923.14201421	1
-4483.20535824	-1.14094636651	7.99400913472	4483.20535824	1
-49.4238555604	2.65254259519	6.3526597586	49.4238555604	1
-16.1316210926	1.26160569135	1.19085990419	16.1316210926	1
-8282.00362598	0.28109820321	9.17928367184	8282.00362598	1
-3681.92179525	-1.03838566477	7.1427041869	3681.92179525	1
-4872.22384059	-0.872818644989	7.73943117206	4872.22384059	1
-284.603623463	2.38661562237	7.37724588047	284.603623463	1
-1325.89182792	-2.30821537253	8.95407874393	1325.89182792	1
-1243.51578646	1.70066344466	6.41791191682	1243.51578646	1
-91.8012303457	-0.314589702556	1.04803508871	91.8012303457	1
-6700.63007897	-0.729543525227	8.71614404196	6700.63007897	1
-31.3134315896	-2.45349766866	5.57934653531	31.3134315896	1
-2840.64932965	1.12900683214	6.60441503964	2840.64932965	1
-100.833784261	-2.09448454218	5.34215576576	100.833784261	1
-76.2874806429	0.991938523469	1.85736870932	76.2874806429	1
-1315.2499113	2.90097164899	4.79398465022	1315.2499113	1
-34.2720454085	0.933801186934	1.45737053907	34.2720454085	1
-0.823455389353	0.986254436726	0.881963782373	0.823455389353	1
-1091.2301041	-2.02408709008	7.38643459226	1091.2301041	1
-1028.6854504	1.77530360387	6.35807833916	1028.6854504	1
-374.203962519	-0.603348251651	2.29180824146	374.203962519	1
-5168.86462087	0.459357504587	7.40028767202	5168.86462087	1
-529.147530824	-2.21416671849	7.18028899196	529.147530824	1
-125.229798016	2.26433713446	6.23911856023	125.229798016	1
-1331.68587981	1.7747370646	6.79809631665	1331.68587981	1
-1482.74618332	-1.70804930886	6.75854250536	1482.74618332	1
-2462.58402075	-1.74718211933	8.00747836351	2462.58402075	1
-461.20116137	0.486038783571	2.38317805155	461.20116137	1
-5253.20751162	0.201323968775	7.28799270851	5253.20751162	1
-155.677666243	1.37854202893	3.14751232912	155.677666243	1
-1339.89874997	-0.031008861452	3.65997203144	1339.89874997	1
-7167.09456261	-0.0697804685115	8.47006283334	7167.09456261	1
-422.825249186	0.680694093038	2.51936802045	422.825249186	1
-92.4382380913	1.83117809183	4.31106173623	92.4382380913	1
-2294.59131561	-1.05949434033	5.90828817456	2294.59131561	1
-524.915172941	0.584602615755	2.6324863433	524.915172941	1
-3193.92876939	0.0916865179792	5.65916188566	3193.92876939	1
-1534.11754415	-1.12384748947	5.17405199312	1534.11754415	1
-2511.9262743	0.150987814439	5.03399024457	2511.9262743	1
-66.8264930389	-0.9870690709	0.18134854518	66.8264930389	1
-2419.80019185	-0.728201222667	5.44638677576	2419.80019185	1
-4319.3802797	0.155155200273	6.59572933303	4319.3802797	1
-5012.36461981	0.228711042119	7.13169411888	5012.36461981	1
-761.525219152	-0.494576780224	3.00013056886	761.525219152	1
-476.573379602	0.994145680095	3.17138162275	476.573379602	1
-41.2978642311	-0.648285046787	-0.200862720174	41.2978642311	1
-20.2486593453	-1.57184056632	2.10143629749	20.2486593453	1
-834.139293626	1.51921820143	5.19570416493	834.139293626	1
-2432.69437656	-0.730135876475	5.46229813683	2432.69437656	1
-34.3138542872	-0.679186120216	-0.099903044647	34.3138542872	1
-40.5574259794	-0.811551429327	0.0480773747671	40.5574259794	1
-138.987515352	1.00954971242	-0.159738655735	138.987515352	1
-47.4113796911	1.92954012171	4.40538115383	47.4113796911	1
-7060.2488579	-0.148982853701	8.42393898145	7060.2488579	1
-488.296542109	-1.065975501	3.33636805719	488.296542109	1
-365.478705044	0.0776596118715	1.91555449842	365.478705044	1
-2917.91255138	1.70893196547	8.32175382969	2917.91255138	1
-3960.16509504	-0.702224231789	6.78380049432	3960.16509504	1
-5782.2351508	0.672496538441	8.05628203358	5782.2351508	1
-3393.96563171	-1.07632117552	6.98054123502	3393.96563171	1
-384.13718197	-1.34415763617	3.75263258061	384.13718197	1
-6876.72961173	-0.446281327672	8.4905106311	6876.72961173	1
-359.505217601	1.02045160454	2.93738265589	359.505217601	1
-3133.72450896	1.26708766781	7.20341538461	3133.72450896	1
-788.87388385	-0.458628076812	3.01523951138	788.87388385	1
-4271.04839823	1.11855829075	7.78648774715	4271.04839823	1
-402.505290679	2.19321506173	2.80749031097	402.505290679	1
-842.613812819	1.19202799265	4.32364832069	842.613812819	1
-35.2828426478	-2.7403441436	7.04804623153	35.2828426478	1
-294.93606814	0.24017651416	1.7733733556	294.93606814	1
-3159.97606141	-0.635964701889	6.0234364917	3159.97606141	1
-300.522475393	-1.18664504663	3.12783882296	300.522475393	1
-912.390434553	-0.0478150681367	3.02104847432	912.390434553	1
-3399.73922026	1.30524398037	7.5343102225	3399.73922026	1
-181.272668311	1.21854954008	2.8310609775	181.272668311	1
-52.1741564396	-1.73697849034	2.34864005021	52.1741564396	1
-5578.42306249	-1.0594190793	8.58841315696	5578.42306249	1
-130.270186835	0.220036989082	-1.09027527314	130.270186835	1
-447.426031994	0.546882662883	2.41384001075	447.426031994	1
-7540.72463303	-0.829466615283	9.36982209993	7540.72463303	1
-10.2757817216	1.88897301452	3.26023351905	10.2757817216	1
-2409.96610189	-0.0675595141643	4.91254393193	2409.96610189	1
-102.809402052	0.31185782638	1.10886719784	102.809402052	1
-1054.9284735	1.06984660577	4.39253049569	1054.9284735	1
-2956.93312239	-1.2940751461	7.10755818585	2956.93312239	1
-565.028119802	-2.56795147533	8.94447656906	565.028119802	1
-8044.84905696	0.513819512143	9.23318697806	8044.84905696	1
-7038.19332758	-0.239460751419	8.4458198979	7038.19332758	1
-6718.07768131	0.238754865636	8.253038407	6718.07768131	1
-2425.87837333	-2.11057537352	9.3700168817	2425.87837333	1
-5785.912762	-0.994638724221	8.5932092542	5785.912762	1
-8008.19724842	0.594342391778	9.30200407244	8008.19724842	1
-85.7877202814	-2.33160038449	4.57213723849	85.7877202814	1
-396.967794429	-2.71419083902	9.32431136347	396.967794429	1
-211.624663752	1.70115985452	1.44090308038	211.624663752	1
-1059.4052102	0.00759431094744	3.25339494649	1059.4052102	1
-2632.23011636	-1.44510482226	7.21302460055	2632.23011636	1
-3535.78649094	-1.29362053718	7.61527687495	3535.78649094	1
-3281.99788966	-0.870740570853	6.48400630557	3281.99788966	1
-222.991693963	-2.44822789841	7.44675280153	222.991693963	1
-1446.04504896	1.36703963206	5.6713101181	1446.04504896	1
-2694.92395312	-1.36456295496	7.04790979972	2694.92395312	1
-3517.00860462	1.14500735455	7.24146136971	3517.00860462	1
-1079.39280693	-1.33522445039	5.05992600009	1079.39280693	1
-320.754504863	2.14713875378	6.39748929762	320.754504863	1
-7368.72417586	-0.700048171368	9.07251115722	7368.72417586	1
-21.9785560032	1.67654011638	3.27469245778	21.9785560032	1
-124.796990787	-0.626598423439	-0.712594612607	124.796990787	1
-109.964356063	-1.74655097545	4.06247199808	109.964356063	1
-6796.93308561	0.845371268122	8.9589895316	6796.93308561	1
-3464.2862269	-0.363562477892	6.01641672917	3464.2862269	1
-98.6176567324	-2.8842345467	7.4048593664	98.6176567324	1
-1402.23902251	-0.910469481442	4.56872623232	1402.23902251	1
-391.494048507	-0.556140753161	-1.66319947651	391.494048507	1
-226.72782514	0.749221726304	2.06687275093	226.72782514	1
-4742.97226362	-0.96367050493	7.81278479633	4742.97226362	1
-15.9382503196	-1.08207811939	1.51152777319	15.9382503196	1
-207.189620148	-2.19248967487	3.40345253308	207.189620148	1
-202.684247772	-1.73368522209	4.4028445124	202.684247772	1
-28.4856174105	1.90272652436	3.09433873843	28.4856174105	1
-995.502996691	-3.06478903619	6.26406544936	995.502996691	1
-200.953991872	0.496766980578	-1.16991148276	200.953991872	1
-348.564132048	-0.538498711902	2.15061826362	348.564132048	1
-5.81933811343	-0.891104422129	0.644298530417	5.81933811343	1
-1030.0816679	0.204587353027	3.25035873026	1030.0816679	1
-8069.31165524	0.475077111893	9.20847963062	8069.31165524	1
-185.746059073	-0.63472353412	1.7559214068	185.746059073	1
-44.2677804662	-0.806579463629	0.0102263743484	44.2677804662	1
-5918.84039539	-0.475068378194	7.91767577302	5918.84039539	1
-2782.40736604	0.701856142425	5.76737073748	2782.40736604	1
-2234.54160814	-1.71605231221	7.66412008994	2234.54160814	1
-2611.04752294	-1.3026633634	6.80158193837	2611.04752294	1
-3843.4195388	-1.03885145335	7.27539069944	3843.4195388	1
-69.6718268334	1.93970196935	2.93305367064	69.6718268334	1
-618.172741749	-0.418823957994	2.65766990133	618.172741749	1
-170.895714222	0.504893939799	1.56125086565	170.895714222	1
-1369.98396942	1.89310640397	7.28410364596	1369.98396942	1
-6324.49488637	-0.814553836705	8.61409684904	6324.49488637	1
-1635.03456253	-2.12804781967	8.56002632224	1635.03456253	1
-2883.85371361	1.79723339356	8.59960849776	2883.85371361	1
-6693.02625091	-0.730451745143	8.71282120255	6693.02625091	1
-5341.31773489	-0.804388606356	7.95324518585	5341.31773489	1
-1.48342731104	1.14011619047	1.17887754148	1.48342731104	1
-106.407682623	-1.4363305424	3.06540252961	106.407682623	1
-382.879903117	-0.980881494248	2.90880775932	382.879903117	1
-3998.50798105	0.480647408735	6.55418431591	3998.50798105	1
-4161.65667156	1.40760245162	8.43230624269	4161.65667156	1
-67.1461584679	1.28853556754	2.47924335354	67.1461584679	1
-38.494783779	-1.13606514167	0.708132122198	38.494783779	1
-140.216304327	0.804789252074	1.83165447756	140.216304327	1
-17.6923219943	2.12917906532	4.12822110568	17.6923219943	1
-55.9607384068	0.139124915401	0.762454877434	55.9607384068	1
-8583.45692086	0.661838762926	9.70266360498	8583.45692086	1
-7042.16022995	-0.636095971655	8.79478102751	7042.16022995	1
-1153.61831765	1.68234579052	6.2260976037	1153.61831765	1
-532.925958614	1.38561485566	4.22812535648	532.925958614	1
-19.2978868992	-2.99664727595	8.79755736741	19.2978868992	1
-535.535315719	-2.62198882915	9.16046868334	535.535315719	1
-3051.51864958	-0.477471051473	5.75005767802	3051.51864958	1
-2214.01706885	0.155750950039	4.72883518573	2214.01706885	1
-8.74683216138	1.57838022913	2.78132394623	8.74683216138	1
-613.54900997	-0.516970115805	2.73960073797	613.54900997	1
-5084.18619293	0.107032477608	7.1412447293	5084.18619293	1
-348.062371757	-0.620446012379	2.24354553468	348.062371757	1
-388.784163285	-2.98989301826	7.00848921742	388.784163285	1
-130.96938066	0.0888814066953	1.14868578957	130.96938066	1
-217.136513784	-2.02140734359	5.52833454663	217.136513784	1
-123.161095996	-2.32846301377	4.36305010872	123.161095996	1
-49.9995330322	-2.96846059205	9.39700057451	49.9995330322	1
-783.33481404	-0.0178258890166	2.79727833498	783.33481404	1
-277.412090437	-2.87974771413	6.67319491566	277.412090437	1
-735.171706233	-1.68965932136	5.55298019911	735.171706233	1
-88.4424610859	1.37736943855	2.83682765122	88.4424610859	1
-33.7759175997	-3.06428474882	8.9744194639	33.7759175997	1
-1126.43104619	1.09707153588	4.5597864829	1126.43104619	1
-176.666342692	-3.15213875776	8.6733383147	176.666342692	1
-327.234217367	-2.88658878014	6.56567849539	327.234217367	1
-8.75432828052	-0.0500216165684	0.279120724142	8.75432828052	1
-571.625188056	1.71777410286	5.34053862998	571.625188056	1
-142.975142421	2.03812678176	5.34516787724	142.975142421	1
-20.0433398156	-1.47727708164	2.55526094491	20.0433398156	1
-3761.88774185	1.54577833678	8.52261081044	3761.88774185	1
-3623.68048452	-1.52317273184	8.33446626761	3623.68048452	1
-16.3113912541	1.67219659303	3.19448186299	16.3113912541	1
-234.140305251	-0.811139950724	-0.861460014179	234.140305251	1
-5.7316648652	-0.840625388944	0.553557509638	5.7316648652	1
-437.584425924	-2.09713510075	6.46677281778	437.584425924	1
-142.490628513	1.7403324336	4.22015337192	142.490628513	1
-71.8225039139	-1.66753604919	3.58508156819	71.8225039139	1
-427.721846769	-0.840542823203	2.76644973398	427.721846769	1
-9.53594565051	2.16454344094	4.39924508703	9.53594565051	1
-434.585469807	1.09666281118	3.28731827535	434.585469807	1
-4348.33445487	-1.17686671487	7.97561137279	4348.33445487	1
-62.2761185653	-0.901935242671	1.57937725827	62.2761185653	1
-893.232383738	-2.35696544932	8.52507259754	893.232383738	1
-1463.80725821	-2.15204312777	8.4442568179	1463.80725821	1
-141.5134323	0.554105419326	1.49579103472	141.5134323	1
-1174.65362767	-0.49232502468	3.66645547371	1174.65362767	1
-488.697399871	-2.1845528716	6.95986358489	488.697399871	1
-53.9592383835	2.54916970716	5.78021806659	53.9592383835	1
-9090.45409496	-0.301322600341	9.62429448578	9090.45409496	1
-2715.35494532	-0.294422919945	5.29598367101	2715.35494532	1
-11.6421057871	-0.731527776692	0.241127491087	11.6421057871	1
-3612.00862892	-0.581499385426	6.34605921829	3612.00862892	1
-924.340809249	0.532357355545	3.32334205008	924.340809249	1
-1034.19905708	-0.849112693515	3.93156838832	1034.19905708	1
-1764.66527222	1.57767539754	6.68945435974	1764.66527222	1
-260.519677067	2.13312625705	6.16030744627	260.519677067	1
-3237.87583126	1.10239027432	6.90548869517	3237.87583126	1
-10.7000696813	-2.242154689	5.07067454172	10.7000696813	1
-6765.33364937	0.0117066536352	8.22470811397	6765.33364937	1
-74.7860075987	-1.98556045926	3.13083197667	74.7860075987	1
-28.3903596276	0.719251444365	1.04940853438	28.3903596276	1
-1713.32891564	0.0764051051615	4.14404494625	1713.32891564	1
-8069.90918221	0.239222742609	9.04017269473	8069.90918221	1
-5611.16249734	0.36512251284	7.62381471833	5611.16249734	1
-8273.03199542	-0.44059373626	9.28860286136	8273.03199542	1
-13.5129766595	-2.14671511555	4.79841632805	13.5129766595	1
-293.380424821	-2.7640398093	9.31088114525	293.380424821	1
-896.352549343	-2.46380609096	9.04415046242	896.352549343	1
-1220.8079307	-2.24029744083	8.49788131974	1220.8079307	1
-1622.10839667	1.36766429141	5.89787847931	1622.10839667	1
-230.685388382	-0.00518463414443	1.51553007156	230.685388382	1
-97.5386024019	-0.717444345624	1.48729508752	97.5386024019	1
-3134.18268764	1.66039908665	8.35491276599	3134.18268764	1
-20.440628463	-3.07863264656	9.28290503272	20.440628463	1
-854.567747521	-1.49920655522	5.16021658394	854.567747521	1
-410.08502315	0.676298419413	2.48217643188	410.08502315	1
-599.13157546	2.06481187001	6.70884731254	599.13157546	1
-4251.00239642	0.264953677084	6.58975726364	4251.00239642	1
-2344.41418447	-0.637945953556	5.24611888699	2344.41418447	1
-6687.44539445	-0.0606647064153	8.18067255393	6687.44539445	1
-30.930187684	-1.48290487355	1.70135868434	30.930187684	1
-20.5320222839	-1.06561511583	1.53883765142	20.5320222839	1
-996.772481981	-1.77471422845	6.29456439665	996.772481981	1
-697.984087563	2.2073752963	7.51168423085	697.984087563	1
-5980.74192624	-0.317899313645	7.83346261939	5980.74192624	1
-4011.36510076	-1.45707127706	8.45182270107	4011.36510076	1
-639.155987842	-1.38540010644	4.4362082118	639.155987842	1
-4008.66422221	-1.04179128493	7.41343725881	4008.66422221	1
-324.272928366	-1.43330501334	3.83860527142	324.272928366	1
-1858.15727795	-1.32394233149	6.05718918535	1858.15727795	1
-8047.32035852	-0.490778426083	9.21031045772	8047.32035852	1
-6469.50739876	-0.880782092181	8.81690267276	6469.50739876	1
-1768.81978335	-2.34361493581	9.68495272872	1768.81978335	1
-2182.3237124	0.429791600926	4.85590758034	2182.3237124	1
-1816.55370099	1.69603223113	7.13806171879	1816.55370099	1
-69.7154269484	1.99187621133	4.7966161267	69.7154269484	1
-1038.00727294	-2.04046062392	7.37091291194	1038.00727294	1
-485.903897527	2.10581746754	6.63601453802	485.903897527	1
-922.265480719	-0.674816759016	3.48763831581	922.265480719	1
-36.8034676759	-2.72598553936	7.90975074497	36.8034676759	1
-12.3715528878	-2.4325164271	5.84036482803	12.3715528878	1
-257.472589599	1.91324736621	5.26250976907	257.472589599	1
-1378.77881618	-2.19034526951	8.49707251333	1378.77881618	1
-586.739793172	-2.63720893649	9.3496789092	586.739793172	1
-201.217659316	1.32429861815	3.17190818308	201.217659316	1
-577.311944091	1.76140025249	5.5040558103	577.311944091	1
-1067.86459288	1.281152529	4.90905060469	1067.86459288	1
-3834.23088275	-0.104886066253	6.2021319283	3834.23088275	1
-1329.0859481	1.48952136395	5.86400833227	1329.0859481	1
-1477.11419311	1.80052024979	7.08436371697	1477.11419311	1
-569.330992346	1.09306530497	3.58083939498	569.330992346	1
-7259.9274696	-0.00247435308533	8.51993717541	7259.9274696	1
-649.94601162	1.62642890839	5.19390513501	649.94601162	1
-4509.69459403	0.381566620395	6.86073428624	4509.69459403	1
-5152.26448744	0.680292367196	7.64065412198	5152.26448744	1
-35.585079328	0.892294471979	0.199754358289	35.585079328	1
-22.1547969554	-1.1833720249	0.983383935218	22.1547969554	1
-6.60667209199	-1.56548820356	2.46654646887	6.60667209199	1
-32.4465803378	-2.35579394453	6.0100392376	32.4465803378	1
-29.168685315	-0.192320795972	0.563742036377	29.168685315	1
-514.039753072	-0.164447212585	2.29129511497	514.039753072	1
-1469.5039612	-1.22929851455	5.33809813123	1469.5039612	1
-501.241441853	-2.51736054348	8.54814371805	501.241441853	1
-2432.67398949	-0.355773828952	5.0569257826	2432.67398949	1
-125.045821803	1.69346503472	1.75173723197	125.045821803	1
-1162.89352412	-1.50016441675	5.65143829596	1162.89352412	1
-649.593944133	1.34503436416	4.3575971747	649.593944133	1
-102.853842166	-0.702509784118	1.49329648481	102.853842166	1
-30.390894549	-2.52301483052	5.94158424757	30.390894549	1
-2776.70484178	1.71802490296	8.22056513924	2776.70484178	1
-4549.59696356	1.46105700867	8.87960002828	4549.59696356	1
-5402.733676	-0.488989540714	7.58793148322	5402.733676	1
-54.9894237648	-0.945370656936	1.60930206745	54.9894237648	1
-3.92718638934	-0.785571129932	0.703082580061	3.92718638934	1
-175.547169072	-2.00395768237	5.30628588109	175.547169072	1
-1224.53257435	1.07476059034	4.65443452589	1224.53257435	1
-327.691304936	-2.40134294559	7.54443042565	327.691304936	1
-5923.88577793	-0.444708789123	7.89308824894	5923.88577793	1
-43.3156976888	-0.611908450851	-0.263670303179	43.3156976888	1
-83.1789921711	1.54442753673	1.47485765288	83.1789921711	1
-115.125759845	2.02408333099	5.16498174233	115.125759845	1
-98.3614445268	1.67686320914	1.82240925415	98.3614445268	1
-6.19109028902	0.0827559003979	0.238143881649	6.19109028902	1
-37.5515379908	0.277289639579	0.685406000246	37.5515379908	1
-7.62416054902	0.955501176794	0.636899532995	7.62416054902	1
-8518.65731798	-0.175547708611	9.25972560387	8518.65731798	1
-7576.2770953	0.953417449866	9.61318482114	7576.2770953	1
-49.6747365117	-2.90007650033	7.82338204318	49.6747365117	1
-2869.40909997	1.09097696188	6.54690957479	2869.40909997	1
-2268.12086765	-1.35020477031	6.57972970833	2268.12086765	1
-135.646862844	0.201873270322	-1.12118460173	135.646862844	1
-2731.17605508	-1.96005599176	9.05949533704	2731.17605508	1
-5070.18407128	0.485158470363	7.35571511648	5070.18407128	1
-662.454373499	-1.30213303666	4.25905304313	662.454373499	1
-909.861725792	-2.36919996868	8.61062449216	909.861725792	1
-202.586070076	-0.977770601994	2.36555474879	202.586070076	1
-4351.59584224	-0.478898392899	6.8243483726	4351.59584224	1
-875.129291943	1.67751238353	5.77153028868	875.129291943	1
-1709.56014889	1.99434260384	8.11088936555	1709.56014889	1
-2405.29973384	-2.15595679124	9.54237043121	2405.29973384	1
-11.493907055	-1.04580656215	1.36405526799	11.493907055	1
-238.04758327	-1.82765304454	4.85706204244	238.04758327	1
-970.688724767	-0.0929676512777	3.12231307988	970.688724767	1
-2662.72097976	1.1549282431	6.49399197464	2662.72097976	1
-1549.19777343	0.380641404545	4.08038552002	1549.19777343	1
-3038.14554599	-1.07105662702	6.655207569	3038.14554599	1
-5473.22722272	0.514948664418	7.66313938017	5473.22722272	1
-749.987913754	0.0494007403725	2.73938083221	749.987913754	1
-1618.22324002	0.387835974173	4.17266548607	1618.22324002	1
-5537.54713768	0.341266231843	7.55764077857	5537.54713768	1
-51.8570780049	-1.22940966647	0.826708684549	51.8570780049	1
-599.168351832	-1.3045848887	4.13886036058	599.168351832	1
-65.2810480512	-2.37437362488	6.37177987215	65.2810480512	1
-136.373528198	0.315890364794	1.26557196096	136.373528198	1
-2.54308984275	-0.379802136064	0.22420189255	2.54308984275	1
-3488.45849515	0.66762784944	6.3519508015	3488.45849515	1
-29.8580402553	-2.75950472376	8.01140338668	29.8580402553	1
-31.6465487922	-0.475934282983	-0.31633245524	31.6465487922	1
-241.095353137	0.316336582325	-1.45114990519	241.095353137	1
-257.784296349	0.220112467667	1.6521205114	257.784296349	1
-2461.37658483	1.3957361941	6.90914793435	2461.37658483	1
-139.350823491	1.11214438965	2.41728137141	139.350823491	1
-2294.78104795	-1.06520131879	5.92058739638	2294.78104795	1
-5017.10116887	-0.997960151887	8.07625590057	5017.10116887	1
-1029.70044776	-0.914751585574	4.03994728348	1029.70044776	1
-309.787425878	-1.30704070611	3.4532479229	309.787425878	1
-88.4241526384	1.88302111949	4.48195455612	88.4241526384	1
-420.863647769	2.20206278412	6.89705192305	420.863647769	1
-1511.95366187	-1.51742797921	6.18281475081	1511.95366187	1
-3901.61071429	-0.840710477696	6.95036880392	3901.61071429	1
-401.524466756	-1.03182162234	3.05813565118	401.524466756	1
-152.863970064	1.36938525237	0.639386189056	152.863970064	1
-98.2768627732	-0.789269771722	-0.352119258324	98.2768627732	1
-1197.98349731	1.80030501242	6.7013625918	1197.98349731	1
-1032.50040598	-0.579405957053	3.5450817353	1032.50040598	1
-300.95199422	-1.55285507911	4.12726951549	300.95199422	1
-1978.20782634	0.127667847513	4.46314837171	1978.20782634	1
-76.6844894621	0.23872544994	0.929371354017	76.6844894621	1
-3230.69776603	0.911382609933	6.51453408882	3230.69776603	1
-7001.50220572	0.717548842546	8.88232662636	7001.50220572	1
-4.92764186888	-1.20865809681	1.43861225472	4.92764186888	1
-1375.52408279	-0.918863351744	4.54814847097	1375.52408279	1
-271.289290341	-2.67169802322	5.53233050474	271.289290341	1
-228.548161228	2.1583156609	6.16566343537	228.548161228	1
-4570.35044664	1.17875062227	8.1498661048	4570.35044664	1
-1249.39867204	1.15923044657	4.87846276048	1249.39867204	1
-12.6636684173	2.53836754961	6.12241896786	12.6636684173	1
-1587.08363442	-0.159570314674	4.00759657447	1587.08363442	1
-227.259509981	-2.6424234965	8.44524936727	227.259509981	1
-570.220528986	-3.04100206182	6.89420499886	570.220528986	1
-109.280959554	-1.27654651198	2.64985671964	109.280959554	1
-41.7735815886	1.18562692711	0.759652975819	41.7735815886	1
-1790.89597931	-0.704424067187	4.72467742959	1790.89597931	1
-5301.34194947	0.283999718026	7.36133526765	5301.34194947	1
-3.66484757986	0.384810542643	-0.0332048640829	3.66484757986	1
-50.0168774866	-3.01788665664	8.52563072892	50.0168774866	1
-37.6184974229	-2.2973347728	4.76058092622	37.6184974229	1
-788.98592742	2.11360160341	7.27399272959	788.98592742	1
-1281.72251028	-1.23938569641	5.10918152368	1281.72251028	1
-154.48272171	0.491203270227	-1.00058829209	154.48272171	1
-316.684094086	-1.33347758414	3.54235910172	316.684094086	1
-2411.60356479	1.3719273648	6.7928518942	2411.60356479	1
-605.235057586	0.088228889644	2.46624672437	605.235057586	1
-4878.57026698	-1.12257346754	8.24162157577	4878.57026698	1
-199.097158684	0.564341961312	-1.09186335936	199.097158684	1
-54.798428526	-0.921545058084	1.56413055142	54.798428526	1
-157.501478168	-1.65587034777	3.9684783793	157.501478168	1
-3167.03697067	-0.0751003106704	5.63225638443	3167.03697067	1
-4422.40020002	0.655156492228	7.0792535503	4422.40020002	1
-3710.17328309	-1.51878095675	8.39260475064	3710.17328309	1
-1528.62569471	-1.83323144801	7.26022275708	1528.62569471	1
-849.284785444	0.232885205213	2.96747481611	849.284785444	1
-25.5730366839	1.19140397473	0.914107887015	25.5730366839	1
-513.694036759	1.79343111056	5.48148787011	513.694036759	1
-5487.77058124	1.2315080031	8.92452461323	5487.77058124	1
-93.1081107204	0.0995769500017	-0.950799524339	93.1081107204	1
-191.684728335	1.68300798989	1.4496991006	191.684728335	1
-7109.83689955	0.259287408634	8.49888949112	7109.83689955	1
-698.893179029	-1.7235007226	5.60004733822	698.893179029	1
-2007.19066794	0.353845896478	4.60490908804	2007.19066794	1
-5.53766470815	0.083856114121	-0.209724814964	5.53766470815	1
-5336.09003567	1.51144167246	9.58913146145	5336.09003567	1
-1191.45636293	0.524106763127	3.72610773534	1191.45636293	1
-1.20736663091	0.348362225564	0.209828543315	1.20736663091	1
-10.4737066789	-0.689355654171	0.199171652792	10.4737066789	1
-303.604428191	0.854368086003	2.47230879392	303.604428191	1
-2555.07955708	-0.622950696746	5.44024095251	2555.07955708	1
-57.7949295029	1.37359275824	1.12744581209	57.7949295029	1
-248.982975113	0.205788980736	-1.53357032219	248.982975113	1
-90.142314609	2.25091328866	6.0077669992	90.142314609	1
-652.16409696	-1.4602257467	4.67413134896	652.16409696	1
-109.363822602	-2.33382919941	4.45555035094	109.363822602	1
-191.335977186	-2.73055310148	8.78790729229	191.335977186	1
-1348.79302528	-0.803941009018	4.31447984227	1348.79302528	1
-2064.4418567	-0.529616763492	4.82153138492	2064.4418567	1
-39.6054562292	1.43247224013	2.67981765394	39.6054562292	1
-1428.28900257	1.28092911215	5.41994607284	1428.28900257	1
-7851.27384977	-0.76875219471	9.44995581755	7851.27384977	1
-19.0105635974	2.49363705833	5.80859653245	19.0105635974	1
-779.245095915	0.860418245122	3.53178084563	779.245095915	1
-2.04682634039	1.66629937064	2.64994903151	2.04682634039	1
-103.223174248	-2.1650865657	5.65302928175	103.223174248	1
-2428.20158321	1.9817618626	8.85408052442	2428.20158321	1
-919.852574454	-2.40356300622	8.79086417435	919.852574454	1
-1616.56973761	-0.693313200101	4.49777471345	1616.56973761	1
-201.583852682	-2.11367799457	5.85287421814	201.583852682	1
-1.88145191376	0.511467506523	0.389770298612	1.88145191376	1
-3145.9711495	0.288513796814	5.69168468057	3145.9711495	1
-0.586723138476	1.74894239302	3.04273449166	0.586723138476	1
-915.482194459	-0.720083688854	3.53932092044	915.482194459	1
-185.653374311	1.95633471106	2.46805898679	185.653374311	1
-5929.15084107	0.247480843917	7.76097699454	5929.15084107	1
-348.827952612	1.88459469908	5.41729479137	348.827952612	1
-5090.39375134	1.45172899671	9.24207361288	5090.39375134	1
-711.769139976	-1.15230452733	3.98700997536	711.769139976	1
-285.897331463	2.63174651286	5.24313179172	285.897331463	1
-5637.66052005	0.27980857405	7.58638303759	5637.66052005	1
-6852.44167143	-0.65752004164	8.70862060084	6852.44167143	1
-26.5635017448	1.29288311061	2.18611180869	26.5635017448	1
-17.1223014768	-2.62168018176	6.67306367331	17.1223014768	1
-615.337256523	-2.37696848954	8.10748472485	615.337256523	1
-8493.59264287	0.504910194271	9.47087024642	8493.59264287	1
-6428.73590993	1.09158670492	9.20949613238	6428.73590993	1
-719.654595011	-0.81817746982	3.34588373623	719.654595011	1
[truncated: 3,001 more rows]
