# Supplementary material for: SPOTting Model Parameters Using a Ready-Made Python Package
Source: PLoS One. 2015 Dec 17;10(12):e0145180. doi: 10.1371/journal.pone.0145180 (PMC4682995; doi:10.1371/journal.pone.0145180)
Supplement: S1 File — Contains the objective function traces for the 5,000 iterations with MC, LHS, MLE, MCMC, SA, SCE-UA. DE-MCZ and ROPE. (ZIP) [file pone.0145180.s001.zip › RosenSA.csv]

like	parx	pary	simulation0	chain
-3604.0	3.0	3.0	3604.0	1
-3604.0	3.0	3.0	3604.0	1
-3604.0	3.0	3.0	3604.0	1
-524.192959136	1.17635781386	3.6732758453	524.192959136	1
-524.192959136	1.17635781386	3.6732758453	524.192959136	1
-524.192959136	1.17635781386	3.6732758453	524.192959136	1
-1.99548740191	1.52777451876	2.465127093	1.99548740191	1
-1.99548740191	1.52777451876	2.465127093	1.99548740191	1
-1.99548740191	1.52777451876	2.465127093	1.99548740191	1
-1.99548740191	1.52777451876	2.465127093	1.99548740191	1
-1.99548740191	1.52777451876	2.465127093	1.99548740191	1
-1.99548740191	1.52777451876	2.465127093	1.99548740191	1
-1.99548740191	1.52777451876	2.465127093	1.99548740191	1
-1.99548740191	1.52777451876	2.465127093	1.99548740191	1
-1.99548740191	1.52777451876	2.465127093	1.99548740191	1
-6.72043427394	0.284643613579	0.330194607927	6.72043427394	1
-6.72043427394	0.284643613579	0.330194607927	6.72043427394	1
-6.72043427394	0.284643613579	0.330194607927	6.72043427394	1
-6.72043427394	0.284643613579	0.330194607927	6.72043427394	1
-16.1601994959	-0.0407168421993	-0.386634656721	16.1601994959	1
-16.1601994959	-0.0407168421993	-0.386634656721	16.1601994959	1
-16.1601994959	-0.0407168421993	-0.386634656721	16.1601994959	1
-16.1601994959	-0.0407168421993	-0.386634656721	16.1601994959	1
-16.1601994959	-0.0407168421993	-0.386634656721	16.1601994959	1
-16.1601994959	-0.0407168421993	-0.386634656721	16.1601994959	1
-16.1601994959	-0.0407168421993	-0.386634656721	16.1601994959	1
-16.1601994959	-0.0407168421993	-0.386634656721	16.1601994959	1
-16.1601994959	-0.0407168421993	-0.386634656721	16.1601994959	1
-16.1601994959	-0.0407168421993	-0.386634656721	16.1601994959	1
-16.1601994959	-0.0407168421993	-0.386634656721	16.1601994959	1
-198.833660092	-0.827634031713	-0.713211503054	198.833660092	1
-198.833660092	-0.827634031713	-0.713211503054	198.833660092	1
-198.833660092	-0.827634031713	-0.713211503054	198.833660092	1
-198.833660092	-0.827634031713	-0.713211503054	198.833660092	1
-64.6982742276	-0.724493215719	-0.26075834017	64.6982742276	1
-18.5949315444	0.530472246842	0.710055388611	18.5949315444	1
-18.5949315444	0.530472246842	0.710055388611	18.5949315444	1
-18.5949315444	0.530472246842	0.710055388611	18.5949315444	1
-19.2365501519	-0.270654254594	-0.346531790147	19.2365501519	1
-19.2365501519	-0.270654254594	-0.346531790147	19.2365501519	1
-3.50371416373	1.34373367825	1.62162124909	3.50371416373	1
-69.1349338831	1.59897057577	1.72739291983	69.1349338831	1
-9.71371516365	1.57743655527	2.18203362241	9.71371516365	1
-9.71371516365	1.57743655527	2.18203362241	9.71371516365	1
-9.71371516365	1.57743655527	2.18203362241	9.71371516365	1
-9.71371516365	1.57743655527	2.18203362241	9.71371516365	1
-9.71371516365	1.57743655527	2.18203362241	9.71371516365	1
-9.71371516365	1.57743655527	2.18203362241	9.71371516365	1
-9.71371516365	1.57743655527	2.18203362241	9.71371516365	1
-9.71371516365	1.57743655527	2.18203362241	9.71371516365	1
-9.71371516365	1.57743655527	2.18203362241	9.71371516365	1
-9.71371516365	1.57743655527	2.18203362241	9.71371516365	1
-9.71371516365	1.57743655527	2.18203362241	9.71371516365	1
-9.71371516365	1.57743655527	2.18203362241	9.71371516365	1
-9.71371516365	1.57743655527	2.18203362241	9.71371516365	1
-33.3900977726	1.4287325276	2.6175255937	33.3900977726	1
-33.3900977726	1.4287325276	2.6175255937	33.3900977726	1
-33.3900977726	1.4287325276	2.6175255937	33.3900977726	1
-33.3900977726	1.4287325276	2.6175255937	33.3900977726	1
-33.3900977726	1.4287325276	2.6175255937	33.3900977726	1
-33.3900977726	1.4287325276	2.6175255937	33.3900977726	1
-33.3900977726	1.4287325276	2.6175255937	33.3900977726	1
-33.3900977726	1.4287325276	2.6175255937	33.3900977726	1
-33.3900977726	1.4287325276	2.6175255937	33.3900977726	1
-41.3012137936	1.31556469799	2.37259545428	41.3012137936	1
-41.3012137936	1.31556469799	2.37259545428	41.3012137936	1
-41.3012137936	1.31556469799	2.37259545428	41.3012137936	1
-42.8896924044	1.45237790048	2.76273950774	42.8896924044	1
-135.735291246	0.521661229695	1.43620295893	135.735291246	1
-135.735291246	0.521661229695	1.43620295893	135.735291246	1
-135.735291246	0.521661229695	1.43620295893	135.735291246	1
-135.735291246	0.521661229695	1.43620295893	135.735291246	1
-87.308806987	0.0157136714855	0.929440050152	87.308806987	1
-64.6191347769	-1.13965066727	0.523942173208	64.6191347769	1
-64.6191347769	-1.13965066727	0.523942173208	64.6191347769	1
-64.6191347769	-1.13965066727	0.523942173208	64.6191347769	1
-7.02225044004	-1.18580605219	1.25631936074	7.02225044004	1
-42.3294773601	-0.958240106106	0.297782540068	42.3294773601	1
-42.3294773601	-0.958240106106	0.297782540068	42.3294773601	1
-42.3294773601	-0.958240106106	0.297782540068	42.3294773601	1
-42.3294773601	-0.958240106106	0.297782540068	42.3294773601	1
-1.2358790671	-0.0046601937253	-0.0475741818135	1.2358790671	1
-25.1914994648	-0.628918023955	0.870281238218	25.1914994648	1
-25.1914994648	-0.628918023955	0.870281238218	25.1914994648	1
-52.7804130516	-0.422978175509	-0.533518730856	52.7804130516	1
-52.7804130516	-0.422978175509	-0.533518730856	52.7804130516	1
-52.7804130516	-0.422978175509	-0.533518730856	52.7804130516	1
-52.7804130516	-0.422978175509	-0.533518730856	52.7804130516	1
-4.73965855537	-0.459054247087	0.0491505041014	4.73965855537	1
-4.73965855537	-0.459054247087	0.0491505041014	4.73965855537	1
-4.73965855537	-0.459054247087	0.0491505041014	4.73965855537	1
-4.73965855537	-0.459054247087	0.0491505041014	4.73965855537	1
-4.73965855537	-0.459054247087	0.0491505041014	4.73965855537	1
-4.73965855537	-0.459054247087	0.0491505041014	4.73965855537	1
-4.73965855537	-0.459054247087	0.0491505041014	4.73965855537	1
-1.10481523733	0.594859436032	0.450846220155	1.10481523733	1
-1.10481523733	0.594859436032	0.450846220155	1.10481523733	1
-1.10481523733	0.594859436032	0.450846220155	1.10481523733	1
-48.1201588121	0.33688947772	0.804004789834	48.1201588121	1
-48.1201588121	0.33688947772	0.804004789834	48.1201588121	1
-48.1201588121	0.33688947772	0.804004789834	48.1201588121	1
-48.1201588121	0.33688947772	0.804004789834	48.1201588121	1
-48.1201588121	0.33688947772	0.804004789834	48.1201588121	1
-48.1201588121	0.33688947772	0.804004789834	48.1201588121	1
-48.1201588121	0.33688947772	0.804004789834	48.1201588121	1
-48.1201588121	0.33688947772	0.804004789834	48.1201588121	1
-48.1201588121	0.33688947772	0.804004789834	48.1201588121	1
-89.6465410015	-0.0994622103975	-0.930520602559	89.6465410015	1
-47.8692411438	-0.866128388473	0.0839441473695	47.8692411438	1
-125.31594191	-0.23282844385	-1.05842776547	125.31594191	1
-125.31594191	-0.23282844385	-1.05842776547	125.31594191	1
-35.8000293289	-0.0159445907081	-0.589388763011	35.8000293289	1
-35.8000293289	-0.0159445907081	-0.589388763011	35.8000293289	1
-35.8000293289	-0.0159445907081	-0.589388763011	35.8000293289	1
-35.8000293289	-0.0159445907081	-0.589388763011	35.8000293289	1
-35.8000293289	-0.0159445907081	-0.589388763011	35.8000293289	1
-35.8000293289	-0.0159445907081	-0.589388763011	35.8000293289	1
-12.7473112671	0.761076224299	0.935470463672	12.7473112671	1
-12.7473112671	0.761076224299	0.935470463672	12.7473112671	1
-4.91668225109	0.989279631	1.20040752646	4.91668225109	1
-4.91668225109	0.989279631	1.20040752646	4.91668225109	1
-4.91668225109	0.989279631	1.20040752646	4.91668225109	1
-4.91668225109	0.989279631	1.20040752646	4.91668225109	1
-4.91668225109	0.989279631	1.20040752646	4.91668225109	1
-4.91668225109	0.989279631	1.20040752646	4.91668225109	1
-4.91668225109	0.989279631	1.20040752646	4.91668225109	1
-4.91668225109	0.989279631	1.20040752646	4.91668225109	1
-4.91668225109	0.989279631	1.20040752646	4.91668225109	1
-1.74659383303	-0.0813407509173	0.0825963160115	1.74659383303	1
-1.74659383303	-0.0813407509173	0.0825963160115	1.74659383303	1
-7.07954696336	0.388743478827	-0.10783627312	7.07954696336	1
-7.07954696336	0.388743478827	-0.10783627312	7.07954696336	1
-7.07954696336	0.388743478827	-0.10783627312	7.07954696336	1
-7.07954696336	0.388743478827	-0.10783627312	7.07954696336	1
-7.07954696336	0.388743478827	-0.10783627312	7.07954696336	1
-7.07954696336	0.388743478827	-0.10783627312	7.07954696336	1
-7.07954696336	0.388743478827	-0.10783627312	7.07954696336	1
-7.07954696336	0.388743478827	-0.10783627312	7.07954696336	1
-7.07954696336	0.388743478827	-0.10783627312	7.07954696336	1
-1.89135423293	0.671352174957	0.317171807831	1.89135423293	1
-1.89135423293	0.671352174957	0.317171807831	1.89135423293	1
-1.89135423293	0.671352174957	0.317171807831	1.89135423293	1
-1.89135423293	0.671352174957	0.317171807831	1.89135423293	1
-1.89135423293	0.671352174957	0.317171807831	1.89135423293	1
-1.89135423293	0.671352174957	0.317171807831	1.89135423293	1
-1.89135423293	0.671352174957	0.317171807831	1.89135423293	1
-1.89135423293	0.671352174957	0.317171807831	1.89135423293	1
-1.89135423293	0.671352174957	0.317171807831	1.89135423293	1
-1.89135423293	0.671352174957	0.317171807831	1.89135423293	1
-1.89135423293	0.671352174957	0.317171807831	1.89135423293	1
-1.89135423293	0.671352174957	0.317171807831	1.89135423293	1
-1.01325551367	1.8315295842	3.41122927585	1.01325551367	1
-1.01325551367	1.8315295842	3.41122927585	1.01325551367	1
-1.01325551367	1.8315295842	3.41122927585	1.01325551367	1
-1.01325551367	1.8315295842	3.41122927585	1.01325551367	1
-0.863957648545	1.42059934735	2.10099121647	0.863957648545	1
-0.863957648545	1.42059934735	2.10099121647	0.863957648545	1
-0.863957648545	1.42059934735	2.10099121647	0.863957648545	1
-0.863957648545	1.42059934735	2.10099121647	0.863957648545	1
-0.863957648545	1.42059934735	2.10099121647	0.863957648545	1
-0.863957648545	1.42059934735	2.10099121647	0.863957648545	1
-0.863957648545	1.42059934735	2.10099121647	0.863957648545	1
-0.863957648545	1.42059934735	2.10099121647	0.863957648545	1
-0.863957648545	1.42059934735	2.10099121647	0.863957648545	1
-0.863957648545	1.42059934735	2.10099121647	0.863957648545	1
-0.863957648545	1.42059934735	2.10099121647	0.863957648545	1
-0.863957648545	1.42059934735	2.10099121647	0.863957648545	1
-0.863957648545	1.42059934735	2.10099121647	0.863957648545	1
-0.863957648545	1.42059934735	2.10099121647	0.863957648545	1
-0.863957648545	1.42059934735	2.10099121647	0.863957648545	1
-8.42266312662	1.46270898336	1.85301166216	8.42266312662	1
-8.42266312662	1.46270898336	1.85301166216	8.42266312662	1
-8.42266312662	1.46270898336	1.85301166216	8.42266312662	1
-8.42266312662	1.46270898336	1.85301166216	8.42266312662	1
-51.3553724596	0.736382754915	-0.173882033256	51.3553724596	1
-51.3553724596	0.736382754915	-0.173882033256	51.3553724596	1
-66.2594679216	-0.737920080968	-0.250704120244	66.2594679216	1
-66.2594679216	-0.737920080968	-0.250704120244	66.2594679216	1
-161.650084602	1.5854325771	1.2435281383	161.650084602	1
-161.650084602	1.5854325771	1.2435281383	161.650084602	1
-93.9654617952	1.63462360338	1.70471610892	93.9654617952	1
-177.609577146	1.53647771672	1.02914157229	177.609577146	1
-177.609577146	1.53647771672	1.02914157229	177.609577146	1
-177.609577146	1.53647771672	1.02914157229	177.609577146	1
-177.609577146	1.53647771672	1.02914157229	177.609577146	1
-177.609577146	1.53647771672	1.02914157229	177.609577146	1
-177.609577146	1.53647771672	1.02914157229	177.609577146	1
-177.609577146	1.53647771672	1.02914157229	177.609577146	1
-177.609577146	1.53647771672	1.02914157229	177.609577146	1
-177.609577146	1.53647771672	1.02914157229	177.609577146	1
-8.46174969012	1.73401397203	3.28828221949	8.46174969012	1
-8.46174969012	1.73401397203	3.28828221949	8.46174969012	1
-8.46174969012	1.73401397203	3.28828221949	8.46174969012	1
-8.46174969012	1.73401397203	3.28828221949	8.46174969012	1
-8.46174969012	1.73401397203	3.28828221949	8.46174969012	1
-8.46174969012	1.73401397203	3.28828221949	8.46174969012	1
-8.46174969012	1.73401397203	3.28828221949	8.46174969012	1
-8.46174969012	1.73401397203	3.28828221949	8.46174969012	1
-8.46174969012	1.73401397203	3.28828221949	8.46174969012	1
-8.46174969012	1.73401397203	3.28828221949	8.46174969012	1
-128.894653075	2.01655993722	2.93575645126	128.894653075	1
-12.6310813514	2.04283607382	3.83342086517	12.6310813514	1
-12.6310813514	2.04283607382	3.83342086517	12.6310813514	1
-12.6310813514	2.04283607382	3.83342086517	12.6310813514	1
-12.6310813514	2.04283607382	3.83342086517	12.6310813514	1
-12.6310813514	2.04283607382	3.83342086517	12.6310813514	1
-12.6310813514	2.04283607382	3.83342086517	12.6310813514	1
-12.6310813514	2.04283607382	3.83342086517	12.6310813514	1
-12.6310813514	2.04283607382	3.83342086517	12.6310813514	1
-12.6310813514	2.04283607382	3.83342086517	12.6310813514	1
-12.6310813514	2.04283607382	3.83342086517	12.6310813514	1
-12.6310813514	2.04283607382	3.83342086517	12.6310813514	1
-12.6310813514	2.04283607382	3.83342086517	12.6310813514	1
-12.6310813514	2.04283607382	3.83342086517	12.6310813514	1
-12.6310813514	2.04283607382	3.83342086517	12.6310813514	1
-12.6310813514	2.04283607382	3.83342086517	12.6310813514	1
-12.6310813514	2.04283607382	3.83342086517	12.6310813514	1
-12.6310813514	2.04283607382	3.83342086517	12.6310813514	1
-12.6310813514	2.04283607382	3.83342086517	12.6310813514	1
-12.6310813514	2.04283607382	3.83342086517	12.6310813514	1
-12.6310813514	2.04283607382	3.83342086517	12.6310813514	1
-204.671679489	2.22630664604	3.53107167575	204.671679489	1
-204.671679489	2.22630664604	3.53107167575	204.671679489	1
-204.671679489	2.22630664604	3.53107167575	204.671679489	1
-204.671679489	2.22630664604	3.53107167575	204.671679489	1
-204.671679489	2.22630664604	3.53107167575	204.671679489	1
-204.671679489	2.22630664604	3.53107167575	204.671679489	1
-204.671679489	2.22630664604	3.53107167575	204.671679489	1
-204.671679489	2.22630664604	3.53107167575	204.671679489	1
-204.671679489	2.22630664604	3.53107167575	204.671679489	1
-141.785363954	1.53707652259	3.55212898492	141.785363954	1
-141.785363954	1.53707652259	3.55212898492	141.785363954	1
-146.006037173	1.63458261409	3.87852242113	146.006037173	1
-146.006037173	1.63458261409	3.87852242113	146.006037173	1
-146.006037173	1.63458261409	3.87852242113	146.006037173	1
-146.006037173	1.63458261409	3.87852242113	146.006037173	1
-146.006037173	1.63458261409	3.87852242113	146.006037173	1
-146.006037173	1.63458261409	3.87852242113	146.006037173	1
-146.006037173	1.63458261409	3.87852242113	146.006037173	1
-146.006037173	1.63458261409	3.87852242113	146.006037173	1
-198.019136558	1.98328835053	2.52967956709	198.019136558	1
-198.019136558	1.98328835053	2.52967956709	198.019136558	1
-198.019136558	1.98328835053	2.52967956709	198.019136558	1
-320.907388757	1.93487618514	1.95479812963	320.907388757	1
-320.907388757	1.93487618514	1.95479812963	320.907388757	1
-320.907388757	1.93487618514	1.95479812963	320.907388757	1
-320.907388757	1.93487618514	1.95479812963	320.907388757	1
-320.907388757	1.93487618514	1.95479812963	320.907388757	1
-320.907388757	1.93487618514	1.95479812963	320.907388757	1
-131.846358978	0.432815680105	1.33417142877	131.846358978	1
-213.742937211	1.83242665761	1.89816420594	213.742937211	1
-213.742937211	1.83242665761	1.89816420594	213.742937211	1
-88.9823129273	0.804121113803	-0.296490206605	88.9823129273	1
-88.9823129273	0.804121113803	-0.296490206605	88.9823129273	1
-88.9823129273	0.804121113803	-0.296490206605	88.9823129273	1
-88.9823129273	0.804121113803	-0.296490206605	88.9823129273	1
-1.81667588591	-0.339677801196	0.100569096224	1.81667588591	1
-36.6793868374	0.478607288527	0.832451516511	36.6793868374	1
-36.6793868374	0.478607288527	0.832451516511	36.6793868374	1
-36.6793868374	0.478607288527	0.832451516511	36.6793868374	1
-19.1291691543	1.53362996657	2.78612233962	19.1291691543	1
-0.44974685887	1.45788584741	2.07643242884	0.44974685887	1
-67.4943092076	0.89377943932	1.62032221788	67.4943092076	1
-67.4943092076	0.89377943932	1.62032221788	67.4943092076	1
-67.4943092076	0.89377943932	1.62032221788	67.4943092076	1
-174.163163351	-1.27128743905	2.91618873996	174.163163351	1
-174.163163351	-1.27128743905	2.91618873996	174.163163351	1
-174.163163351	-1.27128743905	2.91618873996	174.163163351	1
-174.163163351	-1.27128743905	2.91618873996	174.163163351	1
-174.163163351	-1.27128743905	2.91618873996	174.163163351	1
-174.163163351	-1.27128743905	2.91618873996	174.163163351	1
-133.101068786	-0.543168410052	1.43835908415	133.101068786	1
-133.101068786	-0.543168410052	1.43835908415	133.101068786	1
-17.0974141572	-0.140371850548	-0.377749718264	17.0974141572	1
-17.0974141572	-0.140371850548	-0.377749718264	17.0974141572	1
-17.0974141572	-0.140371850548	-0.377749718264	17.0974141572	1
-43.4820941581	-0.479996130874	-0.412189938994	43.4820941581	1
-43.4820941581	-0.479996130874	-0.412189938994	43.4820941581	1
-43.4820941581	-0.479996130874	-0.412189938994	43.4820941581	1
-56.1897108907	-0.499757504202	-0.48468398211	56.1897108907	1
-21.5775905964	-0.375934197816	0.584997521714	21.5775905964	1
-21.5775905964	-0.375934197816	0.584997521714	21.5775905964	1
-21.5775905964	-0.375934197816	0.584997521714	21.5775905964	1
-21.5775905964	-0.375934197816	0.584997521714	21.5775905964	1
-21.5775905964	-0.375934197816	0.584997521714	21.5775905964	1
-2.40813312886	-0.522693138833	0.303131140928	2.40813312886	1
-18.1036125506	-0.237928220294	0.463686566309	18.1036125506	1
-18.1036125506	-0.237928220294	0.463686566309	18.1036125506	1
-18.1036125506	-0.237928220294	0.463686566309	18.1036125506	1
-18.1036125506	-0.237928220294	0.463686566309	18.1036125506	1
-18.1036125506	-0.237928220294	0.463686566309	18.1036125506	1
-18.1036125506	-0.237928220294	0.463686566309	18.1036125506	1
-18.1036125506	-0.237928220294	0.463686566309	18.1036125506	1
-18.1036125506	-0.237928220294	0.463686566309	18.1036125506	1
-18.1036125506	-0.237928220294	0.463686566309	18.1036125506	1
-18.1036125506	-0.237928220294	0.463686566309	18.1036125506	1
-18.1036125506	-0.237928220294	0.463686566309	18.1036125506	1
-18.1036125506	-0.237928220294	0.463686566309	18.1036125506	1
-18.1036125506	-0.237928220294	0.463686566309	18.1036125506	1
-66.4215216053	-1.17612330835	2.16867044789	66.4215216053	1
-63.7377978728	-1.70403286012	2.15255554368	63.7377978728	1
-96.1598184907	-1.48740954092	1.26384820139	96.1598184907	1
-17.4048326392	-1.50204670838	1.92230910169	17.4048326392	1
-20.470876209	-0.986863433459	0.567411430254	20.470876209	1
-20.470876209	-0.986863433459	0.567411430254	20.470876209	1
-12.8762820486	-1.24231271808	1.8234893452	12.8762820486	1
-12.8762820486	-1.24231271808	1.8234893452	12.8762820486	1
-12.8762820486	-1.24231271808	1.8234893452	12.8762820486	1
-12.8762820486	-1.24231271808	1.8234893452	12.8762820486	1
-12.8762820486	-1.24231271808	1.8234893452	12.8762820486	1
-12.8762820486	-1.24231271808	1.8234893452	12.8762820486	1
-12.8762820486	-1.24231271808	1.8234893452	12.8762820486	1
-27.7809524422	-1.20563490943	0.974847616696	27.7809524422	1
-5.0504375946	-0.897823061982	0.926448421594	5.0504375946	1
-5.0504375946	-0.897823061982	0.926448421594	5.0504375946	1
-5.0504375946	-0.897823061982	0.926448421594	5.0504375946	1
-5.0504375946	-0.897823061982	0.926448421594	5.0504375946	1
-5.0504375946	-0.897823061982	0.926448421594	5.0504375946	1
-5.0504375946	-0.897823061982	0.926448421594	5.0504375946	1
-58.517956642	0.640752811495	-0.353562120587	58.517956642	1
-58.517956642	0.640752811495	-0.353562120587	58.517956642	1
-5.89158932501	-0.161675231528	-0.186983149847	5.89158932501	1
-5.89158932501	-0.161675231528	-0.186983149847	5.89158932501	1
-28.1045496837	0.303379024743	-0.433501545438	28.1045496837	1
-24.9865843727	1.00361664212	0.507380669448	24.9865843727	1
-105.007050136	0.589104668913	1.37094965403	105.007050136	1
-105.007050136	0.589104668913	1.37094965403	105.007050136	1
-25.3072688468	1.46603001208	2.65014403499	25.3072688468	1
-25.3072688468	1.46603001208	2.65014403499	25.3072688468	1
-5.58585906227	2.05625908748	4.01677353219	5.58585906227	1
-5.58585906227	2.05625908748	4.01677353219	5.58585906227	1
-5.58585906227	2.05625908748	4.01677353219	5.58585906227	1
-5.58585906227	2.05625908748	4.01677353219	5.58585906227	1
-5.58585906227	2.05625908748	4.01677353219	5.58585906227	1
-5.58585906227	2.05625908748	4.01677353219	5.58585906227	1
-5.58585906227	2.05625908748	4.01677353219	5.58585906227	1
-5.58585906227	2.05625908748	4.01677353219	5.58585906227	1
-5.58585906227	2.05625908748	4.01677353219	5.58585906227	1
-5.58585906227	2.05625908748	4.01677353219	5.58585906227	1
-5.58585906227	2.05625908748	4.01677353219	5.58585906227	1
-5.58585906227	2.05625908748	4.01677353219	5.58585906227	1
-5.58585906227	2.05625908748	4.01677353219	5.58585906227	1
-5.58585906227	2.05625908748	4.01677353219	5.58585906227	1
-5.58585906227	2.05625908748	4.01677353219	5.58585906227	1
-5.58585906227	2.05625908748	4.01677353219	5.58585906227	1
-5.58585906227	2.05625908748	4.01677353219	5.58585906227	1
-5.58585906227	2.05625908748	4.01677353219	5.58585906227	1
-5.58585906227	2.05625908748	4.01677353219	5.58585906227	1
-39.2019260801	1.63557034803	2.05221014682	39.2019260801	1
-114.830092643	1.56695184563	3.52542527105	114.830092643	1
-114.830092643	1.56695184563	3.52542527105	114.830092643	1
-114.830092643	1.56695184563	3.52542527105	114.830092643	1
-114.830092643	1.56695184563	3.52542527105	114.830092643	1
-114.830092643	1.56695184563	3.52542527105	114.830092643	1
-114.830092643	1.56695184563	3.52542527105	114.830092643	1
-22.9767354977	2.27808679168	5.65166676414	22.9767354977	1
-22.9767354977	2.27808679168	5.65166676414	22.9767354977	1
-22.9767354977	2.27808679168	5.65166676414	22.9767354977	1
-22.9767354977	2.27808679168	5.65166676414	22.9767354977	1
-22.9767354977	2.27808679168	5.65166676414	22.9767354977	1
-22.9767354977	2.27808679168	5.65166676414	22.9767354977	1
-22.9767354977	2.27808679168	5.65166676414	22.9767354977	1
-11.2737325301	2.48722176428	5.88524214017	11.2737325301	1
-11.2737325301	2.48722176428	5.88524214017	11.2737325301	1
-11.2737325301	2.48722176428	5.88524214017	11.2737325301	1
-11.2737325301	2.48722176428	5.88524214017	11.2737325301	1
-11.2737325301	2.48722176428	5.88524214017	11.2737325301	1
-11.2737325301	2.48722176428	5.88524214017	11.2737325301	1
-11.2737325301	2.48722176428	5.88524214017	11.2737325301	1
-17.0235466795	2.3314291871	5.82608533163	17.0235466795	1
-17.0235466795	2.3314291871	5.82608533163	17.0235466795	1
-17.0235466795	2.3314291871	5.82608533163	17.0235466795	1
-17.0235466795	2.3314291871	5.82608533163	17.0235466795	1
-17.0235466795	2.3314291871	5.82608533163	17.0235466795	1
-17.0235466795	2.3314291871	5.82608533163	17.0235466795	1
-17.0235466795	2.3314291871	5.82608533163	17.0235466795	1
-17.0235466795	2.3314291871	5.82608533163	17.0235466795	1
-17.0235466795	2.3314291871	5.82608533163	17.0235466795	1
-17.0235466795	2.3314291871	5.82608533163	17.0235466795	1
-17.0235466795	2.3314291871	5.82608533163	17.0235466795	1
-17.0235466795	2.3314291871	5.82608533163	17.0235466795	1
-17.0235466795	2.3314291871	5.82608533163	17.0235466795	1
-17.0235466795	2.3314291871	5.82608533163	17.0235466795	1
-17.0235466795	2.3314291871	5.82608533163	17.0235466795	1
-17.0235466795	2.3314291871	5.82608533163	17.0235466795	1
-17.0235466795	2.3314291871	5.82608533163	17.0235466795	1
-17.0235466795	2.3314291871	5.82608533163	17.0235466795	1
-17.0235466795	2.3314291871	5.82608533163	17.0235466795	1
-17.0235466795	2.3314291871	5.82608533163	17.0235466795	1
-17.0235466795	2.3314291871	5.82608533163	17.0235466795	1
-17.0235466795	2.3314291871	5.82608533163	17.0235466795	1
-1.69270914299	2.30104153761	5.29476758114	1.69270914299	1
-1.69270914299	2.30104153761	5.29476758114	1.69270914299	1
-1.69270914299	2.30104153761	5.29476758114	1.69270914299	1
-1.69270914299	2.30104153761	5.29476758114	1.69270914299	1
-1.69270914299	2.30104153761	5.29476758114	1.69270914299	1
-1.69270914299	2.30104153761	5.29476758114	1.69270914299	1
-1.69270914299	2.30104153761	5.29476758114	1.69270914299	1
-1.69270914299	2.30104153761	5.29476758114	1.69270914299	1
-1.69270914299	2.30104153761	5.29476758114	1.69270914299	1
-1.69270914299	2.30104153761	5.29476758114	1.69270914299	1
-1.69270914299	2.30104153761	5.29476758114	1.69270914299	1
-1.69270914299	2.30104153761	5.29476758114	1.69270914299	1
-1.69270914299	2.30104153761	5.29476758114	1.69270914299	1
-1.69270914299	2.30104153761	5.29476758114	1.69270914299	1
-1.69270914299	2.30104153761	5.29476758114	1.69270914299	1
-1.69270914299	2.30104153761	5.29476758114	1.69270914299	1
-1.69270914299	2.30104153761	5.29476758114	1.69270914299	1
-1.69270914299	2.30104153761	5.29476758114	1.69270914299	1
-1.69270914299	2.30104153761	5.29476758114	1.69270914299	1
-1.69270914299	2.30104153761	5.29476758114	1.69270914299	1
-1.69270914299	2.30104153761	5.29476758114	1.69270914299	1
-1.69270914299	2.30104153761	5.29476758114	1.69270914299	1
-1.69270914299	2.30104153761	5.29476758114	1.69270914299	1
-1.69270914299	2.30104153761	5.29476758114	1.69270914299	1
-1.69270914299	2.30104153761	5.29476758114	1.69270914299	1
-1.69270914299	2.30104153761	5.29476758114	1.69270914299	1
-1.69270914299	2.30104153761	5.29476758114	1.69270914299	1
-1.69270914299	2.30104153761	5.29476758114	1.69270914299	1
-1.69270914299	2.30104153761	5.29476758114	1.69270914299	1
-1.69270914299	2.30104153761	5.29476758114	1.69270914299	1
-1.69270914299	2.30104153761	5.29476758114	1.69270914299	1
-23.9982518616	2.56679261934	6.12427553027	23.9982518616	1
-23.9982518616	2.56679261934	6.12427553027	23.9982518616	1
-23.9982518616	2.56679261934	6.12427553027	23.9982518616	1
-23.9982518616	2.56679261934	6.12427553027	23.9982518616	1
-23.9982518616	2.56679261934	6.12427553027	23.9982518616	1
-23.9982518616	2.56679261934	6.12427553027	23.9982518616	1
-23.9982518616	2.56679261934	6.12427553027	23.9982518616	1
-23.9982518616	2.56679261934	6.12427553027	23.9982518616	1
-23.9982518616	2.56679261934	6.12427553027	23.9982518616	1
-23.9982518616	2.56679261934	6.12427553027	23.9982518616	1
-23.9982518616	2.56679261934	6.12427553027	23.9982518616	1
-23.9982518616	2.56679261934	6.12427553027	23.9982518616	1
-23.9982518616	2.56679261934	6.12427553027	23.9982518616	1
-23.9982518616	2.56679261934	6.12427553027	23.9982518616	1
-23.9982518616	2.56679261934	6.12427553027	23.9982518616	1
-23.9982518616	2.56679261934	6.12427553027	23.9982518616	1
-23.9982518616	2.56679261934	6.12427553027	23.9982518616	1
-23.9982518616	2.56679261934	6.12427553027	23.9982518616	1
-18.4962219244	2.02965058195	4.53704634927	18.4962219244	1
-5.04360403695	1.83398565313	3.15498306591	5.04360403695	1
-5.04360403695	1.83398565313	3.15498306591	5.04360403695	1
-5.04360403695	1.83398565313	3.15498306591	5.04360403695	1
-5.04360403695	1.83398565313	3.15498306591	5.04360403695	1
-5.04360403695	1.83398565313	3.15498306591	5.04360403695	1
-105.958656951	1.11226926447	2.26644390553	105.958656951	1
-105.958656951	1.11226926447	2.26644390553	105.958656951	1
-105.958656951	1.11226926447	2.26644390553	105.958656951	1
-105.958656951	1.11226926447	2.26644390553	105.958656951	1
-105.958656951	1.11226926447	2.26644390553	105.958656951	1
-64.6664950865	-0.754537984386	1.35410837716	64.6664950865	1
-24.0346462454	-1.30043282452	2.12405341267	24.0346462454	1
-24.0346462454	-1.30043282452	2.12405341267	24.0346462454	1
-24.0346462454	-1.30043282452	2.12405341267	24.0346462454	1
-24.0346462454	-1.30043282452	2.12405341267	24.0346462454	1
-24.0346462454	-1.30043282452	2.12405341267	24.0346462454	1
-24.0346462454	-1.30043282452	2.12405341267	24.0346462454	1
-24.0346462454	-1.30043282452	2.12405341267	24.0346462454	1
-38.0408678063	-0.106278942335	0.61806547248	38.0408678063	1
-18.2122467893	-0.287968571217	-0.323932600106	18.2122467893	1
-18.2122467893	-0.287968571217	-0.323932600106	18.2122467893	1
-43.6235091531	-0.846915110592	0.0831326180383	43.6235091531	1
-47.0821313639	-1.38921263007	1.28668708671	47.0821313639	1
-47.0821313639	-1.38921263007	1.28668708671	47.0821313639	1
-47.0821313639	-1.38921263007	1.28668708671	47.0821313639	1
-47.0821313639	-1.38921263007	1.28668708671	47.0821313639	1
-47.0821313639	-1.38921263007	1.28668708671	47.0821313639	1
-58.414107788	0.754535898922	1.33322137369	58.414107788	1
-116.758306981	1.00179403183	-0.0769562815886	116.758306981	1
-116.758306981	1.00179403183	-0.0769562815886	116.758306981	1
-116.758306981	1.00179403183	-0.0769562815886	116.758306981	1
-65.3071266856	0.0851699979292	-0.795679522947	65.3071266856	1
-65.3071266856	0.0851699979292	-0.795679522947	65.3071266856	1
-3.69109478669	-0.596562158606	0.249018076054	3.69109478669	1
-3.69109478669	-0.596562158606	0.249018076054	3.69109478669	1
-3.69109478669	-0.596562158606	0.249018076054	3.69109478669	1
-3.69109478669	-0.596562158606	0.249018076054	3.69109478669	1
-8.82785126079	-0.12285042714	0.290175090947	8.82785126079	1
-34.1498566145	-0.313961653264	0.667987070451	34.1498566145	1
-36.1690510844	0.244132846036	0.656239061263	36.1690510844	1
-36.1690510844	0.244132846036	0.656239061263	36.1690510844	1
-96.891306636	0.168927518381	1.00935568025	96.891306636	1
-5.1690991508	0.0268910051781	-0.204755778719	5.1690991508	1
-5.1690991508	0.0268910051781	-0.204755778719	5.1690991508	1
-5.1690991508	0.0268910051781	-0.204755778719	5.1690991508	1
-5.1690991508	0.0268910051781	-0.204755778719	5.1690991508	1
-5.1690991508	0.0268910051781	-0.204755778719	5.1690991508	1
-5.1690991508	0.0268910051781	-0.204755778719	5.1690991508	1
-5.1690991508	0.0268910051781	-0.204755778719	5.1690991508	1
-5.1690991508	0.0268910051781	-0.204755778719	5.1690991508	1
-5.1690991508	0.0268910051781	-0.204755778719	5.1690991508	1
-5.1690991508	0.0268910051781	-0.204755778719	5.1690991508	1
-5.1690991508	0.0268910051781	-0.204755778719	5.1690991508	1
-82.6151039453	-0.361401202943	-0.768064254787	82.6151039453	1
-36.1516252646	-0.114910770684	0.604039481119	36.1516252646	1
-36.1516252646	-0.114910770684	0.604039481119	36.1516252646	1
-36.1516252646	-0.114910770684	0.604039481119	36.1516252646	1
-16.7428107154	-0.22475480106	0.440934832693	16.7428107154	1
-16.7428107154	-0.22475480106	0.440934832693	16.7428107154	1
-16.7428107154	-0.22475480106	0.440934832693	16.7428107154	1
-66.0681441833	-0.0584325178262	0.809316740253	66.0681441833	1
-19.7314458489	-0.94866110131	1.29913410889	19.7314458489	1
-19.7314458489	-0.94866110131	1.29913410889	19.7314458489	1
-19.7314458489	-0.94866110131	1.29913410889	19.7314458489	1
-19.7314458489	-0.94866110131	1.29913410889	19.7314458489	1
-28.210871258	-0.367245044021	-0.378370907035	28.210871258	1
-23.4629054918	-0.725076124663	0.978361256961	23.4629054918	1
-52.6554355447	-1.3146628219	2.41607208875	52.6554355447	1
-52.6554355447	-1.3146628219	2.41607208875	52.6554355447	1
-39.3144270931	-1.95324973546	3.26207745903	39.3144270931	1
-81.2805941291	-1.45382777288	2.98113650931	81.2805941291	1
-81.2805941291	-1.45382777288	2.98113650931	81.2805941291	1
-81.2805941291	-1.45382777288	2.98113650931	81.2805941291	1
-81.2805941291	-1.45382777288	2.98113650931	81.2805941291	1
-81.2805941291	-1.45382777288	2.98113650931	81.2805941291	1
-81.2805941291	-1.45382777288	2.98113650931	81.2805941291	1
-81.2805941291	-1.45382777288	2.98113650931	81.2805941291	1
-52.7930833728	0.790452494057	1.35110140584	52.7930833728	1
-96.8706606693	0.817834580413	1.65291374678	96.8706606693	1
-96.8706606693	0.817834580413	1.65291374678	96.8706606693	1
-96.8706606693	0.817834580413	1.65291374678	96.8706606693	1
-96.8706606693	0.817834580413	1.65291374678	96.8706606693	1
-14.9094751193	0.103201867353	-0.364918652187	14.9094751193	1
-2.96308968641	1.12153275601	1.08612901136	2.96308968641	1
-2.96308968641	1.12153275601	1.08612901136	2.96308968641	1
-2.96308968641	1.12153275601	1.08612901136	2.96308968641	1
-0.525227841437	1.32068751154	1.67922416824	0.525227841437	1
-0.525227841437	1.32068751154	1.67922416824	0.525227841437	1
-0.525227841437	1.32068751154	1.67922416824	0.525227841437	1
-15.6787280044	1.49939888122	1.8553951623	15.6787280044	1
-15.6787280044	1.49939888122	1.8553951623	15.6787280044	1
-15.6787280044	1.49939888122	1.8553951623	15.6787280044	1
-15.6787280044	1.49939888122	1.8553951623	15.6787280044	1
-15.6787280044	1.49939888122	1.8553951623	15.6787280044	1
-37.5627051539	0.129059193626	-0.590008106763	37.5627051539	1
-72.8535584642	0.117238052982	-0.835221020394	72.8535584642	1
-72.8535584642	0.117238052982	-0.835221020394	72.8535584642	1
-72.8535584642	0.117238052982	-0.835221020394	72.8535584642	1
-72.8535584642	0.117238052982	-0.835221020394	72.8535584642	1
-68.9246057611	0.870837568412	-0.0717498912609	68.9246057611	1
-68.9246057611	0.870837568412	-0.0717498912609	68.9246057611	1
-68.9246057611	0.870837568412	-0.0717498912609	68.9246057611	1
-68.9246057611	0.870837568412	-0.0717498912609	68.9246057611	1
-68.9246057611	0.870837568412	-0.0717498912609	68.9246057611	1
-68.9246057611	0.870837568412	-0.0717498912609	68.9246057611	1
-20.9904203044	0.352980551522	-0.328966039639	20.9904203044	1
-20.9904203044	0.352980551522	-0.328966039639	20.9904203044	1
-20.9904203044	0.352980551522	-0.328966039639	20.9904203044	1
-20.9904203044	0.352980551522	-0.328966039639	20.9904203044	1
-20.9904203044	0.352980551522	-0.328966039639	20.9904203044	1
-20.9904203044	0.352980551522	-0.328966039639	20.9904203044	1
-20.9904203044	0.352980551522	-0.328966039639	20.9904203044	1
-20.9904203044	0.352980551522	-0.328966039639	20.9904203044	1
-7.41213009832	1.00940551703	0.746648847959	7.41213009832	1
-7.41213009832	1.00940551703	0.746648847959	7.41213009832	1
-1.16057287712	-0.0706380679203	-0.00697145253088	1.16057287712	1
-1.16057287712	-0.0706380679203	-0.00697145253088	1.16057287712	1
-1.16057287712	-0.0706380679203	-0.00697145253088	1.16057287712	1
-14.3274453044	-1.0417451723	0.766505503532	14.3274453044	1
-14.3274453044	-1.0417451723	0.766505503532	14.3274453044	1
-4.07241064328	-0.921774301691	0.788089118821	4.07241064328	1
-4.07241064328	-0.921774301691	0.788089118821	4.07241064328	1
-75.5437372454	-1.39282062731	2.77552183825	75.5437372454	1
-14.2661628665	-1.77847696462	3.41883630099	14.2661628665	1
-14.2661628665	-1.77847696462	3.41883630099	14.2661628665	1
-14.2661628665	-1.77847696462	3.41883630099	14.2661628665	1
-14.2661628665	-1.77847696462	3.41883630099	14.2661628665	1
-14.2661628665	-1.77847696462	3.41883630099	14.2661628665	1
-14.2661628665	-1.77847696462	3.41883630099	14.2661628665	1
-14.2661628665	-1.77847696462	3.41883630099	14.2661628665	1
-14.2661628665	-1.77847696462	3.41883630099	14.2661628665	1
-14.2661628665	-1.77847696462	3.41883630099	14.2661628665	1
-14.2661628665	-1.77847696462	3.41883630099	14.2661628665	1
-14.2661628665	-1.77847696462	3.41883630099	14.2661628665	1
-14.2661628665	-1.77847696462	3.41883630099	14.2661628665	1
-14.2661628665	-1.77847696462	3.41883630099	14.2661628665	1
-14.2661628665	-1.77847696462	3.41883630099	14.2661628665	1
-14.2661628665	-1.77847696462	3.41883630099	14.2661628665	1
-44.2522163476	1.88143289011	2.88043175644	44.2522163476	1
-44.2522163476	1.88143289011	2.88043175644	44.2522163476	1
-44.2522163476	1.88143289011	2.88043175644	44.2522163476	1
-44.2522163476	1.88143289011	2.88043175644	44.2522163476	1
-44.2522163476	1.88143289011	2.88043175644	44.2522163476	1
-44.2522163476	1.88143289011	2.88043175644	44.2522163476	1
-44.2522163476	1.88143289011	2.88043175644	44.2522163476	1
-44.2522163476	1.88143289011	2.88043175644	44.2522163476	1
-187.937992868	1.95899550992	5.20520982569	187.937992868	1
-12.9995300921	1.92184925455	4.04206909995	12.9995300921	1
-12.9995300921	1.92184925455	4.04206909995	12.9995300921	1
-12.9995300921	1.92184925455	4.04206909995	12.9995300921	1
-12.9995300921	1.92184925455	4.04206909995	12.9995300921	1
-12.9995300921	1.92184925455	4.04206909995	12.9995300921	1
-12.9995300921	1.92184925455	4.04206909995	12.9995300921	1
-12.9995300921	1.92184925455	4.04206909995	12.9995300921	1
-12.9995300921	1.92184925455	4.04206909995	12.9995300921	1
-12.9995300921	1.92184925455	4.04206909995	12.9995300921	1
-41.3697168819	2.5816717133	7.28847114593	41.3697168819	1
-41.3697168819	2.5816717133	7.28847114593	41.3697168819	1
-4.99700696539	2.81211183816	8.03886445877	4.99700696539	1
-4.99700696539	2.81211183816	8.03886445877	4.99700696539	1
-4.99700696539	2.81211183816	8.03886445877	4.99700696539	1
-4.99700696539	2.81211183816	8.03886445877	4.99700696539	1
-4.99700696539	2.81211183816	8.03886445877	4.99700696539	1
-4.99700696539	2.81211183816	8.03886445877	4.99700696539	1
-4.99700696539	2.81211183816	8.03886445877	4.99700696539	1
-4.99700696539	2.81211183816	8.03886445877	4.99700696539	1
-4.99700696539	2.81211183816	8.03886445877	4.99700696539	1
-4.99700696539	2.81211183816	8.03886445877	4.99700696539	1
-4.99700696539	2.81211183816	8.03886445877	4.99700696539	1
-4.99700696539	2.81211183816	8.03886445877	4.99700696539	1
-4.99700696539	2.81211183816	8.03886445877	4.99700696539	1
-4.99700696539	2.81211183816	8.03886445877	4.99700696539	1
-8.81954812239	2.67988489392	6.93688439488	8.81954812239	1
-8.81954812239	2.67988489392	6.93688439488	8.81954812239	1
-2.36362760878	2.49968066276	6.28225389859	2.36362760878	1
-2.36362760878	2.49968066276	6.28225389859	2.36362760878	1
-2.36362760878	2.49968066276	6.28225389859	2.36362760878	1
-2.36362760878	2.49968066276	6.28225389859	2.36362760878	1
-2.36362760878	2.49968066276	6.28225389859	2.36362760878	1
-2.36362760878	2.49968066276	6.28225389859	2.36362760878	1
-2.36362760878	2.49968066276	6.28225389859	2.36362760878	1
-2.36362760878	2.49968066276	6.28225389859	2.36362760878	1
-2.36362760878	2.49968066276	6.28225389859	2.36362760878	1
-2.36362760878	2.49968066276	6.28225389859	2.36362760878	1
-2.36362760878	2.49968066276	6.28225389859	2.36362760878	1
-2.36362760878	2.49968066276	6.28225389859	2.36362760878	1
-2.36362760878	2.49968066276	6.28225389859	2.36362760878	1
-2.36362760878	2.49968066276	6.28225389859	2.36362760878	1
-2.36362760878	2.49968066276	6.28225389859	2.36362760878	1
-2.36362760878	2.49968066276	6.28225389859	2.36362760878	1
-2.36362760878	2.49968066276	6.28225389859	2.36362760878	1
-2.36362760878	2.49968066276	6.28225389859	2.36362760878	1
-2.36362760878	2.49968066276	6.28225389859	2.36362760878	1
-2.36362760878	2.49968066276	6.28225389859	2.36362760878	1
-2.36362760878	2.49968066276	6.28225389859	2.36362760878	1
-2.36362760878	2.49968066276	6.28225389859	2.36362760878	1
-2.36362760878	2.49968066276	6.28225389859	2.36362760878	1
-2.36362760878	2.49968066276	6.28225389859	2.36362760878	1
-2.36362760878	2.49968066276	6.28225389859	2.36362760878	1
-2.36362760878	2.49968066276	6.28225389859	2.36362760878	1
-2.36362760878	2.49968066276	6.28225389859	2.36362760878	1
-2.36362760878	2.49968066276	6.28225389859	2.36362760878	1
-2.36362760878	2.49968066276	6.28225389859	2.36362760878	1
-2.36362760878	2.49968066276	6.28225389859	2.36362760878	1
-2.36362760878	2.49968066276	6.28225389859	2.36362760878	1
-2.36362760878	2.49968066276	6.28225389859	2.36362760878	1
-2.36362760878	2.49968066276	6.28225389859	2.36362760878	1
-18.4271159507	2.56841480273	6.19716492237	18.4271159507	1
-18.4271159507	2.56841480273	6.19716492237	18.4271159507	1
-18.4271159507	2.56841480273	6.19716492237	18.4271159507	1
-18.4271159507	2.56841480273	6.19716492237	18.4271159507	1
-171.897229727	1.95105321137	5.11425050932	171.897229727	1
-171.897229727	1.95105321137	5.11425050932	171.897229727	1
-171.897229727	1.95105321137	5.11425050932	171.897229727	1
-171.897229727	1.95105321137	5.11425050932	171.897229727	1
-171.897229727	1.95105321137	5.11425050932	171.897229727	1
-171.897229727	1.95105321137	5.11425050932	171.897229727	1
-171.897229727	1.95105321137	5.11425050932	171.897229727	1
-171.897229727	1.95105321137	5.11425050932	171.897229727	1
-171.897229727	1.95105321137	5.11425050932	171.897229727	1
-171.897229727	1.95105321137	5.11425050932	171.897229727	1
-171.897229727	1.95105321137	5.11425050932	171.897229727	1
-171.897229727	1.95105321137	5.11425050932	171.897229727	1
-171.897229727	1.95105321137	5.11425050932	171.897229727	1
-171.897229727	1.95105321137	5.11425050932	171.897229727	1
-171.897229727	1.95105321137	5.11425050932	171.897229727	1
-171.897229727	1.95105321137	5.11425050932	171.897229727	1
-171.897229727	1.95105321137	5.11425050932	171.897229727	1
-178.953038122	-0.558354980211	1.6403857687	178.953038122	1
-178.953038122	-0.558354980211	1.6403857687	178.953038122	1
-28.2967428815	1.61944638681	2.09427877486	28.2967428815	1
-65.6184181101	0.88638076919	1.59564314394	65.6184181101	1
-65.6184181101	0.88638076919	1.59564314394	65.6184181101	1
-65.6184181101	0.88638076919	1.59564314394	65.6184181101	1
-65.6184181101	0.88638076919	1.59564314394	65.6184181101	1
-37.2206567264	0.244448180197	-0.545635855001	37.2206567264	1
-39.4033539255	0.176701524608	-0.591075000782	39.4033539255	1
-39.4033539255	0.176701524608	-0.591075000782	39.4033539255	1
-39.4033539255	0.176701524608	-0.591075000782	39.4033539255	1
-76.6880887412	0.185807988036	0.906448802995	76.6880887412	1
-76.6880887412	0.185807988036	0.906448802995	76.6880887412	1
-76.6880887412	0.185807988036	0.906448802995	76.6880887412	1
-6.87842767189	-1.19830031883	1.57895873302	6.87842767189	1
-6.87842767189	-1.19830031883	1.57895873302	6.87842767189	1
-6.87842767189	-1.19830031883	1.57895873302	6.87842767189	1
-6.87842767189	-1.19830031883	1.57895873302	6.87842767189	1
-6.87842767189	-1.19830031883	1.57895873302	6.87842767189	1
-6.87842767189	-1.19830031883	1.57895873302	6.87842767189	1
-6.87842767189	-1.19830031883	1.57895873302	6.87842767189	1
-6.87842767189	-1.19830031883	1.57895873302	6.87842767189	1
-6.87842767189	-1.19830031883	1.57895873302	6.87842767189	1
-6.87842767189	-1.19830031883	1.57895873302	6.87842767189	1
-6.87842767189	-1.19830031883	1.57895873302	6.87842767189	1
-6.87842767189	-1.19830031883	1.57895873302	6.87842767189	1
-6.87842767189	-1.19830031883	1.57895873302	6.87842767189	1
-6.87842767189	-1.19830031883	1.57895873302	6.87842767189	1
-6.87842767189	-1.19830031883	1.57895873302	6.87842767189	1
-6.87842767189	-1.19830031883	1.57895873302	6.87842767189	1
-6.87842767189	-1.19830031883	1.57895873302	6.87842767189	1
-6.87842767189	-1.19830031883	1.57895873302	6.87842767189	1
-6.87842767189	-1.19830031883	1.57895873302	6.87842767189	1
-8.79113914402	-1.60620518708	2.72127521712	8.79113914402	1
-8.79113914402	-1.60620518708	2.72127521712	8.79113914402	1
-8.79113914402	-1.60620518708	2.72127521712	8.79113914402	1
-8.79113914402	-1.60620518708	2.72127521712	8.79113914402	1
-8.79113914402	-1.60620518708	2.72127521712	8.79113914402	1
-8.79113914402	-1.60620518708	2.72127521712	8.79113914402	1
-8.79113914402	-1.60620518708	2.72127521712	8.79113914402	1
-13.3797577437	-1.39840597054	1.6793616608	13.3797577437	1
-13.3797577437	-1.39840597054	1.6793616608	13.3797577437	1
-6.22477636448	-1.38316774905	1.839309414	6.22477636448	1
-6.22477636448	-1.38316774905	1.839309414	6.22477636448	1
-6.22477636448	-1.38316774905	1.839309414	6.22477636448	1
-6.22477636448	-1.38316774905	1.839309414	6.22477636448	1
-6.22477636448	-1.38316774905	1.839309414	6.22477636448	1
-6.22477636448	-1.38316774905	1.839309414	6.22477636448	1
-6.22477636448	-1.38316774905	1.839309414	6.22477636448	1
-6.22477636448	-1.38316774905	1.839309414	6.22477636448	1
-6.22477636448	-1.38316774905	1.839309414	6.22477636448	1
-9.12734644309	-1.39153134712	1.7517538493	9.12734644309	1
-9.12734644309	-1.39153134712	1.7517538493	9.12734644309	1
-12.4676239062	-1.7235954274	2.74606689307	12.4676239062	1
-12.4676239062	-1.7235954274	2.74606689307	12.4676239062	1
-12.4676239062	-1.7235954274	2.74606689307	12.4676239062	1
-12.4676239062	-1.7235954274	2.74606689307	12.4676239062	1
-12.4676239062	-1.7235954274	2.74606689307	12.4676239062	1
-12.4676239062	-1.7235954274	2.74606689307	12.4676239062	1
-12.4676239062	-1.7235954274	2.74606689307	12.4676239062	1
-12.4676239062	-1.7235954274	2.74606689307	12.4676239062	1
-12.4676239062	-1.7235954274	2.74606689307	12.4676239062	1
-5.75595797602	-1.30012696509	1.7585484455	5.75595797602	1
-5.75595797602	-1.30012696509	1.7585484455	5.75595797602	1
-5.75595797602	-1.30012696509	1.7585484455	5.75595797602	1
-5.75595797602	-1.30012696509	1.7585484455	5.75595797602	1
-5.75595797602	-1.30012696509	1.7585484455	5.75595797602	1
-5.75595797602	-1.30012696509	1.7585484455	5.75595797602	1
-5.75595797602	-1.30012696509	1.7585484455	5.75595797602	1
-5.75595797602	-1.30012696509	1.7585484455	5.75595797602	1
-5.75595797602	-1.30012696509	1.7585484455	5.75595797602	1
-5.75595797602	-1.30012696509	1.7585484455	5.75595797602	1
-5.75595797602	-1.30012696509	1.7585484455	5.75595797602	1
-5.75595797602	-1.30012696509	1.7585484455	5.75595797602	1
-4.17822702951	-0.493282181261	0.382910094268	4.17822702951	1
-4.17822702951	-0.493282181261	0.382910094268	4.17822702951	1
-4.17822702951	-0.493282181261	0.382910094268	4.17822702951	1
-4.17822702951	-0.493282181261	0.382910094268	4.17822702951	1
-4.17822702951	-0.493282181261	0.382910094268	4.17822702951	1
-4.17822702951	-0.493282181261	0.382910094268	4.17822702951	1
-4.17822702951	-0.493282181261	0.382910094268	4.17822702951	1
-4.59125804285	1.30526466192	1.91580241264	4.59125804285	1
-4.59125804285	1.30526466192	1.91580241264	4.59125804285	1
-0.652437425562	1.7775408167	3.18153004419	0.652437425562	1
-0.652437425562	1.7775408167	3.18153004419	0.652437425562	1
-0.652437425562	1.7775408167	3.18153004419	0.652437425562	1
-0.652437425562	1.7775408167	3.18153004419	0.652437425562	1
-0.652437425562	1.7775408167	3.18153004419	0.652437425562	1
-0.652437425562	1.7775408167	3.18153004419	0.652437425562	1
-3.70307308476	-0.875718076498	0.723899038606	3.70307308476	1
-92.4685797657	-0.751921992923	-0.380125606782	92.4685797657	1
-2.24781636597	-0.32297882432	0.174852077078	2.24781636597	1
-2.24781636597	-0.32297882432	0.174852077078	2.24781636597	1
-2.24781636597	-0.32297882432	0.174852077078	2.24781636597	1
-2.24781636597	-0.32297882432	0.174852077078	2.24781636597	1
-2.24781636597	-0.32297882432	0.174852077078	2.24781636597	1
-2.24781636597	-0.32297882432	0.174852077078	2.24781636597	1
-9.76769979669	-0.192508848644	0.325947566602	9.76769979669	1
-5.29913282031	-0.465658039551	0.394347390684	5.29913282031	1
-5.29913282031	-0.465658039551	0.394347390684	5.29913282031	1
-145.004882504	1.89983464969	2.40855872112	145.004882504	1
-6.70287672934	1.23738100915	1.2733031703	6.70287672934	1
-6.70287672934	1.23738100915	1.2733031703	6.70287672934	1
-6.70287672934	1.23738100915	1.2733031703	6.70287672934	1
-3.12023556934	1.45571095461	1.94843205317	3.12023556934	1
-55.1977019049	0.0485383476646	0.73918989162	55.1977019049	1
-97.0390151336	-0.874148143997	-0.202956454776	97.0390151336	1
-97.0390151336	-0.874148143997	-0.202956454776	97.0390151336	1
-97.0390151336	-0.874148143997	-0.202956454776	97.0390151336	1
-97.0390151336	-0.874148143997	-0.202956454776	97.0390151336	1
-143.497661376	-0.278296939388	-1.11361595999	143.497661376	1
-125.513257097	-1.21205606474	0.370808238842	125.513257097	1
-125.513257097	-1.21205606474	0.370808238842	125.513257097	1
-110.977227363	0.199599853008	-1.01057213665	110.977227363	1
-110.977227363	0.199599853008	-1.01057213665	110.977227363	1
-110.977227363	0.199599853008	-1.01057213665	110.977227363	1
-104.42623664	0.438801870247	-0.827802335773	104.42623664	1
-59.7929151934	0.582355197667	-0.432992516497	59.7929151934	1
-59.7929151934	0.582355197667	-0.432992516497	59.7929151934	1
-59.7929151934	0.582355197667	-0.432992516497	59.7929151934	1
-88.6879106497	1.41506932106	1.06159373851	88.6879106497	1
-4.09534577156	0.687674961883	0.672841816681	4.09534577156	1
-68.4049081618	-0.344340902509	-0.697503210224	68.4049081618	1
-68.4049081618	-0.344340902509	-0.697503210224	68.4049081618	1
-68.4049081618	-0.344340902509	-0.697503210224	68.4049081618	1
-68.4049081618	-0.344340902509	-0.697503210224	68.4049081618	1
-68.4049081618	-0.344340902509	-0.697503210224	68.4049081618	1
-68.4049081618	-0.344340902509	-0.697503210224	68.4049081618	1
-68.4049081618	-0.344340902509	-0.697503210224	68.4049081618	1
-68.4049081618	-0.344340902509	-0.697503210224	68.4049081618	1
-5.13982692446	0.738196335325	0.319738674885	5.13982692446	1
-5.13982692446	0.738196335325	0.319738674885	5.13982692446	1
-5.13982692446	0.738196335325	0.319738674885	5.13982692446	1
-5.13982692446	0.738196335325	0.319738674885	5.13982692446	1
-5.13982692446	0.738196335325	0.319738674885	5.13982692446	1
-5.13982692446	0.738196335325	0.319738674885	5.13982692446	1
-5.13982692446	0.738196335325	0.319738674885	5.13982692446	1
-5.13982692446	0.738196335325	0.319738674885	5.13982692446	1
-0.819224656321	0.252376794225	0.114712101744	0.819224656321	1
-0.819224656321	0.252376794225	0.114712101744	0.819224656321	1
-3.5635850434	-0.483317533427	0.350358594955	3.5635850434	1
-3.5635850434	-0.483317533427	0.350358594955	3.5635850434	1
-73.179394636	-0.903854975151	-0.017040973264	73.179394636	1
-73.179394636	-0.903854975151	-0.017040973264	73.179394636	1
-73.179394636	-0.903854975151	-0.017040973264	73.179394636	1
-15.4201023531	-0.226243608169	-0.321861131945	15.4201023531	1
-2.04311620418	-0.174996437169	-0.0507703239625	2.04311620418	1
-2.04311620418	-0.174996437169	-0.0507703239625	2.04311620418	1
-2.04311620418	-0.174996437169	-0.0507703239625	2.04311620418	1
-2.04311620418	-0.174996437169	-0.0507703239625	2.04311620418	1
-47.0578961857	-0.476472907103	0.896936305293	47.0578961857	1
-0.0893969126788	0.744021357628	0.538117263681	0.0893969126788	1
-1.89115970452	0.758249174988	0.439563960776	1.89115970452	1
-1.89115970452	0.758249174988	0.439563960776	1.89115970452	1
-1.89115970452	0.758249174988	0.439563960776	1.89115970452	1
-1.89115970452	0.758249174988	0.439563960776	1.89115970452	1
-17.5702696018	1.29066949414	1.24766771577	17.5702696018	1
-17.5702696018	1.29066949414	1.24766771577	17.5702696018	1
-17.5702696018	1.29066949414	1.24766771577	17.5702696018	1
-20.472161451	-0.411455867014	-0.260587237192	20.472161451	1
-20.472161451	-0.411455867014	-0.260587237192	20.472161451	1
-20.472161451	-0.411455867014	-0.260587237192	20.472161451	1
-20.472161451	-0.411455867014	-0.260587237192	20.472161451	1
-20.472161451	-0.411455867014	-0.260587237192	20.472161451	1
-20.472161451	-0.411455867014	-0.260587237192	20.472161451	1
-20.472161451	-0.411455867014	-0.260587237192	20.472161451	1
-20.472161451	-0.411455867014	-0.260587237192	20.472161451	1
-13.9298975493	-0.115632722614	0.369534669465	13.9298975493	1
-13.9298975493	-0.115632722614	0.369534669465	13.9298975493	1
-13.9298975493	-0.115632722614	0.369534669465	13.9298975493	1
-17.9871995629	1.20347770768	1.02473380151	17.9871995629	1
-9.39391448966	1.54744236762	2.09301161402	9.39391448966	1
-9.39391448966	1.54744236762	2.09301161402	9.39391448966	1
-9.39391448966	1.54744236762	2.09301161402	9.39391448966	1
-9.39391448966	1.54744236762	2.09301161402	9.39391448966	1
-9.39391448966	1.54744236762	2.09301161402	9.39391448966	1
-9.39391448966	1.54744236762	2.09301161402	9.39391448966	1
-9.39391448966	1.54744236762	2.09301161402	9.39391448966	1
-9.39391448966	1.54744236762	2.09301161402	9.39391448966	1
-9.39391448966	1.54744236762	2.09301161402	9.39391448966	1
-9.39391448966	1.54744236762	2.09301161402	9.39391448966	1
-9.39391448966	1.54744236762	2.09301161402	9.39391448966	1
-9.39391448966	1.54744236762	2.09301161402	9.39391448966	1
-9.39391448966	1.54744236762	2.09301161402	9.39391448966	1
-0.0306045106844	1.12343073178	1.24969928476	0.0306045106844	1
-0.0306045106844	1.12343073178	1.24969928476	0.0306045106844	1
-0.0306045106844	1.12343073178	1.24969928476	0.0306045106844	1
-0.0306045106844	1.12343073178	1.24969928476	0.0306045106844	1
-0.0306045106844	1.12343073178	1.24969928476	0.0306045106844	1
-0.0306045106844	1.12343073178	1.24969928476	0.0306045106844	1
-0.0306045106844	1.12343073178	1.24969928476	0.0306045106844	1
-183.34370004	-0.0492885557808	1.3524023006	183.34370004	1
-150.411685656	-0.877317244978	1.98165652826	150.411685656	1
-54.5352444328	-1.78806260044	2.51334075506	54.5352444328	1
-54.5352444328	-1.78806260044	2.51334075506	54.5352444328	1
-54.5352444328	-1.78806260044	2.51334075506	54.5352444328	1
-54.5352444328	-1.78806260044	2.51334075506	54.5352444328	1
-30.8823784484	-1.96983876245	3.41055807378	30.8823784484	1
-30.8823784484	-1.96983876245	3.41055807378	30.8823784484	1
-30.8823784484	-1.96983876245	3.41055807378	30.8823784484	1
-30.8823784484	-1.96983876245	3.41055807378	30.8823784484	1
-30.8823784484	-1.96983876245	3.41055807378	30.8823784484	1
-30.8823784484	-1.96983876245	3.41055807378	30.8823784484	1
-30.8823784484	-1.96983876245	3.41055807378	30.8823784484	1
-37.6532397816	-1.99862948917	3.4591558376	37.6532397816	1
-58.8784467453	-2.06575112746	3.56391022884	58.8784467453	1
-58.8784467453	-2.06575112746	3.56391022884	58.8784467453	1
-4.12149727402	-0.970033143904	0.891926897615	4.12149727402	1
-4.12149727402	-0.970033143904	0.891926897615	4.12149727402	1
-4.12149727402	-0.970033143904	0.891926897615	4.12149727402	1
-58.6264265345	-0.0155084719436	-0.758674298577	58.6264265345	1
-17.1930420882	1.03218685529	0.650777263455	17.1930420882	1
-1.56373850113	0.75382049962	0.69084771735	1.56373850113	1
-1.56373850113	0.75382049962	0.69084771735	1.56373850113	1
-15.0748590282	0.0129472862513	-0.375339837325	15.0748590282	1
-15.0748590282	0.0129472862513	-0.375339837325	15.0748590282	1
-15.0748590282	0.0129472862513	-0.375339837325	15.0748590282	1
-4.14665798227	0.211859492614	0.232647394174	4.14665798227	1
-4.14665798227	0.211859492614	0.232647394174	4.14665798227	1
-4.14665798227	0.211859492614	0.232647394174	4.14665798227	1
-4.14665798227	0.211859492614	0.232647394174	4.14665798227	1
-4.14665798227	0.211859492614	0.232647394174	4.14665798227	1
-4.14665798227	0.211859492614	0.232647394174	4.14665798227	1
-3.36546511526	-0.481118047361	0.123226968362	3.36546511526	1
-3.36546511526	-0.481118047361	0.123226968362	3.36546511526	1
-62.4559594	-1.43803364603	1.31619645326	62.4559594	1
-62.4559594	-1.43803364603	1.31619645326	62.4559594	1
-62.4559594	-1.43803364603	1.31619645326	62.4559594	1
-62.4559594	-1.43803364603	1.31619645326	62.4559594	1
-62.4559594	-1.43803364603	1.31619645326	62.4559594	1
-70.9949763754	-0.16505704679	0.86173540117	70.9949763754	1
-70.9949763754	-0.16505704679	0.86173540117	70.9949763754	1
-70.9949763754	-0.16505704679	0.86173540117	70.9949763754	1
-70.9949763754	-0.16505704679	0.86173540117	70.9949763754	1
-241.914067879	0.140793868957	1.57280659891	241.914067879	1
-64.0314847282	0.0355032367518	0.795623310785	64.0314847282	1
-64.0314847282	0.0355032367518	0.795623310785	64.0314847282	1
-64.0314847282	0.0355032367518	0.795623310785	64.0314847282	1
-55.3727873754	0.339622119118	-0.625849695488	55.3727873754	1
-30.2270605228	0.882482947445	0.22911034256	30.2270605228	1
-30.2270605228	0.882482947445	0.22911034256	30.2270605228	1
-30.2270605228	0.882482947445	0.22911034256	30.2270605228	1
-30.2270605228	0.882482947445	0.22911034256	30.2270605228	1
-30.2270605228	0.882482947445	0.22911034256	30.2270605228	1
-4.44834287189	-0.427562990928	0.338064959085	4.44834287189	1
-3.10605838719	0.783517871951	0.438994741877	3.10605838719	1
-1.90243655347	-0.314900671207	0.0575123693013	1.90243655347	1
-1.90243655347	-0.314900671207	0.0575123693013	1.90243655347	1
-1.90243655347	-0.314900671207	0.0575123693013	1.90243655347	1
-1.90243655347	-0.314900671207	0.0575123693013	1.90243655347	1
-1.90243655347	-0.314900671207	0.0575123693013	1.90243655347	1
-58.4840798285	0.695633015513	-0.28023763001	58.4840798285	1
-58.4840798285	0.695633015513	-0.28023763001	58.4840798285	1
-58.4840798285	0.695633015513	-0.28023763001	58.4840798285	1
-58.4840798285	0.695633015513	-0.28023763001	58.4840798285	1
-8.26904616319	0.932985310752	1.15794298417	8.26904616319	1
-8.26904616319	0.932985310752	1.15794298417	8.26904616319	1
-8.26904616319	0.932985310752	1.15794298417	8.26904616319	1
-8.26904616319	0.932985310752	1.15794298417	8.26904616319	1
-8.26904616319	0.932985310752	1.15794298417	8.26904616319	1
-8.26904616319	0.932985310752	1.15794298417	8.26904616319	1
-8.26904616319	0.932985310752	1.15794298417	8.26904616319	1
-26.5772587686	0.806068422055	1.1649127723	26.5772587686	1
-17.9523324394	-0.617881913557	-0.00981855162456	17.9523324394	1
-17.9523324394	-0.617881913557	-0.00981855162456	17.9523324394	1
-17.9523324394	-0.617881913557	-0.00981855162456	17.9523324394	1
-17.9523324394	-0.617881913557	-0.00981855162456	17.9523324394	1
-17.9523324394	-0.617881913557	-0.00981855162456	17.9523324394	1
-17.9523324394	-0.617881913557	-0.00981855162456	17.9523324394	1
-17.9523324394	-0.617881913557	-0.00981855162456	17.9523324394	1
-17.9523324394	-0.617881913557	-0.00981855162456	17.9523324394	1
-17.9523324394	-0.617881913557	-0.00981855162456	17.9523324394	1
-17.9523324394	-0.617881913557	-0.00981855162456	17.9523324394	1
-45.6205133621	-1.01929911698	0.394432526233	45.6205133621	1
-11.8714722181	-0.0719779457743	-0.322268950125	11.8714722181	1
-11.7097126757	0.102730539816	0.340775007565	11.7097126757	1
-11.7097126757	0.102730539816	0.340775007565	11.7097126757	1
-11.7097126757	0.102730539816	0.340775007565	11.7097126757	1
-11.7097126757	0.102730539816	0.340775007565	11.7097126757	1
-11.7097126757	0.102730539816	0.340775007565	11.7097126757	1
-11.7097126757	0.102730539816	0.340775007565	11.7097126757	1
-13.933780418	1.04818288607	0.725438667719	13.933780418	1
-69.6357413514	1.44343554651	1.25020487328	69.6357413514	1
-30.8214943613	1.41455887763	2.55459794594	30.8214943613	1
-30.8214943613	1.41455887763	2.55459794594	30.8214943613	1
-30.8214943613	1.41455887763	2.55459794594	30.8214943613	1
-30.8214943613	1.41455887763	2.55459794594	30.8214943613	1
-30.8214943613	1.41455887763	2.55459794594	30.8214943613	1
-48.6910445855	1.39190303222	1.24070576643	48.6910445855	1
-48.6910445855	1.39190303222	1.24070576643	48.6910445855	1
-48.6910445855	1.39190303222	1.24070576643	48.6910445855	1
-16.2314911484	0.500312454568	0.650085031305	16.2314911484	1
-39.8394326785	-0.278841622468	-0.540341167565	39.8394326785	1
-39.8394326785	-0.278841622468	-0.540341167565	39.8394326785	1
-39.8394326785	-0.278841622468	-0.540341167565	39.8394326785	1
-20.8134370224	0.320026967766	-0.348704383119	20.8134370224	1
-2.90370115358	0.274646798712	0.229624375157	2.90370115358	1
-2.90370115358	0.274646798712	0.229624375157	2.90370115358	1
-2.90370115358	0.274646798712	0.229624375157	2.90370115358	1
-2.90370115358	0.274646798712	0.229624375157	2.90370115358	1
-2.90370115358	0.274646798712	0.229624375157	2.90370115358	1
-2.90370115358	0.274646798712	0.229624375157	2.90370115358	1
-2.90370115358	0.274646798712	0.229624375157	2.90370115358	1
-2.90370115358	0.274646798712	0.229624375157	2.90370115358	1
-2.90370115358	0.274646798712	0.229624375157	2.90370115358	1
-2.90370115358	0.274646798712	0.229624375157	2.90370115358	1
-2.90370115358	0.274646798712	0.229624375157	2.90370115358	1
-2.90370115358	0.274646798712	0.229624375157	2.90370115358	1
-55.2388780932	-0.532505882185	-0.443694687632	55.2388780932	1
-113.127303776	0.840590350587	-0.356901597037	113.127303776	1
-0.40175388123	0.866763971337	0.689311883714	0.40175388123	1
-0.40175388123	0.866763971337	0.689311883714	0.40175388123	1
-0.40175388123	0.866763971337	0.689311883714	0.40175388123	1
-0.40175388123	0.866763971337	0.689311883714	0.40175388123	1
-1.06399826392	0.0164932233344	0.031370689438	1.06399826392	1
-11.3119898223	0.0134369539657	0.321718779295	11.3119898223	1
-11.3119898223	0.0134369539657	0.321718779295	11.3119898223	1
-12.2265014003	0.72889794445	0.879903817873	12.2265014003	1
-2.72969263018	1.18216056307	1.56171413734	2.72969263018	1
-2.72969263018	1.18216056307	1.56171413734	2.72969263018	1
-2.72969263018	1.18216056307	1.56171413734	2.72969263018	1
-2.72969263018	1.18216056307	1.56171413734	2.72969263018	1
-2.72969263018	1.18216056307	1.56171413734	2.72969263018	1
-2.72969263018	1.18216056307	1.56171413734	2.72969263018	1
-2.72969263018	1.18216056307	1.56171413734	2.72969263018	1
-2.72969263018	1.18216056307	1.56171413734	2.72969263018	1
-2.72969263018	1.18216056307	1.56171413734	2.72969263018	1
-31.8642519643	1.53223386487	2.90971018059	31.8642519643	1
-31.8642519643	1.53223386487	2.90971018059	31.8642519643	1
-31.8642519643	1.53223386487	2.90971018059	31.8642519643	1
-31.8642519643	1.53223386487	2.90971018059	31.8642519643	1
-31.8642519643	1.53223386487	2.90971018059	31.8642519643	1
-2.88339487518	1.69868373964	2.73076095029	2.88339487518	1
-2.88339487518	1.69868373964	2.73076095029	2.88339487518	1
-2.88339487518	1.69868373964	2.73076095029	2.88339487518	1
-6.45336516945	0.672417498849	0.704059065196	6.45336516945	1
-6.45336516945	0.672417498849	0.704059065196	6.45336516945	1
-4.28701090961	-0.2296668167	-0.113834377624	4.28701090961	1
-4.28701090961	-0.2296668167	-0.113834377624	4.28701090961	1
-4.28701090961	-0.2296668167	-0.113834377624	4.28701090961	1
-4.28701090961	-0.2296668167	-0.113834377624	4.28701090961	1
-4.28701090961	-0.2296668167	-0.113834377624	4.28701090961	1
-4.28701090961	-0.2296668167	-0.113834377624	4.28701090961	1
-4.28701090961	-0.2296668167	-0.113834377624	4.28701090961	1
-7.92547188898	0.137931807498	-0.248973143349	7.92547188898	1
-48.2359306616	-0.318664723288	-0.580340277586	48.2359306616	1
-35.6494622513	0.0536022734299	0.592396685815	35.6494622513	1
-12.9082126692	0.445091205748	-0.156862674936	12.9082126692	1
-3.82753112384	-0.231120578074	-0.0986317327096	3.82753112384	1
-7.10160448842	0.641427650036	0.147364469317	7.10160448842	1
-7.10160448842	0.641427650036	0.147364469317	7.10160448842	1
-7.10160448842	0.641427650036	0.147364469317	7.10160448842	1
-7.10160448842	0.641427650036	0.147364469317	7.10160448842	1
-7.10160448842	0.641427650036	0.147364469317	7.10160448842	1
-7.10160448842	0.641427650036	0.147364469317	7.10160448842	1
-12.5635633735	-0.634883963543	0.088582531157	12.5635633735	1
-12.5635633735	-0.634883963543	0.088582531157	12.5635633735	1
-12.5635633735	-0.634883963543	0.088582531157	12.5635633735	1
-12.5635633735	-0.634883963543	0.088582531157	12.5635633735	1
-12.5635633735	-0.634883963543	0.088582531157	12.5635633735	1
-12.5635633735	-0.634883963543	0.088582531157	12.5635633735	1
-12.5635633735	-0.634883963543	0.088582531157	12.5635633735	1
-12.5635633735	-0.634883963543	0.088582531157	12.5635633735	1
-12.5635633735	-0.634883963543	0.088582531157	12.5635633735	1
-12.5635633735	-0.634883963543	0.088582531157	12.5635633735	1
-12.5635633735	-0.634883963543	0.088582531157	12.5635633735	1
-12.5635633735	-0.634883963543	0.088582531157	12.5635633735	1
-6.84379454365	0.0719143546002	-0.239418831928	6.84379454365	1
-6.84379454365	0.0719143546002	-0.239418831928	6.84379454365	1
-6.84379454365	0.0719143546002	-0.239418831928	6.84379454365	1
-6.84379454365	0.0719143546002	-0.239418831928	6.84379454365	1
-6.84379454365	0.0719143546002	-0.239418831928	6.84379454365	1
-6.84379454365	0.0719143546002	-0.239418831928	6.84379454365	1
-6.84379454365	0.0719143546002	-0.239418831928	6.84379454365	1
-6.84379454365	0.0719143546002	-0.239418831928	6.84379454365	1
-1.90826347321	-0.378489262002	0.15221561003	1.90826347321	1
-46.69035519	0.419898182392	-0.504522039175	46.69035519	1
-46.69035519	0.419898182392	-0.504522039175	46.69035519	1
-50.3056409434	-1.13455830898	0.610840255049	50.3056409434	1
-50.3056409434	-1.13455830898	0.610840255049	50.3056409434	1
-50.3056409434	-1.13455830898	0.610840255049	50.3056409434	1
-50.3056409434	-1.13455830898	0.610840255049	50.3056409434	1
-50.3056409434	-1.13455830898	0.610840255049	50.3056409434	1
-50.3056409434	-1.13455830898	0.610840255049	50.3056409434	1
-50.3056409434	-1.13455830898	0.610840255049	50.3056409434	1
-244.460368573	1.16115444328	-0.215160149246	244.460368573	1
-244.460368573	1.16115444328	-0.215160149246	244.460368573	1
-101.047929086	1.1683668029	0.359996006094	101.047929086	1
-0.896510741301	0.0914308911586	-0.0182886408199	0.896510741301	1
-9.03380553758	0.892426647557	1.09679565122	9.03380553758	1
-9.03380553758	0.892426647557	1.09679565122	9.03380553758	1
-9.03380553758	0.892426647557	1.09679565122	9.03380553758	1
-9.03380553758	0.892426647557	1.09679565122	9.03380553758	1
-9.03380553758	0.892426647557	1.09679565122	9.03380553758	1
-9.03380553758	0.892426647557	1.09679565122	9.03380553758	1
-9.03380553758	0.892426647557	1.09679565122	9.03380553758	1
-20.2414461058	0.855230813216	1.18109171307	20.2414461058	1
-125.420274786	0.97066984405	2.06210804295	125.420274786	1
-125.420274786	0.97066984405	2.06210804295	125.420274786	1
-125.420274786	0.97066984405	2.06210804295	125.420274786	1
-8.02016730417	-1.1298938553	1.46330737093	8.02016730417	1
-8.02016730417	-1.1298938553	1.46330737093	8.02016730417	1
-8.02016730417	-1.1298938553	1.46330737093	8.02016730417	1
-8.02016730417	-1.1298938553	1.46330737093	8.02016730417	1
-8.02016730417	-1.1298938553	1.46330737093	8.02016730417	1
-5.36063892244	1.12904222778	1.04356570029	5.36063892244	1
-5.36063892244	1.12904222778	1.04356570029	5.36063892244	1
-5.36063892244	1.12904222778	1.04356570029	5.36063892244	1
-5.36063892244	1.12904222778	1.04356570029	5.36063892244	1
-5.36063892244	1.12904222778	1.04356570029	5.36063892244	1
-5.36063892244	1.12904222778	1.04356570029	5.36063892244	1
-5.36063892244	1.12904222778	1.04356570029	5.36063892244	1
-35.2916364019	-0.84297573949	1.27536536227	35.2916364019	1
-42.1464203952	-0.386302539203	0.783458204172	42.1464203952	1
-1.95470560717	0.588781989184	0.213037685717	1.95470560717	1
-9.52395774154	0.0534800668503	-0.290875439672	9.52395774154	1
-9.52395774154	0.0534800668503	-0.290875439672	9.52395774154	1
-9.52395774154	0.0534800668503	-0.290875439672	9.52395774154	1
-5.00916092117	-0.725671825047	0.669120391708	5.00916092117	1
-5.00916092117	-0.725671825047	0.669120391708	5.00916092117	1
-74.1949503321	-0.364902905631	0.983636290199	74.1949503321	1
-19.3308311929	-1.18275693854	1.78057355357	19.3308311929	1
-11.9422890764	0.312766484055	0.436496745746	11.9422890764	1
-83.8224635054	-0.592440777806	-0.550604718194	83.8224635054	1
-3.76754177934	-0.213587993914	-0.105864358142	3.76754177934	1
-1.92050977321	-0.37001950773	0.157784587429	1.92050977321	1
-1.92050977321	-0.37001950773	0.157784587429	1.92050977321	1
-1.92050977321	-0.37001950773	0.157784587429	1.92050977321	1
-1.92050977321	-0.37001950773	0.157784587429	1.92050977321	1
-1.92050977321	-0.37001950773	0.157784587429	1.92050977321	1
-1.92050977321	-0.37001950773	0.157784587429	1.92050977321	1
-1.92050977321	-0.37001950773	0.157784587429	1.92050977321	1
-1.92050977321	-0.37001950773	0.157784587429	1.92050977321	1
-1.92050977321	-0.37001950773	0.157784587429	1.92050977321	1
-1.92050977321	-0.37001950773	0.157784587429	1.92050977321	1
-1.92050977321	-0.37001950773	0.157784587429	1.92050977321	1
-1.92050977321	-0.37001950773	0.157784587429	1.92050977321	1
-1.92050977321	-0.37001950773	0.157784587429	1.92050977321	1
-1.92050977321	-0.37001950773	0.157784587429	1.92050977321	1
-1.92050977321	-0.37001950773	0.157784587429	1.92050977321	1
-1.92050977321	-0.37001950773	0.157784587429	1.92050977321	1
-1.92050977321	-0.37001950773	0.157784587429	1.92050977321	1
-1.92050977321	-0.37001950773	0.157784587429	1.92050977321	1
-1.92050977321	-0.37001950773	0.157784587429	1.92050977321	1
-68.8246086579	-0.692013471799	-0.333285435169	68.8246086579	1
-68.8246086579	-0.692013471799	-0.333285435169	68.8246086579	1
-68.8246086579	-0.692013471799	-0.333285435169	68.8246086579	1
-68.8246086579	-0.692013471799	-0.333285435169	68.8246086579	1
-68.8246086579	-0.692013471799	-0.333285435169	68.8246086579	1
-68.8246086579	-0.692013471799	-0.333285435169	68.8246086579	1
-68.8246086579	-0.692013471799	-0.333285435169	68.8246086579	1
-68.8246086579	-0.692013471799	-0.333285435169	68.8246086579	1
-68.8246086579	-0.692013471799	-0.333285435169	68.8246086579	1
-37.828149694	-1.52220515585	1.7561572833	37.828149694	1
-37.828149694	-1.52220515585	1.7561572833	37.828149694	1
-37.828149694	-1.52220515585	1.7561572833	37.828149694	1
-43.4026283424	0.322241756008	-0.551471414218	43.4026283424	1
-1.31908055196	-0.0648262714582	0.0472402850509	1.31908055196	1
-1.31908055196	-0.0648262714582	0.0472402850509	1.31908055196	1
-10.2507807951	0.800240744286	0.320840619149	10.2507807951	1
-10.2507807951	0.800240744286	0.320840619149	10.2507807951	1
-10.2507807951	0.800240744286	0.320840619149	10.2507807951	1
-10.2507807951	0.800240744286	0.320840619149	10.2507807951	1
-10.2507807951	0.800240744286	0.320840619149	10.2507807951	1
-13.7892999333	0.662008222461	0.80805295977	13.7892999333	1
-61.3925827558	0.947004178385	0.113300646028	61.3925827558	1
-80.942378861	-0.290111092007	0.974546342598	80.942378861	1
-1.20102792056	0.317472270883	0.186531503681	1.20102792056	1
-1.20102792056	0.317472270883	0.186531503681	1.20102792056	1
-1.20102792056	0.317472270883	0.186531503681	1.20102792056	1
-1.20102792056	0.317472270883	0.186531503681	1.20102792056	1
-1.20102792056	0.317472270883	0.186531503681	1.20102792056	1
-1.20102792056	0.317472270883	0.186531503681	1.20102792056	1
-0.159041983679	1.25421349245	1.60377891276	0.159041983679	1
-0.159041983679	1.25421349245	1.60377891276	0.159041983679	1
-0.159041983679	1.25421349245	1.60377891276	0.159041983679	1
-0.159041983679	1.25421349245	1.60377891276	0.159041983679	1
-0.159041983679	1.25421349245	1.60377891276	0.159041983679	1
-0.159041983679	1.25421349245	1.60377891276	0.159041983679	1
-0.159041983679	1.25421349245	1.60377891276	0.159041983679	1
-0.159041983679	1.25421349245	1.60377891276	0.159041983679	1
-7.56008202984	-0.87371033513	0.964598266824	7.56008202984	1
-7.56008202984	-0.87371033513	0.964598266824	7.56008202984	1
-7.56008202984	-0.87371033513	0.964598266824	7.56008202984	1
-7.56008202984	-0.87371033513	0.964598266824	7.56008202984	1
-8.8306866086	-1.80883526088	3.17487309011	8.8306866086	1
-8.8306866086	-1.80883526088	3.17487309011	8.8306866086	1
-59.7927108039	-1.42867199146	2.77523078142	59.7927108039	1
-59.7927108039	-1.42867199146	2.77523078142	59.7927108039	1
-59.7927108039	-1.42867199146	2.77523078142	59.7927108039	1
-59.7927108039	-1.42867199146	2.77523078142	59.7927108039	1
-59.7927108039	-1.42867199146	2.77523078142	59.7927108039	1
-59.7927108039	-1.42867199146	2.77523078142	59.7927108039	1
-8.53074366862	-1.78577803676	3.10124304624	8.53074366862	1
-8.53074366862	-1.78577803676	3.10124304624	8.53074366862	1
-8.53074366862	-1.78577803676	3.10124304624	8.53074366862	1
-8.53074366862	-1.78577803676	3.10124304624	8.53074366862	1
-8.53074366862	-1.78577803676	3.10124304624	8.53074366862	1
-8.53074366862	-1.78577803676	3.10124304624	8.53074366862	1
-8.53074366862	-1.78577803676	3.10124304624	8.53074366862	1
-8.53074366862	-1.78577803676	3.10124304624	8.53074366862	1
-8.53074366862	-1.78577803676	3.10124304624	8.53074366862	1
-8.53074366862	-1.78577803676	3.10124304624	8.53074366862	1
-8.53074366862	-1.78577803676	3.10124304624	8.53074366862	1
-8.53074366862	-1.78577803676	3.10124304624	8.53074366862	1
-11.6654880992	-1.48752475535	2.44677495093	11.6654880992	1
-11.6654880992	-1.48752475535	2.44677495093	11.6654880992	1
-11.6654880992	-1.48752475535	2.44677495093	11.6654880992	1
-11.6654880992	-1.48752475535	2.44677495093	11.6654880992	1
-11.6654880992	-1.48752475535	2.44677495093	11.6654880992	1
-11.6654880992	-1.48752475535	2.44677495093	11.6654880992	1
-11.6654880992	-1.48752475535	2.44677495093	11.6654880992	1
-11.6654880992	-1.48752475535	2.44677495093	11.6654880992	1
-11.6654880992	-1.48752475535	2.44677495093	11.6654880992	1
-11.6654880992	-1.48752475535	2.44677495093	11.6654880992	1
-11.6654880992	-1.48752475535	2.44677495093	11.6654880992	1
-11.6654880992	-1.48752475535	2.44677495093	11.6654880992	1
-11.6654880992	-1.48752475535	2.44677495093	11.6654880992	1
-11.6654880992	-1.48752475535	2.44677495093	11.6654880992	1
-13.9569004748	0.83476604653	1.07005812199	13.9569004748	1
-13.9569004748	0.83476604653	1.07005812199	13.9569004748	1
-13.9569004748	0.83476604653	1.07005812199	13.9569004748	1
-13.9569004748	0.83476604653	1.07005812199	13.9569004748	1
-13.9569004748	0.83476604653	1.07005812199	13.9569004748	1
-13.9569004748	0.83476604653	1.07005812199	13.9569004748	1
-56.3160684603	0.549130053055	1.05062848829	56.3160684603	1
-82.2242154668	1.04502487437	1.99884150119	82.2242154668	1
-82.2242154668	1.04502487437	1.99884150119	82.2242154668	1
-82.2242154668	1.04502487437	1.99884150119	82.2242154668	1
-82.2242154668	1.04502487437	1.99884150119	82.2242154668	1
-74.3962268832	1.05469273593	1.97489190094	74.3962268832	1
-74.3962268832	1.05469273593	1.97489190094	74.3962268832	1
-74.3962268832	1.05469273593	1.97489190094	74.3962268832	1
-74.3962268832	1.05469273593	1.97489190094	74.3962268832	1
-74.3962268832	1.05469273593	1.97489190094	74.3962268832	1
-74.3962268832	1.05469273593	1.97489190094	74.3962268832	1
-74.3962268832	1.05469273593	1.97489190094	74.3962268832	1
-74.3962268832	1.05469273593	1.97489190094	74.3962268832	1
-74.3962268832	1.05469273593	1.97489190094	74.3962268832	1
-74.3962268832	1.05469273593	1.97489190094	74.3962268832	1
-74.3962268832	1.05469273593	1.97489190094	74.3962268832	1
-74.3962268832	1.05469273593	1.97489190094	74.3962268832	1
-74.3962268832	1.05469273593	1.97489190094	74.3962268832	1
-74.3962268832	1.05469273593	1.97489190094	74.3962268832	1
-74.3962268832	1.05469273593	1.97489190094	74.3962268832	1
-74.3962268832	1.05469273593	1.97489190094	74.3962268832	1
-74.3962268832	1.05469273593	1.97489190094	74.3962268832	1
-74.3962268832	1.05469273593	1.97489190094	74.3962268832	1
-74.3962268832	1.05469273593	1.97489190094	74.3962268832	1
-74.3962268832	1.05469273593	1.97489190094	74.3962268832	1
-3.23668443961	1.27351251749	1.79965076086	3.23668443961	1
-3.23668443961	1.27351251749	1.79965076086	3.23668443961	1
-3.23668443961	1.27351251749	1.79965076086	3.23668443961	1
-3.23668443961	1.27351251749	1.79965076086	3.23668443961	1
-3.23668443961	1.27351251749	1.79965076086	3.23668443961	1
-3.23668443961	1.27351251749	1.79965076086	3.23668443961	1
-3.23668443961	1.27351251749	1.79965076086	3.23668443961	1
-3.23668443961	1.27351251749	1.79965076086	3.23668443961	1
-3.23668443961	1.27351251749	1.79965076086	3.23668443961	1
-28.1614463787	1.35804766579	2.37375779798	28.1614463787	1
-28.1614463787	1.35804766579	2.37375779798	28.1614463787	1
-28.1614463787	1.35804766579	2.37375779798	28.1614463787	1
-28.1614463787	1.35804766579	2.37375779798	28.1614463787	1
-28.1614463787	1.35804766579	2.37375779798	28.1614463787	1
-28.1614463787	1.35804766579	2.37375779798	28.1614463787	1
-28.1614463787	1.35804766579	2.37375779798	28.1614463787	1
-28.1614463787	1.35804766579	2.37375779798	28.1614463787	1
-28.1614463787	1.35804766579	2.37375779798	28.1614463787	1
-28.1614463787	1.35804766579	2.37375779798	28.1614463787	1
-28.1614463787	1.35804766579	2.37375779798	28.1614463787	1
-28.1614463787	1.35804766579	2.37375779798	28.1614463787	1
-28.1614463787	1.35804766579	2.37375779798	28.1614463787	1
-28.1614463787	1.35804766579	2.37375779798	28.1614463787	1
-28.1614463787	1.35804766579	2.37375779798	28.1614463787	1
-28.1614463787	1.35804766579	2.37375779798	28.1614463787	1
-1.59593394733	2.24546912516	5.06328356726	1.59593394733	1
-1.59593394733	2.24546912516	5.06328356726	1.59593394733	1
-1.59593394733	2.24546912516	5.06328356726	1.59593394733	1
-5.50448780401	2.08529114422	4.14043360487	5.50448780401	1
-5.50448780401	2.08529114422	4.14043360487	5.50448780401	1
-5.50448780401	2.08529114422	4.14043360487	5.50448780401	1
-5.50448780401	2.08529114422	4.14043360487	5.50448780401	1
-5.50448780401	2.08529114422	4.14043360487	5.50448780401	1
-5.50448780401	2.08529114422	4.14043360487	5.50448780401	1
-5.50448780401	2.08529114422	4.14043360487	5.50448780401	1
-5.50448780401	2.08529114422	4.14043360487	5.50448780401	1
-5.50448780401	2.08529114422	4.14043360487	5.50448780401	1
-5.50448780401	2.08529114422	4.14043360487	5.50448780401	1
-5.50448780401	2.08529114422	4.14043360487	5.50448780401	1
-5.50448780401	2.08529114422	4.14043360487	5.50448780401	1
-5.50448780401	2.08529114422	4.14043360487	5.50448780401	1
-5.50448780401	2.08529114422	4.14043360487	5.50448780401	1
-5.50448780401	2.08529114422	4.14043360487	5.50448780401	1
-5.50448780401	2.08529114422	4.14043360487	5.50448780401	1
-234.287539548	0.805985317733	2.18013478519	234.287539548	1
-234.287539548	0.805985317733	2.18013478519	234.287539548	1
-234.287539548	0.805985317733	2.18013478519	234.287539548	1
-234.287539548	0.805985317733	2.18013478519	234.287539548	1
-234.287539548	0.805985317733	2.18013478519	234.287539548	1
-234.287539548	0.805985317733	2.18013478519	234.287539548	1
-234.287539548	0.805985317733	2.18013478519	234.287539548	1
-24.2025279362	-1.29481373435	2.11170186326	24.2025279362	1
-24.2025279362	-1.29481373435	2.11170186326	24.2025279362	1
-14.2218466873	-1.42319152226	1.7365106246	14.2218466873	1
-9.79226276879	-1.22257319062	1.71496755209	9.79226276879	1
-5.16431917058	-1.20949102486	1.40972076583	5.16431917058	1
-3.58852317288	-0.772224399231	0.52941685812	3.58852317288	1
-3.58852317288	-0.772224399231	0.52941685812	3.58852317288	1
-3.58852317288	-0.772224399231	0.52941685812	3.58852317288	1
-3.58852317288	-0.772224399231	0.52941685812	3.58852317288	1
-3.58852317288	-0.772224399231	0.52941685812	3.58852317288	1
-7.23611138973	-0.981482016671	0.781377281117	7.23611138973	1
-7.23611138973	-0.981482016671	0.781377281117	7.23611138973	1
-7.23611138973	-0.981482016671	0.781377281117	7.23611138973	1
-17.2848508155	-1.36810989737	2.21343957725	17.2848508155	1
-17.2848508155	-1.36810989737	2.21343957725	17.2848508155	1
-142.67870197	0.125732616664	1.20708682178	142.67870197	1
-61.6756216828	-0.201824668854	0.816821073092	61.6756216828	1
-18.5788965814	-1.55417221244	2.06824670242	18.5788965814	1
-18.5788965814	-1.55417221244	2.06824670242	18.5788965814	1
-18.5788965814	-1.55417221244	2.06824670242	18.5788965814	1
-18.5788965814	-1.55417221244	2.06824670242	18.5788965814	1
-18.5788965814	-1.55417221244	2.06824670242	18.5788965814	1
-18.5788965814	-1.55417221244	2.06824670242	18.5788965814	1
-86.5024891472	-1.43473769209	1.16083901534	86.5024891472	1
-139.473928282	-1.43000930285	0.889206125026	139.473928282	1
-139.473928282	-1.43000930285	0.889206125026	139.473928282	1
-120.938902047	-1.69736550808	1.81492058877	120.938902047	1
-120.938902047	-1.69736550808	1.81492058877	120.938902047	1
-120.938902047	-1.69736550808	1.81492058877	120.938902047	1
-120.938902047	-1.69736550808	1.81492058877	120.938902047	1
-116.07122025	-0.192430571267	1.10777379667	116.07122025	1
-116.07122025	-0.192430571267	1.10777379667	116.07122025	1
-116.07122025	-0.192430571267	1.10777379667	116.07122025	1
-2.8403571091	0.0480829299635	-0.136763946399	2.8403571091	1
-2.8403571091	0.0480829299635	-0.136763946399	2.8403571091	1
-6.22410756225	-0.866280927632	0.58487987617	6.22410756225	1
-121.945057373	-0.632547712875	-0.692036518194	121.945057373	1
-100.795811176	0.0349857349065	-0.998098562114	100.795811176	1
-100.795811176	0.0349857349065	-0.998098562114	100.795811176	1
-100.795811176	0.0349857349065	-0.998098562114	100.795811176	1
-100.795811176	0.0349857349065	-0.998098562114	100.795811176	1
-100.795811176	0.0349857349065	-0.998098562114	100.795811176	1
-0.322044517894	0.433027522895	0.189935082681	0.322044517894	1
-0.322044517894	0.433027522895	0.189935082681	0.322044517894	1
-0.322044517894	0.433027522895	0.189935082681	0.322044517894	1
-4.99769158073	-0.599209049272	0.202839385407	4.99769158073	1
-4.99769158073	-0.599209049272	0.202839385407	4.99769158073	1
-4.99769158073	-0.599209049272	0.202839385407	4.99769158073	1
-4.99769158073	-0.599209049272	0.202839385407	4.99769158073	1
-4.99769158073	-0.599209049272	0.202839385407	4.99769158073	1
-22.0131737914	-0.594899877741	-0.0873363384694	22.0131737914	1
-22.0131737914	-0.594899877741	-0.0873363384694	22.0131737914	1
-1.48338004032	0.669782322818	0.331376268534	1.48338004032	1
-1.48338004032	0.669782322818	0.331376268534	1.48338004032	1
-1.48338004032	0.669782322818	0.331376268534	1.48338004032	1
-1.48338004032	0.669782322818	0.331376268534	1.48338004032	1
-1.48338004032	0.669782322818	0.331376268534	1.48338004032	1
-1.48338004032	0.669782322818	0.331376268534	1.48338004032	1
-1.48338004032	0.669782322818	0.331376268534	1.48338004032	1
-1.48338004032	0.669782322818	0.331376268534	1.48338004032	1
-1.48338004032	0.669782322818	0.331376268534	1.48338004032	1
-72.6983910837	1.97953054383	3.0715529155	72.6983910837	1
-15.172294349	1.26942723113	2.0000288622	15.172294349	1
-15.172294349	1.26942723113	2.0000288622	15.172294349	1
-0.240585474647	1.41908859235	2.03929776725	0.240585474647	1
-0.240585474647	1.41908859235	2.03929776725	0.240585474647	1
-49.5256386938	-1.21043848033	2.13329004789	49.5256386938	1
-49.5256386938	-1.21043848033	2.13329004789	49.5256386938	1
-49.5256386938	-1.21043848033	2.13329004789	49.5256386938	1
-49.5256386938	-1.21043848033	2.13329004789	49.5256386938	1
-22.7579881229	-1.96129486406	4.22069252813	22.7579881229	1
-22.7579881229	-1.96129486406	4.22069252813	22.7579881229	1
-22.7579881229	-1.96129486406	4.22069252813	22.7579881229	1
-22.7579881229	-1.96129486406	4.22069252813	22.7579881229	1
-22.7579881229	-1.96129486406	4.22069252813	22.7579881229	1
-22.7579881229	-1.96129486406	4.22069252813	22.7579881229	1
-22.7579881229	-1.96129486406	4.22069252813	22.7579881229	1
-22.7579881229	-1.96129486406	4.22069252813	22.7579881229	1
-22.7579881229	-1.96129486406	4.22069252813	22.7579881229	1
-22.7579881229	-1.96129486406	4.22069252813	22.7579881229	1
-22.7579881229	-1.96129486406	4.22069252813	22.7579881229	1
-22.7579881229	-1.96129486406	4.22069252813	22.7579881229	1
-22.7579881229	-1.96129486406	4.22069252813	22.7579881229	1
-22.7579881229	-1.96129486406	4.22069252813	22.7579881229	1
-22.7579881229	-1.96129486406	4.22069252813	22.7579881229	1
-12.5780866656	-1.94170975181	3.96833851193	12.5780866656	1
-24.8839707339	-2.3561193835	5.18223983556	24.8839707339	1
-16.8563861932	-2.27447027217	5.42088880907	16.8563861932	1
-16.8563861932	-2.27447027217	5.42088880907	16.8563861932	1
-16.8563861932	-2.27447027217	5.42088880907	16.8563861932	1
-16.8563861932	-2.27447027217	5.42088880907	16.8563861932	1
-16.8563861932	-2.27447027217	5.42088880907	16.8563861932	1
-16.8563861932	-2.27447027217	5.42088880907	16.8563861932	1
-41.6366238749	-1.52272441908	2.9125960917	41.6366238749	1
-68.2205182351	-1.05390196599	1.91072188475	68.2205182351	1
-68.2205182351	-1.05390196599	1.91072188475	68.2205182351	1
-68.2205182351	-1.05390196599	1.91072188475	68.2205182351	1
-10.1593246317	-0.0519676150998	0.303577497675	10.1593246317	1
-10.1593246317	-0.0519676150998	0.303577497675	10.1593246317	1
-10.1593246317	-0.0519676150998	0.303577497675	10.1593246317	1
-10.1593246317	-0.0519676150998	0.303577497675	10.1593246317	1
-10.1593246317	-0.0519676150998	0.303577497675	10.1593246317	1
-10.1593246317	-0.0519676150998	0.303577497675	10.1593246317	1
-10.1593246317	-0.0519676150998	0.303577497675	10.1593246317	1
-10.6127463599	-1.30334841275	1.46834060076	10.6127463599	1
-10.6127463599	-1.30334841275	1.46834060076	10.6127463599	1
-10.6127463599	-1.30334841275	1.46834060076	10.6127463599	1
-10.6127463599	-1.30334841275	1.46834060076	10.6127463599	1
-76.0130196155	0.596496579901	1.22672839928	76.0130196155	1
-76.0130196155	0.596496579901	1.22672839928	76.0130196155	1
-7.88775542898	-0.405438143779	-0.0787762204118	7.88775542898	1
-7.88775542898	-0.405438143779	-0.0787762204118	7.88775542898	1
-7.88775542898	-0.405438143779	-0.0787762204118	7.88775542898	1
-7.88775542898	-0.405438143779	-0.0787762204118	7.88775542898	1
-7.88775542898	-0.405438143779	-0.0787762204118	7.88775542898	1
-13.6007878374	-0.229690303385	0.40044498921	13.6007878374	1
-13.6007878374	-0.229690303385	0.40044498921	13.6007878374	1
-54.5688829543	-0.773249853601	-0.119193218527	54.5688829543	1
-135.703077559	0.453398572867	-0.958063286571	135.703077559	1
-135.703077559	0.453398572867	-0.958063286571	135.703077559	1
-193.740732629	-0.523636359794	-1.10934847438	193.740732629	1
-193.740732629	-0.523636359794	-1.10934847438	193.740732629	1
-193.740732629	-0.523636359794	-1.10934847438	193.740732629	1
-193.740732629	-0.523636359794	-1.10934847438	193.740732629	1
-211.533019721	-0.118005784586	1.46403943928	211.533019721	1
-209.509540026	-1.12664844089	2.70107309025	209.509540026	1
-209.509540026	-1.12664844089	2.70107309025	209.509540026	1
-224.544090843	0.0693984306353	1.50040322276	224.544090843	1
-0.763818737915	0.488268395275	0.167557631161	0.763818737915	1
-0.763818737915	0.488268395275	0.167557631161	0.763818737915	1
-0.763818737915	0.488268395275	0.167557631161	0.763818737915	1
-0.763818737915	0.488268395275	0.167557631161	0.763818737915	1
-0.763818737915	0.488268395275	0.167557631161	0.763818737915	1
-0.763818737915	0.488268395275	0.167557631161	0.763818737915	1
-0.763818737915	0.488268395275	0.167557631161	0.763818737915	1
-0.64226944574	0.333945702417	0.156088905188	0.64226944574	1
-37.0849757494	-0.759386900311	-0.00633696858253	37.0849757494	1
-2.14423183379	-0.445035410895	0.221742904402	2.14423183379	1
-11.476033697	-1.11791407769	1.51412692395	11.476033697	1
-11.476033697	-1.11791407769	1.51412692395	11.476033697	1
-11.476033697	-1.11791407769	1.51412692395	11.476033697	1
-11.476033697	-1.11791407769	1.51412692395	11.476033697	1
-11.476033697	-1.11791407769	1.51412692395	11.476033697	1
-11.476033697	-1.11791407769	1.51412692395	11.476033697	1
-11.476033697	-1.11791407769	1.51412692395	11.476033697	1
-11.476033697	-1.11791407769	1.51412692395	11.476033697	1
-13.1100526272	-0.28079115315	-0.259824700754	13.1100526272	1
-5.26847780147	-1.00872345724	1.12858641282	5.26847780147	1
-5.26847780147	-1.00872345724	1.12858641282	5.26847780147	1
-5.26847780147	-1.00872345724	1.12858641282	5.26847780147	1
-5.26847780147	-1.00872345724	1.12858641282	5.26847780147	1
-5.26847780147	-1.00872345724	1.12858641282	5.26847780147	1
-5.26847780147	-1.00872345724	1.12858641282	5.26847780147	1
-5.26847780147	-1.00872345724	1.12858641282	5.26847780147	1
-5.26847780147	-1.00872345724	1.12858641282	5.26847780147	1
-5.26847780147	-1.00872345724	1.12858641282	5.26847780147	1
-5.26847780147	-1.00872345724	1.12858641282	5.26847780147	1
-5.26847780147	-1.00872345724	1.12858641282	5.26847780147	1
-5.26847780147	-1.00872345724	1.12858641282	5.26847780147	1
-8.81163726154	-1.55247687809	2.25864241504	8.81163726154	1
-39.0227927581	-1.85343369649	2.87951232931	39.0227927581	1
-39.0227927581	-1.85343369649	2.87951232931	39.0227927581	1
-39.0227927581	-1.85343369649	2.87951232931	39.0227927581	1
-8.50367342938	-1.23624667519	1.71546551271	8.50367342938	1
-8.50367342938	-1.23624667519	1.71546551271	8.50367342938	1
-8.50367342938	-1.23624667519	1.71546551271	8.50367342938	1
-8.50367342938	-1.23624667519	1.71546551271	8.50367342938	1
-8.50367342938	-1.23624667519	1.71546551271	8.50367342938	1
-8.50367342938	-1.23624667519	1.71546551271	8.50367342938	1
-23.3837126752	-1.08715957596	0.745710973674	23.3837126752	1
-23.3837126752	-1.08715957596	0.745710973674	23.3837126752	1
-23.3837126752	-1.08715957596	0.745710973674	23.3837126752	1
-23.3837126752	-1.08715957596	0.745710973674	23.3837126752	1
-18.9446132997	-0.821995797425	1.07096109792	18.9446132997	1
-18.9446132997	-0.821995797425	1.07096109792	18.9446132997	1
-171.582318586	-0.588437175508	1.64648592777	171.582318586	1
-1.63776603575	0.671835050335	0.575058486843	1.63776603575	1
-10.5260267214	-0.307159189494	-0.202593656886	10.5260267214	1
-10.5260267214	-0.307159189494	-0.202593656886	10.5260267214	1
-10.5260267214	-0.307159189494	-0.202593656886	10.5260267214	1
-10.5260267214	-0.307159189494	-0.202593656886	10.5260267214	1
-10.5260267214	-0.307159189494	-0.202593656886	10.5260267214	1
-10.5260267214	-0.307159189494	-0.202593656886	10.5260267214	1
-10.5260267214	-0.307159189494	-0.202593656886	10.5260267214	1
-2.60287329673	-0.555147571244	0.351129404381	2.60287329673	1
-2.60287329673	-0.555147571244	0.351129404381	2.60287329673	1
-2.60287329673	-0.555147571244	0.351129404381	2.60287329673	1
-2.60287329673	-0.555147571244	0.351129404381	2.60287329673	1
-2.60287329673	-0.555147571244	0.351129404381	2.60287329673	1
-36.2522235689	-0.513662576281	0.846610335466	36.2522235689	1
-2.03168806937	0.360589414033	0.00263390276895	2.03168806937	1
-2.03168806937	0.360589414033	0.00263390276895	2.03168806937	1
-20.6898404888	0.265691775011	-0.378302433114	20.6898404888	1
-20.6898404888	0.265691775011	-0.378302433114	20.6898404888	1
-20.6898404888	0.265691775011	-0.378302433114	20.6898404888	1
-20.6898404888	0.265691775011	-0.378302433114	20.6898404888	1
-62.7312135361	-0.868789578299	-0.0148723829693	62.7312135361	1
-6.39682667528	-0.222817630782	0.271041999069	6.39682667528	1
-1.70489799196	-0.237295983928	0.0980222884806	1.70489799196	1
-1.70489799196	-0.237295983928	0.0980222884806	1.70489799196	1
-1.70489799196	-0.237295983928	0.0980222884806	1.70489799196	1
-1.70489799196	-0.237295983928	0.0980222884806	1.70489799196	1
-1.70489799196	-0.237295983928	0.0980222884806	1.70489799196	1
-1.70489799196	-0.237295983928	0.0980222884806	1.70489799196	1
-3.25003379663	0.745059449869	0.733580362612	3.25003379663	1
-3.25003379663	0.745059449869	0.733580362612	3.25003379663	1
-3.25003379663	0.745059449869	0.733580362612	3.25003379663	1
-3.25003379663	0.745059449869	0.733580362612	3.25003379663	1
-3.25003379663	0.745059449869	0.733580362612	3.25003379663	1
-3.25003379663	0.745059449869	0.733580362612	3.25003379663	1
-1.13970510568	0.0592258589997	0.0539704729392	1.13970510568	1
-3.26652728589	-0.707171883616	0.559429366957	3.26652728589	1
-3.26652728589	-0.707171883616	0.559429366957	3.26652728589	1
-67.5331942317	-0.624308061265	1.19533375224	67.5331942317	1
-143.620791357	-1.69047752902	1.68988671169	143.620791357	1
-8.48863062872	-1.45715720785	1.96675013926	8.48863062872	1
-8.48863062872	-1.45715720785	1.96675013926	8.48863062872	1
-8.48863062872	-1.45715720785	1.96675013926	8.48863062872	1
-8.58849026035	-1.72883221142	3.09572357875	8.58849026035	1
-8.58849026035	-1.72883221142	3.09572357875	8.58849026035	1
-8.58849026035	-1.72883221142	3.09572357875	8.58849026035	1
-117.346228343	-1.50537218057	3.32003979228	117.346228343	1
-11.0683062399	-1.6033546965	2.36360259922	11.0683062399	1
-11.0683062399	-1.6033546965	2.36360259922	11.0683062399	1
-11.0683062399	-1.6033546965	2.36360259922	11.0683062399	1
-5.53259172238	-1.01909543845	0.91789709676	5.53259172238	1
-5.53259172238	-1.01909543845	0.91789709676	5.53259172238	1
-5.53259172238	-1.01909543845	0.91789709676	5.53259172238	1
-5.53259172238	-1.01909543845	0.91789709676	5.53259172238	1
-5.53259172238	-1.01909543845	0.91789709676	5.53259172238	1
-5.53259172238	-1.01909543845	0.91789709676	5.53259172238	1
-5.53259172238	-1.01909543845	0.91789709676	5.53259172238	1
-5.53259172238	-1.01909543845	0.91789709676	5.53259172238	1
-5.53259172238	-1.01909543845	0.91789709676	5.53259172238	1
-5.53259172238	-1.01909543845	0.91789709676	5.53259172238	1
-5.53259172238	-1.01909543845	0.91789709676	5.53259172238	1
-5.53259172238	-1.01909543845	0.91789709676	5.53259172238	1
-5.53259172238	-1.01909543845	0.91789709676	5.53259172238	1
-5.53259172238	-1.01909543845	0.91789709676	5.53259172238	1
-9.71625266434	-0.678929815738	0.723575611847	9.71625266434	1
-9.71625266434	-0.678929815738	0.723575611847	9.71625266434	1
-9.71625266434	-0.678929815738	0.723575611847	9.71625266434	1
-18.5203150533	-1.23846285599	1.16623618032	18.5203150533	1
-18.5203150533	-1.23846285599	1.16623618032	18.5203150533	1
-18.5203150533	-1.23846285599	1.16623618032	18.5203150533	1
-18.5203150533	-1.23846285599	1.16623618032	18.5203150533	1
-18.5203150533	-1.23846285599	1.16623618032	18.5203150533	1
-66.1269435643	-1.40918692854	2.76248509359	66.1269435643	1
-4.63751762473	-1.13110243915	1.31036368498	4.63751762473	1
-4.63751762473	-1.13110243915	1.31036368498	4.63751762473	1
-4.63751762473	-1.13110243915	1.31036368498	4.63751762473	1
-4.63751762473	-1.13110243915	1.31036368498	4.63751762473	1
-4.63751762473	-1.13110243915	1.31036368498	4.63751762473	1
-36.9279089777	-0.667892660772	1.03042676271	36.9279089777	1
-84.9623864551	-1.67817655227	1.9342915248	84.9623864551	1
-84.9623864551	-1.67817655227	1.9342915248	84.9623864551	1
-5.69741594542	-0.608465369798	0.193870952821	5.69741594542	1
-5.69741594542	-0.608465369798	0.193870952821	5.69741594542	1
-5.69741594542	-0.608465369798	0.193870952821	5.69741594542	1
-5.69741594542	-0.608465369798	0.193870952821	5.69741594542	1
-5.69741594542	-0.608465369798	0.193870952821	5.69741594542	1
-5.69741594542	-0.608465369798	0.193870952821	5.69741594542	1
-5.69741594542	-0.608465369798	0.193870952821	5.69741594542	1
-106.453315983	-0.955092694361	-0.100867185358	106.453315983	1
-65.9072014198	-0.773664835833	-0.193663110765	65.9072014198	1
-65.9072014198	-0.773664835833	-0.193663110765	65.9072014198	1
-65.9072014198	-0.773664835833	-0.193663110765	65.9072014198	1
-65.9072014198	-0.773664835833	-0.193663110765	65.9072014198	1
-80.0724687632	-1.26294561456	0.729286016574	80.0724687632	1
-8.19379245436	-0.568256981732	0.08345070766	8.19379245436	1
-85.6690975435	-0.59461142403	1.26529906684	85.6690975435	1
-85.6690975435	-0.59461142403	1.26529906684	85.6690975435	1
-85.6690975435	-0.59461142403	1.26529906684	85.6690975435	1
-85.6690975435	-0.59461142403	1.26529906684	85.6690975435	1
-37.4178370908	1.23856664569	2.14528315812	37.4178370908	1
-37.4178370908	1.23856664569	2.14528315812	37.4178370908	1
-37.4178370908	1.23856664569	2.14528315812	37.4178370908	1
-37.4178370908	1.23856664569	2.14528315812	37.4178370908	1
-37.4178370908	1.23856664569	2.14528315812	37.4178370908	1
-37.4178370908	1.23856664569	2.14528315812	37.4178370908	1
-37.4178370908	1.23856664569	2.14528315812	37.4178370908	1
-37.4178370908	1.23856664569	2.14528315812	37.4178370908	1
-37.4178370908	1.23856664569	2.14528315812	37.4178370908	1
-37.4178370908	1.23856664569	2.14528315812	37.4178370908	1
-12.7939620994	-0.595970462676	0.675287655503	12.7939620994	1
-3.45141309911	0.49392420117	0.422715148203	3.45141309911	1
-3.45141309911	0.49392420117	0.422715148203	3.45141309911	1
-3.45141309911	0.49392420117	0.422715148203	3.45141309911	1
-3.45141309911	0.49392420117	0.422715148203	3.45141309911	1
-3.45141309911	0.49392420117	0.422715148203	3.45141309911	1
-3.45141309911	0.49392420117	0.422715148203	3.45141309911	1
-3.45141309911	0.49392420117	0.422715148203	3.45141309911	1
-3.45141309911	0.49392420117	0.422715148203	3.45141309911	1
-3.45141309911	0.49392420117	0.422715148203	3.45141309911	1
-3.45141309911	0.49392420117	0.422715148203	3.45141309911	1
-3.45141309911	0.49392420117	0.422715148203	3.45141309911	1
-3.45141309911	0.49392420117	0.422715148203	3.45141309911	1
-3.45141309911	0.49392420117	0.422715148203	3.45141309911	1
-3.45141309911	0.49392420117	0.422715148203	3.45141309911	1
-3.45141309911	0.49392420117	0.422715148203	3.45141309911	1
-3.45141309911	0.49392420117	0.422715148203	3.45141309911	1
-3.45141309911	0.49392420117	0.422715148203	3.45141309911	1
-68.8863473685	-0.815495621708	1.47491163705	68.8863473685	1
-8.75162515336	-1.67035645981	2.91740219212	8.75162515336	1
-20.2806552399	-1.92433822493	4.04555243782	20.2806552399	1
-20.2806552399	-1.92433822493	4.04555243782	20.2806552399	1
-20.2806552399	-1.92433822493	4.04555243782	20.2806552399	1
-122.28360555	-1.48316889737	3.27736817843	122.28360555	1
-122.28360555	-1.48316889737	3.27736817843	122.28360555	1
-122.28360555	-1.48316889737	3.27736817843	122.28360555	1
-122.28360555	-1.48316889737	3.27736817843	122.28360555	1
-122.28360555	-1.48316889737	3.27736817843	122.28360555	1
-122.28360555	-1.48316889737	3.27736817843	122.28360555	1
-122.28360555	-1.48316889737	3.27736817843	122.28360555	1
-1.50922420166	1.48707678851	2.32417948361	1.50922420166	1
-1.50922420166	1.48707678851	2.32417948361	1.50922420166	1
-1.50922420166	1.48707678851	2.32417948361	1.50922420166	1
-7.47115391679	-0.764490889905	0.793197986998	7.47115391679	1
-7.90878298441	0.10635968289	0.277961776819	7.90878298441	1
-7.90878298441	0.10635968289	0.277961776819	7.90878298441	1
-7.90878298441	0.10635968289	0.277961776819	7.90878298441	1
-42.1585253467	0.63916956937	1.05683031701	42.1585253467	1
-34.3649027463	-0.710417224259	-0.0560156308829	34.3649027463	1
-31.5353407699	-1.27284539736	1.10662284907	31.5353407699	1
-188.570497935	-1.15943110836	-0.0118439654225	188.570497935	1
-149.743775589	-0.505496889762	1.4699292412	149.743775589	1
-65.4538739335	-1.42365365446	1.25491035323	65.4538739335	1
-65.4538739335	-1.42365365446	1.25491035323	65.4538739335	1
-63.506941591	-1.48145256234	2.95199513013	63.506941591	1
-124.055765041	-1.19158931194	2.51191394018	124.055765041	1
-124.055765041	-1.19158931194	2.51191394018	124.055765041	1
-124.055765041	-1.19158931194	2.51191394018	124.055765041	1
-124.055765041	-1.19158931194	2.51191394018	124.055765041	1
-124.055765041	-1.19158931194	2.51191394018	124.055765041	1
-115.74573062	0.826481807356	1.75878413774	115.74573062	1
-127.609141807	2.08920540607	3.2404004074	127.609141807	1
-127.609141807	2.08920540607	3.2404004074	127.609141807	1
-127.609141807	2.08920540607	3.2404004074	127.609141807	1
-127.609141807	2.08920540607	3.2404004074	127.609141807	1
-127.609141807	2.08920540607	3.2404004074	127.609141807	1
-127.609141807	2.08920540607	3.2404004074	127.609141807	1
-127.609141807	2.08920540607	3.2404004074	127.609141807	1
-22.7181844589	0.55289244873	0.780224350473	22.7181844589	1
-45.1493335684	1.16753561628	0.691415771311	45.1493335684	1
-45.1493335684	1.16753561628	0.691415771311	45.1493335684	1
-45.1493335684	1.16753561628	0.691415771311	45.1493335684	1
-45.1493335684	1.16753561628	0.691415771311	45.1493335684	1
-45.1493335684	1.16753561628	0.691415771311	45.1493335684	1
-45.1493335684	1.16753561628	0.691415771311	45.1493335684	1
-65.1501665191	1.3666644666	1.06144848115	65.1501665191	1
-2.37933622144	-0.0399767811385	-0.112322202656	2.37933622144	1
-13.1225730662	0.523619833077	0.633282658585	13.1225730662	1
-0.172679746885	0.974724383431	0.991565435808	0.172679746885	1
-0.172679746885	0.974724383431	0.991565435808	0.172679746885	1
-0.172679746885	0.974724383431	0.991565435808	0.172679746885	1
-0.172679746885	0.974724383431	0.991565435808	0.172679746885	1
-20.3212508889	1.10354642788	0.767142675582	20.3212508889	1
-20.3212508889	1.10354642788	0.767142675582	20.3212508889	1
-21.4818278485	0.352658038074	-0.334574311411	21.4818278485	1
-49.5404244945	0.0942327911096	0.706877027065	49.5404244945	1
-24.9124386251	0.241301526024	0.551550004357	24.9124386251	1
-3.16488573911	0.781790975913	0.434639191627	3.16488573911	1
-3.16488573911	0.781790975913	0.434639191627	3.16488573911	1
-2.85763410285	0.784235087122	0.782687416847	2.85763410285	1
-4.70019442467	0.545443940509	0.0855285928177	4.70019442467	1
-4.15045031588	-0.600092809169	0.48621266105	4.15045031588	1
-4.15045031588	-0.600092809169	0.48621266105	4.15045031588	1
-4.15045031588	-0.600092809169	0.48621266105	4.15045031588	1
-4.15045031588	-0.600092809169	0.48621266105	4.15045031588	1
-4.15045031588	-0.600092809169	0.48621266105	4.15045031588	1
-4.15045031588	-0.600092809169	0.48621266105	4.15045031588	1
-4.15045031588	-0.600092809169	0.48621266105	4.15045031588	1
-4.15045031588	-0.600092809169	0.48621266105	4.15045031588	1
-4.15045031588	-0.600092809169	0.48621266105	4.15045031588	1
-4.15045031588	-0.600092809169	0.48621266105	4.15045031588	1
-4.15045031588	-0.600092809169	0.48621266105	4.15045031588	1
-4.15045031588	-0.600092809169	0.48621266105	4.15045031588	1
-12.1685887507	0.869062973564	0.406681234662	12.1685887507	1
-12.1685887507	0.869062973564	0.406681234662	12.1685887507	1
-0.475676968346	0.964038328057	0.860494377893	0.475676968346	1
-13.9139408094	0.235549346152	-0.309613150365	13.9139408094	1
-13.9139408094	0.235549346152	-0.309613150365	13.9139408094	1
-13.9139408094	0.235549346152	-0.309613150365	13.9139408094	1
-13.9139408094	0.235549346152	-0.309613150365	13.9139408094	1
-13.9139408094	0.235549346152	-0.309613150365	13.9139408094	1
-111.838265815	0.889312188638	-0.266602029605	111.838265815	1
-61.3826107639	0.571034315148	-0.456215146492	61.3826107639	1
-61.3826107639	0.571034315148	-0.456215146492	61.3826107639	1
-61.3826107639	0.571034315148	-0.456215146492	61.3826107639	1
-61.3826107639	0.571034315148	-0.456215146492	61.3826107639	1
-36.2976402643	1.20238128544	2.04785597361	36.2976402643	1
-36.2976402643	1.20238128544	2.04785597361	36.2976402643	1
-44.6571501873	1.49125543708	2.8902947145	44.6571501873	1
-8.38581436458	1.75162437007	3.34784621048	8.38581436458	1
-8.38581436458	1.75162437007	3.34784621048	8.38581436458	1
-63.5237343803	2.32885862609	6.20944425109	63.5237343803	1
-63.5237343803	2.32885862609	6.20944425109	63.5237343803	1
-29.1410810979	2.67821717557	7.68592294747	29.1410810979	1
-29.1410810979	2.67821717557	7.68592294747	29.1410810979	1
-29.1410810979	2.67821717557	7.68592294747	29.1410810979	1
-29.1410810979	2.67821717557	7.68592294747	29.1410810979	1
-29.1410810979	2.67821717557	7.68592294747	29.1410810979	1
-29.1410810979	2.67821717557	7.68592294747	29.1410810979	1
-29.1410810979	2.67821717557	7.68592294747	29.1410810979	1
-29.1410810979	2.67821717557	7.68592294747	29.1410810979	1
-29.1410810979	2.67821717557	7.68592294747	29.1410810979	1
-29.1410810979	2.67821717557	7.68592294747	29.1410810979	1
-2.60623764453	2.46613679772	6.01425256252	2.60623764453	1
-2.60623764453	2.46613679772	6.01425256252	2.60623764453	1
-2.60623764453	2.46613679772	6.01425256252	2.60623764453	1
-2.60623764453	2.46613679772	6.01425256252	2.60623764453	1
-2.60623764453	2.46613679772	6.01425256252	2.60623764453	1
-2.60623764453	2.46613679772	6.01425256252	2.60623764453	1
-2.60623764453	2.46613679772	6.01425256252	2.60623764453	1
-2.60623764453	2.46613679772	6.01425256252	2.60623764453	1
-2.60623764453	2.46613679772	6.01425256252	2.60623764453	1
-17.189593852	2.19793767875	4.43401015898	17.189593852	1
-17.189593852	2.19793767875	4.43401015898	17.189593852	1
-17.189593852	2.19793767875	4.43401015898	17.189593852	1
-17.189593852	2.19793767875	4.43401015898	17.189593852	1
-17.189593852	2.19793767875	4.43401015898	17.189593852	1
-17.189593852	2.19793767875	4.43401015898	17.189593852	1
-17.189593852	2.19793767875	4.43401015898	17.189593852	1
-17.189593852	2.19793767875	4.43401015898	17.189593852	1
-17.189593852	2.19793767875	4.43401015898	17.189593852	1
-17.189593852	2.19793767875	4.43401015898	17.189593852	1
-17.189593852	2.19793767875	4.43401015898	17.189593852	1
-17.189593852	2.19793767875	4.43401015898	17.189593852	1
-17.189593852	2.19793767875	4.43401015898	17.189593852	1
-0.956160655569	1.51474284296	2.2113074138	0.956160655569	1
-0.956160655569	1.51474284296	2.2113074138	0.956160655569	1
-0.956160655569	1.51474284296	2.2113074138	0.956160655569	1
-0.956160655569	1.51474284296	2.2113074138	0.956160655569	1
-105.147652009	-1.59900032717	1.5648703485	105.147652009	1
-105.147652009	-1.59900032717	1.5648703485	105.147652009	1
-105.147652009	-1.59900032717	1.5648703485	105.147652009	1
-105.147652009	-1.59900032717	1.5648703485	105.147652009	1
-105.147652009	-1.59900032717	1.5648703485	105.147652009	1
-105.147652009	-1.59900032717	1.5648703485	105.147652009	1
-47.032062898	-1.71194511039	2.30085593704	47.032062898	1
-47.032062898	-1.71194511039	2.30085593704	47.032062898	1
-42.5051344071	-1.67172067815	3.38935199335	42.5051344071	1
-42.5051344071	-1.67172067815	3.38935199335	42.5051344071	1
-9.4958932756	-1.74020195946	3.16927046227	9.4958932756	1
-9.4958932756	-1.74020195946	3.16927046227	9.4958932756	1
-9.4958932756	-1.74020195946	3.16927046227	9.4958932756	1
-9.4958932756	-1.74020195946	3.16927046227	9.4958932756	1
-7.3436284373	-1.64098810084	2.75357169998	7.3436284373	1
-7.3436284373	-1.64098810084	2.75357169998	7.3436284373	1
-7.3436284373	-1.64098810084	2.75357169998	7.3436284373	1
-7.3436284373	-1.64098810084	2.75357169998	7.3436284373	1
-7.3436284373	-1.64098810084	2.75357169998	7.3436284373	1
-7.3436284373	-1.64098810084	2.75357169998	7.3436284373	1
-7.3436284373	-1.64098810084	2.75357169998	7.3436284373	1
-133.382694808	-1.64231266163	3.82147233177	133.382694808	1
-133.382694808	-1.64231266163	3.82147233177	133.382694808	1
-133.382694808	-1.64231266163	3.82147233177	133.382694808	1
-133.382694808	-1.64231266163	3.82147233177	133.382694808	1
-133.382694808	-1.64231266163	3.82147233177	133.382694808	1
-133.382694808	-1.64231266163	3.82147233177	133.382694808	1
-133.382694808	-1.64231266163	3.82147233177	133.382694808	1
-133.382694808	-1.64231266163	3.82147233177	133.382694808	1
-133.382694808	-1.64231266163	3.82147233177	133.382694808	1
-133.382694808	-1.64231266163	3.82147233177	133.382694808	1
-133.382694808	-1.64231266163	3.82147233177	133.382694808	1
-133.382694808	-1.64231266163	3.82147233177	133.382694808	1
-133.382694808	-1.64231266163	3.82147233177	133.382694808	1
-179.029019341	-1.9731490206	5.19788366847	179.029019341	1
-179.029019341	-1.9731490206	5.19788366847	179.029019341	1
-179.029019341	-1.9731490206	5.19788366847	179.029019341	1
-179.029019341	-1.9731490206	5.19788366847	179.029019341	1
-179.029019341	-1.9731490206	5.19788366847	179.029019341	1
-179.029019341	-1.9731490206	5.19788366847	179.029019341	1
-179.893831796	-1.80164387324	4.55757846493	179.893831796	1
-179.893831796	-1.80164387324	4.55757846493	179.893831796	1
-179.893831796	-1.80164387324	4.55757846493	179.893831796	1
-179.893831796	-1.80164387324	4.55757846493	179.893831796	1
-179.893831796	-1.80164387324	4.55757846493	179.893831796	1
-83.8001447733	-1.15201488107	2.21690778852	83.8001447733	1
-83.8001447733	-1.15201488107	2.21690778852	83.8001447733	1
-83.8001447733	-1.15201488107	2.21690778852	83.8001447733	1
-57.9994259545	-0.936075825169	1.61279097879	57.9994259545	1
-8.0016617177	-0.68844349073	0.700908626854	8.0016617177	1
-8.0016617177	-0.68844349073	0.700908626854	8.0016617177	1
-8.0016617177	-0.68844349073	0.700908626854	8.0016617177	1
-8.0016617177	-0.68844349073	0.700908626854	8.0016617177	1
-8.0016617177	-0.68844349073	0.700908626854	8.0016617177	1
-8.0016617177	-0.68844349073	0.700908626854	8.0016617177	1
-8.0016617177	-0.68844349073	0.700908626854	8.0016617177	1
-8.0016617177	-0.68844349073	0.700908626854	8.0016617177	1
-8.0016617177	-0.68844349073	0.700908626854	8.0016617177	1
-1.03894114522	0.269886694659	0.00171388812411	1.03894114522	1
-1.03894114522	0.269886694659	0.00171388812411	1.03894114522	1
-1.03894114522	0.269886694659	0.00171388812411	1.03894114522	1
-1.03894114522	0.269886694659	0.00171388812411	1.03894114522	1
-1.03894114522	0.269886694659	0.00171388812411	1.03894114522	1
-1.03894114522	0.269886694659	0.00171388812411	1.03894114522	1
-1.03894114522	0.269886694659	0.00171388812411	1.03894114522	1
-1.03894114522	0.269886694659	0.00171388812411	1.03894114522	1
-1.03894114522	0.269886694659	0.00171388812411	1.03894114522	1
-1.03894114522	0.269886694659	0.00171388812411	1.03894114522	1
-1.03894114522	0.269886694659	0.00171388812411	1.03894114522	1
-1.03894114522	0.269886694659	0.00171388812411	1.03894114522	1
-1.03894114522	0.269886694659	0.00171388812411	1.03894114522	1
-1.03894114522	0.269886694659	0.00171388812411	1.03894114522	1
-1.03894114522	0.269886694659	0.00171388812411	1.03894114522	1
-1.03894114522	0.269886694659	0.00171388812411	1.03894114522	1
-1.03894114522	0.269886694659	0.00171388812411	1.03894114522	1
-1.03894114522	0.269886694659	0.00171388812411	1.03894114522	1
-1.03894114522	0.269886694659	0.00171388812411	1.03894114522	1
-1.03894114522	0.269886694659	0.00171388812411	1.03894114522	1
-1.03894114522	0.269886694659	0.00171388812411	1.03894114522	1
-1.03894114522	0.269886694659	0.00171388812411	1.03894114522	1
-1.03894114522	0.269886694659	0.00171388812411	1.03894114522	1
-1.03894114522	0.269886694659	0.00171388812411	1.03894114522	1
-17.267322335	0.10275740306	0.416296413412	17.267322335	1
-17.267322335	0.10275740306	0.416296413412	17.267322335	1
-3.35054430075	-0.421353899809	0.292877627699	3.35054430075	1
-3.35054430075	-0.421353899809	0.292877627699	3.35054430075	1
-3.35054430075	-0.421353899809	0.292877627699	3.35054430075	1
-3.35054430075	-0.421353899809	0.292877627699	3.35054430075	1
-3.35054430075	-0.421353899809	0.292877627699	3.35054430075	1
-3.35054430075	-0.421353899809	0.292877627699	3.35054430075	1
-22.3918463047	-0.460091623066	-0.238426559806	22.3918463047	1
-22.3918463047	-0.460091623066	-0.238426559806	22.3918463047	1
-22.3918463047	-0.460091623066	-0.238426559806	22.3918463047	1
-16.8000242576	-1.14495137758	0.961640012931	16.8000242576	1
-41.8785252917	-1.52198248531	1.7204598001	41.8785252917	1
-41.8785252917	-1.52198248531	1.7204598001	41.8785252917	1
-41.8785252917	-1.52198248531	1.7204598001	41.8785252917	1
-41.8785252917	-1.52198248531	1.7204598001	41.8785252917	1
-40.072405789	-1.12135189972	0.66100513462	40.072405789	1
-40.072405789	-1.12135189972	0.66100513462	40.072405789	1
-172.906697905	1.00041433127	2.31576874818	172.906697905	1
-172.906697905	1.00041433127	2.31576874818	172.906697905	1
-29.0575650127	1.21784815907	2.02176445401	29.0575650127	1
-29.0575650127	1.21784815907	2.02176445401	29.0575650127	1
-1.02010742181	1.32124940617	1.84145521462	1.02010742181	1
-1.02010742181	1.32124940617	1.84145521462	1.02010742181	1
-1.02010742181	1.32124940617	1.84145521462	1.02010742181	1
-1.02010742181	1.32124940617	1.84145521462	1.02010742181	1
-1.02010742181	1.32124940617	1.84145521462	1.02010742181	1
-45.4446025988	0.950407692695	1.57738266095	45.4446025988	1
-45.4446025988	0.950407692695	1.57738266095	45.4446025988	1
-45.4446025988	0.950407692695	1.57738266095	45.4446025988	1
-45.4446025988	0.950407692695	1.57738266095	45.4446025988	1
-45.4446025988	0.950407692695	1.57738266095	45.4446025988	1
-45.4446025988	0.950407692695	1.57738266095	45.4446025988	1
-45.4446025988	0.950407692695	1.57738266095	45.4446025988	1
-45.4446025988	0.950407692695	1.57738266095	45.4446025988	1
-32.6056880587	0.55513062128	0.877448315549	32.6056880587	1
-32.6056880587	0.55513062128	0.877448315549	32.6056880587	1
-32.6056880587	0.55513062128	0.877448315549	32.6056880587	1
-32.6056880587	0.55513062128	0.877448315549	32.6056880587	1
-32.6056880587	0.55513062128	0.877448315549	32.6056880587	1
-32.6056880587	0.55513062128	0.877448315549	32.6056880587	1
-32.6056880587	0.55513062128	0.877448315549	32.6056880587	1
-32.6056880587	0.55513062128	0.877448315549	32.6056880587	1
-32.6056880587	0.55513062128	0.877448315549	32.6056880587	1
-32.6056880587	0.55513062128	0.877448315549	32.6056880587	1
-32.6056880587	0.55513062128	0.877448315549	32.6056880587	1
-32.6056880587	0.55513062128	0.877448315549	32.6056880587	1
-13.8215027215	0.373134915292	0.505679428103	13.8215027215	1
-13.8215027215	0.373134915292	0.505679428103	13.8215027215	1
-13.8215027215	0.373134915292	0.505679428103	13.8215027215	1
-3.90649127166	1.0452625534	1.29017042933	3.90649127166	1
-3.90649127166	1.0452625534	1.29017042933	3.90649127166	1
-3.90649127166	1.0452625534	1.29017042933	3.90649127166	1
-3.90649127166	1.0452625534	1.29017042933	3.90649127166	1
-39.0527073658	-0.192902914846	0.650641970723	39.0527073658	1
-45.6927151403	0.884995916683	1.45908380366	45.6927151403	1
-20.7572255941	0.356546268289	0.578159529365	20.7572255941	1
-12.6168838284	1.28000928999	1.99252092487	12.6168838284	1
-39.0765071989	1.27611404558	2.25296900473	39.0765071989	1
-39.0765071989	1.27611404558	2.25296900473	39.0765071989	1
-39.0765071989	1.27611404558	2.25296900473	39.0765071989	1
-39.0765071989	1.27611404558	2.25296900473	39.0765071989	1
-39.0765071989	1.27611404558	2.25296900473	39.0765071989	1
-39.0765071989	1.27611404558	2.25296900473	39.0765071989	1
-39.0765071989	1.27611404558	2.25296900473	39.0765071989	1
-39.0765071989	1.27611404558	2.25296900473	39.0765071989	1
-39.0765071989	1.27611404558	2.25296900473	39.0765071989	1
-0.258055824329	1.50704829072	2.26809962698	0.258055824329	1
-0.258055824329	1.50704829072	2.26809962698	0.258055824329	1
-0.258055824329	1.50704829072	2.26809962698	0.258055824329	1
-0.258055824329	1.50704829072	2.26809962698	0.258055824329	1
-51.1326533451	1.64047471858	1.97896038095	51.1326533451	1
-51.1326533451	1.64047471858	1.97896038095	51.1326533451	1
-51.1326533451	1.64047471858	1.97896038095	51.1326533451	1
-51.1326533451	1.64047471858	1.97896038095	51.1326533451	1
-51.1326533451	1.64047471858	1.97896038095	51.1326533451	1
-51.1326533451	1.64047471858	1.97896038095	51.1326533451	1
-51.1326533451	1.64047471858	1.97896038095	51.1326533451	1
-51.1326533451	1.64047471858	1.97896038095	51.1326533451	1
-3.60743726122	1.81659767192	3.47150903954	3.60743726122	1
-3.09831843275	1.71704385596	3.10899303377	3.09831843275	1
-1.84790070004	1.75353679306	3.18803203774	1.84790070004	1
-1.84790070004	1.75353679306	3.18803203774	1.84790070004	1
-1.84790070004	1.75353679306	3.18803203774	1.84790070004	1
-1.84790070004	1.75353679306	3.18803203774	1.84790070004	1
-1.84790070004	1.75353679306	3.18803203774	1.84790070004	1
-1.84790070004	1.75353679306	3.18803203774	1.84790070004	1
-1.84790070004	1.75353679306	3.18803203774	1.84790070004	1
-1.84790070004	1.75353679306	3.18803203774	1.84790070004	1
-1.84790070004	1.75353679306	3.18803203774	1.84790070004	1
-32.0503104042	1.12598642688	1.83383516685	32.0503104042	1
-32.0503104042	1.12598642688	1.83383516685	32.0503104042	1
-32.0503104042	1.12598642688	1.83383516685	32.0503104042	1
-32.0503104042	1.12598642688	1.83383516685	32.0503104042	1
-32.0503104042	1.12598642688	1.83383516685	32.0503104042	1
-3.30147201904	1.38239178457	1.73337685318	3.30147201904	1
-3.30147201904	1.38239178457	1.73337685318	3.30147201904	1
-3.30147201904	1.38239178457	1.73337685318	3.30147201904	1
-3.30147201904	1.38239178457	1.73337685318	3.30147201904	1
-1.21837398462	0.322467468805	0.191124447559	1.21837398462	1
-1.21837398462	0.322467468805	0.191124447559	1.21837398462	1
-1.21837398462	0.322467468805	0.191124447559	1.21837398462	1
-1.50481412404	-0.200206501886	0.0654437310854	1.50481412404	1
-10.6078195948	-0.832277260832	0.961954442578	10.6078195948	1
-10.6078195948	-0.832277260832	0.961954442578	10.6078195948	1
-10.6078195948	-0.832277260832	0.961954442578	10.6078195948	1
-10.6078195948	-0.832277260832	0.961954442578	10.6078195948	1
-10.6078195948	-0.832277260832	0.961954442578	10.6078195948	1
-10.6078195948	-0.832277260832	0.961954442578	10.6078195948	1
-10.6078195948	-0.832277260832	0.961954442578	10.6078195948	1
-10.6078195948	-0.832277260832	0.961954442578	10.6078195948	1
-10.6078195948	-0.832277260832	0.961954442578	10.6078195948	1
-6.44549425881	-1.37967689113	1.99197482337	6.44549425881	1
-6.44549425881	-1.37967689113	1.99197482337	6.44549425881	1
-6.44549425881	-1.37967689113	1.99197482337	6.44549425881	1
-6.44549425881	-1.37967689113	1.99197482337	6.44549425881	1
-6.44549425881	-1.37967689113	1.99197482337	6.44549425881	1
-6.44549425881	-1.37967689113	1.99197482337	6.44549425881	1
-6.44549425881	-1.37967689113	1.99197482337	6.44549425881	1
-6.44549425881	-1.37967689113	1.99197482337	6.44549425881	1
-6.44549425881	-1.37967689113	1.99197482337	6.44549425881	1
-6.44549425881	-1.37967689113	1.99197482337	6.44549425881	1
-6.44549425881	-1.37967689113	1.99197482337	6.44549425881	1
-6.44549425881	-1.37967689113	1.99197482337	6.44549425881	1
-8.57227807395	0.630096323466	0.687459827192	8.57227807395	1
-8.57227807395	0.630096323466	0.687459827192	8.57227807395	1
-8.57227807395	0.630096323466	0.687459827192	8.57227807395	1
-8.57227807395	0.630096323466	0.687459827192	8.57227807395	1
-8.57227807395	0.630096323466	0.687459827192	8.57227807395	1
-8.57227807395	0.630096323466	0.687459827192	8.57227807395	1
-8.57227807395	0.630096323466	0.687459827192	8.57227807395	1
-8.57227807395	0.630096323466	0.687459827192	8.57227807395	1
-8.57227807395	0.630096323466	0.687459827192	8.57227807395	1
-8.57227807395	0.630096323466	0.687459827192	8.57227807395	1
-8.57227807395	0.630096323466	0.687459827192	8.57227807395	1
-8.57227807395	0.630096323466	0.687459827192	8.57227807395	1
-8.57227807395	0.630096323466	0.687459827192	8.57227807395	1
-8.57227807395	0.630096323466	0.687459827192	8.57227807395	1
-8.57227807395	0.630096323466	0.687459827192	8.57227807395	1
-2.41957196074	-0.065776719061	-0.108973553232	2.41957196074	1
-2.41957196074	-0.065776719061	-0.108973553232	2.41957196074	1
-2.41957196074	-0.065776719061	-0.108973553232	2.41957196074	1
-2.41957196074	-0.065776719061	-0.108973553232	2.41957196074	1
-2.41957196074	-0.065776719061	-0.108973553232	2.41957196074	1
-2.41957196074	-0.065776719061	-0.108973553232	2.41957196074	1
-51.1419359646	0.0699251922958	0.713951566592	51.1419359646	1
-51.1419359646	0.0699251922958	0.713951566592	51.1419359646	1
-4.29488248749	-0.846720541256	0.622887510197	4.29488248749	1
-4.29488248749	-0.846720541256	0.622887510197	4.29488248749	1
-4.29488248749	-0.846720541256	0.622887510197	4.29488248749	1
-4.29488248749	-0.846720541256	0.622887510197	4.29488248749	1
-4.29488248749	-0.846720541256	0.622887510197	4.29488248749	1
-82.9365111015	0.957231005112	0.00560638935492	82.9365111015	1
-82.9365111015	0.957231005112	0.00560638935492	82.9365111015	1
-106.009464596	-1.89737739092	2.61203960298	106.009464596	1
-23.2715075115	-1.37650868952	2.31458224613	23.2715075115	1
-57.7419881224	-0.670918160361	1.19141398914	57.7419881224	1
-7.26343356498	0.546128888624	0.0325984377067	7.26343356498	1
-7.26343356498	0.546128888624	0.0325984377067	7.26343356498	1
-7.26343356498	0.546128888624	0.0325984377067	7.26343356498	1
-7.26343356498	0.546128888624	0.0325984377067	7.26343356498	1
-7.26343356498	0.546128888624	0.0325984377067	7.26343356498	1
-7.26343356498	0.546128888624	0.0325984377067	7.26343356498	1
-7.26343356498	0.546128888624	0.0325984377067	7.26343356498	1
-49.0692809455	0.668217815203	-0.253193473098	49.0692809455	1
-103.319595904	-0.273180674824	-0.933829590549	103.319595904	1
-13.0991633101	-0.483848304296	-0.0960022771828	13.0991633101	1
-13.0991633101	-0.483848304296	-0.0960022771828	13.0991633101	1
-13.0991633101	-0.483848304296	-0.0960022771828	13.0991633101	1
-13.0991633101	-0.483848304296	-0.0960022771828	13.0991633101	1
-13.0991633101	-0.483848304296	-0.0960022771828	13.0991633101	1
-13.0991633101	-0.483848304296	-0.0960022771828	13.0991633101	1
-13.0991633101	-0.483848304296	-0.0960022771828	13.0991633101	1
-13.0991633101	-0.483848304296	-0.0960022771828	13.0991633101	1
-96.90260772	-0.180064639298	1.00971573397	96.90260772	1
-27.0070641217	-0.0240483112902	0.51007208157	27.0070641217	1
-27.0070641217	-0.0240483112902	0.51007208157	27.0070641217	1
-27.0070641217	-0.0240483112902	0.51007208157	27.0070641217	1
-27.0070641217	-0.0240483112902	0.51007208157	27.0070641217	1
-27.0070641217	-0.0240483112902	0.51007208157	27.0070641217	1
-36.2639148005	1.101430062	0.611038334823	36.2639148005	1
-36.2639148005	1.101430062	0.611038334823	36.2639148005	1
-36.2639148005	1.101430062	0.611038334823	36.2639148005	1
-36.2639148005	1.101430062	0.611038334823	36.2639148005	1
-36.2639148005	1.101430062	0.611038334823	36.2639148005	1
-36.2639148005	1.101430062	0.611038334823	36.2639148005	1
-36.2639148005	1.101430062	0.611038334823	36.2639148005	1
-36.2639148005	1.101430062	0.611038334823	36.2639148005	1
-36.2639148005	1.101430062	0.611038334823	36.2639148005	1
-36.2639148005	1.101430062	0.611038334823	36.2639148005	1
-36.2639148005	1.101430062	0.611038334823	36.2639148005	1
-36.2639148005	1.101430062	0.611038334823	36.2639148005	1
-36.2639148005	1.101430062	0.611038334823	36.2639148005	1
-36.2639148005	1.101430062	0.611038334823	36.2639148005	1
-2.60330502337	-0.605855870632	0.351398658646	2.60330502337	1
-2.60330502337	-0.605855870632	0.351398658646	2.60330502337	1
-2.60330502337	-0.605855870632	0.351398658646	2.60330502337	1
-2.60330502337	-0.605855870632	0.351398658646	2.60330502337	1
-2.60330502337	-0.605855870632	0.351398658646	2.60330502337	1
-2.60330502337	-0.605855870632	0.351398658646	2.60330502337	1
-2.60330502337	-0.605855870632	0.351398658646	2.60330502337	1
-2.60330502337	-0.605855870632	0.351398658646	2.60330502337	1
-2.60330502337	-0.605855870632	0.351398658646	2.60330502337	1
-13.2141111454	-1.22364304271	1.78487007518	13.2141111454	1
-13.2141111454	-1.22364304271	1.78487007518	13.2141111454	1
-13.2141111454	-1.22364304271	1.78487007518	13.2141111454	1
-11.9670642832	-0.474389964156	-0.0878956662939	11.9670642832	1
-11.9670642832	-0.474389964156	-0.0878956662939	11.9670642832	1
-11.9670642832	-0.474389964156	-0.0878956662939	11.9670642832	1
-11.9670642832	-0.474389964156	-0.0878956662939	11.9670642832	1
-11.9670642832	-0.474389964156	-0.0878956662939	11.9670642832	1
-11.9670642832	-0.474389964156	-0.0878956662939	11.9670642832	1
-11.9670642832	-0.474389964156	-0.0878956662939	11.9670642832	1
-11.9670642832	-0.474389964156	-0.0878956662939	11.9670642832	1
[truncated: 3,002 more rows]
