# Supplementary material for: SPOTting Model Parameters Using a Ready-Made Python Package
Source: PLoS One. 2015 Dec 17;10(12):e0145180. doi: 10.1371/journal.pone.0145180 (PMC4682995; doi:10.1371/journal.pone.0145180)
Supplement: S1 File — Contains the objective function traces for the 5,000 iterations with MC, LHS, MLE, MCMC, SA, SCE-UA. DE-MCZ and ROPE. (ZIP) [file pone.0145180.s001.zip › RosenSCEUA.csv]

like	parx	pary	simulation0	chain
-47.597187673	-1.89652986504	4.22298287673	47.597187673	1
-1344.65708147	1.60716315031	6.2494273112	1344.65708147	1
-30020.8012759	4.08981157193	-0.597197925374	30020.8012759	1
-278622.725864	-7.3999859034	1.98174990433	278622.725864	1
-3750.05330806	-3.06636324671	3.29233152177	3750.05330806	1
-22374.9013252	3.60111013965	-1.98798635562	22374.9013252	1
-246001.145479	-7.31018992344	3.84733648841	246001.145479	1
-28.0280767651	0.665154924069	-0.0859244468806	28.0280767651	1
-15.9579477143	-2.99340843553	8.97080753916	15.9579477143	1
-63232.8450005	5.83431959801	8.89779071446	63232.8450005	1
-2831.78321572	0.532789833368	-5.03738008308	2831.78321572	1
-157289.760245	6.48554017506	2.40625210396	157289.760245	1
-504887.725983	8.73870947804	5.31380560726	504887.725983	1
-235387.872528	6.37163488105	-7.91608327068	235387.872528	1
-231286.462424	6.23934411974	-9.15998209212	231286.462424	1
-1096257.04425	-9.79410567019	-8.77222432467	1096257.04425	1
-506146.971309	-8.03436533584	-6.58724405034	506146.971309	1
-350542.191257	-7.88939968017	3.04269742924	350542.191257	1
-26450.0488424	3.92901774875	-0.823652748973	26450.0488424	1
-4304.74947724	-2.06530861576	-2.28839485875	4304.74947724	1
-2024.64502892	3.33841986996	6.65152208476	2024.64502892	0
-53223.4749982	3.66407042735	-9.64326314217	53223.4749982	0
-159.817747538	0.352647775292	1.38689236444	159.817747538	0
-619161.484777	-8.58319140242	-5.00980444974	619161.484777	0
-22.7836665444	1.30431870931	2.17759860141	22.7836665444	0
-73247.5126685	5.72085344047	5.66800403398	73247.5126685	1
-2904.59456189	2.73974803346	2.11959897472	2904.59456189	1
-470.165013097	-0.684908614406	2.63087245322	470.165013097	1
-2.92250175688	1.36493559414	1.69603648895	2.92250175688	1
-286.549402166	0.16506832235	1.71796423713	286.549402166	1
-17229.992684	3.34835144264	-1.91274847043	17229.992684	2
-149.788769805	1.92670017881	4.93254236173	149.788769805	2
-5799.16291361	-3.4869598796	4.55689597341	5799.16291361	2
-4.98148107401	-1.02511172944	1.14468388024	4.98148107401	2
-65790.7452651	-4.77632771647	-2.82989523715	65790.7452651	2
-10.1936107683	-1.27726688511	1.85518885162	10.1936107683	3
-632.617271885	1.88302913612	1.03216086289	632.617271885	3
-88366.8329391	5.96861935456	5.90201034057	88366.8329391	3
-861.121540452	0.955022137906	3.84655108423	861.121540452	3
-11732.4286069	-3.13056808053	-1.02329839345	11732.4286069	3
-90.2993000979	0.84363746351	1.66185495481	90.2993000979	0
-264.364798949	-0.996192580148	2.60602914994	264.364798949	0
-37.600424535	1.08913230762	1.79933624999	37.600424535	0
-1203.12268067	-1.58415290077	-0.949425956378	1203.12268067	0
-24.65694159	-0.193713696151	0.519520734663	24.65694159	0
-17.1496602248	-1.53592412819	2.68645793426	17.1496602248	1
-229.14295249	-0.557724803233	1.81676757219	229.14295249	1
-328856.727922	-7.2362786945	-4.97638677293	328856.727922	1
-108.005790147	-0.919121366025	1.86616923972	108.005790147	1
-117.191155923	2.24666534668	3.97215881048	117.191155923	1
-406.224564264	0.148065380524	2.03562336353	406.224564264	2
-201.162122849	-2.67644187087	8.53318012255	201.162122849	2
-2184.12672797	-2.70852697424	2.6773915531	2184.12672797	2
-18955.8741824	4.22618915325	4.09642182402	18955.8741824	2
-1846.1119679	0.969851642649	5.23725166183	1846.1119679	2
-17086.0047623	-3.57116512203	-0.310128863383	17086.0047623	3
-7459.64412964	0.327729484407	-8.52925488241	7459.64412964	3
-813.308131528	0.884295321382	-2.06985407971	813.308131528	3
-7432.86730466	0.554395376192	8.92864690952	7432.86730466	3
-581.54793366	0.17547059651	2.44091043536	581.54793366	3
-147.121838927	-2.19633443374	5.99395026403	147.121838927	0
-8229.44692772	-0.638468048237	9.47779158529	8229.44692772	0
-29.0437265207	-1.39701062063	2.43431938235	29.0437265207	0
-19.8575808673	1.22602208658	1.94817504086	19.8575808673	0
-813380.833263	9.47114709346	-0.48102274505	813380.833263	0
-243.632753437	0.20972674678	1.60285740577	243.632753437	1
-0.0798253007669	1.1983283459	1.45611324193	0.0798253007669	1
-6906.12689624	0.609956471277	8.68226636585	6906.12689624	1
-100.396850038	-0.0365101303183	0.997939716405	100.396850038	1
-34515.1466409	-3.90644278583	-3.31147728282	34515.1466409	1
-8037.59941285	4.1021492412	7.86773102993	8037.59941285	2
-3277.97247732	3.30534713521	5.20460482343	3277.97247732	2
-980.354051933	-0.990515802133	-2.14360547184	980.354051933	2
-238.764760762	1.28492842229	3.19597980828	238.764760762	2
-1816.29629311	1.82079222685	7.57629664646	1816.29629311	2
-759.053586131	-2.87412777056	5.53289212732	759.053586131	3
-474537.253067	-8.73914348637	7.49284939321	474537.253067	3
-3730.75280919	3.50559627086	6.18635768501	3730.75280919	3
-332.092066085	-1.91313291726	5.45898201095	332.092066085	3
-7578.34047707	2.84572111018	-0.605280919489	7578.34047707	3
-1896.94284372	1.15065588357	5.67937363888	1896.94284372	0
-24.6292356813	-2.88421239725	8.6275845311	24.6292356813	0
-486213.514709	7.9347691564	-6.76500216024	486213.514709	0
-439.007181232	-0.0346906155958	2.0938969103	439.007181232	0
-10602.3564035	3.41062422636	1.33840536253	10602.3564035	0
-58.0959816218	-1.12601067196	0.535943338984	58.0959816218	1
-3925.80046736	3.73545425178	7.69397170603	3925.80046736	1
-260.553525882	1.82497999238	4.94260945882	260.553525882	1
-294377.464387	7.56397935815	2.96119129831	294377.464387	1
-2413.63517476	-0.780945005329	-4.29977194264	2413.63517476	1
-26.7532399776	-0.44503031178	-0.298588005646	26.7532399776	2
-17625.867712	-4.17432379949	4.15882145541	17625.867712	2
-3554.87363576	-0.353485019048	-5.83578798842	3554.87363576	2
-867776.030406	9.89503208864	4.76140996527	867776.030406	2
-811080.654508	-9.02249502111	-8.64902291283	811080.654508	2
-67.6095166515	1.05511540977	0.291036936826	67.6095166515	3
-741.75148572	1.12574654183	3.9907877411	741.75148572	3
-530602.604677	-8.60974537983	1.29158041654	530602.604677	3
-51.6363765619	0.159812559572	0.739195864983	51.6363765619	3
-18115.5444944	3.54634293045	-0.880442802791	18115.5444944	3
-20645.4918016	3.21091925801	-4.0568355971	20645.4918016	0
-1599.62824135	1.30402811302	5.69990903778	1599.62824135	0
-4937.73534949	3.33321965667	4.08732584443	4937.73534949	0
-1733.2392128	1.24426474771	5.71134206645	1733.2392128	0
-10651.4109854	3.67046979986	3.15523675799	10651.4109854	0
-171.637310554	-1.29673507588	0.39170668211	171.637310554	1
-19.7527948934	0.99714731216	1.43874383536	19.7527948934	1
-71.1201858086	2.44804931242	5.16214257737	71.1201858086	1
-90415.3321345	-5.48670032937	0.0417357282558	90415.3321345	1
-57216.289751	5.31571179531	4.34075869496	57216.289751	1
-27859.8601744	-4.25464510063	1.41900493855	27859.8601744	2
-177.30795297	-2.03693431046	2.85262545798	177.30795297	2
-163.148362743	-0.968239565942	2.19952745927	163.148362743	2
-224.533327688	-0.340244913378	-1.37667124104	224.533327688	2
-22.4564209911	1.16914992309	0.893331461837	22.4564209911	2
-689.18359247	-0.544487654839	-2.32421659764	689.18359247	3
-1929.43156268	3.38645337453	7.08202450298	1929.43156268	3
-332.047923751	1.40542631991	0.153455995175	332.047923751	3
-8.57561356415	1.9961548432	3.70925643395	8.57561356415	3
-6.05310377916	-0.092521837896	0.229003022572	6.05310377916	3
-7.60735984886	1.41163184057	2.2654299394	7.60735984886	0
-11.691972765	0.681824214253	0.805335972816	11.691972765	0
-483.828545738	-1.14551299395	-0.876921539061	483.828545738	0
-43843.2514643	-5.03526289913	4.42379194131	43843.2514643	0
-0.790971666617	1.65056746822	2.78501401231	0.790971666617	0
-1001.20792342	-0.160448209106	3.18780195012	1001.20792342	1
-9.67735776715	0.24811691814	0.363423390448	9.67735776715	1
-18721.8224909	-3.83355650766	1.02192454191	18721.8224909	1
-166.31516043	-1.51351512576	1.0258272408	166.31516043	1
-83.340392046	-0.353494434808	1.02777859025	83.340392046	1
-105130.982527	-5.97597707132	3.29589896861	105130.982527	2
-10632.4398903	-1.26369054419	-8.71197344016	10632.4398903	2
-2036.60245488	-1.63647531334	-1.82711386523	2036.60245488	2
-299.534698646	-1.82286769791	1.61531592223	299.534698646	2
-19.7105249295	-1.9160638902	3.33653081597	19.7105249295	2
-115.981590368	1.12707009891	2.34715953309	115.981590368	3
-82.4322852853	-0.750581045262	1.45425770789	82.4322852853	3
-23504.9318427	3.56027308668	-2.65363584091	23504.9318427	3
-616.742775422	1.37302505182	-0.597952681246	616.742775422	3
-611.166820073	-1.7818790811	5.6315701486	611.166820073	3
-44.932996001	-0.0212635909084	-0.662043268583	44.932996001	0
-0.577425736552	0.265819831547	0.0902574318349	0.577425736552	0
-26870.3619562	3.9821856551	-0.531666138197	26870.3619562	0
-1829.24669045	-2.51803747766	2.07803681197	1829.24669045	0
-1219.56067736	-1.64826006003	6.19892635085	1219.56067736	0
-46568.8939021	5.16880994614	5.14079617553	46568.8939021	1
-23.9535339862	-1.75208162237	3.47450695858	23.9535339862	1
-7637.69559155	-3.45938060849	3.23930782634	7637.69559155	1
-66.879508442	1.46826298715	1.33933898552	66.879508442	1
-2060.07487273	-2.10661063736	-0.0903522238237	2060.07487273	1
-25593.2737938	-3.70265928303	-2.28129881556	25593.2737938	2
-6375.42812867	-3.41929590846	3.7191959388	6375.42812867	2
-49.9179832798	-1.30638482616	2.37446293925	49.9179832798	2
-8731.50606589	0.436342783687	-9.15368778535	8731.50606589	2
-1978.75585944	0.621434519914	-4.06197892283	1978.75585944	2
-967.878392072	-0.344233194212	-2.98967246929	967.878392072	3
-37.3748048989	-2.23664108387	4.4839212708	37.3748048989	3
-17.0369965196	-1.17674663835	1.0340366202	17.0369965196	3
-54805.1180211	5.19152750233	3.54521751364	54805.1180211	3
-16.7178967336	-2.12295058318	4.77083349025	16.7178967336	3
-1186.39490604	-0.63002483496	3.83748055853	1186.39490604	0
-35960.9977355	-3.34081968667	-7.79734016321	35960.9977355	0
-354.186047345	0.803241451422	-1.23668343635	354.186047345	0
-413.542515886	3.11894940865	7.7053406071	413.542515886	0
-374.387150857	1.60277885844	4.5028695841	374.387150857	0
-0.541356227926	1.1534944116	1.25859133557	0.541356227926	1
-541512.77118	-8.26690484328	-5.24000049587	541512.77118	1
-456.672731747	0.665545820745	-1.69377726956	456.672731747	1
-27448.7996589	-3.77862386085	-2.28278805609	27448.7996589	1
-96.6227603413	0.68760147116	-0.509676442931	96.6227603413	1
-355.496641995	1.20921456155	-0.42314592479	355.496641995	2
-1585.42221315	2.37141473221	1.64423421967	1585.42221315	2
-26.1444725473	-0.208423627052	-0.453391403116	26.1444725473	2
-111.746970994	-1.16952127046	0.333177912121	111.746970994	2
-18.3039084409	0.370459283064	0.560413649131	18.3039084409	2
-4600.80536357	-1.11646663082	8.02611862137	4600.80536357	3
-568.04808824	-0.512006210562	2.64072540673	568.04808824	3
-254685.91255	6.62026034405	-6.63543915849	254685.91255	3
-548371.224991	-8.49629762652	-1.85892891882	548371.224991	3
-13304.9452053	4.34750422994	7.37094505949	13304.9452053	3
-166.396727154	1.23523814852	2.81554732657	166.396727154	0
-370.667885918	-1.24849594542	-0.353356595323	370.667885918	0
-91.3040325365	0.0257954629587	0.951217656217	91.3040325365	0
-70.0604588941	0.65371371649	1.26364626083	70.0604588941	0
-14.9215916195	0.826045626543	1.06824425729	14.9215916195	0
-958.007554556	-2.09522687977	1.31032127322	958.007554556	1
-4.57899682656	0.375896406121	0.345980582486	4.57899682656	1
-59.4432160313	-0.842023914488	-0.0396623016132	59.4432160313	1
-15.5049115063	-0.0386642528123	0.381311828707	15.5049115063	1
-15687.5730518	-3.58117072459	0.30816044142	15687.5730518	1
-91242.8300725	-6.10632359436	7.08911998077	91242.8300725	2
-227.115792197	2.30223630239	3.79889273532	227.115792197	2
-2.63656619101	-0.456276447809	0.280009161631	2.63656619101	2
-476.216014417	-2.59167183354	4.56428546462	476.216014417	2
-72.6567090884	1.09907826878	2.06030450568	72.6567090884	2
-3426.93203168	0.581139063693	-5.51612790536	3426.93203168	3
-4580.94632026	2.60865274425	0.0387122498192	4580.94632026	3
-4.29118554592	-0.0451407099815	0.180891435189	4.29118554592	3
-404.456400075	0.544689085745	2.3072808685	404.456400075	3
-350739.223377	7.46513959342	-3.49140254775	350739.223377	3
-4655.15664986	-1.9820813524	-2.88770432551	4655.15664986	0
-22.4231812781	0.0883381816014	0.472476142736	22.4231812781	0
-107.44414645	1.6141430862	3.64018962988	107.44414645	0
-484802.207565	8.62545785205	4.77495962068	484802.207565	0
-632465.117875	-9.27634895105	6.52961399512	632465.117875	0
-6220.0292602	-1.93659180076	-4.13085936301	6220.0292602	1
-14.3524463272	1.17914663583	1.76880920897	14.3524463272	1
-150.628449173	-0.41800593845	1.39381759274	150.628449173	1
-443799.054553	-8.39210327156	3.81577348879	443799.054553	1
-209.57928283	-0.338688398942	-1.32677272538	209.57928283	1
-112.255171445	0.812845303402	1.7200575864	112.255171445	2
-51.3764154703	0.461592432092	0.927816009957	51.3764154703	2
-66847.899399	5.36685001889	2.95180642551	66847.899399	2
-3623.97040963	2.78753793997	1.75308007404	3623.97040963	2
-133.626280348	1.44893875038	0.944327253776	133.626280348	2
-188.454810995	1.48177478859	0.823713726299	188.454810995	3
-778.37420169	2.22467561838	7.73642822565	778.37420169	3
-13.1409904413	1.24750336288	1.19460551185	13.1409904413	3
-412.45338336	1.61895377777	4.65096276153	412.45338336	3
-52742.9067997	-5.43867571908	6.62239714254	52742.9067997	3
-6.24032932336	0.0161687750522	-0.229355761798	6.24032932336	0
-12.211729653	0.513724763252	0.609966105882	12.211729653	0
-119931.040309	-5.30262256772	-6.50751949957	119931.040309	0
-80083.0246422	6.04467446581	8.24364190314	80083.0246422	0
-27206.0083217	-4.0346570281	-0.208100993589	27206.0083217	0
-1.91562732799	1.21918081935	1.62306156061	1.91562732799	1
-116.473960084	1.40264569663	3.04589460481	116.473960084	1
-2.89268637395	1.00773963681	1.18561640723	2.89268637395	1
-1.21343287975	1.09703862614	1.31322142766	1.21343287975	1
-1.32201587164	1.0313522184	0.948751202615	1.32201587164	1
-70.7403835462	-1.24066613638	2.34992994907	70.7403835462	2
-20.7525255751	0.285965996437	0.531695221735	20.7525255751	2
-406727.940316	-7.36909966623	-9.46610419096	406727.940316	2
-8.14720251344	-0.0652868748721	-0.26054635471	8.14720251344	2
-1.35227155333	0.0225263429553	-0.0624859605992	1.35227155333	2
-175.465789246	-1.33437657317	0.476657179776	175.465789246	3
-100.407896822	-0.160572318	1.02107723859	100.407896822	3
-4198.97250948	0.905189826077	7.29930960902	4198.97250948	3
-989.93346469	0.908803702163	3.97223176357	989.93346469	3
-218.89442381	0.910610640207	2.30869284085	218.89442381	3
-122.915592999	0.846428221666	1.82500741582	122.915592999	0
-22750.9422679	-3.336524896	-3.94478199788	22750.9422679	0
-673.447352226	-1.18239573605	-1.18783378807	673.447352226	0
-37.2975340308	0.997055853844	1.60483737531	37.2975340308	0
-1.99767937043	-0.0173561250134	0.0984167733622	1.99767937043	0
-3.52414406218	0.734159860561	0.724825925789	3.52414406218	1
-49.441403702	1.0015169776	1.70618205497	49.441403702	1
-0.649873681839	0.913291587781	0.91424859744	0.649873681839	1
-12691.3155537	-3.71734949443	2.5629944075	12691.3155537	1
-44.645394165	1.06526902178	0.466657878035	44.645394165	1
-408512.862476	7.53134297711	-7.19054670187	408512.862476	2
-4.60043330102	0.328948925252	0.31192592075	4.60043330102	2
-1.7265563788	0.236561006251	0.162905828184	1.7265563788	2
-0.927532119761	0.190367046751	0.0883957819009	0.927532119761	2
-1364.04481837	-1.90328179448	-0.0593871933607	1364.04481837	2
-329.485495885	-2.42076510444	4.07745436476	329.485495885	3
-1.51908792765	-0.208354676216	0.0191285691327	1.51908792765	3
-904936.997276	-9.84003078021	1.70420561842	904936.997276	3
-39008.4137992	-4.80433225653	3.33959143025	39008.4137992	3
-332.298829162	-2.04161293026	2.37083136049	332.298829162	3
-796985.351476	-9.67298876267	4.29905571406	796985.351476	0
-110.168408271	-1.14645079369	2.34177901731	110.168408271	0
-16302.3945329	-2.83032580528	-4.75159227455	16302.3945329	0
-330.378785546	-0.702938949109	-1.31551432372	330.378785546	0
-15.7878837628	1.21075188045	1.86270050121	15.7878837628	0
-92554.915804	4.9743894423	-5.67569294176	92554.915804	1
-6928.6385362	3.01236067417	0.752905327987	6928.6385362	1
-3813.60393614	-3.63052798394	7.02268005923	3813.60393614	1
-281.628037492	-1.47929862738	3.84808680898	281.628037492	1
-1045482.7289	9.64218199174	-9.27352395798	1045482.7289	1
-581416.582377	-9.1542557561	7.55648239791	581416.582377	2
-86818.0158866	-6.16848451942	8.59402556136	86818.0158866	2
-118.118863259	-0.680091850709	1.53628539512	118.118863259	2
-842.913479586	-2.74352764529	4.64788249555	842.913479586	2
-8325.73044722	0.173593570432	-9.09403509735	8325.73044722	2
-6.96059935518	-0.465479945694	0.436056353333	6.96059935518	3
-20707.3868264	3.53502099979	-1.89145489218	20707.3868264	3
-193739.699834	6.41930207634	-2.80509668034	193739.699834	3
-8945.13934707	2.69552987408	-2.19047345311	8945.13934707	3
-156.81054961	-1.59037719361	3.75445469224	156.81054961	3
-9.71514492584	1.63814393367	2.37842675303	9.71514492584	0
-372528.092608	8.09935553613	4.56860961163	372528.092608	0
-1.1918573011	1.53129592036	2.24949519007	1.1918573011	0
-3271.68657682	-3.57040626223	7.04622393458	3271.68657682	0
-0.228446946334	1.47787191371	2.1850294086	0.228446946334	0
-1086.02113072	-1.75672460564	-0.197851668051	1086.02113072	1
-3.41723413571	0.86859987548	0.570075718384	3.41723413571	1
-2.69678538928	-0.542396938229	0.237820945341	2.69678538928	1
-0.13386630365	0.770265302329	0.621784638559	0.13386630365	1
-3349.91656914	-2.68211256091	1.41760571985	3349.91656914	1
-4206.54795974	-2.11365902466	-2.010757875	4206.54795974	2
-1917.8163768	0.427511399639	-4.1961478338	1917.8163768	2
-139.21092945	-0.716114897907	-0.654509222627	139.21092945	2
-627.498659204	-3.14281164737	7.40676758905	627.498659204	2
-412.108280835	0.308986631879	-1.93339586564	412.108280835	2
-1220.82668435	-0.750886067896	4.05347325316	1220.82668435	3
-615.943975008	0.110717917597	2.4924865766	615.943975008	3
-201.49519709	0.541519910343	1.71199323831	201.49519709	3
-5.16501930462	0.134691476991	-0.192007211844	5.16501930462	3
-0.601016736208	0.55350669004	0.369746344092	0.601016736208	3
-1.33544973333	0.00797959540815	0.0593380571285	1.33544973333	0
-365.209693995	-1.41916608675	3.90970463573	365.209693995	0
-2905.75981257	-1.11199852192	-4.14983030566	2905.75981257	0
-947968.549397	9.8632609146	-0.0757262828112	947968.549397	0
-90.9064467664	2.57614669937	5.69620097943	90.9064467664	0
-5926.83163452	-0.612875005441	-7.32128637645	5926.83163452	1
-4.44560157739	-1.01011328236	0.956685605588	4.44560157739	1
-4207.44793385	1.70790160582	9.40302595885	4207.44793385	1
-1257.03618901	1.184893801	4.94939572509	1257.03618901	1
-364050.640423	7.90230304911	2.113732455	364050.640423	1
-0.0216851640647	1.11346698457	1.24919510282	0.0216851640647	2
-627.736694074	-2.37960751291	8.1451010427	627.736694074	2
-99095.0131921	-5.50801663785	-1.13438510022	99095.0131921	2
-4.15628808661	2.28235226641	5.36762037706	4.15628808661	2
-5409.82818858	-2.24769077572	-2.29586596249	5409.82818858	2
-90759.7888313	-4.90712301446	-6.04071720968	90759.7888313	3
-106985.593948	5.31390159214	-4.46825733519	106985.593948	3
-430966.069634	8.14252302395	0.656560819129	430966.069634	3
-4153.23707868	1.84281190951	-3.04805446694	4153.23707868	3
-50810.64999	-4.64914364622	-0.919601273759	50810.64999	3
-410.002191957	0.882815402255	2.80418021072	410.002191957	0
-27473.7677672	4.62609781109	4.82953502334	27473.7677672	0
-6232.19166499	-2.35913641491	-2.32174858496	6232.19166499	0
-102.550974764	1.00814805017	2.02903671496	102.550974764	0
-58.5609238597	-0.639157592012	-0.338967279848	58.5609238597	0
-25.2892493186	1.65411039405	3.23469315816	25.2892493186	1
-52769.8952123	5.25196383334	4.61536060749	52769.8952123	1
-3936.06715227	-2.22685038366	-1.30664180888	3936.06715227	1
-30356.5005984	-3.7878156559	-3.06898993372	30356.5005984	1
-405.948105908	0.431148316727	-1.82812332773	405.948105908	1
-177.571213951	0.782252082026	-0.720462255661	177.571213951	2
-207846.92158	-6.56654427705	-2.46444836657	207846.92158	2
-53846.2574184	4.87236019136	0.538328748167	53846.2574184	2
-349.001204806	-0.789905694845	-1.23561195914	349.001204806	2
-15.1212500063	-0.0640098493305	-0.369923233906	15.1212500063	2
-819597.99154	-9.4396327086	-1.41896636599	819597.99154	3
-162565.976056	-6.73482153267	5.04576970372	162565.976056	3
-261.338547745	-1.54246197763	0.782710218347	261.338547745	3
-4766.01298701	2.53947123152	-0.453000827045	4766.01298701	3
-864.551567731	-2.58530092085	3.76539570709	864.551567731	3
-2.65141348937	0.534735424379	0.441984992643	2.65141348937	0
-2.34409083239	0.834108061234	0.847939105917	2.34409083239	0
-0.690238408081	0.983794379661	1.05091616255	0.690238408081	0
-0.103871907302	1.05863753887	1.15240469087	0.103871907302	0
-144.259867246	1.74095620672	4.22972312142	144.259867246	0
-5.52962048171	0.0464582483558	0.217109028518	5.52962048171	1
-11272.1169996	-3.40821201392	1.0080419256	11272.1169996	1
-202.713109198	-0.926613416065	2.26929052198	202.713109198	1
-153389.93221	-6.75945713036	6.53292127845	153389.93221	1
-7607.34427072	-3.54492696131	3.85634762768	7607.34427072	1
-106.751938817	-0.782482193737	-0.405438158779	106.751938817	2
-16.7606500263	-0.000827411815473	0.396976685372	16.7606500263	2
-31.9664087416	0.835017023178	1.26240110314	31.9664087416	2
-26.6276010509	0.555678331145	0.822881308936	26.6276010509	2
-52929.0940827	5.45980229269	6.80744023915	52929.0940827	2
-153386.195135	-5.7874746021	-5.66380539416	153386.195135	3
-75249.4638632	5.8458560438	6.74667764556	75249.4638632	3
-5.26850393009	2.3461872999	5.69050567657	5.26850393009	3
-24343.0591439	-4.69871017216	6.48602561318	24343.0591439	3
-418.382805157	-1.5672452406	4.48552366181	418.382805157	3
-837919.086167	-9.05509434566	-9.53766400229	837919.086167	0
-9314.40338854	-2.03813371588	-5.49234348832	9314.40338854	0
-412.116505787	-0.371232133371	-1.88761561631	412.116505787	0
-10.3226359191	-1.05627128239	1.36257709065	10.3226359191	0
-105.129924096	-2.65411739282	6.08633417574	105.129924096	0
-49199.5525623	-3.6670107328	-8.7290940579	49199.5525623	1
-661.358455196	-1.30595213857	-0.855818822484	661.358455196	1
-668.003836221	-2.24262459513	7.59352033899	668.003836221	1
-2747.9368383	-1.24554967702	-3.68587088458	2747.9368383	1
-5533.18117247	1.9889654949	-3.48189439818	5533.18117247	1
-2487.60996524	2.93527568702	3.63200480477	2487.60996524	2
-1397.01735707	0.661624287041	4.17526306365	1397.01735707	2
-123.590950933	1.79875218611	2.12666793306	123.590950933	2
-2.0161290118	1.23049043566	1.37399949721	2.0161290118	2
-1081.59240648	0.159873875652	-3.26212432288	1081.59240648	2
-84.5576375082	1.20142110145	2.36274430637	84.5576375082	3
-6.9228978871	-1.44152048256	2.1760565595	6.9228978871	3
-300.071533314	1.38688669041	0.191629492998	300.071533314	3
-64.4787630406	-0.0631146980413	0.799901489653	64.4787630406	3
-31.6497768939	0.299385649072	0.647833490489	31.6497768939	3
-19.2925640697	1.27780113807	2.07112937964	19.2925640697	0
-13.2234433837	1.31353776021	1.36309513178	13.2234433837	0
-2.71351927552	1.30460360468	1.54010369374	2.71351927552	0
-3.82569430775	2.62260164274	6.98725742522	3.82569430775	0
-858.437268457	-3.09333268612	6.66753166252	858.437268457	0
-478889.99183	8.44782484943	2.16787465195	478889.99183	1
-2028.71954506	1.34277280624	6.3070393108	2028.71954506	1
-1105.53816283	0.695692185424	3.80881176195	1105.53816283	1
-291.510931027	0.935801782088	2.58308202535	291.510931027	1
-134111.866775	-6.09600209193	0.546829925554	134111.866775	1
-2.98579050486	0.768779039276	0.419780813772	2.98579050486	2
-1837.16704382	-0.664508124481	4.72455652089	1837.16704382	2
-0.0883515390876	0.715503862244	0.520555937563	0.0883515390876	2
-6.98214174366	1.69568950379	3.13027773901	6.98214174366	2
-838.780846194	0.912027489909	-2.064363842	838.780846194	2
-15.534239789	-0.439752984508	-0.173514452597	15.534239789	3
-11.8834327432	0.480635822628	0.571799490907	11.8834327432	3
-68697.5032954	-4.52208405143	-5.75514666291	68697.5032954	3
-8.5012701681	0.843136169741	0.419731491743	8.5012701681	3
-1.23900613809	0.752511082963	0.457748491534	1.23900613809	3
-508.315873995	-1.16597224674	3.60364911378	508.315873995	0
-352.263142577	-0.654487618383	2.2979149892	352.263142577	0
-0.0679118499997	0.847188613207	0.696619181111	0.0679118499997	0
-0.112906424448	0.875296550609	0.797345890262	0.112906424448	0
-13402.1497917	2.35213724608	-6.04342615159	13402.1497917	0
-998.451576242	0.336796002662	3.27256392308	998.451576242	1
-368663.840889	7.44275700661	-5.31964420242	368663.840889	1
-0.352566675875	1.28429528273	1.59728541124	0.352566675875	1
-0.107475801366	1.31119770627	1.70892836825	0.107475801366	1
-0.162924428457	1.3663174699	1.88377510684	0.162924428457	1
-0.821741439627	0.56439466917	0.239043579387	0.821741439627	2
-3200.59531808	-1.79379245726	-2.43278651317	3200.59531808	2
-280.496765992	0.93319649176	-0.803934752222	280.496765992	2
-93.4762481803	-0.429646660166	-0.771606438303	93.4762481803	2
-0.0634727310885	0.749446903047	0.564308607976	0.0634727310885	2
-41042.1104631	4.08647106678	-3.55725543839	41042.1104631	3
-120.832240412	-2.47432683786	5.07940647335	120.832240412	3
-6186.24900601	0.696192804739	8.34989688335	6186.24900601	3
-5403.04025072	-2.68161750098	-0.150239411701	5403.04025072	3
-36.7025137998	-0.93777269326	0.305418052891	36.7025137998	3
-422045.788849	8.18717996744	2.06884029754	422045.788849	0
-284.836053335	0.625640713035	2.07871972163	284.836053335	0
-214780.408913	-6.84603539216	0.530435361662	214780.408913	0
-0.574383198291	0.242419381621	0.0566345409435	0.574383198291	0
-462.182593861	2.7455856349	9.68098527124	462.182593861	0
-1572.65829312	0.901129389989	4.77769744828	1572.65829312	1
-0.207124586288	0.654590030317	0.458121963283	0.207124586288	1
-140893.201125	6.35631583181	2.87082973908	140893.201125	1
-248.465343128	0.948523202653	2.4759662088	248.465343128	1
-224.449614843	0.859561239268	-0.759252909955	224.449614843	1
-272.768400499	0.138932289886	1.66862617268	272.768400499	2
-974575.652576	-9.89733180679	-0.757406665907	974575.652576	2
-113.520506188	0.609062724812	1.43569997368	113.520506188	2
-36.8309518257	0.844127942275	1.31923687418	36.8309518257	2
-11.3054760756	0.961660551007	1.26100532443	11.3054760756	2
-911555.772858	9.85497601878	1.64922876929	911555.772858	3
-7288.76740818	-1.53692246156	-6.17152708144	7288.76740818	3
-201.161381074	0.974419969082	-0.468817137952	201.161381074	3
-2475.0582483	3.38663898125	6.50005583375	2475.0582483	3
-117.749549926	2.21172571475	3.81339269993	117.749549926	3
-66.104607662	0.923840957584	0.040470383984	66.104607662	0
-5.94592739223	0.867310295809	0.508745715949	5.94592739223	0
-14.6133027517	0.919163190496	0.462672952087	14.6133027517	0
-0.950639059787	0.890897859609	0.696810618069	0.950639059787	0
-0.0671127514616	0.902691641508	0.79084306913	0.0671127514616	0
-894.492369822	2.63113408674	3.93651132654	894.492369822	1
-78.1223698438	0.764841466998	1.46853818553	78.1223698438	1
-70.5922461799	1.04324297492	0.24817511332	70.5922461799	1
-15.580611036	0.973642597942	0.553265881372	15.580611036	1
-842.705361518	-0.823049644815	-2.21979802769	842.705361518	1
-47.2461885643	1.02680656441	0.366978318365	47.2461885643	2
-234.538451777	1.95729388512	5.35946930727	234.538451777	2
-10.4960460016	1.05299986207	0.784876046523	10.4960460016	2
-2.04174986801	1.06609651091	0.993824910602	2.04174986801	2
-95.5375270941	1.51824352243	3.28112154098	95.5375270941	2
-6757.35039928	-0.278512349569	8.29688528378	6757.35039928	3
-51.1709494942	0.948186843762	0.183738328071	51.1709494942	3
-2246.85281888	1.57821700385	7.23051414065	2246.85281888	3
-1843.85448763	0.316614673808	4.39371369647	1843.85448763	3
-480.95679479	-0.386305779431	-2.03945455392	480.95679479	3
-10.8782850539	0.992499646008	0.655233947084	10.8782850539	0
-662203.297793	-8.98772876979	-0.590476740792	662203.297793	0
-11909.3187104	-1.25932728791	-9.32473827834	11909.3187104	0
-36.81915436	0.13618217557	-0.58206221659	36.81915436	0
-0.228146496133	0.646039920403	0.385295977893	0.228146496133	0
-0.824389516429	0.398854254384	0.0910396349371	0.824389516429	1
-0.189697284947	0.565664818515	0.316735953853	0.189697284947	1
-0.17487071216	0.899285946776	0.768128591686	0.17487071216	1
-37.3077164391	1.16281921347	1.9627319028	37.3077164391	1
-0.0446760861757	0.815880664711	0.655280432228	0.0446760861757	1
-3.43196752402	0.949913890344	0.717148416044	3.43196752402	2
-2.76821051363	1.59619515247	2.39250828996	2.76821051363	2
-0.131655839075	1.28842987133	1.68206608498	0.131655839075	2
-41008.9931829	-4.39498665143	-0.927581979081	41008.9931829	2
-2.88962426438	1.39715351986	2.11732235981	2.88962426438	2
-3.08120849603	1.02641787884	0.878019828027	3.08120849603	3
-0.465224600828	1.05280551929	1.04039680135	0.465224600828	3
-0.0261691463678	1.06599933951	1.12158528802	0.0261691463678	3
-54977.956819	-5.52956905389	7.13784867155	54977.956819	3
-206.182230707	2.29949373215	3.85765902305	206.182230707	3
-1.5388494522	1.20261641645	1.56867072289	1.5388494522	0
-511.75863674	0.648639632	2.68266878824	511.75863674	0
-0.0871452793327	0.957521087206	0.887633481074	0.0871452793327	0
-0.0148642020268	0.982800200123	0.953826283524	0.0148642020268	0
-137.458725357	0.848386612174	1.8920897407	137.458725357	0
-1791.23318232	-0.151366655774	-4.20781802189	1791.23318232	1
-9.94792408724	0.920688306712	1.16297052204	9.94792408724	1
-0.0721962329714	1.13389584132	1.30901530141	0.0721962329714	1
-0.0293442496769	1.04524490884	1.10905876799	0.0293442496769	1
-0.00242518707597	0.951405368691	0.905970604557	0.00242518707597	1
-487.368203105	-1.60720643587	0.390920296643	487.368203105	2
-102.407830876	-0.213316328093	1.0501714345	102.407830876	2
-80.5395035481	0.396894088606	1.05293413579	80.5395035481	2
-247196.543744	-7.38463037861	4.82097228664	247196.543744	2
-4058.45740505	-3.10202829946	3.2651974295	4058.45740505	2
-0.116624352915	0.818910844887	0.699568567647	0.116624352915	3
-0.087564947219	0.775693113766	0.621000420208	0.087564947219	3
-0.044780566936	0.80963615457	0.664753090621	0.044780566936	3
-0.0500992136733	0.78338994385	0.608061278389	0.0500992136733	3
-304.882402968	-2.36652800234	3.88712792803	304.882402968	3
-16584.5415622	-4.29115595099	5.54679544069	16584.5415622	0
-9.34706462403	1.07596197082	0.852058850498	9.34706462403	0
-2.1294766419	1.03714355479	0.929786768385	2.1294766419	0
-0.45099140396	1.01773434678	0.968650727328	0.45099140396	0
-0.0786956778338	1.00802974277	0.9880827068	0.0786956778338	0
-0.0347409215891	0.895989223325	0.818263646621	0.0347409215891	1
-10.2146366301	1.0511069626	1.42438843394	10.2146366301	1
-2.71238354296	0.995250837161	1.1552166995	2.71238354296	1
-437946.340375	-7.58288300709	-8.6718336244	437946.340375	1
-0.0207680125946	1.06290875874	1.11680949792	0.0207680125946	1
-331.790988326	2.07446979492	6.12176621533	331.790988326	2
-288.346549227	1.33886745825	3.49030491427	288.346549227	2
-32.1332642545	0.700438169421	1.05668365103	32.1332642545	2
-3498.87245321	0.30974601413	-5.81878140929	3498.87245321	2
-552.104577577	0.691998910271	-1.87062620342	552.104577577	2
-0.733093380791	1.06365552907	1.21674700305	0.733093380791	3
-0.27462085772	0.994175085374	1.04078514313	0.27462085772	3
-135.59426994	1.00100267119	-0.162443174297	135.59426994	3
-0.201842177748	0.85521419799	0.688861423281	0.201842177748	3
-110.976484245	0.63760147065	1.45936587597	110.976484245	3
-9.32001861199	0.854570261762	1.03523079866	9.32001861199	0
-0.0172399048589	0.896046148976	0.810919612338	0.0172399048589	0
-3.33475119515e-05	0.994862549174	0.990015198232	3.33475119515e-05	0
-0.00787568707509	0.934590053954	0.879456256866	0.00787568707509	0
-2.45621361285	0.913852110347	0.991611850028	2.45621361285	0
-31.7766606606	0.825812012565	1.24540420086	31.7766606606	1
-0.0155255058061	1.01102614863	1.00976261628	0.0155255058061	1
-122.316106561	-1.03694638537	2.16230406082	122.316106561	1
-0.00124193640992	1.02107904161	1.04542660894	0.00124193640992	1
-0.00144461591651	0.992853093104	0.98949027619	0.00144461591651	1
-7.9862009643	1.63947136159	2.41259779766	7.9862009643	2
-0.0896766331801	1.10368378407	1.24621172126	0.0896766331801	2
-0.0501876542576	1.04156638755	1.10687414676	0.0501876542576	2
-0.156373976392	1.30946017631	1.69006718496	0.156373976392	2
-0.101872202754	1.13911899088	1.32631804083	0.101872202754	2
-1.04924784032	0.927852301982	0.758731493934	1.04924784032	3
-0.122835832682	0.944701935776	0.857852795326	0.122835832682	3
-0.00230467153412	0.953126752674	0.907413446023	0.00230467153412	3
-4806.25576245	1.84925473972	-3.51245318934	4806.25576245	3
-732241.655712	-8.87817155115	-6.74348800691	732241.655712	3
-481.174336339	1.25426900759	3.76661200621	481.174336339	0
-0.637179538494	0.94349303464	0.969802375711	0.637179538494	0
-0.0121125817641	1.04330047175	1.09859400211	0.0121125817641	0
-124.775452268	1.11370148326	2.3573024538	124.775452268	0
-0.00467996773014	1.00821721534	1.02329345175	0.00467996773014	0
-8.45665943704	0.901823280173	1.10392281688	8.45665943704	1
-8.39150830502	1.05384581539	0.820960048927	8.39150830502	1
-2715.26464415	-0.0186754624431	5.21017309283	2715.26464415	1
-7.52706386021	0.776733461892	0.876759854561	7.52706386021	1
-816.121933296	0.479579542669	3.08630726287	816.121933296	1
-770.420168967	1.68962540871	5.62962155555	770.420168967	2
-0.00954212243792	1.01469651708	1.03926621331	0.00954212243792	2
-227.646871483	1.3467001069	3.32199990015	227.646871483	2
-0.000678988651201	0.993287502608	0.984102264137	0.000678988651201	2
-36.9879735791	-1.64904282657	3.26679585543	36.9879735791	2
-5473.06411706	2.43839364427	-1.45085400093	5473.06411706	3
-76.4597522184	1.17344260698	2.25120819312	76.4597522184	3
-0.0331868754269	1.07356837329	1.1692147564	0.0331868754269	3
-1088.83996254	-0.422358132855	3.47507694487	1088.83996254	3
-19.5417594297	1.09073018134	1.63165983254	19.5417594297	3
-0.00280623541094	0.994345584003	0.993990267719	0.00280623541094	0
-0.162251283786	0.958743842782	0.959258348919	0.162251283786	0
-0.125716978699	0.988728493895	0.942145364822	0.125716978699	0
-0.0272261777627	0.981232331117	0.946423610847	0.0272261777627	0
-0.00715836347647	0.97761349102	0.947568966487	0.00715836347647	0
-2.14961908897	0.874539948771	0.910898144454	2.14961908897	1
-62.2813271387	1.15952327128	2.13351816725	62.2813271387	1
-0.0158067079788	0.881784112561	0.773263370776	0.0158067079788	1
-0.00532848143621	0.927065274106	0.859149902561	0.00532848143621	1
-16.2500989982	1.06593485346	1.5392773008	16.2500989982	1
-0.0213101748686	0.955727883658	0.899505304294	0.0213101748686	2
-0.00156096157749	0.985188006066	0.96693266732	0.00156096157749	2
-0.00115687039447	1.00567536959	1.01473654494	0.00115687039447	2
-8.58099464528e-07	0.999282605832	0.998507122131	8.58099464528e-07	2
-0.00026391675474	0.983878933815	0.967817058129	0.00026391675474	2
-109203.345973	5.96418891124	2.52934865509	109203.345973	3
-28775.0077478	-4.03674576418	-0.660402122036	28775.0077478	3
-0.0184511491185	1.03145392373	1.05068288643	0.0184511491185	3
-454.863906213	0.270681720337	2.2047751057	454.863906213	3
-142.220654894	0.62685185459	1.58492233868	142.220654894	3
-31.1816741806	1.06613306496	1.69500608475	31.1816741806	0
-7.97875060694	1.03307177088	1.34968474554	7.97875060694	0
-0.000546931091473	1.01061239142	1.01925339935	0.000546931091473	0
-1.98569499053	1.01900963475	1.17928250314	1.98569499053	0
-0.000162151053255	1.00531143411	1.01180840284	0.000162151053255	0
-39.1212949774	0.793405519097	1.25462121403	39.1212949774	1
-0.00194938633902	0.960461547622	0.924451319886	0.00194938633902	1
-0.601544868585	0.925598634567	0.933934471246	0.601544868585	1
-0.167803052203	0.959728227853	0.961843604228	0.167803052203	1
-0.153635003221	1.02798741442	1.01766187019	0.153635003221	1
-0.00687361327988	0.959392195468	0.927661537665	0.00687361327988	2
-0.00248560209879	0.963947519356	0.93263839487	0.00248560209879	2
-0.00137658273609	0.9662251813	0.935126823473	0.00137658273609	2
-0.000254551859703	0.996977362442	0.995530435579	0.000254551859703	2
-4.1607033907	1.02049345551	1.2453746208	4.1607033907	2
-524.806281745	-1.54687402643	0.116155654338	524.806281745	3
-40.453613716	-0.262903125706	0.692485436444	40.453613716	3
-276.502137138	-0.186357005345	-1.6238689509	276.502137138	3
-5.03100527904	1.0315383085	1.28834813345	5.03100527904	3
-106.840875385	2.13104987664	3.51394181959	106.840875385	3
-0.0121210951929	0.951707615914	0.915641293826	0.0121210951929	0
-0.00362287007125	0.971644192869	0.949401691978	0.00362287007125	0
-0.000396104792171	0.992216931464	0.98632618316	0.000396104792171	0
-0.000143210671702	0.991898850644	0.984744136645	0.000143210671702	0
-0.00352517400565	1.01953726361	1.0338495668	0.00352517400565	0
-0.000439623458662	0.981599508959	0.96454280934	0.000439623458662	1
-3.36912043445e-05	0.999421710242	0.99826620157	3.36912043445e-05	1
-0.000136709675853	0.989370819333	0.97934175462	0.000136709675853	1
-0.000107202674539	1.00491344008	1.00893964518	0.000107202674539	1
-2.77287729263e-05	1.0010277849	1.00154017254	2.77287729263e-05	1
-4.0761648783	1.5651746725	2.25594857654	4.0761648783	2
-0.000649835043295	0.975352418524	0.951962969023	0.000649835043295	2
-0.000115041203665	0.991809714462	0.982993975034	0.000115041203665	2
-0.499847830558	1.00878510452	1.08834184604	0.499847830558	2
-0.478531313442	0.971878748113	0.875429525825	0.478531313442	2
-222.695573773	0.73059040727	2.0258179462	222.695573773	3
-0.00550086315801	1.02861248979	1.05120100219	0.00550086315801	3
-0.000416153015476	1.00510688083	1.00826481586	0.000416153015476	3
-0.00036332282796	0.983633651468	0.968512224596	0.00036332282796	3
-58.2710526347	0.862480336709	1.50710323321	58.2710526347	3
-1.03962098329	1.00801980783	1.11806258469	1.03962098329	0
-0.00220212276576	0.971555056687	0.947651530368	0.00220212276576	0
-0.000115198381532	1.00721338648	1.01368403904	0.000115198381532	0
-0.000504910770246	0.985533303579	0.972995268702	0.000504910770246	0
-3.15144138814e-05	1.00137977331	1.00221729381	3.15144138814e-05	0
-0.145278892356	0.947545087687	0.935594491047	0.145278892356	1
-0.0391063401141	0.972004202728	0.96436832282	0.0391063401141	1
-0.000167403317449	1.00929298407	1.01777208459	0.000167403317449	1
-1.77372868744e-05	1.00287815092	1.00545711959	1.77372868744e-05	1
-1.62164193805e-05	0.996925909276	0.994121391356	1.62164193805e-05	1
-4.4236229483e-05	1.00259693623	1.0045883082	4.4236229483e-05	2
-10.4938935922	0.898679852134	1.13140978477	10.4938935922	2
-0.454366167318	1.0255807373	1.1191739806	0.454366167318	2
-3.00742615968e-05	1.00202058841	1.00455507803	3.00742615968e-05	2
-2.71130495778	0.948560710462	1.06434746145	2.71130495778	2
-0.105911363689	1.28168710442	1.62642344756	0.105911363689	3
-0.0383763284305	1.13392599745	1.30008507493	0.0383763284305	3
-0.0187687866112	1.0660627669	1.14849169675	0.0187687866112	3
-0.000492326586416	1.02104665416	1.04183366813	0.000492326586416	3
-0.0065088453222	1.03213115162	1.07269500766	0.0065088453222	3
-0.000118758840718	0.99392103295	0.988783480907	0.000118758840718	0
-8.3667066187e-05	1.00738216129	1.01427871925	8.3667066187e-05	0
-6.3042209775e-06	1.00162426668	1.00305970414	6.3042209775e-06	0
-0.259422833818	1.00423662204	1.05942299891	0.259422833818	0
-0.064560359728	1.00234502915	1.03010320602	0.064560359728	0
-0.68728433241	0.973856775878	1.03125840202	0.68728433241	1
-0.00176841120703	1.01564199646	1.03543217512	0.00176841120703	1
-5.18433642502e-05	1.00649596813	1.01334471013	5.18433642502e-05	1
-0.000435439675213	1.00739741888	1.01680075885	0.000435439675213	1
-0.173194128987	0.988897323299	1.01951970199	0.173194128987	1
-1.26365923601	1.01520432927	1.14304214618	1.26365923601	2
-0.0101434214949	0.985437276388	0.981052240866	0.0101434214949	2
-0.000251924309103	1.00076333765	0.999941882245	0.000251924309103	2
-1.07004396703	0.96509549629	0.82802529292	1.07004396703	2
-6.31884610942e-05	0.999816843849	0.998839020579	6.31884610942e-05	2
-0.000139753255986	1.01063570086	1.02086842759	0.000139753255986	3
-5.49018838897e-05	1.00543022422	1.01038580732	5.49018838897e-05	3
-3.48757150743e-05	1.00282748589	1.00514449719	3.48757150743e-05	3
-0.112838266522	1.01290274243	1.05953858383	0.112838266522	3
-3.04954434821e-05	1.00152611673	1.00252384212	3.04954434821e-05	3
-1.64722435581e-05	1.00266366416	1.00502820232	1.64722435581e-05	0
-0.028359821649	1.00583292455	1.02853014205	0.028359821649	0
-4.59968735308e-06	0.997917842085	0.995891430229	4.59968735308e-06	0
-6.70746943919e-06	0.999814004427	0.999369724361	6.70746943919e-06	0
-2.66583004497e-06	1.00063194406	1.00111373925	2.66583004497e-06	0
-0.0437956477871	0.99535987542	1.01166354654	0.0437956477871	1
-4.70207962959e-06	1.00062206889	1.00103679633	4.70207962959e-06	1
-0.000301360788813	0.996247436207	0.990814023313	0.000301360788813	1
-0.000191909873396	1.00599889936	1.01328247715	0.000191909873396	1
-4.88687117801e-06	1.00157187809	1.00330166413	4.88687117801e-06	1
-0.00254496893924	0.994724159408	0.994493258497	0.00254496893924	2
-0.000608721695888	0.996975086206	0.996407937618	0.000608721695888	2
-1.00479266827	1.04292658857	1.18784325933	1.00479266827	2
-0.255329102421	1.02107630079	1.09308293804	0.255329102421	2
-0.0639839099368	1.01254367161	1.05050860708	0.0639839099368	2
-14.9256721247	0.932304649413	1.25547021996	14.9256721247	3
-3.76358980895	0.966451478997	1.12799918858	3.76358980895	3
-0.942912236006	0.984290220557	1.06591819764	0.942912236006	3
-0.233129360792	0.992444264569	1.03322317742	0.233129360792	3
-2.01653021244e-05	1.00444108038	1.00883539282	2.01653021244e-05	3
-3.99364121681e-05	0.9943585158	0.98846407613	3.99364121681e-05	0
-5.63114893928e-06	0.998291765154	0.996421733996	5.63114893928e-06	0
-0.043603279747	1.00549460851	0.990145239723	0.043603279747	0
-1.72786793968e-05	0.996985492329	0.994266278534	1.72786793968e-05	0
-0.0106443483794	1.00238664686	0.994464605528	0.0106443483794	0
-0.0159141776649	1.00778817257	1.02822807778	0.0159141776649	1
-0.00389026617485	1.00445813897	1.01515739974	0.00389026617485	1
-1.35935929481e-05	0.997815130353	0.995338050565	1.35935929481e-05	1
-4.23897298401e-05	1.00356350236	1.00768459942	4.23897298401e-05	1
-5.62123897572e-06	0.999471617861	0.998712386129	5.62123897572e-06	1
-0.000142133984562	0.997920504731	0.997019257456	0.000142133984562	2
-2.40969965068e-05	0.996205729781	0.992737312467	2.40969965068e-05	2
-7.20041325489e-06	0.997535826519	0.995183944881	7.20041325489e-06	2
-3.23736848855e-06	0.998200874887	0.996407261088	3.23736848855e-06	2
-0.0645073148747	0.993773687825	0.962195485293	0.0645073148747	2
-6.53774229127e-06	1.0000768812	0.999898193825	6.53774229127e-06	3
-0.0583443388344	0.995472829903	1.015116485	0.0583443388344	3
-1.88547701493e-06	0.99863769216	0.997294443216	1.88547701493e-06	3
-0.0144837311213	0.997551355214	1.00714105239	0.0144837311213	3
-0.00356621245238	0.99859061787	1.00315333608	0.00356621245238	3
-0.000974304215332	1.00152918146	1.00617833796	0.000974304215332	0
-1.67580665935e-05	0.99922411491	0.998046885691	1.67580665935e-05	0
-5.28162368258e-06	0.998912169434	0.997623080935	5.28162368258e-06	0
-0.000243176230587	1.00006470271	1.00168880707	0.000243176230587	0
-6.10782008709e-05	0.999332463335	0.999444041625	6.10782008709e-05	0
-8.52799458522e-06	1.00234333507	1.00486642483	8.52799458522e-06	1
-0.0102322577048	0.996873114193	1.00386663401	0.0102322577048	1
-0.00246131889777	0.998998140988	1.00295744212	0.00246131889777	1
-5.5934312788e-06	0.997635494375	0.995271535404	5.5934312788e-06	1
-2.10638990484e-06	0.998632687451	0.997218577588	2.10638990484e-06	1
-3.22389719579e-05	0.999372442189	0.999309593217	3.22389719579e-05	2
-0.0261564787473	0.995111395734	0.974081115294	0.0261564787473	2
-6.66245140007e-06	1.00009841092	1.0004547611	6.66245140007e-06	2
-1.93982751487e-06	1.00058939614	1.00105294776	1.93982751487e-06	2
-1.19856122837e-06	1.0010912741	1.00219250382	1.19856122837e-06	2
-0.000820449337325	0.999116714507	1.00109719566	0.000820449337325	3
-0.000189972936722	0.998976480441	0.999328509635	0.000189972936722	3
-4.09167615031e-05	0.998906363407	0.998444166622	4.09167615031e-05	3
-4.24765655657e-06	0.999274587276	0.998742610934	4.24765655657e-06	3
-1.243692898e-06	0.999104674471	0.99814366107	1.243692898e-06	3
-1.19289017616e-05	0.99963423216	0.999612038285	1.19289017616e-05	0
-4.11615093168e-07	0.99960529413	0.999261322939	4.11615093168e-07	0
-4.19679946725e-07	1.00001667306	0.999968585146	4.19679946725e-07	0
-2.11479158516e-06	0.999641935803	0.999424945962	2.11479158516e-06	0
-3.90105441956e-06	1.00133020204	1.00280817409	3.90105441956e-06	0
-1.43460961289e-06	0.999980195846	1.0000801509	1.43460961289e-06	1
-1.80725264778e-07	0.999584211211	0.999177452473	1.80725264778e-07	1
-8.62243838197e-07	0.99912779237	0.998288204187	8.62243838197e-07	1
-6.02707189452e-07	0.999668098818	0.999406489615	6.02707189452e-07	1
-1.89584610362e-07	1.00035871456	1.00074223743	1.89584610362e-07	1
-1.86118895206e-07	0.999922614104	0.999887675959	1.86118895206e-07	2
-1.2033089952e-06	1.00006785659	1.00002623242	1.2033089952e-06	2
-7.85088540502e-07	1.00088579622	1.00177024731	7.85088540502e-07	2
-0.026115748672	1.00569701459	1.02757680797	0.026115748672	2
-2.57313273045e-07	1.00032170875	1.00068274048	2.57313273045e-07	2
-0.0632382157536	1.0033393565	1.03183485673	0.0632382157536	3
-1.06458865087e-06	1.0003813093	1.00085863849	1.06458865087e-06	3
-1.85521162957e-06	1.00081812657	1.00174582062	1.85521162957e-06	3
-5.14817657874e-07	0.999618705048	0.999298336385	5.14817657874e-07	3
-0.0625629057252	0.99666065785	0.968322118144	0.0625629057252	3
-2.04480011954e-07	1.00015670088	1.00027100877	2.04480011954e-07	0
-9.74664867605e-08	0.999737875089	0.999492776781	9.74664867605e-08	0
-7.80839663243e-08	1.00027341969	1.00055268097	7.80839663243e-08	0
-1.40429567649e-06	0.999286606292	0.998479097781	1.40429567649e-06	0
-5.24376461577e-08	0.999794929299	0.999600090674	5.24376461577e-08	0
-1.1238005313e-07	1.00023388301	1.00049183713	1.1238005313e-07	1
-2.70683029752e-08	1.00004746081	1.00007917085	2.70683029752e-08	1
-5.5304069851e-08	1.00003164301	1.00008658997	5.5304069851e-08	1
-5.13199707587e-08	0.999845220805	0.99967392369	5.13199707587e-08	1
-4.3695582812e-07	1.00061007578	1.0012459724	4.3695582812e-07	1
-4.20045111956e-07	1.0003354838	1.00061562785	4.20045111956e-07	2
-5.24132041006e-08	0.999982902113	0.999988634513	5.24132041006e-08	2
-0.00656101041385	1.00293391146	1.01397112197	0.00656101041385	2
-7.63443708588e-08	0.999737445774	0.999483568415	7.63443708588e-08	2
-4.87850073326e-08	1.00009782887	1.00017586466	4.87850073326e-08	2
-0.0154950463909	0.998579904138	0.984714724998	0.0154950463909	3
-1.7134177403e-07	0.999608498271	0.999230591606	1.7134177403e-07	3
-0.00385674224764	0.999272503825	0.992335695521	0.00385674224764	3
-0.000955926970845	0.999618803669	0.996146180782	0.000955926970845	3
-9.91252853258e-08	1.00026210821	1.00050684247	9.91252853258e-08	3
-6.18017062736e-08	1.00010451502	1.00018648474	6.18017062736e-08	0
-9.11539212915e-07	1.00062569854	1.00132390242	9.11539212915e-07	0
-1.61737988234e-08	1.00001285504	1.00001305775	1.61737988234e-08	0
-1.79003957548e-07	1.0003638897	1.00074949612	1.79003957548e-07	0
-8.0455796222e-09	0.999912543611	0.999823102485	8.0455796222e-09	0
-0.000234120959871	0.999897739774	0.998265423004	0.000234120959871	1
-5.61573621016e-05	1.00003720783	0.999325044115	5.61573621016e-05	1
-6.11364944939e-08	0.999867363673	0.999755612161	6.11364944939e-08	1
-1.39645322292e-08	0.999966049806	0.999943419738	1.39645322292e-08	1
-5.48936763058e-05	1.00002667085	1.00079424028	5.48936763058e-05	1
-5.21848464598e-08	1.00020070454	1.00041235923	5.21848464598e-08	2
-1.52107735744e-08	0.999880204222	0.999763354937	1.52107735744e-08	2
-8.75479967017e-08	1.00011692676	1.00020668702	8.75479967017e-08	2
-5.16699298267e-08	0.999928998585	0.999879595897	5.16699298267e-08	2
-1.63156460151e-08	0.999895855549	0.999799117605	1.63156460151e-08	2
-2.45424862684e-07	0.999707383596	0.999374877761	2.45424862684e-07	3
-1.19688987797e-08	0.999897607244	0.999799078051	1.19688987797e-08	3
-0.00653871319427	0.997322410336	0.986570193509	0.00653871319427	3
-2.05972782245e-08	1.00010683718	1.00022326863	2.05972782245e-08	3
-4.86426502223e-08	0.999854802904	0.99969302555	4.86426502223e-08	3
-6.75401898575e-09	0.999972800718	0.999953357315	6.75401898575e-09	0
-2.87967649272e-09	0.9999777636	0.999950643825	2.87967649272e-09	0
-1.4956751904e-08	0.999898737534	0.999790627725	1.4956751904e-08	0
-6.34939353396e-08	1.00014849546	1.00031737053	6.34939353396e-08	0
-1.57201688956e-08	1.00006188881	1.00013468555	1.57201688956e-08	0
-5.01866796653e-09	0.999997280134	0.999987481243	5.01866796653e-09	1
-1.18772638612e-08	0.999989543348	0.99998993481	1.18772638612e-08	1
-5.43378102548e-05	0.99996015263	0.999183175772	5.43378102548e-05	1
-1.35152069015e-05	0.999976782186	0.999585941899	1.35152069015e-05	1
-7.9605864491e-09	1.00008921624	1.000178338	7.9605864491e-09	1
-4.42126795183e-09	0.99994083215	0.999878633936	4.42126795183e-09	2
-5.62621675175e-09	1.00003013908	1.00006714773	5.62621675175e-09	2
-4.44106443815e-08	1.00017468766	1.00036119348	4.44106443815e-08	2
-0.00244569899298	1.00120668575	0.997470899083	0.00244569899298	2
-0.000609033736497	1.00065454956	0.998842534843	0.000609033736497	2
-0.00649514709433	1.00260525469	1.01327233227	0.00649514709433	3
-7.28214824019e-09	1.00008226853	1.00016681106	7.28214824019e-09	3
-4.43422638338e-08	1.00006896863	1.00011804589	4.43422638338e-08	3
-0.00162620104472	1.00129324553	1.00661870764	0.00162620104472	3
-0.00162486732844	0.998669227213	0.99331145836	0.00162486732844	3
-7.88282718596e-09	0.999961020971	0.99991406633	7.88282718596e-09	0
-4.15446565407e-09	1.00001858548	1.00004334306	4.15446565407e-09	0
-1.76023886672e-09	0.999979597756	0.999955529886	1.76023886672e-09	0
-9.18893483199e-11	0.999998633081	0.999998214957	9.18893483199e-11	0
-4.69609572238e-10	1.00000046724	1.00000310102	4.69609572238e-10	0
-3.11845720228e-09	0.999988800072	0.999983071118	3.11845720228e-09	1
-8.59302853938e-10	1.00002354232	1.00004883179	8.59302853938e-10	1
-7.1049317925e-10	0.999973501672	0.999947292696	7.1049317925e-10	1
-1.24756485784e-09	1.00000824392	1.00001305337	1.24756485784e-09	1
-1.57399232447e-10	1.00000338296	1.00000555781	1.57399232447e-10	1
-0.000605024270271	0.999431946816	1.0013232844	0.000605024270271	2
-1.12946146833e-08	0.999940492965	0.999889794882	1.12946146833e-08	2
-7.47838130533e-10	0.999991870576	0.999986352253	7.47838130533e-10	2
-0.000151002507051	0.999713261085	1.00065510058	0.000151002507051	2
-1.89120715666e-09	1.0000418958	1.00008262738	1.89120715666e-09	2
-0.00160444154009	1.00131228503	1.00662969001	0.00160444154009	3
-8.01858226736e-09	1.00002015499	1.0000315855	8.01858226736e-09	3
-1.18291781032e-09	0.999968845322	0.99993623455	1.18291781032e-09	3
-1.47103910116e-08	1.00011878018	1.00024002734	1.47103910116e-08	3
-0.0016028699561	0.998686699377	0.993373692271	0.0016028699561	3
-3.06563879496e-08	0.999859078717	0.999707786153	3.06563879496e-08	0
-6.17709513616e-09	0.999937980952	0.999871137983	6.17709513616e-09	0
-3.54443371805e-10	1.00001857381	1.00003745549	3.54443371805e-10	0
-1.15368029592e-09	0.999973292199	0.999944486603	1.15368029592e-09	0
-2.62404094026e-10	1.00000023701	1.00000209374	2.62404094026e-10	0
-8.81227678556e-09	0.999908145095	0.999814362257	8.81227678556e-09	1
-1.18810364326e-09	1.00000537139	1.00000733802	1.18810364326e-09	1
-3.34448740232e-10	1.00000941701	1.00001726641	3.34448740232e-10	1
-2.101103594e-09	0.99995727254	0.999912887183	2.101103594e-09	1
-2.27354691588e-10	1.00001497115	1.00003012195	2.27354691588e-10	1
-1.06853321504e-08	1.00007057502	1.00014870784	1.06853321504e-08	2
-1.35962800018e-09	1.00000739768	1.00001840776	1.35962800018e-09	2
-2.32741735694e-09	1.00002761565	1.00005918781	2.32741735694e-09	2
-4.09329391457e-10	0.99999602698	0.999994037771	4.09329391457e-10	2
-9.72263928356e-10	0.999968878565	0.999937950975	9.72263928356e-10	2
-1.56139250409e-09	0.999974675216	0.999952384303	1.56139250409e-09	3
-9.87945028217e-09	1.00005841742	1.00010879658	9.87945028217e-09	3
-1.28086874458e-09	1.00001625293	1.00002931754	1.28086874458e-09	3
-2.94482268855e-10	0.99998477626	0.999970344711	2.94482268855e-10	3
-1.80548753596e-10	0.99999769595	0.999994068122	1.80548753596e-10	3
-4.22697103714e-11	1.00000284311	1.00000627092	4.22697103714e-11	0
-2.27900423439e-12	1.00000123918	1.00000239214	2.27900423439e-12	0
-2.37568013605e-10	0.999987666673	0.999974409069	2.37568013605e-10	0
-4.9975099858e-11	1.00000544921	1.00001044811	4.9975099858e-11	0
-3.78759508578e-11	0.99999485391	0.999989370301	3.78759508578e-11	0
-4.81146282263e-10	1.00001931389	1.00003966797	4.81146282263e-10	1
-6.21575883818e-11	1.00000669675	1.00001380961	6.21575883818e-11	1
-8.59515481911e-11	1.00000275355	1.00000639236	8.59515481911e-11	1
-3.36679581401e-06	0.999990753667	0.999798021444	3.36679581401e-06	1
-4.68835721975e-11	0.999993922255	0.999988159898	4.68835721975e-11	1
-8.16913669419e-10	1.00002751521	1.00005580465	8.16913669419e-10	2
-2.52650020264e-10	1.00001553584	1.00003073596	2.52650020264e-10	2
-6.0123359634e-11	0.99999298905	0.99998564694	6.0123359634e-11	2
-6.34137419503e-11	1.00000543917	1.00001029674	6.34137419503e-11	2
-1.74298359333e-11	1.00000073227	1.00000187556	1.74298359333e-11	2
-0.00160051825815	1.00134684559	1.00669388517	0.00160051825815	3
-5.62582819636e-11	0.999992825523	0.999985869848	5.62582819636e-11	3
-1.16965172299e-10	0.999989222862	0.999978536309	1.16965172299e-10	3
-1.1780356949e-11	1.00000299767	1.00000616251	1.1780356949e-11	3
-5.22871990006e-11	1.00000660033	1.00001349605	5.22871990006e-11	3
-1.91901282648e-09	1.00001109807	1.00001795852	1.91901282648e-09	0
-1.67267160775e-11	1.00000132875	1.0000022707	1.67267160775e-11	0
-8.68238424564e-12	0.999997054744	0.999994100636	8.68238424564e-12	0
-1.87987793683e-09	0.999987195859	0.999978534263	1.87987793683e-09	0
-4.77267679393e-12	1.00000023786	1.00000025855	4.77267679393e-12	0
-2.42180290379e-11	1.00000092146	1.00000135951	2.42180290379e-11	1
-3.35527896348e-06	1.00001316547	1.00020950058	3.35527896348e-06	1
-8.3507715471e-07	1.00000506036	1.0001015019	8.3507715471e-07	1
-2.06907240661e-07	1.00000100781	1.00004750256	2.06907240661e-07	1
-4.85809893197e-12	0.999997940911	0.999995960455	4.85809893197e-12	1
-3.77513457663e-05	0.999859667034	1.00033361472	3.77513457663e-05	2
-2.10052248015e-11	0.999999484733	0.999998514058	2.10052248015e-11	2
-3.16635056345e-10	0.999990799993	0.999983123209	3.16635056345e-10	2
-7.69878719631e-11	0.999995454248	0.99999165901	7.69878719631e-11	2
-9.43745005296e-06	0.999929887768	1.00016690476	9.43745005296e-06	2
-4.49804070744e-11	0.999996015072	0.999992569611	4.49804070744e-11	3
-4.67421401982e-10	0.999979290121	0.999957960008	4.67421401982e-10	3
-4.96264456259e-12	1.00000101741	1.000002233	4.96264456259e-12	3
-1.4665726862e-11	0.999996975366	0.999994185632	1.4665726862e-11	3
-0.000400353806954	1.00067292099	1.00334604724	0.000400353806954	3
-1.14779268267e-11	1.00000229809	1.00000434725	1.14779268267e-11	0
-1.44020204332e-11	0.999998809193	0.99999797872	1.44020204332e-11	0
-2.71932846756e-12	1.00000072253	1.00000129682	2.71932846756e-12	0
-3.31013145812e-12	0.999998848914	0.999997838724	3.31013145812e-12	0
-2.12509962665e-14	0.999999914884	0.999999841603	2.12509962665e-14	0
-1.04430707616e-11	0.999997303407	0.999994428735	1.04430707616e-11	1
-1.22029121581e-11	0.999996619803	0.999993327774	1.22029121581e-11	1
-8.04908125403e-13	1.00000088415	1.00000175308	8.04908125403e-13	1
-2.00660594736e-12	0.999998590403	0.999997166793	2.00660594736e-12	1
-4.11426352697e-12	0.999999236699	0.999998661325	4.11426352697e-12	1
-1.55932087428e-11	0.999996156024	0.999992221672	1.55932087428e-11	2
-4.21189031711e-11	0.999997677143	0.999994748294	4.21189031711e-11	2
-1.09617282861e-11	0.999997567641	0.999994910669	1.09617282861e-11	2
-7.28395621691e-13	0.999999352527	0.999998649451	7.28395621691e-13	2
-4.59001179806e-12	1.00000031807	1.00000042427	4.59001179806e-12	2
-1.00850913322e-10	0.999990082481	0.999980007145	1.00850913322e-10	3
-1.25560568776e-12	0.999998906571	0.999997837642	1.25560568776e-12	3
-0.000100111915651	1.00033423547	1.00166858366	0.000100111915651	3
-2.48322475766e-11	0.999995022236	0.999990021234	2.48322475766e-11	3
-2.50348488783e-05	1.00016612765	1.00083235539	2.50348488783e-05	3
-1.17985027977e-12	0.999999785358	0.999999464236	1.17985027977e-12	0
-1.48154740696e-12	1.00000107235	1.00000220229	1.48154740696e-12	0
-1.8818954102e-12	1.00000110984	1.00000213905	1.8818954102e-12	0
-6.39682668615e-13	1.00000047998	1.00000089598	6.39682668615e-13	0
-3.82122025649e-13	1.00000060251	1.0000011912	3.82122025649e-13	0
-9.83023678168e-12	1.00000302407	1.00000613093	9.83023678168e-12	1
-7.78738860325e-13	0.999999118383	0.999998240626	7.78738860325e-13	1
-2.60783451662e-12	1.00000160143	1.00000322366	2.60783451662e-12	1
-3.70437313924e-13	1.00000023732	1.00000041859	3.70437313924e-13	1
-3.62734202291e-13	0.999999456653	0.999998887324	3.62734202291e-13	1
-1.40526316979e-11	1.00000100767	1.00000165426	1.40526316979e-11	2
-2.35811822944e-06	0.999965345553	1.00008421486	2.35811822944e-06	2
-1.16780027267e-12	1.00000091038	1.00000187898	1.16780027267e-12	2
-5.89175001893e-07	0.999983081002	1.00004290138	5.89175001893e-07	2
-1.05746039897e-12	1.00000080989	1.00000155642	1.05746039897e-12	2
-1.52942163069e-11	1.00000312103	1.00000647773	1.52942163069e-11	3
-6.08132367091e-12	1.00000108853	1.00000239833	6.08132367091e-12	3
-2.68771410098e-12	1.00000008008	1.00000032391	2.68771410098e-12	3
-4.42768101177e-12	1.00000130718	1.00000277925	4.42768101177e-12	3
-6.25338706868e-14	0.999999749953	0.999999500225	6.25338706868e-14	3
-1.22706650624e-12	0.99999891597	0.999997809149	1.22706650624e-12	0
-1.84434953432e-13	0.999999587334	0.999999162776	1.84434953432e-13	0
-5.26237381549e-13	0.99999937995	0.999998797554	5.26237381549e-13	0
-1.57155901766e-13	1.00000012227	1.00000020682	1.57155901766e-13	0
-4.6719215588e-10	0.999993607217	0.999989279238	4.6719215588e-10	0
-7.97245083062e-13	1.00000038763	1.00000085569	7.97245083062e-13	1
-5.17207411682e-08	1.00000085149	1.00002444502	5.17207411682e-08	1
-1.76275021661e-13	0.999999957233	0.999999872699	1.76275021661e-13	1
-2.0717009794e-13	1.00000016679	1.00000029122	2.0717009794e-13	1
-9.95604300403e-14	1.00000001019	0.999999988842	9.95604300403e-14	1
-5.11684751644e-13	1.00000035588	1.00000077382	5.11684751644e-13	2
-5.89074898683e-07	1.00001662741	0.999956521895	5.89074898683e-07	2
-1.7263129158e-13	0.999999629398	0.999999240012	1.7263129158e-13	2
-8.69869923087e-13	0.999999300693	0.999998663099	8.69869923087e-13	2
-3.27746232593e-13	1.00000051184	1.00000099805	3.27746232593e-13	2
-3.37998279937e-12	1.00000045151	1.00000072481	3.37998279937e-12	3
-7.40408902571e-14	0.999999733653	0.999999461738	7.40408902571e-14	3
-2.42042991815e-13	1.00000043482	1.00000084662	2.42042991815e-13	3
-2.31909307348e-12	0.999999716958	0.999999583548	2.31909307348e-12	3
-8.01557041338e-14	0.999999931153	0.999999889769	8.01557041338e-14	3
-9.38287211875e-14	1.00000028252	1.00000055321	9.38287211875e-14	0
-1.16487098312e-10	0.999996852961	0.999994738323	1.16487098312e-10	0
-2.81786969713e-14	0.999999843019	0.999999680091	2.81786969713e-14	0
-2.85672797975e-11	0.999998457866	0.999997427487	2.85672797975e-11	0
-3.22258447354e-14	1.00000011535	1.00000024446	3.22258447354e-14	0
-1.2908909913e-08	1.0000003938	1.00001214927	1.2908909913e-08	1
-7.78934297052e-14	1.00000018546	1.00000035007	7.78934297052e-14	1
-9.3214950305e-14	1.0000001618	1.00000034948	9.3214950305e-14	1
-1.02952335225e-14	1.00000006475	1.00000013732	1.02952335225e-14	1
-6.44085078282e-14	0.99999981315	0.999999643474	6.44085078282e-14	1
-1.17680165792e-13	1.00000003458	1.00000010328	1.17680165792e-13	2
-5.96743787361e-14	0.999999756757	0.999999511262	5.96743787361e-14	2
-3.4955239877e-14	0.999999889891	0.999999794892	3.4955239877e-14	2
-1.4724205655e-07	1.00000822537	0.999978087486	1.4724205655e-07	2
-4.15226877685e-14	0.999999912995	0.999999844415	4.15226877685e-14	2
-6.25887401195e-06	1.00008303592	1.00041611831	6.25887401195e-06	3
-2.00029280481e-13	1.00000043173	1.00000087514	2.00029280481e-13	3
-3.58420935737e-14	1.00000018796	1.00000037819	3.58420935737e-14	3
-5.36217367423e-13	0.999999830576	0.999999732391	5.36217367423e-13	3
-1.81668582999e-14	1.0000000084	1.00000000334	1.81668582999e-14	3
-6.54529367308e-14	1.00000024895	1.00000049201	6.54529367308e-14	0
-7.6865442506e-15	0.999999923405	0.999999851075	7.6865442506e-15	0
-2.69948969923e-11	1.00000172224	1.00000295429	2.69948969923e-11	0
-1.47665447388e-14	1.00000012152	1.0000002431	1.47665447388e-14	0
-6.73483871673e-12	1.00000090769	1.00000157225	6.73483871673e-12	0
-3.0483459064e-15	1.00000005122	1.00000010039	3.0483459064e-15	1
-2.96391075899e-15	0.99999995985	0.999999923377	2.96391075899e-15	1
-1.35087797778e-14	0.999999889881	0.999999776044	1.35087797778e-14	1
-2.94609386162e-15	0.999999947709	0.999999893963	2.94609386162e-15	1
-4.04535993421e-15	1.00000000697	1.00000000761	4.04535993421e-15	1
-3.25211756902e-13	0.999999591003	0.999999221747	3.25211756902e-13	2
-3.67971430612e-08	1.0000041384	0.999989098691	3.67971430612e-08	2
-9.19262711655e-09	1.00000209491	0.999994604293	9.19262711655e-09	2
-1.92537962526e-14	0.999999932287	0.999999876685	1.92537962526e-14	2
-8.17704390543e-15	1.00000005577	1.00000011867	8.17704390543e-15	2
-3.50830341149e-13	0.999999925438	0.999999792116	3.50830341149e-13	3
-1.5647484102e-06	1.00004154257	1.00020810778	1.5647484102e-06	3
-7.86163861594e-14	0.999999901722	0.999999777185	7.86163861594e-14	3
-2.21495934541e-14	0.999999889864	0.999999769719	2.21495934541e-14	3
-3.9110902295e-07	1.00002077841	1.00010406143	3.9110902295e-07	3
-6.39374571683e-15	1.00000002545	1.00000005849	6.39374571683e-15	0
-2.82162836257e-15	1.00000004976	1.00000010138	2.82162836257e-15	0
-1.59331169985e-12	1.00000042384	1.00000072879	1.59331169985e-12	0
-3.96859177704e-13	1.00000021129	1.00000036323	3.96859177704e-13	0
-1.79546631196e-14	1.00000006518	1.00000011865	1.79546631196e-14	0
-1.02568852122e-14	1.00000010074	1.00000020044	1.02568852122e-14	1
-3.42053945868e-15	1.00000005428	1.00000011073	3.42053945868e-15	1
-1.89389856048e-15	0.999999958352	0.999999915442	1.89389856048e-15	1
-3.31324436643e-16	1.00000000669	1.00000001507	3.31324436643e-16	1
-3.50937339589e-14	1.00000005205	1.0000000861	3.50937339589e-14	1
-1.95227744614e-15	0.999999973926	0.999999944285	1.95227744614e-15	2
-4.88906418741e-14	0.999999839685	0.999999694597	4.88906418741e-14	2
-1.08114176614e-14	0.999999948836	0.999999906724	1.08114176614e-14	2
-1.34513188797e-15	0.999999980705	0.99999996453	1.34513188797e-15	2
-3.2256317625e-09	1.00000020319	1.0000060858	3.2256317625e-09	2
-4.20737873813e-15	0.99999995363	0.999999902724	4.20737873813e-15	3
-9.77607615064e-08	1.00001037935	1.0000520083	9.77607615064e-08	3
-6.96620405526e-14	0.999999814288	0.99999964733	6.96620405526e-14	3
-3.30897268148e-15	1.00000005091	1.00000009913	3.30897268148e-15	3
-2.11718318035e-15	0.999999991283	0.999999978048	2.11718318035e-15	3
-2.89412402294e-15	0.999999946749	0.999999892734	2.89412402294e-15	0
-2.03939715987e-15	1.00000003187	1.00000006694	2.03939715987e-15	0
-3.59218939862e-16	0.999999983014	0.999999966869	3.59218939862e-16	0
-3.1230617783e-16	0.999999993067	0.999999984509	3.1230617783e-16	0
-9.91019965035e-14	1.00000010558	1.00000018151	9.91019965035e-14	0
-1.31139031749e-14	1.00000003548	1.00000008186	1.31139031749e-14	1
-1.09448736043e-15	1.00000003307	1.00000006604	1.09448736043e-15	1
-3.20973480021e-09	0.999999813002	0.999993960583	3.20973480021e-09	1
-1.43061172103e-15	0.999999964016	0.999999929197	1.43061172103e-15	1
-6.65495907548e-15	0.99999997829	0.999999948717	6.65495907548e-15	1
-9.37139186026e-15	1.00000000254	0.9999999954	9.37139186026e-15	2
-1.87492799339e-15	0.999999979998	0.999999956156	1.87492799339e-15	2
-3.53835869624e-15	0.999999977785	0.999999950051	3.53835869624e-15	2
-1.57227466018e-15	0.999999960566	0.999999921547	1.57227466018e-15	2
-1.41816622433e-15	0.999999990642	0.999999977636	1.41816622433e-15	2
-1.47197121527e-15	0.999999996172	0.999999996161	1.47197121527e-15	3
-1.27907161263e-15	1.00000001025	1.00000001707	1.27907161263e-15	3
-5.85171100096e-14	1.00000015581	1.00000029312	5.85171100096e-14	3
-1.34049495841e-14	1.00000007043	1.00000013167	1.34049495841e-14	3
-9.7759530244e-08	0.999989627066	0.99994800493	9.7759530244e-08	3
-4.14887617183e-16	0.999999988568	0.99999997545	4.14887617183e-16	0
-8.19991791078e-16	0.999999971388	0.99999994289	8.19991791078e-16	0
-4.16446617298e-16	0.999999981103	0.999999961435	4.16446617298e-16	0
-9.24614557338e-14	0.999999864087	0.999999755376	9.24614557338e-14	0
-1.59155276613e-16	0.999999993495	0.99999998807	1.59155276613e-16	0
-6.18279198757e-16	1.00000000125	1.00000000499	6.18279198757e-16	1
-8.45604908043e-16	0.999999975772	0.999999953153	8.45604908043e-16	1
-8.01841932046e-10	0.999999908486	0.999996985306	8.01841932046e-10	1
-4.44155978608e-16	0.999999989872	0.999999981591	4.44155978608e-16	1
-2.69191605399e-16	1.00000001586	1.00000003213	2.69191605399e-16	1
-1.47035035553e-16	0.999999993658	0.999999988349	1.47035035553e-16	2
-9.1873407971e-09	0.999997878746	1.00000534021	9.1873407971e-09	2
-2.94165377482e-16	0.999999989489	0.999999977622	2.94165377482e-16	2
-1.35186656165e-16	1.00000000013	0.999999999102	1.35186656165e-16	2
-2.29680863208e-09	0.999998937821	1.00000266697	2.29680863208e-09	2
-4.77732465931e-16	0.999999978447	0.999999956531	4.77732465931e-16	3
-3.06169668501e-15	1.00000003449	1.00000006464	3.06169668501e-15	3
-9.77555585026e-08	1.00001038445	1.00005201765	9.77555585026e-08	3
-2.02435533959e-15	0.999999977031	0.999999957931	2.02435533959e-15	3
-2.50299088427e-16	0.999999984887	0.999999970242	2.50299088427e-16	3
-1.08646130676e-16	0.999999998281	0.999999995533	1.08646130676e-16	0
-1.32997651073e-16	1.00000000462	1.0000000103	1.32997651073e-16	0
-3.35973955488e-17	1.00000000079	1.00000000101	3.35973955488e-17	0
-6.28184076313e-17	1.0000000077	1.0000000152	6.28184076313e-17	0
-5.12917153027e-17	1.00000000126	1.00000000182	5.12917153027e-17	0
-2.42909642971e-17	1.00000000204	1.00000000454	2.42909642971e-17	1
-2.00355684763e-10	0.999999953169	0.999998490874	2.00355684763e-10	1
-2.49455680165e-16	1.00000001546	1.00000003124	2.49455680165e-16	1
-5.00408250386e-11	0.999999978864	0.999999250335	5.00408250386e-11	1
-1.24840355485e-11	0.999999988357	0.999999623389	1.24840355485e-11	1
-5.43715169975e-16	0.999999985156	0.99999997211	5.43715169975e-16	2
-1.33040856859e-16	0.999999991576	0.99999998394	1.33040856859e-16	2
-5.74140632134e-10	0.999999465551	1.00000132663	5.74140632134e-10	2
-5.05269100737e-19	0.999999999915	0.9999999999	5.05269100737e-19	2
-5.73720645995e-10	1.00000052594	0.999998657212	5.73720645995e-10	2
-1.78799018591e-16	0.999999987118	0.999999974594	1.78799018591e-16	3
-1.70647278693e-15	0.999999982146	0.999999960567	1.70647278693e-15	3
-5.27861590849e-16	0.999999984074	0.999999966493	5.27861590849e-16	3
-9.77523275548e-08	0.999989587554	0.999947927191	9.77523275548e-08	3
-1.09663421101e-16	0.999999989931	0.999999979575	1.09663421101e-16	3
-7.19006381627e-17	0.999999992782	0.999999986009	7.19006381627e-17	0
-2.53253645733e-17	0.999999998731	0.99999999795	2.53253645733e-17	0
-1.25153010835e-17	1.00000000351	1.00000000706	1.25153010835e-17	0
-7.46340433702e-18	1.00000000022	1.00000000072	7.46340433702e-18	0
-4.36696939203e-18	1.00000000179	1.00000000369	4.36696939203e-18	0
-3.11407256627e-12	0.999999990035	0.999999803606	3.11407256627e-12	1
-7.75081630026e-13	0.999999990874	0.999999893714	7.75081630026e-13	1
-1.93439233658e-13	0.999999993431	0.999999942885	1.93439233658e-13	1
-4.75361665787e-14	0.999999992572	0.999999963353	4.75361665787e-14	1
-8.69865797335e-17	0.99999999848	0.999999996041	8.69865797335e-17	1
-1.43401984903e-10	1.00000026432	0.999999331434	1.43401984903e-10	2
-3.48682998251e-17	0.999999994913	0.999999990125	3.48682998251e-17	2
-2.26609172356e-17	1.00000000124	1.00000000294	2.26609172356e-17	2
-5.61651840553e-18	0.999999997964	0.999999996049	5.61651840553e-18	2
-5.80013104376e-17	0.999999996334	0.999999992001	5.80013104376e-17	2
-3.86034254636e-17	1.00000000594	1.00000001206	3.86034254636e-17	3
-7.77034741622e-17	1.00000000514	1.00000001101	7.77034741622e-17	3
-2.42858418382e-17	1.00000000437	1.00000000897	2.42858418382e-17	3
-1.65550583234e-17	1.00000000321	1.00000000617	1.65550583234e-17	3
-6.90841907325e-18	1.00000000164	1.00000000308	6.90841907325e-18	3
-4.7527663182e-18	0.999999998093	0.99999999608	4.7527663182e-18	0
-1.77251539996e-18	0.999999999613	0.999999999353	1.77251539996e-18	0
-2.24495883821e-17	0.999999998667	0.999999996879	2.24495883821e-17	0
-1.14951564793e-18	0.999999998928	0.999999997853	1.14951564793e-18	0
-9.53909595073e-19	0.99999999923	0.999999998401	9.53909595073e-19	0
-2.24241188541e-14	0.999999933044	0.999999879482	2.24241188541e-14	1
-2.85213214398e-17	0.999999995966	0.999999991582	2.85213214398e-17	1
-5.02025367687e-18	0.999999999233	0.999999998255	5.02025367687e-18	1
-6.96599378542e-18	0.999999997812	0.999999995772	6.96599378542e-18	1
-9.35432686926e-19	0.999999999161	0.999999998371	9.35432686926e-19	1
-3.58330562435e-11	1.00000013196	0.999999665463	3.58330562435e-11	2
-6.24299225206e-17	1.00000000763	1.00000001504	6.24299225206e-17	2
-8.94954808102e-12	1.00000006578	0.999999832478	8.94954808102e-12	2
-2.23303237022e-12	1.00000003269	0.999999915985	2.23303237022e-12	2
-1.3228241925e-17	1.00000000361	1.00000000727	1.3228241925e-17	2
-9.62970455355e-18	0.999999997895	0.999999996018	9.62970455355e-18	3
-5.37748868855e-17	0.999999995311	0.999999990059	5.37748868855e-17	3
-5.22753673833e-17	1.00000000423	1.00000000904	5.22753673833e-17	3
-5.7119848814e-18	1.00000000207	1.00000000426	5.7119848814e-18	3
-8.71556280124e-19	0.999999999876	0.999999999844	8.71556280124e-19	3
-2.1132613214e-17	0.999999997605	0.999999994819	2.1132613214e-17	0
-1.14160166679e-18	1.00000000075	1.00000000157	1.14160166679e-18	0
-2.60489437505e-19	0.999999999629	0.999999999294	2.60489437505e-19	0
-4.85159302284e-19	1.00000000026	1.00000000058	4.85159302284e-19	0
-5.53297579471e-15	0.999999965988	0.999999938592	5.53297579471e-15	0
-2.97217728618e-17	1.00000000264	1.00000000576	2.97217728618e-17	1
-9.33091411275e-18	1.00000000218	1.00000000457	9.33091411275e-18	1
-4.47542304427e-18	1.00000000195	1.00000000398	4.47542304427e-18	1
-1.46549920204e-18	0.999999999718	0.999999999554	1.46549920204e-18	1
-7.68372275471e-19	1.00000000072	1.00000000139	7.68372275471e-19	1
-1.42841470728e-17	1.00000000282	1.0000000059	1.42841470728e-17	2
-5.58123441553e-13	1.00000001686	0.999999959031	5.58123441553e-13	2
-5.55758125524e-13	0.999999981534	1.00000003759	5.55758125524e-13	2
-1.74378877248e-18	1.00000000101	1.00000000211	1.74378877248e-18	2
-6.33894938111e-19	0.999999999659	0.999999999247	6.33894938111e-19	2
-5.38366490458e-17	1.00000000086	1.00000000245	5.38366490458e-17	3
-9.77488190909e-08	1.00001040908	1.00005206574	9.77488190909e-08	3
-6.36826369278e-18	0.999999998632	0.999999997052	6.36826369278e-18	3
-1.44847344517e-17	0.999999999729	0.999999999837	1.44847344517e-17	3
-4.90705266263e-18	0.999999999163	0.999999998531	4.90705266263e-18	3
-1.19010538824e-18	0.999999999069	0.999999998195	1.19010538824e-18	0
-2.04037374573e-19	0.999999999622	0.999999999269	2.04037374573e-19	0
-3.99577731174e-20	1.00000000017	1.00000000034	3.99577731174e-20	0
-5.49968434942e-15	1.00000003381	1.00000006101	5.49968434942e-15	0
-6.90796857032e-20	1.00000000017	1.00000000031	6.90796857032e-20	0
-1.17859406718e-14	0.999999996508	0.999999982164	1.17859406718e-14	1
-1.28805316023e-18	0.999999999124	0.999999998321	1.28805316023e-18	1
-1.29291832722e-18	0.999999999066	0.999999998067	1.29291832722e-18	1
-1.92447138668e-19	0.999999999567	0.99999999914	1.92447138668e-19	1
-4.66042626924e-20	0.99999999995	0.999999999879	4.66042626924e-20	1
-1.14080623876e-18	1.00000000066	1.00000000141	1.14080623876e-18	2
-2.73807666988e-18	1.00000000158	1.0000000032	2.73807666988e-18	2
-6.1224094162e-19	1.00000000056	1.00000000117	6.1224094162e-19	2
-2.11835467552e-19	0.999999999808	0.999999999658	2.11835467552e-19	2
-3.52748432547e-19	1.00000000021	1.00000000047	3.52748432547e-19	2
-2.44371833429e-08	1.00000520426	1.00002603228	2.44371833429e-08	3
-9.67953990118e-19	0.999999999304	0.999999998677	9.67953990118e-19	3
-1.70070964429e-17	1.00000000093	1.00000000226	1.70070964429e-17	3
-3.91739443496e-19	0.999999999374	0.99999999875	3.91739443496e-19	3
-2.8531901339e-18	1.00000000019	1.00000000054	2.8531901339e-18	3
-1.77799817744e-19	0.999999999585	0.999999999163	1.77799817744e-19	0
-1.36545939436e-15	1.00000001671	1.00000003011	1.36545939436e-15	0
-3.3669564248e-16	1.00000000815	1.00000001466	3.3669564248e-16	0
-8.25058313966e-20	1.00000000007	1.00000000017	8.25058313966e-20	0
-3.1514092174e-21	1.00000000003	1.00000000006	3.1514092174e-21	0
-6.6578649729e-19	1.00000000063	1.00000000122	6.6578649729e-19	1
-2.91631766837e-15	0.999999998185	0.999999990972	2.91631766837e-15	1
-2.71860494258e-19	0.999999999843	0.999999999637	2.71860494258e-19	1
-1.29343262624e-19	1.00000000023	1.00000000043	1.29343262624e-19	1
-1.02540394279e-20	0.999999999949	0.999999999907	1.02540394279e-20	1
-3.30211441832e-19	0.999999999826	0.999999999707	3.30211441832e-19	2
-9.26670224661e-20	0.999999999782	0.999999999543	9.26670224661e-20	2
-1.48164251198e-19	0.999999999732	0.999999999436	1.48164251198e-19	2
-6.63610228914e-20	1.00000000022	1.00000000042	6.63610228914e-20	2
-3.52215958019e-20	1.00000000001	1.00000000004	3.52215958019e-20	2
-2.05173299838e-19	0.99999999978	0.99999999952	2.05173299838e-19	3
-5.78898496075e-19	0.99999999993	0.999999999936	5.78898496075e-19	3
-1.19404865927e-19	0.999999999972	0.99999999991	1.19404865927e-19	3
-7.24467523108e-20	0.999999999759	0.99999999953	7.24467523108e-20	3
-1.12927763782e-19	1.00000000016	1.0000000003	1.12927763782e-19	3
-6.61472327291e-21	1.00000000003	1.00000000007	6.61472327291e-21	0
-8.24222155012e-20	0.99999999975	0.999999999515	8.24222155012e-20	0
-9.60141629302e-21	0.999999999991	0.999999999972	9.60141629302e-21	0
-3.36654729929e-16	0.999999991909	0.999999985464	3.36654729929e-16	0
-1.83128554993e-21	1.00000000001	1.00000000002	1.83128554993e-21	0
-1.89096815933e-20	0.999999999932	0.999999999853	1.89096815933e-20	1
-8.95897147475e-20	1.0000000003	1.0000000006	8.95897147475e-20	1
-1.22717450741e-20	1.00000000008	1.00000000015	1.22717450741e-20	1
-2.3389120236e-20	1.00000000015	1.0000000003	2.3389120236e-20	1
-4.04718257239e-21	0.999999999973	0.99999999994	4.04718257239e-21	1
-6.51821110718e-20	0.999999999965	0.999999999905	6.51821110718e-20	2
-5.6121981159e-20	0.999999999808	0.99999999963	5.6121981159e-20	2
-6.02169829205e-21	0.999999999937	0.999999999869	6.02169829205e-21	2
-1.69770176554e-20	1.00000000007	1.00000000013	1.69770176554e-20	2
-3.0350128218e-21	1.00000000001	1.00000000002	3.0350128218e-21	2
-5.44897595182e-19	1.0	0.99999999993	5.44897595182e-19	3
-6.1092819613e-09	1.00000260207	1.00001301601	6.1092819613e-09	3
-1.52730958572e-09	1.00000130098	1.00000650787	1.52730958572e-09	3
-3.81827729501e-10	1.00000065047	1.0000032539	3.81827729501e-10	3
-1.32916113732e-19	0.999999999984	0.999999999931	1.32916113732e-19	3
