# Supplementary material for: SPOTting Model Parameters Using a Ready-Made Python Package
Source: PLoS One. 2015 Dec 17;10(12):e0145180. doi: 10.1371/journal.pone.0145180 (PMC4682995; doi:10.1371/journal.pone.0145180)
Supplement: S2 File — Contains the objective function traces for the 5,000 iterations with MC, LHS, MLE, MCMC, SA, SCE-UA. DE-MCZ and ROPE. (ZIP) [file pone.0145180.s002.zip › GriewankDEMCz.csv]

like	par0	par1	simulation0	chain
-11.5362877379	16.5145386572	-21.9549116307	0.508329308573	1
-101.846109982	39.2448825721	-17.467151767	1.43686990741	1
-0.590565463936	15.7583126332	-3.70775445578	0.198706417799	1
-104.597591839	-29.4181481197	-28.7671277863	1.45589311695	1
-57.1006806665	-1.57992354591	17.0720036428	1.08152047809	1
-54.9397566854	-30.4500354567	-25.3133249749	1.06135199859	1
-328.008985388	-47.2379954047	17.2803389195	2.56668124997	1
-94.9996109827	0.959604933335	-29.3127690386	1.38840381404	1
-94.9996109827	32.1884460265	34.1386025057	1.38840381404	0
-94.9996109827	-30.4500354567	-25.3133249749	1.41442884903	1
-94.9996109827	-11.3490838541	-33.1867067821	1.38840381404	2
-94.9996109827	0.959604933335	-29.3127690386	1.91916145663	3
-94.9996109827	49.4173492125	-26.8020624898	1.38840381404	0
-94.9996109827	-30.4500354567	-25.3133249749	2.1129743029	1
-94.9996109827	28.6420592202	22.4589847828	1.38840381404	2
-94.9996109827	43.9592720994	-16.965748447	1.91916145663	3
-94.9996109827	17.8338200085	25.64879125	1.38840381404	0
-94.9996109827	-30.4500354567	-25.3133249749	1.50424683634	1
-94.9996109827	28.6420592202	22.4589847828	1.6131196047	2
-94.9996109827	43.9592720994	-16.965748447	2.09706349225	3
-94.9996109827	12.6300855074	8.58672916829	1.38840381404	0
-94.9996109827	-27.8298851283	21.1849271977	1.50424683634	1
-94.9996109827	28.6420592202	22.4589847828	1.59805471256	2
-94.9996109827	43.9592720994	-16.965748447	1.59548766367	3
-57.8819459066	12.6300855074	8.58672916829	1.08872028057	0
-13.5860178169	-11.7580654934	27.0068180891	1.50424683634	1
-217.227589537	28.6420592202	22.4589847828	2.09098654274	2
-47.6605524571	43.9592720994	-16.965748447	0.990395870518	3
-57.8819459066	-13.0015507448	-0.228923922129	1.08872028057	0
-13.5860178169	-11.7580654934	27.0068180891	1.71110242523	1
-217.227589537	28.6420592202	22.4589847828	1.06165172027	2
-47.6605524571	43.9592720994	-16.965748447	1.84711079362	3
-78.9487360166	-13.0015507448	-0.228923922129	1.26753605532	0
-42.9042843523	-11.7580654934	27.0068180891	0.941147500789	1
-162.798630493	28.6420592202	22.4589847828	1.81208320478	2
-128.630199992	43.9592720994	-16.965748447	1.61253742004	3
-104.349341797	-13.0015507448	-0.228923922129	1.45418697806	0
-1.75310190846	16.2416134518	4.87315225168	0.941147500789	1
-62.2377538527	28.6420592202	22.4589847828	1.12801950703	2
-123.594225631	43.9592720994	-16.965748447	1.58099887534	3
-183.86158187	-13.0015507448	-0.228923922129	1.92481286586	0
-138.053227915	16.2416134518	4.87315225168	1.66995134345	1
-29.0481034585	28.6420592202	22.4589847828	0.780150626716	2
-165.567441812	43.9592720994	-16.965748447	1.82729903613	3
-52.5034013429	-13.0015507448	-0.228923922129	1.03814303352	0
-179.0637581	16.2416134518	4.87315225168	1.89972316225	1
-188.29454207	28.6420592202	22.4589847828	1.94770731184	2
-69.4984589076	43.9592720994	-16.965748447	1.1906477688	3
-136.58815794	-13.0015507448	-0.228923922129	1.66115504694	0
-19.5614968602	16.2416134518	4.87315225168	0.64722706093	1
-167.802208847	28.6420592202	22.4589847828	1.83948827344	2
-119.828991076	43.9592720994	-16.965748447	1.55700120511	3
-209.866180032	-13.0015507448	-0.228923922129	2.05547963547	0
-80.841038594	16.2416134518	4.87315225168	1.28237814356	1
-56.8328785591	28.6420592202	22.4589847828	1.07904147389	2
-108.384899539	43.9592720994	-16.965748447	1.48167841382	3
-85.2849911619	-13.0015507448	-0.228923922129	1.31657614836	0
-324.083994886	16.2416134518	4.87315225168	2.55134333811	1
-69.6054803188	28.6420592202	22.4589847828	1.19154628008	2
-96.1123630068	43.9592720994	-16.965748447	1.396395428	3
-124.592890837	-13.0015507448	-0.228923922129	1.58730297925	0
-70.5294178488	16.2416134518	4.87315225168	1.19927531792	1
-113.898732062	28.6420592202	22.4589847828	1.51843589672	2
-17.2033846958	-21.7778665426	-39.4089952885	1.396395428	3
-322.627407713	-13.0015507448	-0.228923922129	2.54562783719	0
-327.360194975	16.2416134518	4.87315225168	2.56415226356	1
-46.4795597368	28.6420592202	22.4589847828	0.978398756097	2
-29.4022017679	-21.7778665426	-39.4089952885	0.784676345097	3
-48.0958337534	-13.0015507448	-0.228923922129	0.994781185118	0
-129.435087509	16.2416134518	4.87315225168	1.6175211533	1
-203.860430993	28.6420592202	22.4589847828	2.02605072766	2
-5.9418818252	-13.255130022	9.5675538381	0.784676345097	3
-127.891612385	-13.0015507448	-0.228923922129	1.60795061457	0
-123.954594503	16.2416134518	4.87315225168	1.58327660921	1
-72.7099178601	28.6420592202	22.4589847828	1.2173213579	2
-111.95027167	-13.255130022	9.5675538381	1.50554919036	3
-92.3498215529	-13.0015507448	-0.228923922129	1.36918565661	0
-106.853489774	16.2416134518	4.87315225168	1.47130646933	1
-12.7976595977	28.6420592202	22.4589847828	0.53256560455	2
-92.825971177	-13.255130022	9.5675538381	1.37265886321	3
-261.800572514	-13.0015507448	-0.228923922129	2.29427208096	0
-31.8864380812	16.2416134518	4.87315225168	0.815721578003	1
-47.4114440773	28.6420592202	22.4589847828	0.987877427994	2
-20.5858414329	-13.255130022	9.5675538381	0.662864812653	3
-23.3420403776	-13.0015507448	-0.228923922129	0.70321670824	0
-172.613329505	16.2416134518	4.87315225168	1.86545960055	1
-181.705037326	28.6420592202	22.4589847828	1.91357614892	2
-222.544237086	-13.255130022	9.5675538381	2.11626030367	3
-6.38740725022	-13.0015507448	-0.228923922129	0.394234798312	0
-5.48609371005	-6.60119377168	-18.7575588514	1.86545960055	1
-80.7066141132	28.6420592202	22.4589847828	1.28132947108	2
-81.1642382073	-13.255130022	9.5675538381	1.2848959862	3
-169.346411232	-13.0015507448	-0.228923922129	1.84786394408	0
-118.410437085	-6.60119377168	-18.7575588514	1.54786358342	1
-209.959440689	28.6420592202	22.4589847828	2.05593330266	2
-12.8397599799	-13.255130022	9.5675538381	0.533355538823	3
-165.802390316	-13.0015507448	-0.228923922129	1.8285843534	0
-194.702458374	-6.60119377168	-18.7575588514	1.98033383516	1
-106.814444006	28.6420592202	22.4589847828	1.47104106377	2
-30.4558806486	-13.255130022	9.5675538381	0.797991568983	3
-48.4820936387	-13.0015507448	-0.228923922129	0.998656499488	0
-95.8203288194	-6.60119377168	-18.7575588514	1.39430251652	1
-245.705506986	28.6420592202	22.4589847828	2.22301216167	2
-127.801438273	-13.255130022	9.5675538381	1.60738971524	3
-115.414358099	-13.0015507448	-0.228923922129	1.52838479879	0
-101.12431633	-6.60119377168	-18.7575588514	1.43183772048	1
-39.1704163382	28.6420592202	22.4589847828	0.900600498534	2
-3.14361459678	-28.5344236423	-13.598146287	1.60738971524	3
-258.08998491	-13.0015507448	-0.228923922129	2.27804140204	0
-307.457422058	-6.60119377168	-18.7575588514	2.48532118093	1
-212.23741428	28.6420592202	22.4589847828	2.06698360342	2
-232.909013865	-28.5344236423	-13.598146287	2.16468316585	3
-47.5115218883	-13.0015507448	-0.228923922129	0.988889968076	0
-55.0130840632	-6.60119377168	-18.7575588514	1.06204266038	1
-146.634554495	28.6420592202	22.4589847828	1.72057084164	2
-42.8376685194	-28.5344236423	-13.598146287	0.940439419412	3
-350.720190724	-13.0015507448	-0.228923922129	2.65369115492	0
-120.340966355	-6.60119377168	-18.7575588514	1.56028595401	1
-6.81295519621	3.02733364051	-5.73721086912	1.72057084164	2
-130.237755838	-28.5344236423	-13.598146287	1.62247590058	3
-167.355881048	-13.0015507448	-0.228923922129	1.83706030172	0
-81.3245391263	-6.60119377168	-18.7575588514	1.28614296006	1
-46.5321397377	3.02733364051	-5.73721086912	0.978936017291	2
-48.9745371526	-28.5344236423	-13.598146287	1.00357544522	3
-327.084802503	-13.0015507448	-0.228923922129	2.56307802871	0
-1.94544814134	-15.4396358637	-22.5966375818	1.28614296006	1
-171.864411232	3.02733364051	-5.73721086912	1.86144061303	2
-83.0367291445	-28.5344236423	-13.598146287	1.29938736106	3
-175.260029951	-13.0015507448	-0.228923922129	1.87959398015	0
-0.786176847427	12.980673006	-17.643117388	1.28614296006	1
-149.761097784	3.02733364051	-5.73721086912	1.73864743029	2
-107.893105723	-28.5344236423	-13.598146287	1.47835552073	3
-91.4366874852	-13.0015507448	-0.228923922129	1.36250015813	0
-53.1414223787	12.980673006	-17.643117388	1.04427074017	1
-9.96978412377	3.02733364051	-5.73721086912	0.476517170384	2
-78.342444339	-28.5344236423	-13.598146287	1.26274376576	3
-114.620521861	-13.0015507448	-0.228923922129	1.52318198795	0
-187.254758606	12.980673006	-17.643117388	1.94236147597	1
-175.992381925	3.02733364051	-5.73721086912	1.88348628073	2
-33.2313207816	-28.5344236423	-13.598146287	0.832045279313	3
-223.592383756	-13.0015507448	-0.228923922129	2.12120734637	0
-65.1020785728	12.980673006	-17.643117388	1.15313247402	1
-141.315150119	3.02733364051	-5.73721086912	1.6893714611	2
-92.6126056843	-28.5344236423	-13.598146287	1.37110358649	3
-258.456004277	-13.0015507448	-0.228923922129	2.27964756415	0
-217.936088208	12.980673006	-17.643117388	2.09437214825	1
-302.965538501	3.02733364051	-5.73721086912	2.46718132719	2
-27.3955255309	-28.5344236423	-13.598146287	0.758672157004	3
-65.433776166	-13.0015507448	-0.228923922129	1.15600538689	0
-341.362572198	12.980673006	-17.643117388	2.61819105016	1
-26.8667291401	3.02733364051	-5.73721086912	0.751669817138	2
-84.5708629326	-28.5344236423	-13.598146287	1.31114079711	3
-86.1842745692	-13.0015507448	-0.228923922129	1.32338899141	0
-196.128588347	12.980673006	-17.643117388	1.98752225098	1
-62.7748262919	3.02733364051	-5.73721086912	1.13277069923	2
-102.053986073	-28.5344236423	-13.598146287	1.4383159085	3
-152.588901645	-13.0015507448	-0.228923922129	1.75483644939	0
-4.56460165007	12.980673006	-17.643117388	0.344912980616	1
-19.4640280759	3.02733364051	-5.73721086912	0.645719360647	2
-259.151309623	-28.5344236423	-13.598146287	2.28269558278	3
-149.424868803	-13.0015507448	-0.228923922129	1.73671249988	0
-293.309938438	12.980673006	-17.643117388	2.42772974195	1
-102.65849457	3.02733364051	-5.73721086912	1.44251267675	2
-129.039659439	-28.5344236423	-13.598146287	1.61507464842	3
-138.641144756	-13.0015507448	-0.228923922129	1.67346820296	0
-178.388313472	12.980673006	-17.643117388	1.89616433904	1
-158.284177584	3.02733364051	-5.73721086912	1.78699649773	2
-42.9727078112	-28.5344236423	-13.598146287	0.941874241828	3
-13.288093929	-13.0015507448	-0.228923922129	0.541696233858	0
-107.23191775	12.980673006	-17.643117388	1.47387627914	1
-161.815957788	3.02733364051	-5.73721086912	1.80665217653	2
-113.007421707	-28.5344236423	-13.598146287	1.51255458259	3
-204.449905862	-13.0015507448	-0.228923922129	2.02895811894	0
-103.220521688	12.980673006	-17.643117388	1.44640359684	1
-94.6664244691	3.02733364051	-5.73721086912	1.38600195547	2
-32.9694920304	-28.5344236423	-13.598146287	0.828892497133	3
-40.0594308204	-13.0015507448	-0.228923922129	0.910418336593	0
-119.85672183	12.980673006	-17.643117388	1.55717929854	1
-122.978488674	3.02733364051	-5.73721086912	1.57709945935	2
-82.0256925472	-28.5344236423	-13.598146287	1.29158305275	3
-2.8596105411	-13.0015507448	-0.228923922129	0.291316223403	0
-253.274684063	12.980673006	-17.643117388	2.25680451357	1
-11.009060024	3.02733364051	-5.73721086912	0.497849507055	2
-109.948018177	-28.5344236423	-13.598146287	1.49219077022	3
-18.8141492266	-13.0015507448	-0.228923922129	0.635575263621	0
-46.8376583889	12.980673006	-17.643117388	0.982051983845	1
-67.8462683645	3.02733364051	-5.73721086912	1.1766895506	2
-21.9228668286	-28.5344236423	-13.598146287	0.682737334388	3
-210.070226633	-13.0015507448	-0.228923922129	2.05647209168	0
-5.17043125945	12.980673006	-17.643117388	0.362051869744	1
-77.5219909758	3.02733364051	-5.73721086912	1.25622957723	2
-94.7511619101	-28.5344236423	-13.598146287	1.38661320108	3
-22.1328184726	-13.0015507448	-0.228923922129	0.685805585167	0
-105.048554159	12.980673006	-17.643117388	1.45898732495	1
-63.8037038208	3.02733364051	-5.73721086912	1.14181741431	2
-30.2690477798	-28.5344236423	-13.598146287	0.795646835469	3
-113.310851943	-13.0015507448	-0.228923922129	1.51455933197	0
-96.1011558383	12.980673006	-17.643117388	1.39631516785	1
-133.536735421	3.02733364051	-5.73721086912	1.64268306122	2
-2.56995429378	-15.4754213111	5.33504077415	0.795646835469	3
-162.61769044	-13.0015507448	-0.228923922129	1.81108440996	0
-90.1801306062	12.980673006	-17.643117388	1.3532462981	1
-26.1902820643	3.02733364051	-5.73721086912	0.74261603301	2
-76.3237375858	-15.4754213111	5.33504077415	1.24665459647	3
-58.3887530943	-13.0015507448	-0.228923922129	1.09336544352	0
-410.768268123	12.980673006	-17.643117388	2.87106918998	1
-117.203523927	3.02733364051	-5.73721086912	1.5400465609	2
-188.056179232	-15.4754213111	5.33504077415	1.9464831147	3
-105.547724337	-13.0015507448	-0.228923922129	1.46240466969	0
-48.5765556479	12.980673006	-17.643117388	0.999601942853	1
-208.68527886	3.02733364051	-5.73721086912	2.04972644721	2
-1.56207836612	-9.84892197899	-22.3606025384	1.9464831147	3
-74.2097638873	-13.0015507448	-0.228923922129	1.2295805012	0
-90.2517112384	12.980673006	-17.643117388	1.35377514971	1
-35.9458120265	3.02733364051	-5.73721086912	0.86405391714	2
-85.5256550133	-9.84892197899	-22.3606025384	1.31840283353	3
-40.4981825892	-13.0015507448	-0.228923922129	0.915224881097	0
-189.47030807	12.980673006	-17.643117388	1.95373465255	1
-10.9524638551	3.02733364051	-5.73721086912	0.496711393365	2
-38.4813588222	-9.84892197899	-22.3606025384	0.892916629725	3
-115.582858061	-13.0015507448	-0.228923922129	1.52948687226	0
-84.8747780116	12.980673006	-17.643117388	1.31345669568	1
-105.804313786	3.02733364051	-5.73721086912	1.46415819054	2
-141.599010181	-9.84892197899	-22.3606025384	1.69105089658	3
-41.6674214106	-13.0015507448	-0.228923922129	0.927912366233	0
-57.5143983279	12.980673006	-17.643117388	1.08533907041	1
-7.73960116782	-34.793820997	-3.81902781321	1.46415819054	2
-146.093431167	-9.84892197899	-22.3606025384	1.71742293991	3
-54.5273489801	-13.0015507448	-0.228923922129	1.05745917689	0
-144.781284287	12.980673006	-17.643117388	1.70976566141	1
-153.300512568	-34.793820997	-3.81902781321	1.75888691579	2
-0.244096591336	-6.14824219097	-8.1098309121	1.71742293991	3
-83.642716588	-13.0015507448	-0.228923922129	1.30404266148	0
-87.5849360051	12.980673006	-17.643117388	1.333930902	1
-24.9528244167	-34.793820997	-3.81902781321	0.725761268965	2
-196.993082199	-6.14824219097	-8.1098309121	1.99186710781	3
-175.588545247	-13.0015507448	-0.228923922129	1.88134096754	0
-83.380277994	12.980673006	-17.643117388	1.30202860609	1
-75.236700821	-34.793820997	-3.81902781321	1.23790425624	2
-168.504027725	-6.14824219097	-8.1098309121	1.84329961908	3
-175.588545247	-2.99436395029	13.1946413366	1.88134096754	0
-83.380277994	12.980673006	-17.643117388	1.35757364841	1
-75.236700821	-34.793820997	-3.81902781321	2.14343492258	2
-168.504027725	-6.14824219097	-8.1098309121	1.13586722449	3
-203.116023248	-2.99436395029	13.1946413366	2.02237320892	0
-114.759588967	12.980673006	-17.643117388	1.52409471836	1
-115.454047541	-34.793820997	-3.81902781321	1.52864445899	2
-58.015771051	-6.14824219097	-8.1098309121	1.08994878422	3
-185.514166207	-2.99436395029	13.1946413366	1.93337949077	0
-271.658831309	12.980673006	-17.643117388	2.33684607053	1
-42.0257641447	-34.793820997	-3.81902781321	0.931766179945	2
-124.455484972	-6.14824219097	-8.1098309121	1.58643708688	3
-62.233886663	-2.99436395029	13.1946413366	1.12798522351	0
-126.302087455	12.980673006	-17.643117388	1.5980346305	1
-303.720336137	-34.793820997	-3.81902781321	2.4702387848	2
-56.0982373675	-6.14824219097	-8.1098309121	1.07221158292	3
-55.5466047354	-2.99436395029	13.1946413366	1.06705436877	0
-143.358666469	12.980673006	-17.643117388	1.7014247737	1
-150.527484407	-34.793820997	-3.81902781321	1.74304980403	2
-46.5534485531	-6.14824219097	-8.1098309121	0.979153666314	3
-55.6308026285	-2.99436395029	13.1946413366	1.06784314568	0
-135.983709278	12.980673006	-17.643117388	1.65751232778	1
-43.1792186347	-34.793820997	-3.81902781321	0.944064247755	2
-29.5834714859	-6.14824219097	-8.1098309121	0.786983075367	3
-105.560933714	-2.99436395029	13.1946413366	1.46249499332	0
-153.194978738	12.980673006	-17.643117388	1.75828680992	1
-116.386479646	-34.793820997	-3.81902781321	1.53473206916	2
-72.5592304211	-6.14824219097	-8.1098309121	1.21608286708	3
-317.337679664	-2.99436395029	13.1946413366	2.52476266696	0
-113.38627752	12.980673006	-17.643117388	1.51505725357	1
-78.2205996285	-34.793820997	-3.81902781321	1.2617784765	2
-137.883051082	-6.14824219097	-8.1098309121	1.66893197969	3
-197.502552606	-2.99436395029	13.1946413366	1.99442322071	0
-15.5097303814	12.980673006	-17.643117388	0.581263742912	1
-125.797545504	-34.793820997	-3.81902781321	1.59487423996	2
-143.690447879	-6.14824219097	-8.1098309121	1.70337367855	3
-246.443515426	-2.99436395029	13.1946413366	2.22632954428	0
-119.956049031	12.980673006	-17.643117388	1.55781703413	1
-6.1609608597	18.2471099811	0.802067160917	1.59487423996	2
-139.57718499	-6.14824219097	-8.1098309121	1.67905230145	3
-111.738626942	-2.99436395029	13.1946413366	1.50414276917	0
-37.6173996858	12.980673006	-17.643117388	0.883187932952	1
-39.1930241748	18.2471099811	0.802067160917	0.900851494249	2
-234.859686016	-6.14824219097	-8.1098309121	2.17367583865	3
-83.3699618136	-2.99436395029	13.1946413366	1.30194937208	0
-17.2546649033	12.980673006	-17.643117388	0.610545845339	1
-63.1473471136	18.2471099811	0.802067160917	1.13605452046	2
-71.2677783441	-6.14824219097	-8.1098309121	1.20541631733	3
-267.02666173	-2.99436395029	13.1946413366	2.31693896462	0
-69.5044282108	12.980673006	-17.643117388	1.19069790267	1
-329.522285325	18.2471099811	0.802067160917	2.57257043396	2
-47.5356514718	-6.14824219097	-8.1098309121	0.989133944737	3
-15.2524041685	-2.99436395029	13.1946413366	0.576819741831	0
-133.543908888	12.980673006	-17.643117388	1.64272672985	1
-21.5693205922	18.2471099811	0.802067160917	0.677539181922	2
-12.6520782918	-6.14824219097	-8.1098309121	0.529824968298	3
-54.2604596473	-2.99436395029	13.1946413366	1.05493228415	0
-122.152221376	12.980673006	-17.643117388	1.57185157019	1
-126.066253713	18.2471099811	0.802067160917	1.59655817478	2
-28.2306694029	-6.14824219097	-8.1098309121	0.769601402841	3
-21.527460801	-2.99436395029	13.1946413366	0.676921079015	0
-94.4514171751	12.980673006	-17.643117388	1.38444980938	1
-107.942501568	18.2471099811	0.802067160917	1.47868960994	2
-147.758944111	-6.14824219097	-8.1098309121	1.72709345822	3
-63.8755243172	-2.99436395029	13.1946413366	1.14244624274	0
-258.531100562	12.980673006	-17.643117388	2.27997696095	1
-32.6697431295	18.2471099811	0.802067160917	0.825268316237	2
-7.02829693988	-6.14824219097	-8.1098309121	0.410169318688	3
-59.1354700122	-2.99436395029	13.1946413366	1.10017377329	0
-313.114689498	12.980673006	-17.643117388	2.50798060622	1
-130.420478073	18.2471099811	0.802067160917	1.62360170382	2
-311.429321156	-6.14824219097	-8.1098309121	2.50125155758	3
-59.1354700122	-9.293986527	4.63036730303	1.10017377329	0
-313.114689498	12.980673006	-17.643117388	1.81048648119	1
-130.420478073	18.2471099811	0.802067160917	2.04322059837	2
-311.429321156	-6.14824219097	-8.1098309121	2.07772857155	3
-39.9491362017	-9.293986527	4.63036730303	0.90920605763	0
-252.081776471	12.980673006	-17.643117388	2.25151248289	1
-38.0360857344	18.2471099811	0.802067160917	0.887915900231	2
-72.9528296958	-6.14824219097	-8.1098309121	1.21931518694	3
-210.597275123	-9.293986527	4.63036730303	2.05903337362	0
-78.7213252885	12.980673006	-17.643117388	1.26574066734	1
-87.455125669	18.2471099811	0.802067160917	1.33295740539	2
-45.6265567881	-6.14824219097	-8.1098309121	0.96964120527	3
-213.644980384	-9.293986527	4.63036730303	2.07378218212	0
-154.638380919	12.980673006	-17.643117388	1.7664768749	1
-27.2767374936	18.2471099811	0.802067160917	0.757104801905	2
-206.575963457	-6.14824219097	-8.1098309121	2.03940976764	3
-82.8239682977	-9.293986527	4.63036730303	1.29774893456	0
-13.987250574	12.980673006	-17.643117388	0.554452831786	1
-184.550663477	18.2471099811	0.802067160917	1.92838953553	2
-6.60137397376	-6.14824219097	-8.1098309121	0.399625337874	3
-136.754438509	-9.293986527	4.63036730303	1.6621557392	0
-165.507582184	12.980673006	-17.643117388	1.82697142147	1
-30.4919832757	18.2471099811	0.802067160917	0.798443859461	2
-269.947712213	-6.14824219097	-8.1098309121	2.32951221835	3
-37.359869014	-9.293986527	4.63036730303	0.880267181869	0
-80.7725401359	12.980673006	-17.643117388	1.28184388048	1
-199.788928956	18.2471099811	0.802067160917	2.00585430935	2
-26.584587525	-6.14824219097	-8.1098309121	0.747906866993	3
-11.4324716624	-9.293986527	4.63036730303	0.506282889739	0
-291.292077012	12.980673006	-17.643117388	2.41940374296	1
-122.331157171	18.2471099811	0.802067160917	1.57298953417	2
-85.5366422334	-6.14824219097	-8.1098309121	1.31848616825	3
-22.0621034003	-9.293986527	4.63036730303	0.68477368466	0
-22.9595682146	12.980673006	-17.643117388	0.697756616226	1
-124.421933821	18.2471099811	0.802067160917	1.58622558535	2
-138.783858097	-6.14824219097	-8.1098309121	1.67432078561	3
-137.941763466	-9.293986527	4.63036730303	1.66928373877	0
-305.681800238	12.980673006	-17.643117388	2.47816644638	1
-51.0706561301	18.2471099811	0.802067160917	1.02424901943	2
-122.316788291	-6.14824219097	-8.1098309121	1.57289818393	3
-126.484252353	-9.293986527	4.63036730303	1.59917415507	0
-189.819061133	12.980673006	-17.643117388	1.95551889632	1
-192.426229681	18.2471099811	0.802067160917	1.96880611661	2
-216.067355152	-6.14824219097	-8.1098309121	2.08543041942	3
-130.149412221	-9.293986527	4.63036730303	1.62193131039	0
-71.0086111731	12.980673006	-17.643117388	1.20326437438	1
-25.6576696209	18.2471099811	0.802067160917	0.735408949914	2
-266.484959153	-6.14824219097	-8.1098309121	2.3145997741	3
-50.4799621552	-9.293986527	4.63036730303	1.018465598	0
-298.270726781	12.980673006	-17.643117388	2.44807832122	1
-262.682757066	18.2471099811	0.802067160917	2.29811402513	2
-123.796346873	-6.14824219097	-8.1098309121	1.582276799	3
-105.166398602	-9.293986527	4.63036730303	1.45979481546	0
-209.976102874	12.980673006	-17.643117388	2.05601434545	1
-102.623022828	18.2471099811	0.802067160917	1.44226675333	2
-187.69278009	-6.14824219097	-8.1098309121	1.94461526606	3
-33.96216143	-9.293986527	4.63036730303	0.840783063457	0
-50.0670042953	12.980673006	-17.643117388	1.01440278839	1
-130.011682567	18.2471099811	0.802067160917	1.62108191728	2
-18.6215277873	-6.14824219097	-8.1098309121	0.632537340354	3
-210.903300239	-9.293986527	4.63036730303	2.06051909382	0
-72.8075695113	12.980673006	-17.643117388	1.21812327842	1
-168.758967819	18.2471099811	0.802067160917	1.84468216438	2
-142.78219653	-6.14824219097	-8.1098309121	1.69803323342	3
-273.418280774	-9.293986527	4.63036730303	2.34436314309	0
-152.406056528	12.980673006	-17.643117388	1.75379419025	1
-22.7106942255	18.2471099811	0.802067160917	0.694180679438	2
-274.38930418	-6.14824219097	-8.1098309121	2.34850144024	3
-62.0247409162	-9.293986527	4.63036730303	1.12612954384	0
-65.5789336878	12.980673006	-17.643117388	1.15726038771	1
-241.486804791	18.2471099811	0.802067160917	2.20395304556	2
-77.6101852728	-6.14824219097	-8.1098309121	1.25693143673	3
-3.92851547588	-9.293986527	4.63036730303	0.325949751823	0
-74.3190095862	12.980673006	-17.643117388	1.23046865987	1
-13.1809032662	18.2471099811	0.802067160917	0.539713809829	2
-29.6787106006	-6.14824219097	-8.1098309121	0.788192326281	3
-81.5798540516	-9.293986527	4.63036730303	1.28812655133	0
-91.9883419233	12.980673006	-17.643117388	1.36654299957	1
-125.828352927	18.2471099811	0.802067160917	1.59506739348	2
-273.301280156	-6.14824219097	-8.1098309121	2.34386401788	3
-178.629159669	-9.293986527	4.63036730303	1.89743408965	0
-290.678997061	12.980673006	-17.643117388	2.41686840196	1
-166.896074793	18.2471099811	0.802067160917	1.83455564839	2
-3.15630480495	-6.14824219097	-8.1098309121	0.301328769444	3
-48.8483697732	-9.293986527	4.63036730303	1.00231747798	0
-9.81345014266	12.980673006	-17.643117388	0.473225035315	1
-32.0360825897	18.2471099811	0.802067160917	0.817554024508	2
-207.565234918	-6.14824219097	-8.1098309121	2.04425478587	3
-219.428086263	-9.293986527	4.63036730303	2.10148391772	0
-204.654776927	12.980673006	-17.643117388	2.02996760312	1
-76.6026914668	18.2471099811	0.802067160917	1.24889021156	2
-93.5847585854	-6.14824219097	-8.1098309121	1.37817564298	3
-81.4781793301	-9.293986527	4.63036730303	1.28733698688	0
-55.8429479891	12.980673006	-17.643117388	1.06982797261	1
-47.9350824042	18.2471099811	0.802067160917	0.99316392367	2
-55.0366675646	-6.14824219097	-8.1098309121	1.06226469511	3
-81.4781793301	-9.21296822687	4.71891541424	1.28733698688	0
-55.8429479891	12.980673006	-17.643117388	1.01432314829	1
-47.9350824042	18.2471099811	0.802067160917	0.443767196046	2
-55.0366675646	-6.14824219097	-8.1098309121	1.23252232101	3
-19.0415384084	-9.21296822687	4.71891541424	0.63914294126	0
-74.1533745682	12.980673006	-17.643117388	1.22912180949	1
-104.533420222	18.2471099811	0.802067160917	1.45545227872	2
-23.9981410902	-6.14824219097	-8.1098309121	0.712485615995	3
-108.058431516	-9.21296822687	4.71891541424	1.47947340683	0
-224.796560813	12.980673006	-17.643117388	2.12687661783	1
-14.2026382595	18.2471099811	0.802067160917	0.558324006635	2
-0.394502912473	-6.10402948124	-8.10320262283	0.712485615995	3
-93.2163934642	-9.21296822687	4.71891541424	1.3755002001	0
-58.7918649924	12.980673006	-17.643117388	1.09704613898	1
-24.503836937	18.2471099811	0.802067160917	0.719548240173	2
-221.181120563	-6.10402948124	-8.10320262283	2.10980931424	3
-177.968613343	-9.21296822687	4.71891541424	1.89394962923	0
-19.0773379476	12.980673006	-17.643117388	0.639702813928	1
-108.137532501	18.2471099811	0.802067160917	1.48000796661	2
-40.5176596992	-6.10402948124	-8.10320262283	0.915437668648	3
-106.683641549	-9.21296822687	4.71891541424	1.47015161197	0
-225.037935281	12.980673006	-17.643117388	2.12801119283	1
-94.3523198143	18.2471099811	0.802067160917	1.38373383549	2
-0.508278719804	-6.11257676663	-8.08360287543	0.915437668648	3
-59.6852175902	-9.21296822687	4.71891541424	1.10515939258	0
-130.472987521	12.980673006	-17.643117388	1.62392508498	1
-92.076352234	18.2471099811	0.802067160917	1.36718688403	2
-59.1027125035	-6.11257676663	-8.08360287543	1.09987598449	3
-6.02058100577	-9.21296822687	4.71891541424	0.384817555877	0
-4.65744865393	12.980673006	-17.643117388	0.347594453745	1
-3.33546138744	18.3648654819	0.704694339732	1.36718688403	2
-106.292892926	-6.11257676663	-8.08360287543	1.46749132526	3
-131.749269796	-9.21296822687	4.71891541424	1.63176540199	0
-75.8644366366	12.980673006	-17.643117388	1.24296486834	1
-58.7958642342	18.3648654819	0.704694339732	1.09708259301	2
-51.0302299762	-6.11257676663	-8.08360287543	1.02385425267	3
-131.749269796	-9.32420192678	4.80617860433	1.63176540199	0
-75.8644366366	12.980673006	-17.643117388	1.66808861129	1
-58.7958642342	18.3648654819	0.704694339732	1.09219375494	2
-51.0302299762	-6.11257676663	-8.08360287543	1.23386777777	3
-25.3781080202	-9.32420192678	4.80617860433	0.731597629575	0
-27.4090003794	12.980673006	-17.643117388	0.758849747173	1
-66.1628576239	18.3648654819	0.704694339732	1.16229517924	2
-5.2324496245	-6.11257676663	-8.08360287543	0.363760805593	3
-136.183787209	-9.32420192678	4.80617860433	1.65871898626	0
-117.346086015	12.980673006	-17.643117388	1.54097198271	1
-68.1059702033	18.3648654819	0.704694339732	1.1788945395	2
-59.6211749331	-6.11257676663	-8.08360287543	1.1045797526	3
-178.917022729	-9.32420192678	4.80617860433	1.89895060119	0
-148.28856147	12.980673006	-17.643117388	1.7301572647	1
-205.435349616	18.3648654819	0.704694339732	2.03380921512	2
-27.2907628933	-6.11257676663	-8.08360287543	0.757290029686	3
-219.571972203	-9.32420192678	4.80617860433	2.10216849355	0
-47.0512765038	12.980673006	-17.643117388	0.984224802203	1
-109.703570355	18.3648654819	0.704694339732	1.49055168924	2
-2.88115512975	-6.11257676663	-8.08360287543	0.29205484723	3
-137.942434505	-9.32420192678	4.80617860433	1.66928775869	0
-12.4106613965	12.980673006	-17.643117388	0.525248664088	1
-51.7614283749	18.3648654819	0.704694339732	1.03097114348	2
-20.893734031	-6.11257676663	-8.08360287543	0.667493529419	3
-40.9905734017	-9.32420192678	4.80617860433	0.920589158761	0
-4.04274512331	12.980673006	-17.643117388	0.329435629011	1
-0.191093853504	15.4055637097	12.9689553722	1.03097114348	2
-129.307240851	-6.11257676663	-8.08360287543	1.61673057379	3
-40.9905734017	-9.37427781009	4.77357815577	0.920589158761	0
-4.04274512331	12.980673006	-17.643117388	0.218015127607	1
-0.191093853504	15.4055637097	12.9689553722	0.317325874168	2
-129.307240851	-6.11257676663	-8.08360287543	1.00857592718	3
-113.13761263	-9.37427781009	4.77357815577	1.5134150732	0
-46.9262438347	12.980673006	-17.643117388	0.982953614312	1
-68.0474557448	15.4055637097	12.9689553722	1.17839808473	2
-127.614543522	-6.11257676663	-8.08360287543	1.60622657232	3
-177.063335505	-9.37427781009	4.77357815577	1.88916374126	0
-1.84782368605	12.980673006	-17.643117388	0.25422314001	1
-393.031005661	15.4055637097	12.9689553722	2.80861051846	2
-24.6965699753	-6.11257676663	-8.08360287543	0.722221801597	3
-125.404887246	-9.37427781009	4.77357815577	1.59241033535	0
-102.583928683	12.980673006	-17.643117388	1.44199566742	1
-13.7987772932	15.4055637097	12.9689553722	0.551043080947	2
-67.100128311	-6.11257676663	-8.08360287543	1.17033136223	3
-49.8830444866	-9.37427781009	4.77357815577	1.01258768555	0
-20.8771194305	12.980673006	-17.643117388	0.667244572705	1
0.167690065013	-2.89536971222	22.1486032878	0.551043080947	2
-27.7093857424	-6.11257676663	-8.08360287543	0.762797906423	3
-78.7081911491	-9.37427781009	4.77357815577	1.26563689666	0
-0.900057915534	12.992559186	-17.6336375287	0.667244572705	1
-9.6891853045	-2.89536971222	22.1486032878	0.47059179475	2
-89.1731791361	-6.11257676663	-8.08360287543	1.3457847205	3
1.185772502	-9.37427781009	4.77357815577	0.0629085141756	0
-123.251800024	12.992559186	-17.6336375287	1.57883150832	1
-46.5195247237	-2.89536971222	22.1486032878	0.978807144267	2
-208.689643612	-6.11257676663	-8.08360287543	2.04974774141	3
-22.2251436388	-9.37427781009	4.77357815577	0.687150495868	0
-306.830039764	12.992559186	-17.6336375287	2.48279554665	1
-0.103393585108	0.35416607932	9.50250529225	0.978807144267	2
-14.0055410122	-6.11257676663	-8.08360287543	0.554782616382	3
-92.4844537706	-9.37427781009	4.77357815577	1.37016860517	0
-123.689100466	12.992559186	-17.6336375287	1.58159885575	1
-160.689805766	0.35416607932	9.50250529225	1.80040802223	2
-18.967852807	-6.11257676663	-8.08360287543	0.637989018194	3
-145.014963705	-9.37427781009	4.77357815577	1.71113184918	0
-132.918256794	12.992559186	-17.6336375287	1.63891368506	1
-242.446761819	0.35416607932	9.50250529225	2.2083043648	2
-119.788530093	-6.11257676663	-8.08360287543	1.55674131861	3
-33.7852167431	-9.37427781009	4.77357815577	0.838675900487	0
-70.3996709488	12.992559186	-17.6336375287	1.19819295198	1
-41.6491967663	0.35416607932	9.50250529225	0.927715940643	2
-138.927363658	-6.11257676663	-8.08360287543	1.67517766352	3
-7.62263037679	-9.37427781009	4.77357815577	0.424411991739	0
-12.6053933811	12.992559186	-17.6336375287	0.528943096011	1
-267.149121486	0.35416607932	9.50250529225	2.31746744549	2
-47.4293651494	-6.11257676663	-8.08360287543	0.988058821216	3
-396.08673339	-9.37427781009	4.77357815577	2.81946938252	0
-339.809402381	12.992559186	-17.6336375287	2.61225208944	1
-0.492941221845	0.35416607932	9.50250529225	0.193731142651	2
-53.9197637755	-6.11257676663	-8.08360287543	1.05169777346	3
-119.704058321	-9.37427781009	4.77357815577	1.55619860481	0
-0.678227621576	12.9734914016	-17.7112080459	2.61225208944	1
-136.660773097	0.35416607932	9.50250529225	1.66159212599	2
-33.7107244099	-6.11257676663	-8.08360287543	0.83778721606	3
-8.74298302545	-9.37427781009	4.77357815577	0.450036211548	0
1.32190142826	-6.50336116466	-0.0418069043342	2.61225208944	1
-137.711169364	0.35416607932	9.50250529225	1.66790177123	2
-13.2739356673	-6.11257676663	-8.08360287543	0.541434801746	3
-185.170535695	-9.37427781009	4.77357815577	1.93160131629	0
-166.478283691	-6.50336116466	-0.0418069043342	1.83227689093	1
-83.641934393	0.35416607932	9.50250529225	1.30403666323	2
-114.700650795	-6.11257676663	-8.08360287543	1.52370795991	3
-53.953111343	-9.37427781009	4.77357815577	1.05201480886	0
-57.4730986053	-6.50336116466	-0.0418069043342	1.08495847999	1
-75.959159686	0.35416607932	9.50250529225	1.24372670829	2
-56.2766734149	-6.11257676663	-8.08360287543	1.07387448032	3
-3.0688802405	-9.37427781009	4.77357815577	0.298413364322	0
-126.124056032	-6.50336116466	-0.0418069043342	1.59692017704	1
-195.484647782	0.35416607932	9.50250529225	1.98427968967	2
-22.7263910338	-6.11257676663	-8.08360287543	0.694406762548	3
-1.06599407894	-9.37427781009	4.77357815577	0.221343201329	0
-24.9849479845	-6.50336116466	-0.0418069043342	0.726203753011	1
-46.3592558166	0.35416607932	9.50250529225	0.977168382382	2
1.32512657625	9.40799653577	-4.60594505704	0.694406762548	3
-37.1717081201	-9.37427781009	4.77357815577	0.878127037277	0
-149.522204126	-6.50336116466	-0.0418069043342	1.7372728668	1
-50.9192986058	0.35416607932	9.50250529225	1.02277021041	2
-1.61089492917	9.40799653577	-4.60594505704	0.24472603004	3
-1.84302598457	-9.37427781009	4.77357815577	0.254034349818	0
-15.1812774573	-6.50336116466	-0.0418069043342	0.575585337149	1
-16.6159008166	0.35416607932	9.50250529225	0.599992456226	2
-33.8742299873	9.40799653577	-4.60594505704	0.839736584258	3
-123.977979963	-9.37427781009	4.77357815577	1.58342430525	0
-76.6419489684	-6.50336116466	-0.0418069043342	1.2492045111	1
-5.64679201345	0.35416607932	9.50250529225	0.374978361329	2
-137.449195798	9.40799653577	-4.60594505704	1.66633035355	3
-75.9254704938	-9.37427781009	4.77357815577	1.24345580584	0
-31.041423708	-6.50336116466	-0.0418069043342	0.805295849583	1
-57.8345523878	0.35416607932	9.50250529225	1.0882848795	2
-133.663091678	9.40799653577	-4.60594505704	1.64345208776	3
-149.999353717	-9.37427781009	4.77357815577	1.74001724288	0
-9.60243474503	-6.50336116466	-0.0418069043342	0.468744734473	1
-51.8903547331	0.35416607932	9.50250529225	1.03222091911	2
-8.04410412723	9.40799653577	-4.60594505704	0.434229217972	3
-142.72492117	-9.37427781009	4.77357815577	1.69769589579	0
-41.2234476417	-6.50336116466	-0.0418069043342	0.92311531459	1
-201.387529611	0.35416607932	9.50250529225	2.01380821416	2
-159.059497873	9.40799653577	-4.60594505704	1.79132992178	3
-107.234816068	-9.37427781009	4.77357815577	1.4738959436	0
0.550370039145	-6.50336116466	-0.0418069043342	0.129095044107	1
0.0407250742732	0.367473147323	9.45559611315	2.01380821416	2
-6.57876790463	9.40799653577	-4.60594505704	0.39905925536	3
-34.2504347181	-9.37427781009	4.77357815577	0.844204729646	0
-64.3100629355	-6.50336116466	-0.0418069043342	1.14624351248	1
-33.1448368009	0.367473147323	9.45559611315	0.831005214914	2
-168.137456056	9.40799653577	-4.60594505704	1.84130987406	3
-4.75625314165	-9.37427781009	4.77357815577	0.350425447176	0
-21.9146391522	-6.50336116466	-0.0418069043342	0.682616813623	1
-5.89806712667	0.367473147323	9.45559611315	0.381620588712	2
0.0126526742159	9.40799653577	-4.60594505704	0.16558948551	3
-28.5319868838	-9.37427781009	4.77357815577	0.773506734859	0
-0.985096652245	-6.50336116466	-0.0418069043342	0.217657676733	1
-186.410217359	0.367473147323	9.45559611315	1.93800858574	2
-183.79311487	9.40799653577	-4.60594505704	1.92445712568	3
0.0330895333276	-9.37427781009	4.77357815577	0.164350663306	0
1.24228573999	3.11138062541	4.865865683	0.217657676733	1
-134.709795897	0.367473147323	9.45559611315	1.64980873108	2
1.30436228594	9.36790585404	-4.65161648663	1.92445712568	3
0.0330895333276	0.18694878591	-8.56855399765	0.164350663306	0
1.24228573999	3.11138062541	4.865865683	1.11590282379	1
-134.709795897	0.367473147323	9.45559611315	0.270775310459	2
1.30436228594	6.26520193327	0.461314839335	1.92445712568	3
-127.247976366	0.18694878591	-8.56855399765	1.6039427853	0
-10.4930468736	3.11138062541	4.865865683	0.487374464521	1
-216.081406059	0.367473147323	9.45559611315	2.08549779486	2
-17.3384346646	6.26520193327	0.461314839335	0.61191635416	3
-133.761582396	0.18694878591	-8.56855399765	1.64405127022	0
-6.72518551085	3.11138062541	4.865865683	0.402711610725	1
-9.62748000155	0.367473147323	9.45559611315	0.46927873511	2
-16.5794942326	6.26520193327	0.461314839335	0.599385365059	3
-170.065910517	0.18694878591	-8.56855399765	1.85175353153	0
-33.8247714575	3.11138062541	4.865865683	0.839147400846	1
-214.777868475	0.367473147323	9.45559611315	2.07923791344	2
-33.1108156537	6.26520193327	0.461314839335	0.830595716501	3
-4.17264212379	0.18694878591	-8.56855399765	0.333355326448	0
-109.194971011	3.11138062541	4.865865683	1.48713561971	1
-48.6167236697	0.367473147323	9.45559611315	1.00000370229	2
-118.585697182	6.26520193327	0.461314839335	1.54899544055	3
-43.1607233343	0.18694878591	-8.56855399765	0.943868315964	0
-12.156167852	3.11138062541	4.865865683	0.520380906872	1
-199.998052921	0.367473147323	9.45559611315	2.00689660661	2
-7.51253986566	6.26520193327	0.461314839335	0.421810062124	3
-46.9318615287	0.18694878591	-8.56855399765	0.983010763812	0
-3.52211805799	3.11138062541	4.865865683	0.313233606683	1
-84.2582069074	0.367473147323	9.45559611315	1.30875401407	2
-56.6904915228	6.26520193327	0.461314839335	1.07772109641	3
-10.5646786231	0.18694878591	-8.56855399765	0.488842002755	0
-43.2293446187	3.11138062541	4.865865683	0.944595057985	1
-132.833228115	0.367473147323	9.45559611315	1.63839479171	2
-22.1085794759	6.26520193327	0.461314839335	0.685452055737	3
-173.722847446	0.18694878591	-8.56855399765	1.87139784122	0
-12.8343298663	3.11138062541	4.865865683	0.533253718713	1
-59.8829310323	0.367473147323	9.45559611315	1.10694695078	2
-33.7893350475	6.26520193327	0.461314839335	0.838725003887	3
-173.722847446	-0.134096079757	-8.73638803498	1.87139784122	0
-12.8343298663	3.14275795916	4.83128216316	0.533253718713	1
-59.8829310323	0.367473147323	9.45559611315	0.357079305609	2
-33.7893350475	6.26520193327	0.461314839335	1.90178679455	3
-173.722847446	-2.96263931396	-4.4343077142	1.87139784122	0
-12.8343298663	3.14275795916	4.83128216316	0.123696052485	1
-59.8829310323	0.367473147323	9.45559611315	1.59846007562	2
-33.7893350475	6.12385543465	-18.1217739879	1.90178679455	3
-58.7342477062	-2.96263931396	-4.4343077142	1.09652080934	0
-9.80768570585	3.14275795916	4.83128216316	0.473103207887	1
0.256628275247	0.388860323204	9.36898714032	1.59846007562	2
-92.1070735524	6.12385543465	-18.1217739879	1.36741157017	3
0.323849194004	-2.96263931396	-4.4343077142	0.145588280145	0
-0.982328034708	3.14275795916	4.83128216316	0.217530438996	1
-18.4188786816	0.388860323204	9.36898714032	0.629325436342	2
-185.816823178	6.12385543465	-18.1217739879	1.93494428725	3
-24.5665957623	-2.96263931396	-4.4343077142	0.720419909804	0
-2.92511037424	3.14275795916	4.83128216316	0.29355602307	1
-61.0968395518	0.388860323204	9.36898714032	1.1178594376	2
-125.850345269	6.12385543465	-18.1217739879	1.59520526471	3
-51.3759549809	-2.96263931396	-4.4343077142	1.02722540409	0
-6.26309448608	3.14275795916	4.83128216316	0.391068818646	1
-5.21971970813	0.388860323204	9.36898714032	0.363410684156	2
-200.316027981	6.12385543465	-18.1217739879	2.00848039343	3
-182.760981981	-2.96263931396	-4.4343077142	1.91908638962	0
-134.140900051	3.14275795916	4.83128216316	1.64635686661	1
-53.2804078545	0.388860323204	9.36898714032	1.04560082646	2
-45.0482892761	6.12385543465	-18.1217739879	0.963659025132	3
-49.3534633555	-2.96263931396	-4.4343077142	1.00734413102	0
-10.4890304806	3.14275795916	4.83128216316	0.487292048783	1
0.963863335456	0.0288751297807	9.41450669596	1.04560082646	2
-115.416145978	6.12385543465	-18.1217739879	1.52839649658	3
-221.692538932	-2.96263931396	-4.4343077142	2.11223192615	0
-217.640209168	3.14275795916	4.83128216316	2.09295893762	1
-171.032532532	0.0288751297807	9.41450669596	1.85696623067	2
-12.5629874353	6.12385543465	-18.1217739879	0.528140776595	3
-65.8176311995	-2.96263931396	-4.4343077142	1.15932116136	0
-3.94918916715	3.14275795916	4.83128216316	0.326583395994	1
-9.98412432663	0.0288751297807	9.41450669596	0.476818013217	2
-273.676043981	6.12385543465	-18.1217739879	2.34546238742	3
-17.5128072458	-2.96263931396	-4.4343077142	0.614759364395	0
-59.9449122956	3.14275795916	4.83128216316	1.10750673908	1
-147.911360561	0.0288751297807	9.41450669596	1.72797573548	2
0.648260129985	6.15270165008	-18.0679388213	2.34546238742	3
-3.29465631042	-2.96263931396	-4.4343077142	0.305885693363	0
-112.659919723	3.14275795916	4.83128216316	1.51025538425	1
0.715431575372	-0.0762967295905	9.49183403766	1.72797573548	2
-100.449745171	6.15270165008	-18.0679388213	1.42711871777	3
-59.6574623632	-2.96263931396	-4.4343077142	1.10490822174	0
1.31366426955	3.18904234013	4.77873180622	1.51025538425	1
-97.9423407522	-0.0762967295905	9.49183403766	1.40943951493	2
-198.720587349	6.15270165008	-18.0679388213	2.00052110166	3
-86.9059642406	-2.96263931396	-4.4343077142	1.32883114654	0
-83.2608031121	3.18904234013	4.77873180622	1.30111067686	1
-73.6697145006	-0.0762967295905	9.49183403766	1.22518048516	2
-91.742792562	6.15270165008	-18.0679388213	1.36474495142	3
-45.9268905457	-2.96263931396	-4.4343077142	0.97273364397	0
-1.40858440825	3.18904234013	4.77873180622	0.236314661756	1
-40.8490297345	-0.0762967295905	9.49183403766	0.919050339147	2
-117.621066211	6.15270165008	-18.0679388213	1.54275541011	3
-2.09637237215	-2.96263931396	-4.4343077142	0.263818836778	0
0.136415079655	3.18904234013	4.77873180622	0.157938689379	1
-145.019011217	-0.0762967295905	9.49183403766	1.71115550302	2
-32.9481507539	6.15270165008	-18.0679388213	0.828634989771	3
-93.5730067775	-2.96263931396	-4.4343077142	1.37809036959	0
-241.54834781	3.18904234013	4.77873180622	2.20423226712	1
-137.873509563	-0.0762967295905	9.49183403766	1.66887480731	2
-8.71592049086	6.15270165008	-18.0679388213	0.449434467985	3
-93.5730067775	-6.26086486813	-0.0868214641631	1.37809036959	0
-241.54834781	3.18904234013	4.77873180622	1.4127218766	1
-137.873509563	-0.0762967295905	9.49183403766	0.388862124935	2
-8.71592049086	6.15270165008	-18.0679388213	0.65844327882	3
-65.6658524822	-6.26086486813	-0.0868214641631	1.15801121792	0
-12.3410223274	3.18904234013	4.77873180622	0.523921156038	1
-22.4558597592	-0.0762967295905	9.49183403766	0.690499910485	2
-5.57848293681	6.15270165008	-18.0679388213	0.373152234258	3
-50.8389238165	-6.26086486813	-0.0868214641631	1.02198405444	0
-262.498135885	3.18904234013	4.77873180622	2.29731052513	1
-76.9098142133	-0.0762967295905	9.49183403766	1.25134696046	2
-52.7488384302	6.15270165008	-18.0679388213	1.04050454098	3
-50.8389238165	-6.27371320246	-0.105632199454	1.02198405444	0
-262.498135885	3.18904234013	4.77873180622	1.59663883925	1
-76.9098142133	-0.0762967295905	9.49183403766	1.01536749809	2
-52.7488384302	6.15270165008	-18.0679388213	0.235227734993	3
-114.991877547	-6.27371320246	-0.105632199454	1.52561806562	0
-124.845532055	3.18904234013	4.77873180622	1.58889382034	1
-7.05723791494	-0.0762967295905	9.49183403766	0.410874298898	2
-189.905499659	6.15270165008	-18.0679388213	1.95596086985	3
-139.406332306	-6.27371320246	-0.105632199454	1.67803443866	0
-7.83858464916	3.18904234013	4.77873180622	0.429470166809	1
-157.263848468	-0.0762967295905	9.49183403766	1.78127760345	2
-161.109441354	6.15270165008	-18.0679388213	1.80273729597	3
-47.2868417608	-6.27371320246	-0.105632199454	0.986615308219	0
-91.9471247443	3.18904234013	4.77873180622	1.36624134987	1
-161.445033578	-0.0762967295905	9.49183403766	1.80459790612	2
-11.7979257148	6.15270165008	-18.0679388213	0.513450528768	3
-50.1701850651	-6.27371320246	-0.105632199454	1.01541943673	0
0.829364280584	3.18904234013	4.77873180622	0.105288392447	1
-122.801379304	-0.0762967295905	9.49183403766	1.57597605225	2
-13.4071896902	6.15270165008	-18.0679388213	0.543890361194	3
-100.807139208	-6.27371320246	-0.105632199454	1.42962082922	0
-20.013037195	3.18904234013	4.77873180622	0.6541663971	1
0.857392815398	0.000888786053756	9.4561457777	1.57597605225	2
-226.522345105	6.15270165008	-18.0679388213	2.13497537065	3
-124.25119423	-6.27371320246	-0.105632199454	1.5851488308	0
-69.6087808473	3.18904234013	4.77873180622	1.1915739793	1
-32.8337905553	0.000888786053756	9.4561457777	0.82725373514	2
-129.815478996	6.15270165008	-18.0679388213	1.61987114028	3
-9.64481820179	-6.27371320246	-0.105632199454	0.469648054645	0
-10.1648404731	3.18904234013	4.77873180622	0.48059311341	1
0.783315310067	-2.79133350281	13.4185310257	0.82725373514	2
-128.814275249	6.15270165008	-18.0679388213	1.61367854177	3
-51.5146456659	-6.27371320246	-0.105632199454	1.02857466647	0
-266.756458063	3.18904234013	4.77873180622	2.31577246129	1
-88.2972730991	-2.79133350281	13.4185310257	1.33926039036	2
-61.9208604532	6.15270165008	-18.0679388213	1.12520671001	3
-51.5146456659	-3.41689329378	-4.0473545821	1.02857466647	0
-266.756458063	3.18904234013	4.77873180622	1.56501646524	1
-88.2972730991	-2.79133350281	13.4185310257	0.813212370181	2
-61.9208604532	6.15270165008	-18.0679388213	0.619948129211	3
-51.5146456659	-5.90805509146	0.205861322876	1.02857466647	0
-266.756458063	3.18904234013	4.77873180622	1.40973299283	1
-88.2972730991	-2.79133350281	13.4185310257	1.20671456523	2
-61.9208604532	6.15270165008	-18.0679388213	0.511488263968	3
-51.5146456659	-5.86424739975	0.159103004223	1.02857466647	0
-266.756458063	3.18904234013	4.77873180622	0.650216506882	1
-88.2972730991	-2.79133350281	13.4185310257	0.531831956642	2
-61.9208604532	6.15270165008	-18.0679388213	0.914204008758	3
-3.66577863774	-5.86424739975	0.159103004223	0.317786884485	0
-50.2786672463	3.18904234013	4.77873180622	1.01648722379	1
-72.4054664435	-2.79133350281	13.4185310257	1.21481778883	2
-27.6095775424	6.15270165008	-18.0679388213	0.761488333491	3
-84.0520077155	-5.86424739975	0.159103004223	1.30717752639	0
-25.9903034223	3.18904234013	4.77873180622	0.739918238484	1
-29.7531615362	-2.79133350281	13.4185310257	0.789136339247	2
-76.370468976	6.15270165008	-18.0679388213	1.24702939449	3
-130.456361653	-5.86424739975	0.159103004223	1.62382270099	0
-0.201890313352	3.18904234013	4.77873180622	0.178075089394	1
-2.15799890219	-2.79133350281	13.4185310257	0.266144526977	2
-4.36843637825	6.15270165008	-18.0679388213	0.339177916086	3
-25.0780298338	-5.86424739975	0.159103004223	0.72748438325	0
1.03242497584	9.08254060841	-4.4717215497	0.178075089394	1
-20.6781497093	-2.79133350281	13.4185310257	0.664255918589	2
-2.23277534919	6.15270165008	-18.0679388213	0.26893946936	3
-25.0780298338	-5.87692856502	0.10429662135	0.72748438325	0
1.03242497584	9.08254060841	-4.4717215497	0.635609710516	1
-20.6781497093	-2.82197638416	13.9035619079	0.664255918589	2
-2.23277534919	6.15270165008	-18.0679388213	1.38673233236	3
-133.445580134	-5.87692856502	0.10429662135	1.64212805039	0
-63.9250741115	9.08254060841	-4.4717215497	1.14287987708	1
-61.760928692	-2.82197638416	13.9035619079	1.12378445666	2
-20.6697538015	6.15270165008	-18.0679388213	0.664129510883	3
-15.9176887831	-5.87692856502	0.10429662135	0.588240347865	0
0.293860717636	9.08254060841	-4.4717215497	0.14763372529	1
-1.23521805645	-2.82197638416	13.9035619079	0.228860858	2
-50.9874850729	6.15270165008	-18.0679388213	1.0234366774	3
0.364400207107	-5.87692856502	0.10429662135	0.142775792954	0
0.598351655175	18.9332928958	0.36032068427	0.14763372529	1
-175.86290512	-2.82197638416	13.9035619079	1.8827987236	2
-59.1578823471	6.15270165008	-18.0679388213	1.10037747075	3
0.364400207107	-5.86727335171	-0.310532414914	0.142775792954	0
0.598351655175	18.9332928958	0.36032068427	1.47222120043	1
-175.86290512	-2.82197638416	13.9035619079	1.54138846654	2
-59.1578823471	6.15270165008	-18.0679388213	1.89871034557	3
0.584042178596	-5.86727335171	-0.310532414914	0.126459826126	0
-36.9485015515	18.9332928958	0.36032068427	0.875581499477	1
-48.8279003333	-2.82197638416	13.9035619079	1.00211323605	2
-176.390810196	6.15270165008	-18.0679388213	1.8856004707	3
-7.33407846132	-5.86727335171	-0.310532414914	0.417557780938	0
-83.6076849403	18.9332928958	0.36032068427	1.30377399499	1
-30.022998343	-2.82197638416	13.9035619079	0.79254835692	2
-8.05931577627	6.15270165008	-18.0679388213	0.434579390585	3
-157.788169789	-5.86727335171	-0.310532414914	1.78421868811	0
-22.6065139998	18.9332928958	0.36032068427	0.69267828838	1
-141.121569966	-2.82197638416	13.9035619079	1.68822520136	2
-30.9714486614	6.15270165008	-18.0679388213	0.804426444383	3
-53.6499177132	-5.86727335171	-0.310532414914	1.04912882215	0
0.905162818157	18.9743981286	-0.0118888690419	0.69267828838	1
-71.249990706	-2.82197638416	13.9035619079	1.20526874402	2
-72.0290494111	6.15270165008	-18.0679388213	1.21171527985	3
-245.805809157	-5.86727335171	-0.310532414914	2.22346331527	0
-4.76857847733	18.9743981286	-0.0118888690419	0.350776995743	1
-64.5349276282	-2.82197638416	13.9035619079	1.14820358986	2
-22.7217278318	6.15270165008	-18.0679388213	0.694339605547	3
-252.444957751	-5.86727335171	-0.310532414914	2.25312496019	0
-33.526569634	18.9743981286	-0.0118888690419	0.835586215705	1
-27.9483960072	-2.82197638416	13.9035619079	0.765924834001	2
-45.8706634446	6.15270165008	-18.0679388213	0.972155440291	3
-64.4969385869	-5.86727335171	-0.310532414914	1.14787268586	0
-10.4544297375	18.9743981286	-0.0118888690419	0.48658146897	1
-34.16635063	-2.82197638416	13.9035619079	0.843208126025	2
-5.59169700275	6.15270165008	-18.0679388213	0.373506186362	3
-37.9090842426	-5.86727335171	-0.310532414914	0.886484413877	0
0.661717555072	18.9701569789	0.304395554444	0.48658146897	1
-55.5153387904	-2.82197638416	13.9035619079	1.06676131679	2
-1.8250072865	6.15270165008	-18.0679388213	0.253324055166	3
-7.26748265041	-5.86727335171	-0.310532414914	0.415959834845	0
-7.10922261175	18.9701569789	0.304395554444	0.41213757828	1
-38.5948467747	-2.82197638416	13.9035619079	0.89418670684	2
-188.022215829	6.15270165008	-18.0679388213	1.9463086209	3
-4.38094948989	-5.86727335171	-0.310532414914	0.33954664038	0
-16.1340497906	18.9701569789	0.304395554444	0.591907025644	1
-254.106670235	-2.82197638416	13.9035619079	2.26048807471	2
-94.3056061474	6.15270165008	-18.0679388213	1.38339620288	3
-96.381251553	-5.86727335171	-0.310532414914	1.39831969244	0
-113.178562627	18.9701569789	0.304395554444	1.5136856291	1
-0.745366495998	-2.77692014261	13.9544339047	2.26048807471	2
-27.1491474617	6.15270165008	-18.0679388213	0.755417686071	3
-10.1486704708	-5.86727335171	-0.310532414914	0.480256536251	0
-20.3055246764	18.9701569789	0.304395554444	0.65862236883	1
-1.27713989351	-2.76962479481	14.0266745521	2.26048807471	2
0.653100135157	6.16313132717	-18.0733268415	0.755417686071	3
-8.87763324281	-5.86727335171	-0.310532414914	0.453018317568	0
0.915786526234	18.9399259858	0.109224422194	0.65862236883	1
-36.288649257	-2.76962479481	14.0266745521	0.868012624525	2
-38.2293423487	6.16313132717	-18.0733268415	0.890089758491	3
-14.8915568717	-5.86727335171	-0.310532414914	0.570529638695	0
-0.927597752296	18.9399259858	0.109224422194	0.214999735446	1
-26.6018508274	-2.76962479481	14.0266745521	0.748137652938	2
-94.2609293467	6.16313132717	-18.0733268415	1.38307321503	3
-14.8915568717	-5.89094235316	-0.572920778724	0.570529638695	0
-0.927597752296	18.9399259858	0.109224422194	1.04550585396	1
-26.6018508274	-2.76962479481	14.0266745521	1.5448622821	2
-94.2609293467	6.16313132717	-18.0733268415	0.83050974752	3
-205.234666417	-5.89094235316	-0.572920778724	2.03282224002	0
-6.13312824949	18.9399259858	0.109224422194	0.387731216419	1
-1.0782480174	-2.72044309763	13.9404735266	1.5448622821	2
-59.7743051696	6.16313132717	-18.0733268415	1.10596520496	3
-34.0434631622	-5.89094235316	-0.572920778724	0.841749484371	0
-7.12611330481	18.9399259858	0.109224422194	0.412547206138	1
-74.4060102101	-2.72044309763	13.9404735266	1.23117550958	2
-72.4094140668	6.16313132717	-18.0733268415	1.214850284	3
-110.149134564	-5.89094235316	-0.572920778724	1.49353795482	0
-6.10522990974	18.9399259858	0.109224422194	0.387011019728	1
-69.3918219963	-2.72044309763	13.9404735266	1.18975181072	2
-43.6448072411	6.16313132717	-18.0733268415	0.94898318005	3
-18.7834069891	-5.89094235316	-0.572920778724	0.635091387895	0
-95.7729698663	18.9399259858	0.109224422194	1.39396281461	1
-5.20793687283	-2.72044309763	13.9404735266	0.363086310197	2
-1.00016106922	6.16313132717	-18.0733268415	0.218348694936	3
-244.935370353	-5.89094235316	-0.572920778724	2.21954507462	0
-93.8999094196	18.9399259858	0.109224422194	1.38046047375	1
-94.9020754039	-2.72044309763	13.9404735266	1.38770113471	2
0.225589136814	6.0575519245	-18.1532138303	0.218348694936	3
-63.0949896745	-5.89094235316	-0.572920778724	1.13559355611	0
-122.492825575	18.9399259858	0.109224422194	1.57401697662	1
-111.667081455	-2.72044309763	13.9404735266	1.50366703771	2
-13.4001824825	6.0575519245	-18.1532138303	0.543761511001	3
-98.9243509996	-5.89094235316	-0.572920778724	1.41638975963	0
-61.996960801	18.9399259858	0.109224422194	1.12588283015	1
-40.008522988	-2.72044309763	13.9404735266	0.909858995095	2
-382.705908928	6.0575519245	-18.1532138303	2.7716044288	3
-31.8558482869	-5.89094235316	-0.572920778724	0.815346488883	0
-87.7879313227	18.9399259858	0.109224422194	1.33545181779	1
-3.28167278346	-2.72044309763	13.9404735266	0.305460941636	2
-299.510313696	6.0575519245	-18.1532138303	2.45313660547	3
-13.5628278413	-5.89094235316	-0.572920778724	0.546744444894	0
-190.959502149	18.9399259858	0.109224422194	1.96134213593	1
-0.825126353615	-2.74859363031	13.9346196483	0.305460941636	2
0.294233426578	6.02788973881	-18.0892024284	2.45313660547	3
-11.5468638053	-5.89094235316	-0.572920778724	0.508537321444	0
-27.1184282672	18.9399259858	0.109224422194	0.755010924782	1
-9.1666888608	-2.74859363031	13.9346196483	0.459354665168	2
0.661529645241	6.03301684814	-17.819710117	2.45313660547	3
-70.4945214079	-5.89094235316	-0.572920778724	1.19898430321	0
0.785985780228	19.0143717351	0.14786874338	0.755010924782	1
-8.20023062279	-2.74859363031	13.9346196483	0.437809940101	2
-32.6497477895	6.03301684814	-17.819710117	0.825025991703	3
-55.355760699	-5.89094235316	-0.572920778724	1.0652643546	0
-0.142502333902	19.0143717351	0.14786874338	0.174708265042	1
-3.216781513	-2.74859363031	13.9346196483	0.303329130576	2
-200.398437779	6.03301684814	-17.819710117	2.00889066073	3
-55.355760699	-5.95483483352	-0.553253059653	1.0652643546	0
-0.142502333902	19.0143717351	0.14786874338	1.4837166997	1
-3.216781513	-2.74859363031	13.9346196483	1.05929862739	2
-200.398437779	6.03301684814	-17.819710117	1.23110635629	3
-85.0088944247	-5.95483483352	-0.553253059653	1.31447739413	0
-31.8194415708	19.0143717351	0.14786874338	0.814899848209	1
-83.3035699559	-2.74859363031	13.9346196483	1.30143933025	2
-6.01014156903	6.03301684814	-17.819710117	0.384546177431	3
-47.486425385	-5.95483483352	-0.553253059653	0.988636150915	0
-128.057740381	19.0143717351	0.14786874338	1.6089834489	1
-21.8767127717	-2.74859363031	13.9346196483	0.682060984538	2
-3.81999678392	6.03301684814	-17.819710117	0.322603265442	3
-31.9834132063	-5.95483483352	-0.553253059653	0.816909539253	0
-231.094726837	19.0143717351	0.14786874338	2.15628557198	1
-35.1190194498	-2.74859363031	13.9346196483	0.854431577244	2
-200.024658047	6.03301684814	-17.819710117	2.00702917072	3
-79.6583442458	-5.95483483352	-0.553253059653	1.27312207432	0
-98.8344349783	19.0143717351	0.14786874338	1.41575479189	1
-107.441291509	-2.74859363031	13.9346196483	1.47529616057	2
-55.2637094325	6.03301684814	-17.819710117	1.06439988719	3
-74.9267337382	-5.95483483352	-0.553253059653	1.23539775213	0
-309.345212629	19.0143717351	0.14786874338	2.49290537	1
-0.0682926444308	-2.76855161225	13.80384877	1.47529616057	2
-16.6433039049	6.03301684814	-17.819710117	0.600449006406	3
-276.571763904	-5.95483483352	-0.553253059653	2.35777611517	0
-118.725267249	19.0143717351	0.14786874338	1.54989621464	1
-1.54648628105	-2.76855161225	13.80384877	0.242079856281	2
-16.933175418	6.03301684814	-17.819710117	0.605257333335	3
-7.1497842145	-5.95483483352	-0.553253059653	0.413120582259	0
-49.7635086016	19.0143717351	0.14786874338	1.01140649752	1
-66.5769318598	-2.76855161225	13.80384877	1.1658522927	2
-65.9047594601	6.03301684814	-17.819710117	1.16007246343	3
-7.1497842145	-3.0392242023	13.5149192289	0.413120582259	0
-49.7635086016	19.0370920332	0.331964017803	1.01140649752	1
-66.5769318598	-2.76855161225	13.80384877	1.01223746941	2
-65.9047594601	6.03301684814	-17.819710117	1.5126490711	3
-125.185978144	-3.0392242023	13.5149192289	1.5910350386	0
-134.079784223	19.0370920332	0.331964017803	1.64598560615	1
-66.3272739176	-2.76855161225	13.80384877	1.16370890241	2
-24.0712629695	6.03301684814	-17.819710117	0.71351117061	3
-125.185978144	-5.78849296337	-0.655512209393	1.5910350386	0
-134.079784223	19.0370920332	0.331964017803	0.28460303229	1
-66.3272739176	-2.76855161225	13.80384877	1.03473260907	2
-24.0712629695	6.03301684814	-17.819710117	1.01386919348	3
-37.7923771888	-5.78849296337	-0.655512209393	0.885166919271	0
-29.5541900381	19.0370920332	0.331964017803	0.786610915229	1
-45.2820333728	-2.76855161225	13.80384877	0.966081569357	2
-5.281205871	6.03301684814	-17.819710117	0.365098683394	3
-187.140103738	-5.78849296337	-0.655512209393	1.9417711003	0
-32.6428299726	19.0370920332	0.331964017803	0.824942137758	1
-33.6890037184	-2.76855161225	13.80384877	0.837527913304	2
0.622053906518	6.14163089881	-17.4344094604	0.365098683394	3
-187.140103738	-5.73950630371	-0.584077837061	1.9417711003	0
-32.6428299726	19.0370920332	0.331964017803	1.40542210784	1
-33.6890037184	-2.76855161225	13.80384877	0.907345477343	2
0.622053906518	6.14163089881	-17.4344094604	1.97880600508	3
-259.601484836	-5.73950630371	-0.584077837061	2.28466685272	0
-5.79688410254	19.0370920332	0.331964017803	0.378959909815	1
-25.5046306759	-2.76855161225	13.80384877	0.73332499256	2
-14.0901564513	6.14163089881	-17.4344094604	0.556305725497	3
-118.85986203	-5.73950630371	-0.584077837061	1.55076438307	0
-109.386144082	19.0370920332	0.331964017803	1.4884205766	1
-168.560489053	-2.76855161225	13.80384877	1.84360589939	2
-69.1965778926	6.14163089881	-17.4344094604	1.18810962838	3
-221.171199769	-5.73950630371	-0.584077837061	2.10976229148	0
0.583878369675	18.5944274481	0.178035640931	1.4884205766	1
-3.87939463242	-2.76855161225	13.80384877	0.324439245228	2
-177.524574581	6.14163089881	-17.4344094604	1.8916036643	3
-66.0741938898	-5.73950630371	-0.584077837061	1.16153209555	0
-17.4090397763	18.5944274481	0.178035640931	0.613069104361	1
-218.022437066	-2.76855161225	13.80384877	2.09478439762	2
-56.8118629205	6.14163089881	-17.4344094604	1.07884669421	3
-50.4112892977	-5.73950630371	-0.584077837061	1.01779109701	0
-0.221387744566	18.4153912819	-0.0841338548244	0.613069104361	1
-81.3980222129	-2.76855161225	13.80384877	1.28671417784	2
-19.0781767578	6.14163089881	-17.4344094604	0.639715926292	3
-90.7090766554	-5.73950630371	-0.584077837061	1.35714938909	0
-299.95686998	18.4153912819	-0.0841338548244	2.45495627879	1
-39.3462120165	-2.76855161225	13.80384877	0.90255037063	2
-240.107282926	6.14163089881	-17.4344094604	2.19768482493	3
-80.1713952141	-5.73950630371	-0.584077837061	1.27714558116	0
-20.4626918801	18.4153912819	-0.0841338548244	0.661004363676	1
-211.320326453	-2.76855161225	13.80384877	2.06254198994	2
-14.5203513333	6.14163089881	-17.4344094604	0.563985778067	3
-80.1602993681	-5.73950630371	-0.584077837061	1.27705869816	0
-43.9442415925	18.4153912819	-0.0841338548244	0.952133269582	1
-86.4237148571	-2.76855161225	13.80384877	1.32519705264	2
-14.7301725252	6.14163089881	-17.4344094604	0.567693915503	3
-20.0393389015	-5.73950630371	-0.584077837061	0.654568338087	0
-93.8166481675	18.4153912819	-0.0841338548244	1.37985720078	1
-87.3790726172	-2.76855161225	13.80384877	1.33238672447	2
-104.722664226	6.14163089881	-17.4344094604	1.45675194035	3
-177.994112302	-5.73950630371	-0.584077837061	1.89408425822	0
-37.9754998464	18.4153912819	-0.0841338548244	0.887233299716	1
-76.9346155671	-2.76855161225	13.80384877	1.25154514203	2
-51.6187620463	6.14163089881	-17.4344094604	1.02958640828	3
-119.764931081	-5.73950630371	-0.584077837061	1.55658971884	0
-65.0711714752	18.4153912819	-0.0841338548244	1.15286441558	1
1.16370147879	-2.95411952928	13.410826955	1.25154514203	2
-64.7566282225	6.14163089881	-17.4344094604	1.15013281652	3
-37.4694783767	-5.73950630371	-0.584077837061	0.881511485308	0
-10.4704320267	18.4153912819	-0.0841338548244	0.486910229642	1
-60.1121919147	-2.95411952928	13.410826955	1.10901612679	2
-106.905511858	6.14163089881	-17.4344094604	1.47166000433	3
-31.0972219837	-5.73950630371	-0.584077837061	0.805988443384	0
-284.283896153	18.4153912819	-0.0841338548244	2.39026167067	1
-58.0286302046	-2.95411952928	13.410826955	1.09006675726	2
-86.0338750089	6.14163089881	-17.4344094604	1.3222520302	3
-44.383880967	-5.73950630371	-0.584077837061	0.956739541639	0
-86.6901996799	18.4153912819	-0.0841338548244	1.32720643639	1
-25.3527718732	-2.95411952928	13.410826955	0.73125123498	2
-121.466702807	6.14163089881	-17.4344094604	1.56748428615	3
-162.560264718	-5.73950630371	-0.584077837061	1.81076730298	0
-75.7765211702	18.4153912819	-0.0841338548244	1.24225736247	1
-9.16018680692	-2.95411952928	13.410826955	0.459213095778	2
0.43061349718	6.14163089881	-17.4344094604	0.138060353658	3
-179.325374647	-5.73950630371	-0.584077837061	1.90109979332	0
-75.7201522232	18.4153912819	-0.0841338548244	1.24180351733	1
-16.7788201653	-2.95411952928	13.410826955	0.602701696116	2
-27.9797913791	6.14163089881	-17.4344094604	0.76633462585	3
-25.1931189355	-5.73950630371	-0.584077837061	0.729064681565	0
-311.785522091	18.4153912819	-0.0841338548244	2.50267524322	1
-272.523417557	-2.95411952928	13.410826955	2.34054294606	2
-93.0176442513	6.14163089881	-17.4344094604	1.37405451719	3
-29.6803592287	-5.73950630371	-0.584077837061	0.788213242575	0
-88.6031507357	18.4153912819	-0.0841338548244	1.34154237574	1
-44.5160366473	-2.95411952928	13.410826955	0.958119858964	2
-32.099019273	6.14163089881	-17.4344094604	0.818323479228	3
-35.2246609116	-5.73950630371	-0.584077837061	0.855667078616	0
-43.5604564409	18.4153912819	-0.0841338548244	0.948093908858	1
1.2674145553	6.45214772398	0.309700114528	0.958119858964	2
-113.565782687	6.14163089881	-17.4344094604	1.51624159847	3
-93.5333314945	-5.73950630371	-0.584077837061	1.37780243906	0
-68.1020553153	18.4153912819	-0.0841338548244	1.1788613309	1
-156.824224448	6.45214772398	0.309700114528	1.77880786488	2
-52.2012672363	6.14163089881	-17.4344094604	1.03522861046	3
-78.8954050483	-5.73950630371	-0.584077837061	1.26711524028	0
-162.792300693	18.4153912819	-0.0841338548244	1.81204827338	1
-11.673486318	6.45214772398	0.309700114528	0.511021190907	2
-215.373619022	6.14163089881	-17.4344094604	2.08210117709	3
-65.1281384831	-5.73950630371	-0.584077837061	1.15335844422	0
-77.188754639	18.4153912819	-0.0841338548244	1.25357409991	1
1.29499615219	6.44634952428	0.273671482872	0.511021190907	2
-62.2584435298	6.14163089881	-17.4344094604	1.12820290808	3
-221.333064255	-5.73950630371	-0.584077837061	2.11052936873	0
-8.45992870556	18.4153912819	-0.0841338548244	0.443702045642	1
-62.3817197064	6.44634952428	0.273671482872	1.1292950568	2
-182.354670274	6.14163089881	-17.4344094604	1.91696800617	3
-221.333064255	-15.8392126395	13.9477815142	2.11052936873	0
-8.45992870556	18.4153912819	-0.0841338548244	0.926806508294	1
-62.3817197064	6.44634952428	0.273671482872	1.67779295559	2
-182.354670274	6.14163089881	-17.4344094604	1.9603515497	3
-99.2745843257	-15.8392126395	13.9477815142	1.41886032354	0
-47.7763918004	18.4153912819	-0.0841338548244	0.991564807365	1
-97.564689606	6.44634952428	0.273671482872	1.40675752115	2
-50.8699226047	6.14163089881	-17.4344094604	1.02228732912	3
-152.101486195	-15.8392126395	13.9477815142	1.75205669289	0
-2.9451062934	18.4153912819	-0.0841338548244	0.294236396565	1
-34.0429894496	6.44634952428	0.273671482872	0.841743856638	2
-9.43705488493	6.14163089881	-17.4344094604	0.465203212472	3
-40.6805638284	-15.8392126395	13.9477815142	0.917215464198	0
-217.826221716	18.4153912819	-0.0841338548244	2.09384750293	1
-2.21448040865	6.44634952428	0.273671482872	0.268258344453	2
0.713595004644	18.6340529976	0.15443518329	0.465203212472	3
-239.624593406	-15.8392126395	13.9477815142	2.19548737171	0
-76.4807007044	18.4153912819	-0.0841338548244	1.24791303595	1
-161.505139537	6.44634952428	0.273671482872	1.80493094658	2
-47.9162874107	18.6340529976	0.15443518329	0.992974662018	3
-192.976639095	-15.8392126395	13.9477815142	1.97159978522	0
-50.7838219942	18.4153912819	-0.0841338548244	1.02144474695	1
-23.5788780893	6.44634952428	0.273671482872	0.70657660093	2
-160.387112602	18.6340529976	0.15443518329	1.79872598893	3
-34.8928290841	-15.8392126395	13.9477815142	0.85178020221	0
-88.4429994217	18.4153912819	-0.0841338548244	1.34034805914	1
-53.0343221059	6.44634952428	0.273671482872	1.04324463733	2
-10.488641025	18.6340529976	0.15443518329	0.487284056475	3
-200.756918107	-15.8392126395	13.9477815142	2.01067433796	0
-0.129986938475	18.4258163827	-0.0542148485231	1.34034805914	1
-85.1608501199	6.44634952428	0.273671482872	1.31563290229	2
-140.962016027	18.6340529976	0.15443518329	1.687279838	3
-22.2674053657	-15.8392126395	13.9477815142	0.687765249566	0
-0.212555111187	18.4189702189	-0.106529749794	1.34034805914	1
-0.226277983584	6.44634952428	0.273671482872	0.179439379367	2
-8.10987111917	18.6340529976	0.15443518329	0.435741154333	3
-37.2829727032	-15.8392126395	13.9477815142	0.879393191501	0
-37.3977779425	18.4189702189	-0.106529749794	0.880697729103	1
-198.300996662	6.44634952428	0.273671482872	1.99842259406	2
-149.172967365	18.6340529976	0.15443518329	1.73526144385	3
-144.379335866	-15.8392126395	13.9477815142	1.70741314523	0
-72.46647513	18.4189702189	-0.106529749794	1.21531988949	1
-45.3320681619	6.44634952428	0.273671482872	0.966599345351	2
-232.881910545	18.6340529976	0.15443518329	2.16455795536	3
-94.0139342268	-15.8392126395	13.9477815142	1.38128621789	0
-58.3434409128	18.4189702189	-0.106529749794	1.09295093643	1
-187.041272895	6.44634952428	0.273671482872	1.9412620609	2
-70.7444746485	18.6340529976	0.15443518329	1.20106720219	3
-34.1580993458	-15.8392126395	13.9477815142	0.843110264504	0
-5.03301246047	18.4189702189	-0.106529749794	0.358236207557	1
-184.60856954	6.44634952428	0.273671482872	1.92868979414	2
-71.8268896522	18.6340529976	0.15443518329	1.21004575295	3
-50.3794648743	-15.8392126395	13.9477815142	1.01747836767	0
-0.252912317388	18.4365250287	-0.22760882167	0.358236207557	1
-63.6199102812	6.44634952428	0.273671482872	1.14020662023	2
-81.1409990765	18.6340529976	0.15443518329	1.28471510956	3
-201.181811798	-15.8392126395	13.9477815142	2.01278641866	0
-131.562376064	18.4365250287	-0.22760882167	1.63061965292	1
-342.278044026	6.44634952428	0.273671482872	2.6216852999	2
-32.7648055725	18.6340529976	0.15443518329	0.826419410859	3
-10.7749649531	-15.8392126395	13.9477815142	0.49312496414	0
0.0100337030778	18.4897085593	-0.263615044337	1.63061965292	1
-57.5142492864	6.44634952428	0.273671482872	1.08533769718	2
-288.340470636	18.6340529976	0.15443518329	2.40717310219	3
-10.7749649531	-15.9997809099	13.6737929492	0.49312496414	0
0.0100337030778	18.4897085593	-0.263615044337	1.65447934526	1
-57.5142492864	6.44634952428	0.273671482872	1.30161527904	2
-288.340470636	31.5511556923	-0.222386902057	2.40717310219	3
-27.1908871954	-15.9997809099	13.6737929492	0.755970022622	0
-140.203515258	18.4897085593	-0.263615044337	1.68277842759	1
-28.8966771624	6.44634952428	0.273671482872	0.77820721819	2
-21.4815826795	31.5511556923	-0.222386902057	0.676242992411	3
-200.911234056	-15.9997809099	13.6737929492	2.0114416751	0
0.37944108656	18.5523412157	-0.22254769835	1.68277842759	1
-13.5920614321	6.44634952428	0.273671482872	0.547278868437	2
-2.82136419273	31.5511556923	-0.222386902057	0.290000370776	3
-17.4704651125	-15.9997809099	13.6737929492	0.61407021866	0
-87.2755105353	18.5523412157	-0.22254769835	1.33160923018	1
1.20556271186	6.47458147541	0.355804233225	0.547278868437	2
-157.650204092	31.5511556923	-0.222386902057	1.78344526494	3
-17.4704651125	-16.019610312	13.7713464983	0.61407021866	0
-87.2755105353	18.5523412157	-0.22254769835	1.54495791923	1
1.20556271186	6.47458147541	0.355804233225	0.692373646227	2
-157.650204092	31.5511556923	-0.222386902057	1.07730053066	3
-59.8426724617	-16.019610312	13.7713464983	1.10658320086	0
-36.4931642068	18.5523412157	-0.22254769835	0.870365564192	1
-148.070618756	6.47458147541	0.355804233225	1.72889713584	2
-73.6732731634	31.5511556923	-0.222386902057	1.22520953084	3
-53.5137412854	-16.019610312	13.7713464983	1.04783002291	0
-86.6939410358	18.5523412157	-0.22254769835	1.3272346258	1
-144.001228078	6.47458147541	0.355804233225	1.70519720055	2
-52.9142409693	31.5511556923	-0.222386902057	1.04209296638	3
-53.5137412854	-3.59853840545	13.4764158118	1.04783002291	0
-86.6939410358	18.5523412157	-0.22254769835	0.904348868611	1
-144.001228078	6.47458147541	0.355804233225	0.299644162485	2
-52.9142409693	31.5920792714	0.129216592237	1.04209296638	3
-190.334389614	-3.59853840545	13.4764158118	1.95815237494	0
-103.555932802	18.5523412157	-0.22254769835	1.44872067261	1
-173.954402597	6.47458147541	0.355804233225	1.87263477035	2
-134.232631208	31.5920792714	0.129216592237	1.64691394898	3
-63.3329070288	-3.59853840545	13.4764158118	1.13768671952	0
-225.596569417	18.5523412157	-0.22254769835	2.13063472222	1
-0.705017349158	6.47458147541	0.355804233225	0.204385122205	2
-198.702443204	31.5920792714	0.129216592237	2.00043040251	3
-63.3329070288	-3.48990807557	13.6790301674	1.13768671952	0
-225.596569417	18.5523412157	-0.22254769835	1.22300532175	1
-0.705017349158	6.47458147541	0.355804233225	0.279104553311	2
-198.702443204	31.5920792714	0.129216592237	1.82534288077	3
-99.5411943078	-3.48990807557	13.6790301674	1.42073812413	0
-26.6805120917	18.5523412157	-0.22254769835	0.749188342828	1
-8.64367280743	6.47458147541	0.355804233225	0.44782405847	2
-76.3773597228	31.5920792714	0.129216592237	1.24708465056	3
-128.6968523	-3.48990807557	13.6790301674	1.61295070513	0
-18.3746318974	18.5523412157	-0.22254769835	0.628621960437	1
-105.501774886	6.47458147541	0.355804233225	1.46209043117	2
-161.740124164	31.5920792714	0.129216592237	1.80623238109	3
-94.0184659863	-3.48990807557	13.6790301674	1.38131902576	0
-47.3933175001	18.5523412157	-0.22254769835	0.987693920806	1
-76.4496910872	6.47458147541	0.355804233225	1.24766451939	2
-6.71766736692	31.5920792714	0.129216592237	0.402524879398	3
-94.0184659863	-3.64082387963	13.6627800993	1.38131902576	0
-47.3933175001	18.5523412157	-0.22254769835	1.98346932224	1
-76.4496910872	6.47458147541	0.355804233225	1.81367414114	2
-6.71766736692	31.5920792714	0.129216592237	2.03549028996	3
-58.9798237462	-3.64082387963	13.6627800993	1.09875811993	0
-69.9413747029	18.5523412157	-0.22254769835	1.19436193227	1
-149.150897424	6.47458147541	0.355804233225	1.73513425408	2
-264.449944593	31.5920792714	0.129216592237	2.30579093221	3
-46.1426974282	-3.64082387963	13.6627800993	0.974949680629	0
0.415997533246	18.5486681419	-0.185076124423	1.19436193227	1
-159.570218418	6.47458147541	0.355804233225	1.79417872564	2
-270.960962029	31.5920792714	0.129216592237	2.33385778739	3
-86.2309934832	-3.64082387963	13.6627800993	1.32374196914	0
-0.952191450165	18.5486681419	-0.185076124423	0.216140602847	1
-21.470716984	6.47458147541	0.355804233225	0.676082295934	2
-58.6099494801	31.5920792714	0.129216592237	1.09538665356	3
-152.5387472	-3.64082387963	13.6627800993	1.75455061916	0
-91.4630115153	18.5486681419	-0.185076124423	1.3626933483	1
-135.7013365	6.47458147541	0.355804233225	1.65580785757	2
-71.9862612258	31.5920792714	0.129216592237	1.21136210759	3
-34.0373374675	-3.64082387963	13.6627800993	0.841676707855	0
-16.0178621686	18.5486681419	-0.185076124423	0.589940822936	1
-58.579491726	6.47458147541	0.355804233225	1.09510856344	2
-1.47111305152	21.8157520349	12.8177895342	1.21136210759	3
-17.1693252745	-3.64082387963	13.6627800993	0.609146482126	0
-67.2220468941	18.5486681419	-0.185076124423	1.17137264313	1
-114.750177213	6.47458147541	0.355804233225	1.52403296403	2
-75.023629645	21.8157520349	12.8177895342	1.23618183294	3
-57.6284734725	-3.64082387963	13.6627800993	1.08638961733	0
-209.770996033	18.5486681419	-0.185076124423	2.0550165089	1
1.28711351718	6.43981594251	0.294281479904	1.52403296403	2
-97.7444073442	21.8157520349	12.8177895342	1.40803447333	3
-73.9130116891	-3.64082387963	13.6627800993	1.22716468535	0
0.581995348313	18.6338873525	-0.261347275536	2.0550165089	1
-107.361540029	6.43981594251	0.294281479904	1.47475548203	2
-132.26325482	21.8157520349	12.8177895342	1.6349122385	3
-194.132014195	-3.64082387963	13.6627800993	1.97745119158	0
-86.5403151795	18.6338873525	-0.261347275536	1.32607663232	1
-63.8649527637	6.43981594251	0.294281479904	1.14235370463	2
-43.73909707	21.8157520349	12.8177895342	0.949976248437	3
-103.937527986	-3.64082387963	13.6627800993	1.45135229731	0
-21.2867940407	18.6338873525	-0.261347275536	0.673356378161	1
-83.0530744452	6.43981594251	0.294281479904	1.29951314734	2
-22.2211389116	21.8157520349	12.8177895342	0.687092213191	3
-218.001508154	-3.64082387963	13.6627800993	2.09468448561	0
-181.205764229	18.6338873525	-0.261347275536	1.91096525761	1
-36.9930211021	6.43981594251	0.294281479904	0.876089808889	2
-1.68560782535	21.764851797	12.8183357893	0.687092213191	3
-31.2402134413	-3.64082387963	13.6627800993	0.807760608115	0
-56.963704777	18.6338873525	-0.261347275536	1.08025322343	1
-44.3009392814	6.43981594251	0.294281479904	0.955872228294	2
-222.64758937	21.764851797	12.8183357893	2.11674861961	3
-110.19902331	-3.64082387963	13.6627800993	1.49387194812	0
-26.3391863146	18.6338873525	-0.261347275536	0.744618464375	1
-54.8960098084	6.43981594251	0.294281479904	1.06093973786	2
-100.256702502	21.764851797	12.8183357893	1.42576540189	3
-80.9536993017	-3.64082387963	13.6627800993	1.28325637237	0
-16.1349346102	18.6338873525	-0.261347275536	0.591921974081	1
-140.400329721	6.43981594251	0.294281479904	1.6839476018	2
-0.719531921115	-21.9690804954	13.7154494876	1.42576540189	3
-18.2597198753	-3.64082387963	13.6627800993	0.626791295968	0
-69.6829426112	18.6338873525	-0.261347275536	1.19219620173	1
-229.666678849	6.43981594251	0.294281479904	2.14965264826	2
-7.8933619229	-21.9690804954	13.7154494876	0.430743740121	3
-179.556040634	-3.64082387963	13.6627800993	1.90231273556	0
-24.8742456329	18.6338873525	-0.261347275536	0.724677751731	1
-4.92143425348	6.43981594251	0.294281479904	0.355107893837	2
-61.8503717147	-21.9690804954	13.7154494876	1.12458008407	3
-86.6229535037	-3.64082387963	13.6627800993	1.32669966506	0
-84.7634807676	18.6338873525	-0.261347275536	1.31260906082	1
-35.1943155454	6.43981594251	0.294281479904	0.855312365224	2
-158.586701539	-21.9690804954	13.7154494876	1.78868861515	3
-187.163316117	-3.64082387963	13.6627800993	1.94189063892	0
-152.079217629	18.6338873525	-0.261347275536	1.7519295887	1
-8.99166270923	6.43981594251	0.294281479904	0.455528468244	2
-4.837735128	-21.9690804954	13.7154494876	0.352743013759	3
-160.311578055	-3.64082387963	13.6627800993	1.7983060063	0
-152.75342767	18.6338873525	-0.261347275536	1.75577375667	1
-99.6498782784	6.43981594251	0.294281479904	1.42150290072	2
-55.3025441391	-21.9690804954	13.7154494876	1.0647646754	3
-82.4665368665	-3.64082387963	13.6627800993	1.29499176388	0
-28.8087892261	18.6338873525	-0.261347275536	0.777077033323	1
-33.517476383	6.43981594251	0.294281479904	0.835477383809	2
-28.2442121091	-21.9690804954	13.7154494876	0.769777353121	3
-133.965116532	-3.64082387963	13.6627800993	1.64528880803	0
-34.5601860757	18.6338873525	-0.261347275536	0.847865940293	1
-69.4627756632	6.43981594251	0.294281479904	1.19034803501	2
-55.1451099261	-21.9690804954	13.7154494876	1.06328506513	3
-83.1855806565	-3.64082387963	13.6627800993	1.30053240803	0
-84.3048448144	18.6338873525	-0.261347275536	1.30911031907	1
-128.12735455	6.43981594251	0.294281479904	1.60941605006	2
-187.86091182	-21.9690804954	13.7154494876	1.94547967545	3
-101.439824629	-3.64082387963	13.6627800993	1.43403954749	0
-290.254714092	18.6338873525	-0.261347275536	2.41511225682	1
1.35355694012	6.38758425286	0.189097841002	1.60941605006	2
-91.4688807432	-21.9690804954	13.7154494876	1.36273641841	3
-101.439824629	-0.437950231236	26.4368862692	1.43403954749	0
-290.254714092	18.6338873525	-0.261347275536	0.802697200462	1
1.35355694012	6.38758425286	0.189097841002	1.90469535557	2
-91.4688807432	-22.0574201954	13.7218345409	1.36273641841	3
-223.143482174	-0.437950231236	26.4368862692	2.11909003459	0
-18.3314655935	18.6338873525	-0.261347275536	0.627934903526	1
-44.5739088345	6.38758425286	0.189097841002	0.958723686933	2
-111.171688867	-22.0574201954	13.7218345409	1.50036885749	3
-223.143482174	-0.453819395337	26.6170664337	2.11909003459	0
-18.3314655935	18.6338873525	-0.261347275536	1.91478744544	1
-44.5739088345	6.38758425286	0.189097841002	0.69724922595	2
-111.171688867	-22.0574201954	13.7218345409	1.41031154699	3
-78.7164377415	-0.453819395337	26.6170664337	1.26570205263	0
-148.992809498	18.6338873525	-0.261347275536	1.73422291565	1
-186.712059704	6.38758425286	0.189097841002	1.93956544754	2
-197.54367165	-22.0574201954	13.7218345409	1.99462938016	3
-214.061885597	-0.453819395337	26.6170664337	2.07579157025	0
-265.891477633	18.6338873525	-0.261347275536	2.31203427394	1
1.2616375108	6.45933459592	0.309409017693	1.93956544754	2
-127.856993694	-22.0574201954	13.7218345409	1.60773530317	3
-118.002702071	-0.453819395337	26.6170664337	1.5452271589	0
-231.279957827	18.6338873525	-0.261347275536	2.15714442904	1
-79.9958213158	6.45933459592	0.309409017693	1.27577010371	2
-186.76039439	-22.0574201954	13.7218345409	1.93981463522	3
-107.009732134	-0.453819395337	26.6170664337	1.47236801577	0
-313.220293117	18.6338873525	-0.261347275536	2.50840164119	1
-34.0957624194	6.45933459592	0.309409017693	0.842370571413	2
-190.917641093	-22.0574201954	13.7218345409	1.96112869365	3
-154.645387112	-0.453819395337	26.6170664337	1.76651653642	0
-181.703614115	18.6338873525	-0.261347275536	1.91356871146	1
-70.5727692289	6.45933459592	0.309409017693	1.19963674326	2
-179.971123952	-22.0574201954	13.7218345409	1.90449347865	3
-181.285611554	-0.453819395337	26.6170664337	1.91138304959	0
-59.9710054209	18.6338873525	-0.261347275536	1.10774231643	1
-121.957855333	6.45933459592	0.309409017693	1.57061454147	2
-38.2075731212	-22.0574201954	13.7218345409	0.889845151484	3
-67.8569277413	-0.453819395337	26.6170664337	1.17678013495	0
-27.476792448	18.6338873525	-0.261347275536	0.759742574927	1
-62.2741291324	6.45933459592	0.309409017693	1.12834193126	2
-63.3374312534	-22.0574201954	13.7218345409	1.1377264857	3
-124.708680853	-0.453819395337	26.6170664337	1.58803228817	0
-35.9138237153	18.6338873525	-0.261347275536	0.863683625815	1
1.2815622665	6.46274278251	0.275767462267	1.12834193126	2
-57.5855034612	-22.0574201954	13.7218345409	1.08599401491	3
-91.3667977608	-0.453819395337	26.6170664337	1.36198710949	0
0.3683156278	3.04686526155	21.9682242742	0.863683625815	1
-103.981092751	6.46274278251	0.275767462267	1.451652433	2
-307.872828562	-22.0574201954	13.7218345409	2.48699205918	3
-198.815902001	-0.453819395337	26.6170664337	2.00099749406	0
-25.8047052349	3.04686526155	21.9682242742	0.737405611515	1
-146.359804724	6.46274278251	0.275767462267	1.71897324752	2
-41.4105085305	-22.0574201954	13.7218345409	0.92513950397	3
-3.88929531502	-0.453819395337	26.6170664337	0.324744264763	0
-2.7628252494	6.3190833888	1.07904752485	0.737405611515	1
-5.81952752412	6.46274278251	0.275767462267	0.379556954459	2
-182.825482292	-22.0574201954	13.7218345409	1.91942245924	3
-118.194972021	-0.453819395337	26.6170664337	1.54647094108	0
-0.843248471903	-12.994707802	-9.38662322077	0.737405611515	1
-39.0836108801	6.46274278251	0.275767462267	0.899636120217	2
-298.413965666	-22.0574201954	13.7218345409	2.44866335876	3
-336.069011834	-0.453819395337	26.6170664337	2.59789398704	0
-53.7388686337	-12.994707802	-9.38662322077	1.04997633491	1
-341.55376646	6.46274278251	0.275767462267	2.61892120164	2
-138.670021674	-22.0574201954	13.7218345409	1.67364075138	3
-89.2715557152	-0.453819395337	26.6170664337	1.34651551996	0
-142.841274941	-12.994707802	-9.38662322077	1.69838112036	1
-200.597622379	6.46274278251	0.275767462267	2.00988193155	2
-55.0383213747	-22.0574201954	13.7218345409	1.06228026372	3
-89.9709797126	-0.453819395337	26.6170664337	1.35169986515	0
-4.38054474743	-12.994707802	-9.38662322077	0.339534720087	1
-154.641666765	6.46274278251	0.275767462267	1.76649547593	2
-29.2538309225	-22.0574201954	13.7218345409	0.78278320731	3
-60.4397257708	-0.453819395337	26.6170664337	1.11196557798	0
-52.1626035565	-12.994707802	-9.38662322077	1.03485506344	1
-162.757487492	6.46274278251	0.275767462267	1.81185614248	2
-49.5319603502	-22.0574201954	13.7218345409	1.00911453175	3
-6.34522488185	-0.453819395337	26.6170664337	0.393163361509	0
-1.80576135385	-13.0461428254	-9.47025212942	1.03485506344	1
-60.7745536776	6.46274278251	0.275767462267	1.11497264753	2
-24.0665933919	-22.0574201954	13.7218345409	0.713445722556	3
-4.78508496611	-0.453819395337	26.6170664337	0.351247249837	0
-113.401538476	-13.0461428254	-9.47025212942	1.5151579788	1
-147.356140252	6.46274278251	0.275767462267	1.72475961694	2
-43.997723091	-22.0574201954	13.7218345409	0.952694805809	3
-37.6393047137	-0.453819395337	26.6170664337	0.883435920409	0
-92.8145157133	-13.0461428254	-9.47025212942	1.37257540611	1
-79.3075362781	6.46274278251	0.275767462267	1.27036359235	2
-60.8937823965	-22.0574201954	13.7218345409	1.11604147733	3
-70.178620205	-0.453819395337	26.6170664337	1.19634666184	0
-21.5071950226	-13.0461428254	-9.47025212942	0.676621631082	1
-48.2991334028	6.46274278251	0.275767462267	0.996822752174	2
-35.6062071893	-22.0574201954	13.7218345409	0.860114570846	3
-41.5073829038	-0.453819395337	26.6170664337	0.926186044632	0
-35.5840065059	-13.0461428254	-9.47025212942	0.85985641901	1
1.25842768144	6.50581160529	0.246415759352	0.996822752174	2
-301.825929512	-22.0574201954	13.7218345409	2.46255792245	3
-134.642243513	-0.453819395337	26.6170664337	1.6493992244	0
-134.98365936	-13.0461428254	-9.47025212942	1.6514678678	1
-160.229846275	6.50581160529	0.246415759352	1.79785145568	2
-55.4153179092	-22.0574201954	13.7218345409	1.06582329182	3
-97.0429803257	-0.453819395337	26.6170664337	1.40304402558	0
-144.755751746	-13.0461428254	-9.47025212942	1.70961632132	1
-25.8709303014	6.50581160529	0.246415759352	0.73830314724	2
-1.08153646587	-22.0739799054	13.7756069048	1.06582329182	3
-119.063966356	-0.453819395337	26.6170664337	1.55207997806	0
-238.094306113	-13.0461428254	-9.47025212942	2.18850612369	1
-152.382163318	6.50581160529	0.246415759352	1.7536579477	2
0.898034807615	-0.44713663842	-0.0289831035161	1.06582329182	3
-336.453551051	-0.453819395337	26.6170664337	2.59937376155	0
-50.1025591896	-13.0461428254	-9.47025212942	1.01475322862	1
-4.12028576877	6.50581160529	0.246415759352	0.331781022018	2
-2.20232353993	-0.44713663842	-0.0289831035161	0.267804783367	3
-69.0364864516	-0.453819395337	26.6170664337	1.18676141673	0
-93.4559326123	-13.0461428254	-9.47025212942	1.37724056847	1
-24.5087506906	6.50581160529	0.246415759352	0.719616526358	2
-65.4797048327	-0.44713663842	-0.0289831035161	1.15640262359	3
-48.2868357715	-0.453819395337	26.6170664337	0.996699376254	0
-124.579097905	-13.0461428254	-9.47025212942	1.58721608148	1
-67.0282651457	6.50581160529	0.246415759352	1.16971715988	2
-60.7862879336	-0.44713663842	-0.0289831035161	1.11507788511	3
-48.2868357715	-21.8629612241	-13.2362115115	0.996699376254	0
-124.579097905	-13.0461428254	-9.47025212942	0.618781501465	1
-67.0282651457	6.50581160529	0.246415759352	2.02871083106	2
-60.7862879336	-0.44713663842	-0.0289831035161	1.33214086779	3
-30.3341367265	-21.8629612241	-13.2362115115	0.796464478634	0
-0.822431876678	18.8115339707	8.2351209519	0.618781501465	1
-219.684900533	6.50581160529	0.246415759352	2.10270562415	2
-19.7182527256	-0.44713663842	-0.0289831035161	0.649644507179	3
-137.968262908	-21.8629612241	-13.2362115115	1.6694424786	0
-116.040689891	18.8115339707	8.2351209519	1.53247731762	1
-63.3673031706	6.50581160529	0.246415759352	1.1379890134	2
-22.9664465839	-0.44713663842	-0.0289831035161	0.697855187609	3
-137.968262908	-21.8728380581	-13.1630889173	1.6694424786	0
-116.040689891	18.7245539844	8.28117434915	1.53247731762	1
-63.3673031706	6.50581160529	0.246415759352	1.32822909954	2
-22.9664465839	-0.44713663842	-0.0289831035161	0.596127224311	3
-36.8524725738	-21.8728380581	-13.1630889173	0.874484066562	0
-188.168763404	18.7245539844	8.28117434915	1.94706142668	1
-171.218561304	6.50581160529	0.246415759352	1.85796774926	2
-32.9710099943	-0.44713663842	-0.0289831035161	0.828910810088	3
-32.1232162786	-21.8728380581	-13.1630889173	0.818619115809	0
-70.799283666	18.7245539844	8.28117434915	1.2015234515	1
-73.0900795635	6.50581160529	0.246415759352	1.22044029861	2
-131.722770691	-0.44713663842	-0.0289831035161	1.63160299859	3
-253.085106468	-21.8728380581	-13.1630889173	2.25596433052	0
-75.7815014165	18.7245539844	8.28117434915	1.24229745211	1
-99.4192224602	6.50581160529	0.246415759352	1.41987935417	2
-34.1467759757	-0.44713663842	-0.0289831035161	0.84297594907	3
-121.577338549	-21.8728380581	-13.1630889173	1.56818994455	0
-64.1642164568	18.7245539844	8.28117434915	1.14497041898	1
-25.4304094186	6.50581160529	0.246415759352	0.732312173576	2
-119.107758958	-0.44713663842	-0.0289831035161	1.55236210671	3
-229.623628847	-21.8728380581	-13.1630889173	2.14945237401	0
-51.1602105936	18.7245539844	8.28117434915	1.02512298924	1
0.753153843508	6.50581160529	0.246415759352	0.112293607679	2
-79.9863410958	-0.44713663842	-0.0289831035161	1.27569579176	3
-124.71604852	-21.8728380581	-13.1630889173	1.58807868243	0
-118.101331162	18.7245539844	8.28117434915	1.54586530928	1
-80.2676256959	6.50581160529	0.246415759352	1.27789883994	2
-84.0026994681	-0.44713663842	-0.0289831035161	1.30680026039	3
-26.4476247729	-21.8728380581	-13.1630889173	0.746073338657	0
-111.226973385	18.7245539844	8.28117434915	1.5007372851	1
-74.5709018587	6.50581160529	0.246415759352	1.23251408445	2
-179.074006422	-0.44713663842	-0.0289831035161	1.89977710788	3
-48.0109808001	-21.8728380581	-13.1630889173	0.993927838024	0
-23.9353207179	18.7245539844	8.28117434915	0.711603362522	1
0.541934449266	6.50581160529	0.246415759352	0.129746838923	2
-30.6949708413	-0.44713663842	-0.0289831035161	0.800982114671	3
-100.733266265	-21.8728380581	-13.1630889173	1.42910400479	0
-368.914844469	18.7245539844	8.28117434915	2.72139115538	1
1.05380507404	6.50581160529	0.246415759352	0.081220869947	2
-7.97781248116	-0.44713663842	-0.0289831035161	0.432699873837	3
-54.4814986063	-21.8728380581	-13.1630889173	1.05702549795	0
-61.1252247091	18.7245539844	8.28117434915	1.11811333298	1
-60.9863186189	6.50581160529	0.246415759352	1.11687031636	2
-253.370248986	-0.44713663842	-0.0289831035161	2.25722792622	3
-52.6411416805	-21.8728380581	-13.1630889173	1.03946898213	0
-14.2611411742	18.7245539844	8.28117434915	0.559370856123	1
-118.144471668	6.50581160529	0.246415759352	1.54614435437	2
-3.6266734454	-0.44713663842	-0.0289831035161	0.316553945014	3
-59.0971969055	-21.8728380581	-13.1630889173	1.0998258359	0
-26.3802936211	18.7245539844	8.28117434915	0.745170318529	1
-123.817507463	6.50581160529	0.246415759352	1.58241052842	2
-1.41650046243	-0.44713663842	-0.0289831035161	0.236649404065	3
-5.33642216453	-21.8728380581	-13.1630889173	0.366607930201	0
-15.7385724932	18.7245539844	8.28117434915	0.585187475139	1
-189.670132409	6.50581160529	0.246415759352	1.95475716634	2
-18.7029243589	-0.44713663842	-0.0289831035161	0.633822860407	3
-7.87230430132	-21.8728380581	-13.1630889173	0.430254595818	0
-7.30869584717	18.7245539844	8.28117434915	0.416949455137	1
-55.0692911483	6.50581160529	0.246415759352	1.06257176424	2
-3.56786581899	-0.44713663842	-0.0289831035161	0.314690717333	3
-156.614869138	-21.8728380581	-13.1630889173	1.77763053359	0
-38.8398990308	18.7245539844	8.28117434915	0.896923024463	1
-48.8681392923	6.50581160529	0.246415759352	1.00251469667	2
-69.302613935	-0.44713663842	-0.0289831035161	1.18900177035	3
-96.1189230731	-21.8728380581	-13.1630889173	1.39644240578	0
-0.400822433924	18.8180008744	8.30664432273	0.896923024463	1
1.11608665119	6.6282662591	0.116898046106	1.00251469667	2
-127.022102313	-0.44713663842	-0.0289831035161	1.60253392397	3
-260.247891673	-21.8728380581	-13.1630889173	2.28749442943	0
-103.85542872	18.8180008744	8.30664432273	1.45078651276	1
-34.7745212009	6.6282662591	0.116898046106	0.850390119424	2
-299.198998124	-0.44713663842	-0.0289831035161	2.45186722595	3
-66.2720292658	-21.8728380581	-13.1630889173	1.16323407641	0
-105.299056479	18.8180008744	8.30664432273	1.46070327609	1
-86.3366017041	6.6282662591	0.116898046106	1.32453952953	2
-56.1366758654	-0.44713663842	-0.0289831035161	1.07257002033	3
-83.0160730561	-21.8728380581	-13.1630889173	1.29922838343	0
-61.8516485419	18.8180008744	8.30664432273	1.12459143783	1
-62.8478608752	6.6282662591	0.116898046106	1.13341525872	2
-185.055116519	-0.44713663842	-0.0289831035161	1.93100369279	3
-3.67158481125	-21.8728380581	-13.1630889173	0.317969538511	0
-29.9686458559	18.8180008744	8.30664432273	0.791862265999	1
-349.210125055	6.6282662591	0.116898046106	2.64799460579	2
-182.817791974	-0.44713663842	-0.0289831035161	1.91938239303	3
-48.5383631241	-21.8728380581	-13.1630889173	0.999219792477	0
-0.586275839069	18.7816557676	8.27750204499	0.791862265999	1
-151.006948305	6.6282662591	0.116898046106	1.74579835528	2
-40.0550976183	-0.44713663842	-0.0289831035161	0.910370739623	3
-263.818028714	-21.8728380581	-13.1630889173	2.30304874144	0
-10.6559294908	18.7816557676	8.27750204499	0.490705126336	1
-35.4950515593	6.6282662591	0.116898046106	0.85882126335	2
-133.049030852	-0.44713663842	-0.0289831035161	1.63971142224	3
-106.604632192	-21.8728380581	-13.1630889173	1.46961409052	0
-114.175330376	18.7816557676	8.27750204499	1.52025640558	1
1.15890082553	12.5545018464	0.332694841791	0.85882126335	2
-80.246558333	-0.44713663842	-0.0289831035161	1.27773396991	3
-75.0338085152	-21.8728380581	-13.1630889173	1.23626417141	0
-181.091316108	18.7816557676	8.27750204499	1.91036626157	1
-11.9387746099	12.5545018464	0.332694841791	0.516186423101	2
-0.845650530279	-0.44713663842	-0.0289831035161	0.211153834446	3
-140.414059519	-21.8728380581	-13.1630889173	1.68402913323	0
-78.5492625923	18.7816557676	8.27750204499	1.26438055309	1
-111.657911532	12.5545018464	0.332694841791	1.50360605274	2
-153.446708519	-0.44713663842	-0.0289831035161	1.75971790398	3
-58.1869686254	-21.8728380581	-13.1630889173	1.09151834786	0
-0.373981740426	18.7735828562	8.3183208401	1.26438055309	1
-32.4910691714	12.5545018464	0.332694841791	0.823100428031	2
-47.6572825281	-0.44713663842	-0.0289831035161	0.990362853583	3
-22.7330526093	-21.8728380581	-13.1630889173	0.694502687815	0
-0.522272316961	12.6551445177	8.14175994237	1.26438055309	1
-57.6695662958	12.5545018464	0.332694841791	1.08676780276	2
0.916078919851	-0.443020105699	-0.0225014359207	0.990362853583	3
-48.2412040377	-21.8728380581	-13.1630889173	0.996241442598	0
-150.815359456	12.6551445177	8.14175994237	1.74470058185	1
-193.495805277	12.5545018464	0.332694841791	1.97423125209	2
-18.1609629799	-0.443020105699	-0.0225014359207	0.625213716095	3
-41.0152766056	-21.8728380581	-13.1630889173	0.920857460907	0
-145.927697293	12.6551445177	8.14175994237	1.71645765373	1
-79.7650650291	12.5545018464	0.332694841791	1.27396005894	2
-11.293303722	-0.443020105699	-0.0225014359207	0.503526568946	3
-202.937683028	-21.8728380581	-13.1630889173	2.02149118023	0
-0.536349977091	12.5983534665	8.13032101679	1.71645765373	1
1.13193120808	12.4621295026	0.328255089733	1.27396005894	2
-87.1549773652	-0.443020105699	-0.0225014359207	1.33070375309	3
-21.0457747592	-21.8728380581	-13.1630889173	0.669767442013	0
-86.9487852948	12.5983534665	8.13032101679	1.32915335349	1
-136.610399887	12.4621295026	0.328255089733	1.66128893602	2
-73.2409196428	-0.443020105699	-0.0225014359207	1.22167562145	3
-52.400223886	-21.8728380581	-13.1630889173	1.03714869181	0
-49.1421893763	12.5983534665	8.13032101679	1.00524460641	1
1.10833838713	6.59546139153	0.251002530607	1.66128893602	2
-4.43340881371	-0.443020105699	-0.0225014359207	0.341088122734	3
-160.447990655	-21.8728380581	-13.1630889173	1.79906440804	0
-126.951686291	12.5983534665	8.13032101679	1.60209445946	1
-57.8216868808	6.59546139153	0.251002530607	1.08816665489	2
-12.6930817783	-0.443020105699	-0.0225014359207	0.530598310176	3
-3.83096928043	-21.8728380581	-13.1630889173	0.322943209875	0
-164.391926985	12.5983534665	8.13032101679	1.82085459905	1
-45.9572304136	6.59546139153	0.251002530607	0.973045497122	2
-67.4219077144	-0.443020105699	-0.0225014359207	1.17307761273	3
-0.898096045136	-21.8728380581	-13.1630889173	0.213623154406	0
-14.5975344488	12.5983534665	8.13032101679	0.565352651159	1
-1.35716740531	6.59546139153	0.251002530607	0.234128766498	2
-1.68259199297	-0.443020105699	-0.0225014359207	0.247638387685	3
-7.17010620758	-21.8728380581	-13.1630889173	0.41361220406	0
-226.519345757	12.5983534665	8.13032101679	2.13496132198	1
0.254194163674	6.59546139153	0.251002530607	0.150296533301	2
-68.7571584982	-0.443020105699	-0.0225014359207	1.18440537873	3
-142.521793488	-21.8728380581	-13.1630889173	1.69649898348	0
-0.581786163003	12.5602933414	8.12202208378	2.13496132198	1
1.24752522917	6.53637348449	0.199372680489	0.150296533301	2
-6.70873034325	-0.443020105699	-0.0225014359207	0.402302794001	3
-115.19054381	-21.8728380581	-13.1630889173	1.52691971217	0
-0.740361198575	12.5708830389	8.10064375281	2.13496132198	1
-177.795567463	6.53637348449	0.199372680489	1.89303573143	2
-71.9640600944	-0.443020105699	-0.0225014359207	1.21117881961	3
-80.6401632437	-21.8728380581	-13.1630889173	1.28081075732	0
-373.597713338	12.5708830389	8.10064375281	2.73854472265	1
-87.2893975888	6.53637348449	0.199372680489	1.33171351385	2
-37.1013793867	-0.443020105699	-0.0225014359207	0.877325776967	3
-48.3808313139	-21.8728380581	-13.1630889173	0.997641998651	0
-78.1529670254	12.5708830389	8.10064375281	1.26124235249	1
-151.788649237	6.53637348449	0.199372680489	1.75027024083	2
-27.7543345126	-0.443020105699	-0.0225014359207	0.763386940842	3
-48.3808313139	-21.8785426976	-13.136134661	0.997641998651	0
-78.1529670254	12.5708830389	8.10064375281	0.985323283517	1
-151.788649237	6.53637348449	0.199372680489	0.491576166746	2
-27.7543345126	-0.443020105699	-0.0225014359207	0.510249862643	3
-110.707367595	-21.8785426976	-13.136134661	1.49727094512	0
-43.8463551387	12.5708830389	8.10064375281	0.951104638812	1
-24.5919578437	6.53637348449	0.199372680489	0.720771869643	2
-97.1207201193	-0.443020105699	-0.0225014359207	1.40359799572	3
-7.23774426965	-21.8785426976	-13.136134661	0.415244285438	0
-43.2815076455	12.5708830389	8.10064375281	0.945147122995	1
-160.034945932	6.53637348449	0.199372680489	1.79676705498	2
-129.842516573	-0.443020105699	-0.0225014359207	1.62003804358	3
-7.23774426965	-21.9197155547	-13.1485133976	0.415244285438	0
-43.2815076455	12.5708830389	8.10064375281	1.28882590354	1
-160.034945932	6.53637348449	0.199372680489	1.83402674971	2
-129.842516573	-0.443020105699	-0.0225014359207	1.0151898965	3
-98.3880413286	-21.9197155547	-13.1485133976	1.41259822942	0
-111.651039862	12.5708830389	8.10064375281	1.50356035078	1
-66.7538917162	6.53637348449	0.199372680489	1.1673691642	2
0.999850324171	-0.421603641485	0.00279372941557	1.0151898965	3
-98.3880413286	-21.8171914876	-12.9884186201	1.41259822942	0
-111.651039862	12.5708830389	8.10064375281	1.69099180791	1
-66.7538917162	6.53637348449	0.199372680489	1.10083075306	2
0.999850324171	-0.421603641485	0.00279372941557	1.99444257306	3
-86.9646376008	-21.8171914876	-12.9884186201	1.32927261433	0
-1.0374093813	12.5708830389	8.10064375281	0.220047992087	1
-71.2804686911	6.53637348449	0.199372680489	1.20552159044	2
-62.8316336478	-0.421603641485	0.00279372941557	1.13327207861	3
-86.9646376008	-21.8214837214	-12.8833972131	1.32927261433	0
-1.0374093813	12.5708830389	8.10064375281	1.25395942419	1
-71.2804686911	6.53637348449	0.199372680489	1.34577266584	2
-62.8316336478	-0.421603641485	0.00279372941557	2.60744040048	3
-84.2353793132	-21.8214837214	-12.8833972131	1.3085795801	0
-2.46877010208	12.5708830389	8.10064375281	0.277575815296	1
1.00743811991	6.64046356446	0.231803167696	1.34577266584	2
-50.3826119288	-0.421603641485	0.00279372941557	1.01750929714	3
-129.97836817	-21.8214837214	-12.8833972131	1.62087639707	0
-318.062665983	12.5708830389	8.10064375281	2.52763253873	1
-231.087196612	6.64046356446	0.231803167696	2.15625064949	2
-0.82037487413	-0.421603641485	0.00279372941557	0.209953396444	3
-97.6506272993	-21.8214837214	-12.8833972131	1.40736828058	0
-275.050491727	12.5708830389	8.10064375281	2.35131511409	1
-25.5232911476	6.64046356446	0.231803167696	0.733579412298	2
-88.1358586321	-0.421603641485	0.00279372941557	1.33805459673	3
-105.870180616	-21.8214837214	-12.8833972131	1.46460798288	0
-93.8984848905	12.5708830389	8.10064375281	1.38045015448	1
-6.26103409686	6.64046356446	0.231803167696	0.391016128993	2
-8.54354365888	-0.421603641485	0.00279372941557	0.44558254496	3
-70.890010883	-21.8214837214	-12.8833972131	1.20227831589	0
-93.5318671913	12.5708830389	8.10064375281	1.3777918112	1
-48.891923832	6.64046356446	0.231803167696	1.00275191739	2
-25.6435406504	-0.421603641485	0.00279372941557	0.735216800818	3
-9.12325382632	-21.8214837214	-12.8833972131	0.458408123534	0
-181.755384344	12.5708830389	8.10064375281	1.91383923517	1
-54.519153453	6.64046356446	0.231803167696	1.05738167199	2
-74.5504647536	-0.421603641485	0.00279372941557	1.23234825689	3
-286.027309968	-21.8214837214	-12.8833972131	2.39754439595	0
-148.025905344	12.5708830389	8.10064375281	1.7286384926	1
-104.640822945	6.64046356446	0.231803167696	1.45619002541	2
-335.430021558	-0.421603641485	0.00279372941557	2.59543317432	3
-39.6465844462	-21.8214837214	-12.8833972131	0.905872297909	0
-3.14193654881	12.5708830389	8.10064375281	0.300851561691	1
-50.3650980463	6.64046356446	0.231803167696	1.01733715755	2
-129.362810876	-0.421603641485	0.00279372941557	1.61707425578	3
-33.9016658747	-21.8214837214	-12.8833972131	0.840063240887	0
-5.69839078374	12.5708830389	8.10064375281	0.376351892344	1
-10.5833933156	6.64046356446	0.231803167696	0.489224690207	2
-36.3110198599	-0.421603641485	0.00279372941557	0.868270308369	3
-33.9016658747	-21.8358330828	-12.896016209	0.840063240887	0
-5.69839078374	12.5494432291	8.10669481297	0.376351892344	1
-10.5833933156	6.64046356446	0.231803167696	0.786763625196	2
-36.3110198599	-0.421603641485	0.00279372941557	0.746486742707	3
-33.9016658747	-21.862869824	-12.9581022377	0.840063240887	0
-5.69839078374	12.5494432291	8.10669481297	1.05338219564	1
-10.5833933156	6.64046356446	0.231803167696	1.38947407835	2
-36.3110198599	-0.421603641485	0.00279372941557	0.844475879292	3
-84.9514358766	-21.862869824	-12.9581022377	1.31404020058	0
-161.735968945	12.5494432291	8.10669481297	1.80620937604	1
-107.482507691	6.64046356446	0.231803167696	1.47557550977	2
-71.2028207076	-0.421603641485	0.00279372941557	1.20487731548	3
-137.044175889	-21.862869824	-12.9581022377	1.66389796832	0
-87.1892572244	12.5494432291	8.10669481297	1.33096133516	1
-65.1047608222	6.64046356446	0.231803167696	1.15315573434	2
-246.87441054	-0.421603641485	0.00279372941557	2.22826415445	3
-392.401655119	-21.862869824	-12.9581022377	2.8063688342	0
-86.0608700124	12.5494432291	8.10669481297	1.32245617373	1
-48.7125353267	6.64046356446	0.231803167696	1.00096135676	2
-67.4668088694	-0.421603641485	0.00279372941557	1.17346031402	3
-86.1706976886	-21.862869824	-12.9581022377	1.32328639567	0
-189.495612169	12.5494432291	8.10669481297	1.95386416482	1
-49.4714280686	6.64046356446	0.231803167696	1.00851449795	2
-35.4600386098	-0.421603641485	0.00279372941557	0.858413480435	3
-131.554096874	-21.862869824	-12.9581022377	1.63056887885	0
-23.7410671008	12.5494432291	8.10669481297	0.708868304561	1
-126.282498714	6.64046356446	0.231803167696	1.5979120456	2
-237.764296387	-0.421603641485	0.00279372941557	2.18699768151	3
-48.4608093507	-21.862869824	-12.9581022377	0.998443347521	0
-38.4446918089	12.5494432291	8.10669481297	0.892505892067	1
-46.9444358913	6.64046356446	0.231803167696	0.983138672326	2
1.30329226934	-6.47455335824	-0.215175248959	2.18699768151	3
-46.3207826999	-21.862869824	-12.9581022377	0.97677458259	0
-47.1418831749	12.5494432291	8.10669481297	0.985144961259	1
-179.785933213	6.64046356446	0.231803167696	1.90352084187	2
-31.6339061046	-6.47455335824	-0.215175248959	0.812619870103	3
-27.1439426378	-21.862869824	-12.9581022377	0.755348782982	0
-201.971364888	12.5494432291	8.10669481297	2.01670529055	1
-6.83156590654	6.64046356446	0.231803167696	0.405344605646	2
-39.6335274906	-6.47455335824	-0.215175248959	0.905728149616	3
-4.08662728274	-21.862869824	-12.9581022377	0.330764987341	0
-0.711926027312	12.6677173998	8.11812751263	2.01670529055	1
-121.82192758	6.64046356446	0.231803167696	1.56974885978	2
-161.792586644	-6.47455335824	-0.215175248959	1.80652281028	3
-79.6541144622	-21.862869824	-12.9581022377	1.27308885017	0
-38.9098790886	12.6677173998	8.11812751263	0.897702909078	1
-78.6168970421	6.64046356446	0.231803167696	1.26491536161	2
1.3184126687	-6.49443573235	-0.116959800823	1.80652281028	3
-79.6541144622	-21.8725731455	-12.9849362244	1.27308885017	0
-38.9098790886	12.6677173998	8.11812751263	1.37101239074	1
-78.6168970421	6.64046356446	0.231803167696	1.41134151554	2
1.3184126687	-6.49443573235	-0.116959800823	0.254434670532	3
-180.001585516	-21.8725731455	-12.9849362244	1.90465341769	0
-58.6620271615	12.6677173998	8.11812751263	1.09586197782	1
-83.4536270159	6.64046356446	0.231803167696	1.30259182844	2
-45.0174056236	-6.49443573235	-0.116959800823	0.963338488625	3
-3.0375913178	-21.8725731455	-12.9849362244	0.297363006361	0
-17.1428265609	12.6677173998	8.11812751263	0.608711312869	1
-4.00938369057	6.64046356446	0.231803167696	0.328421383298	2
-97.3600988423	-6.49443573235	-0.116959800823	1.40530242583	3
-27.2103619235	-21.8725731455	-12.9849362244	0.756227591183	0
-71.2866824047	12.6677173998	8.11812751263	1.20557313312	1
-25.2308754037	6.64046356446	0.231803167696	0.72958237319	2
-225.545293899	-6.49443573235	-0.116959800823	2.13039405021	3
-121.945149699	-21.8725731455	-12.9849362244	1.57053364344	0
-51.6502528306	12.6677173998	8.11812751263	1.02989222145	1
-8.92569067628	6.64046356446	0.231803167696	0.454077906005	2
-59.5332772004	-6.49443573235	-0.116959800823	1.10378370852	3
-56.8924547703	-21.8725731455	-12.9849362244	1.07959345432	0
-18.4845094624	12.6677173998	8.11812751263	0.63036744875	1
-14.0766219978	6.64046356446	0.231803167696	0.556062380631	2
-132.911302399	-6.49443573235	-0.116959800823	1.63887125155	3
-22.3118746657	-21.8725731455	-12.9849362244	0.688411522645	0
-33.281155826	12.6677173998	8.11812751263	0.832644010196	1
-119.362586101	6.64046356446	0.231803167696	1.55400278417	2
1.35817624192	-6.30620062777	-0.222526972596	1.63887125155	3
-15.7105043206	-21.8725731455	-12.9849362244	0.584707634299	0
0.0124793890305	-12.29438499	-9.42370803021	0.832644010196	1
0.872156294207	-9.40541567335	-12.9429195728	1.55400278417	2
-62.9980842678	-6.30620062777	-0.222526972596	1.13473988938	3
-15.7105043206	-21.8317308947	-12.975904634	0.584707634299	0
0.0124793890305	-12.29438499	-9.42370803021	1.01531575262	1
0.872156294207	-9.40541567335	-12.9429195728	0.86976911675	2
-62.9980842678	-6.30620062777	-0.222526972596	0.689415316485	3
-15.7105043206	-15.7219906195	-5.02918439434	0.584707634299	0
0.0124793890305	-12.29438499	-9.42370803021	0.553822600567	1
0.872156294207	-9.40541567335	-12.9429195728	0.308474770596	2
-62.9980842678	-6.30620062777	-0.222526972596	0.3309673756	3
-64.055448069	-15.7219906195	-5.02918439434	1.14402005777	0
-31.219999595	-12.29438499	-9.42370803021	0.807510323832	1
-83.6847597313	-9.40541567335	-12.9429195728	1.30436502783	2
1.37342243474	-6.29124237383	-0.132231636516	0.3309673756	3
-65.4311927797	-15.7219906195	-5.02918439434	1.15598303914	0
0.846321872709	9.16376534747	4.01062392967	0.807510323832	1
-70.7203760851	-9.40541567335	-12.9429195728	1.2008665425	2
-68.2851881871	-6.29124237383	-0.132231636516	1.18041378124	3
-64.3658976826	-15.7219906195	-5.02918439434	1.14673051972	0
-135.884535931	9.16376534747	4.01062392967	1.6569138933	1
-22.2685283645	-9.40541567335	-12.9429195728	0.6877815776	2
-114.277500581	-6.29124237383	-0.132231636516	1.52092831613	3
-64.3658976826	2.9430122863	13.3743321501	1.14673051972	0
-135.884535931	9.16376534747	4.01062392967	0.738968862744	1
-22.2685283645	-9.40541567335	-12.9429195728	0.983713496018	2
-114.277500581	-6.29124237383	-0.132231636516	1.90087745352	3
-64.3658976826	-5.63088394471	8.93095398182	1.14673051972	0
-135.884535931	9.16376534747	4.01062392967	0.457587831883	1
-22.2685283645	-9.40541567335	-12.9429195728	1.52874082145	2
-114.277500581	-6.29124237383	-0.132231636516	1.17122974294	3
-18.2970266679	-5.63088394471	8.93095398182	0.62738621642	0
-8.65651029004	9.16376534747	4.01062392967	0.44811063031	1
-202.120476691	-9.40541567335	-12.9429195728	2.01744453828	2
-142.274067435	-6.29124237383	-0.132231636516	1.69503813523	3
-87.4775830255	-5.63088394471	8.93095398182	1.33312587242	0
-0.202273610156	9.16376534747	4.01062392967	0.178096612542	1
-109.204203638	-9.40541567335	-12.9429195728	1.4871977017	2
0.349521638823	-6.29124237383	-0.132231636516	0.143814110641	3
-87.4775830255	6.04837931498	-0.00820624546247	1.33312587242	0
-0.202273610156	6.36615413977	0.285310910418	0.178096612542	1
-109.204203638	-9.40541567335	-12.9429195728	0.559676558829	2
0.349521638823	-6.29124237383	-0.132231636516	0.340853248757	3
-287.351345555	6.04837931498	-0.00820624546247	2.40306051574	0
-36.2064529282	6.36615413977	0.285310910418	0.867065158889	1
-15.4021162659	-9.40541567335	-12.9429195728	0.579409403197	2
-1.58355187965	-0.409531729224	-0.849810990618	0.340853248757	3
-80.7526300971	6.04837931498	-0.00820624546247	1.28168854763	0
-125.937261265	6.36615413977	0.285310910418	1.59575002945	1
-174.454853749	-9.40541567335	-12.9429195728	1.87530531012	2
-0.927685437208	-0.411207383844	-0.76674168924	0.340853248757	3
-324.46291222	6.04837931498	-0.00820624546247	2.55282807404	0
-59.9579977182	6.36615413977	0.285310910418	1.10762488486	1
-61.1851951727	-9.40541567335	-12.9429195728	1.11864955846	2
-32.6621156877	-0.411207383844	-0.76674168924	0.825175887281	3
-7.62541220915	6.04837931498	-0.00820624546247	0.424477532243	0
-148.699678283	6.36615413977	0.285310910418	1.73253181698	1
-1.01769596838	-9.40541567335	-12.9429195728	0.219150292182	2
-213.023861953	-0.411207383844	-0.76674168924	2.07078491647	3
-93.0765644326	6.04837931498	-0.00820624546247	1.37448325557	0
-113.734669526	6.36615413977	0.285310910418	1.51735504142	1
-26.1941598042	-9.40541567335	-12.9429195728	0.742668248466	2
-59.5576050953	-0.411207383844	-0.76674168924	1.10400409107	3
-186.955459728	6.04837931498	-0.00820624546247	1.94081996222	0
-109.798630513	6.36615413977	0.285310910418	1.49118930437	1
-93.1361336472	-9.40541567335	-12.9429195728	1.37491658079	2
-0.659416114929	-0.357679375368	-0.779340132766	1.10400409107	3
-46.2244717611	6.04837931498	-0.00820624546247	0.975788074542	0
-213.105421954	6.36615413977	0.285310910418	2.07117873933	1
-65.3704286313	-9.40541567335	-12.9429195728	1.15545727044	2
-161.161868965	-0.357679375368	-0.779340132766	1.80302809476	3
-12.0095466236	6.04837931498	-0.00820624546247	0.517555662387	0
-20.3278715037	6.36615413977	0.285310910418	0.658961577992	1
-36.8108219681	-9.40541567335	-12.9429195728	0.874007649027	2
-88.5994279784	-0.357679375368	-0.779340132766	1.34151462562	3
-40.7914236158	6.04837931498	-0.00820624546247	0.918423324787	0
-44.4238301625	6.36615413977	0.285310910418	0.957157006162	1
-4.62885722955	-9.40541567335	-12.9429195728	0.346770926963	2
-100.254143678	-0.357679375368	-0.779340132766	1.42574745476	3
-207.948493117	6.04837931498	-0.00820624546247	2.04612873337	0
-31.8350829328	6.36615413977	0.285310910418	0.815091767749	1
-81.3340918754	-9.40541567335	-12.9429195728	1.28621723232	2
-63.3829647208	-0.357679375368	-0.779340132766	1.13812662987	3
-207.948493117	3.21116686177	3.93756360679	2.04612873337	0
-31.8350829328	6.36615413977	0.285310910418	1.90226795706	1
-81.3340918754	-9.40541567335	-12.9429195728	2.19881424927	2
-63.3829647208	-0.357679375368	-0.779340132766	1.01264321703	3
-85.9700054473	3.21116686177	3.93756360679	1.32176890573	0
-38.3274589172	6.36615413977	0.285310910418	0.891191398938	1
-130.053727297	-9.40541567335	-12.9429195728	1.62134125869	2
-53.382819712	-0.357679375368	-0.779340132766	1.04657982277	3
-31.0079821042	3.21116686177	3.93756360679	0.804880471424	0
-132.83421437	6.36615413977	0.285310910418	1.63840081134	1
-56.2627830487	-9.40541567335	-12.9429195728	1.0737451244	2
-55.4575695856	-0.357679375368	-0.779340132766	1.06621964102	3
-106.826457706	3.21116686177	3.93756360679	1.47112272952	0
-46.0346624475	6.36615413977	0.285310910418	0.973840941913	1
-130.346485786	-9.40541567335	-12.9429195728	1.62314591055	2
-100.193635962	-0.357679375368	-0.779340132766	1.42532299863	3
-27.8612526571	3.21116686177	3.93756360679	0.764786234407	0
-26.4560502381	6.36615413977	0.285310910418	0.746186260901	1
-9.98978515763	-9.40541567335	-12.9429195728	0.476936719438	2
-203.894693983	-0.357679375368	-0.779340132766	2.0262198328	3
-181.289691669	3.21116686177	3.93756360679	1.91140439588	0
-46.6635017083	6.36615413977	0.285310910418	0.980276984001	1
-38.4688571222	-9.40541567335	-12.9429195728	0.892776609035	2
-58.4262325654	-0.357679375368	-0.779340132766	1.09370817977	3
-12.7138680395	3.21116686177	3.93756360679	0.530989917029	0
0.604829779801	9.40919093963	12.8304862371	0.980276984001	1
-132.443798266	-9.40541567335	-12.9429195728	1.63601616633	2
0.182249339461	6.05034306727	-0.705995748636	1.09370817977	3
-80.1948212524	3.21116686177	3.93756360679	1.27732899296	0
-49.705217657	9.40919093963	12.8304862371	1.01082999774	1
-48.1706814723	-9.40541567335	-12.9429195728	0.995533304637	2
-91.9964764612	6.05034306727	-0.705995748636	1.36660252466	3
-50.5867815583	3.21116686177	3.93756360679	1.01951388532	0
-0.253727847936	15.4288450269	12.9138341521	1.01082999774	1
1.01921805342	-3.50003074234	4.68131578441	0.995533304637	2
-4.10202717037	6.05034306727	-0.705995748636	0.331230244095	3
-26.7293908547	3.21116686177	3.93756360679	0.749840481895	0
-18.9459773846	15.4288450269	12.9138341521	0.637646045144	1
-5.85205776973	-3.50003074234	4.68131578441	0.380413047345	2
0.0337682275715	-0.210121125766	-17.2410983366	0.331230244095	3
-10.9854833572	3.21116686177	3.93756360679	0.497375711449	0
-85.2171294605	15.4288450269	12.9138341521	1.31606060666	1
-14.7115558799	-3.50003074234	4.68131578441	0.567365886174	2
-12.4746915195	-0.210121125766	-17.2410983366	0.526466296724	3
-10.9854833572	3.25182551115	3.88498683822	0.497375711449	0
-85.2171294605	15.4288450269	12.9138341521	1.40341943368	1
-14.7115558799	-3.50003074234	4.68131578441	1.16180891568	2
-12.4746915195	-0.210121125766	-17.2410983366	1.7920709284	3
-29.2341769698	3.25182551115	3.88498683822	0.782532089177	0
-74.5585418599	15.4288450269	12.9138341521	1.23241379755	1
-74.4677201442	-3.50003074234	4.68131578441	1.23167663535	2
-60.3671489705	-0.210121125766	-17.2410983366	1.11131269704	3
-100.321085379	3.25182551115	3.88498683822	1.42621689752	0
-54.0600355751	15.4288450269	12.9138341521	1.05303069409	1
-59.4764431865	-3.50003074234	4.68131578441	1.10326868664	2
-116.355709768	-0.210121125766	-17.2410983366	1.53453156584	3
-100.321085379	-9.53819225787	-12.7169633462	1.42621689752	0
-54.0600355751	15.4288450269	12.9138341521	0.513243666381	1
-59.4764431865	-3.50003074234	4.68131578441	0.568782556409	2
-116.355709768	-9.45886803353	-13.0405573359	1.53453156584	3
-26.8903851341	-9.53819225787	-12.7169633462	0.751984463854	0
-65.6444142055	15.4288450269	12.9138341521	1.15782607299	1
-24.363019017	-3.50003074234	4.68131578441	0.717588539161	2
-22.1770136789	-9.45886803353	-13.0405573359	0.686449710303	3
-53.8200675159	-9.53819225787	-12.7169633462	1.05074939044	0
-6.13189905692	15.4288450269	12.9138341521	0.38769951294	1
1.19914927174	-3.43469779702	4.64492233418	0.717588539161	2
-39.1218902899	-9.45886803353	-13.0405573359	0.900061518449	3
-202.626385722	-9.53819225787	-12.7169633462	2.01995065426	0
-42.9388413088	15.4288450269	12.9138341521	0.941514608156	1
-55.8299102673	-3.43469779702	4.64492233418	1.06970609821	2
-45.8369961126	-9.45886803353	-13.0405573359	0.971809062237	3
-118.474805588	-9.53819225787	-12.7169633462	1.54827938143	0
-221.883397431	15.4288450269	12.9138341521	2.11313531981	1
-69.6492528599	-3.43469779702	4.64492233418	1.1919135826	2
-54.6883660736	-9.45886803353	-13.0405573359	1.05898076124	3
-64.1877499061	-9.53819225787	-12.7169633462	1.14517593815	0
-52.8560592434	15.4288450269	12.9138341521	1.04153450066	1
-55.2473631634	-3.43469779702	4.64492233418	1.06424630348	2
-123.346949612	-9.45886803353	-13.0405573359	1.57943405162	3
-120.594335653	-9.53819225787	-12.7169633462	1.56190897438	0
-43.3491412686	15.4288450269	12.9138341521	0.945862440616	1
-7.38769771012	-3.43469779702	4.64492233418	0.418839928133	2
-45.5560137921	-9.45886803353	-13.0405573359	0.968913415656	3
-6.49754084088	-9.53819225787	-12.7169633462	0.39701857389	0
-1.39830311585	15.4288450269	12.9138341521	0.235879192624	1
-41.0732146609	-3.43469779702	4.64492233418	0.921486421177	2
-1.90321028869	-9.45886803353	-13.0405573359	0.256392544684	3
-65.3050093159	-9.53819225787	-12.7169633462	1.15489095482	0
-87.1139515255	15.4288450269	12.9138341521	1.33039541555	1
-80.7043068723	-3.43469779702	4.64492233418	1.28131146434	2
-173.643757408	-9.45886803353	-13.0405573359	1.87097516802	3
-101.680978367	-9.53819225787	-12.7169633462	1.43572020203	0
-49.8037904329	15.4288450269	12.9138341521	1.01180469452	1
-0.32964457432	9.90620872294	13.4207983576	1.28131146434	2
-106.039690559	-9.45886803353	-13.0405573359	1.4657649001	3
-42.7352023594	-9.53819225787	-12.7169633462	0.939349231321	0
0.0910418724902	15.6935663633	13.7849789178	1.01180469452	1
-0.500833536296	9.92285988139	13.4425418218	1.28131146434	2
-26.3755214666	-9.45886803353	-13.0405573359	0.745106274653	3
-78.5912230502	-9.53819225787	-12.7169633462	1.26471237529	0
-44.7171281678	15.6935663633	13.7849789178	0.960216379027	1
-19.0210057797	9.92285988139	13.4425418218	0.638821607954	2
-82.6293201431	-9.45886803353	-13.0405573359	1.29624817611	3
-52.7821915879	-9.53819225787	-12.7169633462	1.04082503955	0
-62.0256888844	15.6935663633	13.7849789178	1.12613796175	1
-84.1534633921	9.92285988139	13.4425418218	1.30795343917	2
-33.0137678737	-9.45886803353	-13.0405573359	0.829426481775	3
-302.792405132	-9.53819225787	-12.7169633462	2.46647948174	0
-227.743710584	15.6935663633	13.7849789178	2.14068847404	1
-50.5734964756	9.92285988139	13.4425418218	1.01938356898	2
-28.3565972424	-9.45886803353	-13.0405573359	0.771235940581	3
-76.8708654262	-9.53819225787	-12.7169633462	1.25103566685	0
-1.78837883767	15.6935663633	13.7849789178	0.251873992205	1
-90.2072512896	9.92285988139	13.4425418218	1.35344669529	2
-89.8568280167	-9.45886803353	-13.0405573359	1.35085509642	3
-133.254213766	-9.53819225787	-12.7169633462	1.64096228065	0
-94.5823700482	15.6935663633	13.7849789178	1.38539537034	1
-52.3601892095	9.92285988139	13.4425418218	1.03676261284	2
-208.682853009	-9.45886803353	-13.0405573359	2.04971461218	3
-30.3962366434	-9.53819225787	-12.7169633462	0.797243792113	0
-37.1364831281	15.6935663633	13.7849789178	0.877725807846	1
-91.8922254894	9.92285988139	13.4425418218	1.36583946384	2
-72.3702919234	-9.45886803353	-13.0405573359	1.21452820867	3
-18.7777001141	-9.53819225787	-12.7169633462	0.635001522422	0
-82.0555466708	15.6935663633	13.7849789178	1.29181417573	1
-79.4040062509	9.92285988139	13.4425418218	1.27112275419	2
-64.5110383299	-9.45886803353	-13.0405573359	1.14799551297	3
-1.98389875355	-9.53819225787	-12.7169633462	0.259520531494	0
-54.8242902618	15.6935663633	13.7849789178	1.06026352216	1
-108.281987728	9.92285988139	13.4425418218	1.48098368855	2
-3.26946814237	-9.45886803353	-13.0405573359	0.305061131649	3
-126.483293811	-9.53819225787	-12.7169633462	1.59916816108	0
-152.613024685	15.6935663633	13.7849789178	1.75497391003	1
-117.015224616	9.92285988139	13.4425418218	1.53882338932	2
-47.1186542404	-9.45886803353	-13.0405573359	0.984909140989	3
-87.7305474107	-9.53819225787	-12.7169633462	1.33502205203	0
0.00375893164832	15.6935663633	13.7849789178	0.16612571313	1
0.62029014004	9.61470660853	12.9198828528	1.53882338932	2
1.36055372128	-3.23685895813	4.63288980223	0.984909140989	3
-308.076217085	-9.53819225787	-12.7169633462	2.48780973406	0
-46.7866812383	15.6935663633	13.7849789178	0.981532758476	1
-252.320255856	9.61470660853	12.9198828528	2.25257143023	2
-3.64149939264	-3.23685895813	4.63288980223	0.317021953575	3
-106.669185309	-9.53819225787	-12.7169633462	1.47005327706	0
-200.419237823	15.6935663633	13.7849789178	2.00899419801	1
-114.421213291	9.61470660853	12.9198828528	1.52187292407	2
-74.1140642135	-3.23685895813	4.63288980223	1.22880194314	3
-106.669185309	3.12205136686	4.45154803245	1.47005327706	0
-200.419237823	15.6935663633	13.7849789178	0.48981083498	1
-114.421213291	9.61470660853	12.9198828528	1.87743323648	2
-74.1140642135	-3.23685895813	4.63288980223	1.16845831681	3
-63.0562242759	3.12205136686	4.45154803245	1.13525213795	0
0.043040964666	15.7149203108	13.7972252098	0.48981083498	1
-30.0072148334	9.61470660853	12.9198828528	0.79234918304	2
-20.4367812362	-3.23685895813	4.63288980223	0.660612258378	3
-31.4133434431	3.12205136686	4.45154803245	0.80990110511	0
-20.9070511418	15.7149203108	13.7972252098	0.667693008823	1
-8.95407118935	9.61470660853	12.9198828528	0.454702490627	2
-87.2066799448	-3.23685895813	4.63288980223	1.331092232	3
-180.234233994	3.12205136686	4.45154803245	1.90587450035	0
-45.6271629026	15.7149203108	13.7972252098	0.969647456166	1
-203.581889678	9.61470660853	12.9198828528	2.02467546159	2
-60.244436121	-3.23685895813	4.63288980223	1.1102079326	3
-73.9333556696	3.12205136686	4.45154803245	1.22733045452	0
-48.0445041745	15.7149203108	13.7972252098	0.99426506259	1
-46.4338893449	9.61470660853	12.9198828528	0.977931857593	2
-17.5441452433	-3.23685895813	4.63288980223	0.615268913615	3
-317.028676911	3.12205136686	4.45154803245	2.52353848186	0
-39.8358621402	15.7149203108	13.7972252098	0.907959346006	1
0.713573759649	-6.47269322865	-8.34873689681	0.977931857593	2
-31.165735594	-3.23685895813	4.63288980223	0.806838052571	3
-102.292323503	3.12205136686	4.45154803245	1.43997201405	0
-71.7428388645	15.7149203108	13.7972252098	1.20935094513	1
-1.86521966373	-6.47269322865	-8.34873689681	0.254906501428	2
-39.9876091693	-3.23685895813	4.63288980223	0.909629108253	3
-14.6564719288	3.12205136686	4.45154803245	0.566394182325	0
-208.404829328	15.7149203108	13.7972252098	2.04835776117	1
-116.878921696	-6.47269322865	-8.34873689681	1.5379373736	2
-197.426318496	-3.23685895813	4.63288980223	1.9940409477	3
-105.941610829	3.12205136686	4.45154803245	1.46509561046	0
-145.404374012	15.7149203108	13.7972252098	1.7134060848	1
0.0191690911511	-6.47269322865	-8.34873689681	0.165195488355	2
-1.44936922585	-3.23685895813	4.63288980223	0.23803427424	3
-102.237491883	3.12205136686	4.45154803245	1.43959118115	0
-92.9811167413	15.7149203108	13.7972252098	1.37378865406	1
-150.280172049	-6.47269322865	-8.34873689681	1.7416303776	2
-10.3479099083	-3.23685895813	4.63288980223	0.484387375313	3
-66.108000277	3.12205136686	4.45154803245	1.16182310906	0
1.13064912535	-12.4225878793	-8.77599800245	1.37378865406	1
-180.300032116	-6.47269322865	-8.34873689681	1.90621970756	2
-70.1650241563	-3.23685895813	4.63288980223	1.19623301005	3
-2.7886224956	3.12205136686	4.45154803245	0.288869141841	0
-0.286935259668	-12.4225878793	-8.77599800245	0.182788501797	1
-100.902978029	-6.47269322865	-8.34873689681	1.43029105142	2
-14.9702248209	-3.23685895813	4.63288980223	0.571906834732	3
-47.708141194	3.12205136686	4.45154803245	0.990876256187	0
-81.7282817574	-12.4225878793	-8.77599800245	1.28927831221	1
-123.167773817	-6.47269322865	-8.34873689681	1.57829921357	2
-122.031199974	-3.23685895813	4.63288980223	1.57108145259	3
-47.708141194	9.66433836516	13.2408693156	0.990876256187	0
-81.7282817574	-12.4225878793	-8.77599800245	2.06761426279	1
-123.167773817	-6.47269322865	-8.34873689681	1.64447678351	2
-122.031199974	-3.23685895813	4.63288980223	0.19119293452	3
-427.700416297	9.66433836516	13.2408693156	2.92945067498	0
-263.642589561	-12.4225878793	-8.77599800245	2.30228684625	1
-5.00259027471	-6.47269322865	-8.34873689681	0.357385977187	2
-8.54689321817	-3.23685895813	4.63288980223	0.445657711208	3
-17.9392535024	9.66433836516	13.2408693156	0.621657462951	0
-222.691701629	-12.4225878793	-8.77599800245	2.11695700565	1
-175.12946483	-6.47269322865	-8.34873689681	1.8788992064	2
[truncated: 3,009 more rows]
