# Supplementary material for: SPOTting Model Parameters Using a Ready-Made Python Package
Source: PLoS One. 2015 Dec 17;10(12):e0145180. doi: 10.1371/journal.pone.0145180 (PMC4682995; doi:10.1371/journal.pone.0145180)
Supplement: S2 File — Contains the objective function traces for the 5,000 iterations with MC, LHS, MLE, MCMC, SA, SCE-UA. DE-MCZ and ROPE. (ZIP) [file pone.0145180.s002.zip › GriewankLHS.csv]

like	par0	par1	simulation0	chain
-1.48810533954	33.8980757457	38.0550120697	1.48810533954	1
-1.02033663847	35.1375456477	-14.9503146418	1.02033663847	1
-2.585276875	28.5826105496	-43.9474605146	2.585276875	1
-1.00199181875	-10.7323126652	2.37507135952	1.00199181875	1
-1.53183492527	-39.4028605244	-8.43551216722	1.53183492527	1
-0.716947764981	27.4170074381	14.2453781476	0.716947764981	1
-1.630698784	9.65335608738	46.5550073109	1.630698784	1
-1.56772820948	26.0120712967	11.9631065845	1.56772820948	1
-0.779966670819	-31.6850824829	44.3772213488	0.779966670819	1
-1.99450114694	46.4388879588	-10.2769962019	1.99450114694	1
-0.353741249259	27.9746158236	-13.8554457336	0.353741249259	1
-1.53782972939	14.2926624623	-42.5263742695	1.53782972939	1
-0.919922585764	16.4057553784	-15.1673139605	0.919922585764	1
-0.815421032818	40.9949430564	-5.71810573757	0.815421032818	1
-1.26794028608	-45.1790718899	-18.4236297298	1.26794028608	1
-0.808224944372	16.0528897637	6.2590877642	0.808224944372	1
-0.588555985516	-2.66525761221	-40.5293636665	0.588555985516	1
-1.73410480809	-35.7215825868	8.96373553105	1.73410480809	1
-1.78317484815	-34.9606638047	-10.3831035698	1.78317484815	1
-1.29102205069	30.7298779006	15.5603075349	1.29102205069	1
-1.74946339103	-37.1838000852	33.1099747745	1.74946339103	1
-1.22288912527	7.88640518198	-29.0160368393	1.22288912527	1
-2.05750432679	3.26038845061	18.0528559998	2.05750432679	1
-2.39766350164	44.8819244001	-39.1294394099	2.39766350164	1
-1.11776582042	25.7916573748	-24.8018058917	1.11776582042	1
-1.67685353019	35.8018323301	49.7402221499	1.67685353019	1
-1.78510373187	-23.8304182237	-40.7432410888	1.78510373187	1
-0.116265592278	12.7087332672	-8.4438026892	0.116265592278	1
-2.43646028786	18.6120270004	-39.7244216221	2.43646028786	1
-1.68540475248	42.6355739607	-33.6572890981	1.68540475248	1
-1.27562308501	41.8973362495	23.5032441777	1.27562308501	1
-1.28452131577	1.68747148045	26.2480247658	1.28452131577	1
-0.48429095374	2.64966413397	5.76047188185	0.48429095374	1
-1.31402575882	10.8822442169	-27.4408358393	1.31402575882	1
-1.19736263095	11.3301691109	44.4365202005	1.19736263095	1
-0.534705389986	-41.1991453908	4.86238026419	0.534705389986	1
-1.29762191319	-31.935753022	-45.8172801512	1.29762191319	1
-1.48054620795	42.7336084492	6.60579998728	1.48054620795	1
-1.976839915	45.0923615253	-38.1034509165	1.976839915	1
-2.02951586386	-33.384369816	43.3554597963	2.02951586386	1
-1.66340615502	-35.2534175862	33.4561141179	1.66340615502	1
-0.833112389454	18.9642922187	-45.3917584416	0.833112389454	1
-1.43436399863	44.3139901733	33.8465846236	1.43436399863	1
-0.898218393444	2.46172036805	-11.3549432777	0.898218393444	1
-1.72467466811	30.9462981283	5.86679227305	1.72467466811	1
-1.35846838519	10.352967372	-33.4445768348	1.35846838519	1
-1.19786887134	10.1347495127	28.9483441858	1.19786887134	1
-0.468020834103	0.901983687722	0.761449594813	0.468020834103	1
-1.04921582527	-14.1874526381	6.34720701399	1.04921582527	1
-0.962593181191	-7.46450113397	35.0721461951	0.962593181191	1
-1.06198508501	-10.8006766069	23.6118962852	1.06198508501	1
-0.772459323985	31.5885421795	-10.3480883699	0.772459323985	1
-0.945487741131	-8.68677712274	49.4242381042	0.945487741131	1
-2.49403140351	-44.0747769226	-12.9836305841	2.49403140351	1
-0.850386394176	-8.11892548405	12.3735075991	0.850386394176	1
-0.506313171068	40.6070154356	-3.93098548539	0.506313171068	1
-1.76412866467	-45.9883021652	47.977312192	1.76412866467	1
-0.465311060324	-14.9906040687	14.1127422488	0.465311060324	1
-1.33290168451	-17.5540069807	-20.8051898847	1.33290168451	1
-1.99061452223	30.3907508426	31.0523874619	1.99061452223	1
-1.87807062777	-28.5065270913	-7.71839576645	1.87807062777	1
-1.55069766777	-49.401757439	2.08948111393	1.55069766777	1
-1.51290943402	-13.6358491244	-4.8527616734	1.51290943402	1
-1.44940029045	4.70732955902	42.1463559036	1.44940029045	1
-1.33687991056	29.6638515914	32.0627806115	1.33687991056	1
-1.23108176039	40.9608470596	23.9539197991	1.23108176039	1
-1.93179901334	28.0454027284	33.9947548367	1.93179901334	1
-1.36243421693	28.8895524362	-38.1318097334	1.36243421693	1
-2.31460036592	-43.9262480876	47.0504722589	2.31460036592	1
-1.00282277753	-24.9702643184	15.8621011358	1.00282277753	1
-0.942958985687	-7.70846603138	7.56465108794	0.942958985687	1
-1.72368708579	-5.64892098471	21.1905083446	1.72368708579	1
-1.89649967871	45.123592127	-29.4744945843	1.89649967871	1
-0.589061283951	12.9936012383	1.4834019649	0.589061283951	1
-1.99503590279	25.5076998209	-23.237696923	1.99503590279	1
-0.578365922077	27.5253824963	3.62868254	0.578365922077	1
-1.90803393636	25.6681763268	-3.68644459907	1.90803393636	1
-0.759089353878	-27.8020051995	39.4311114633	0.759089353878	1
-0.806382382014	21.3056327585	2.80227070342	0.806382382014	1
-0.843627466935	23.1483490904	-14.1227179744	0.843627466935	1
-2.48526594636	41.1131186291	45.8120593492	2.48526594636	1
-1.66931558247	36.2430472417	-32.1964389004	1.66931558247	1
-1.38547380181	-27.5262056135	33.1689119604	1.38547380181	1
-1.66215826545	32.8132959629	-42.7425436372	1.66215826545	1
-1.45074104437	-47.0197351288	41.4114112007	1.45074104437	1
-1.04051808813	-26.8557855724	3.98436889328	1.04051808813	1
-1.11317175449	-43.4121881504	34.5880220102	1.11317175449	1
-1.66325898092	41.5161532818	41.8313024485	1.66325898092	1
-1.25245183676	-30.0188128222	19.4281901838	1.25245183676	1
-1.46238851127	-45.3077778849	26.0440289197	1.46238851127	1
-1.65527050478	-36.3315156029	-22.223924469	1.65527050478	1
-1.63894212363	-33.3099648253	-47.6484428045	1.63894212363	1
-2.32742956861	-38.4729286084	31.1486567838	2.32742956861	1
-1.51330293185	-36.1973693908	-23.2832487379	1.51330293185	1
-1.79943772835	-44.6152335154	-24.1607281922	1.79943772835	1
-1.28658131354	-25.8618512524	6.45697963571	1.28658131354	1
-1.08999514437	17.9158255593	-6.66756529209	1.08999514437	1
-0.949907163116	20.1614978584	-7.6651477081	0.949907163116	1
-0.444634276179	5.76095860723	-10.0507038965	0.444634276179	1
-1.29950941384	4.88514816017	-22.5855029853	1.29950941384	1
-0.741766113484	-2.31271286733	40.2441703188	0.741766113484	1
-1.35745118851	-17.2993632855	34.5419258828	1.35745118851	1
-1.45790786966	-13.491989911	20.7447318456	1.45790786966	1
-2.42754433116	-47.4090402263	-25.5960070872	2.42754433116	1
-1.85877097717	-0.532608280467	-30.0459678673	1.85877097717	1
-0.665314873969	38.36993062	-17.6554798939	0.665314873969	1
-1.88058919442	14.9515581551	27.3677182856	1.88058919442	1
-1.65949808668	42.8701831487	-2.87697487301	1.65949808668	1
-0.654069325808	-28.6382302403	-21.1069949952	0.654069325808	1
-1.43330260872	8.77371958073	-7.41016690626	1.43330260872	1
-0.951934504853	25.8733775805	-25.1874371278	0.951934504853	1
-1.92337284482	-5.07128243127	-49.6376660974	1.92337284482	1
-2.51428081112	-47.2859101634	-0.359092752839	2.51428081112	1
-1.1494161922	-38.1391410664	-7.02227466147	1.1494161922	1
-1.34122497894	20.3199122714	-36.2007257334	1.34122497894	1
-1.44391075715	14.4043360045	-37.5521172782	1.44391075715	1
-1.37911700403	23.4968072325	-26.5477399249	1.37911700403	1
-2.02664972917	9.49193817443	-9.12669694751	2.02664972917	1
-1.38349135677	-16.9872544724	18.7319581077	1.38349135677	1
-1.26091684394	19.3368314067	28.8144890756	1.26091684394	1
-1.31837552887	-7.37499225059	33.2336239857	1.31837552887	1
-1.86446304941	44.7623976641	2.97553708731	1.86446304941	1
-1.66071220477	9.74582905417	33.8565094288	1.66071220477	1
-1.8071803426	43.7476895817	-29.0503514098	1.8071803426	1
-1.22693834856	-1.44806448926	34.1045461798	1.22693834856	1
-2.09092179246	21.9315372566	36.7945522431	2.09092179246	1
-0.9671844673	29.5416062665	-13.5042632867	0.9671844673	1
-0.637867016677	-21.2105227648	5.60860056404	0.637867016677	1
-1.00468502722	17.6614045602	16.085406891	1.00468502722	1
-1.61277115254	-38.7364308547	-15.0350617351	1.61277115254	1
-2.17903308226	-34.3028900698	25.6239720295	2.17903308226	1
-1.44364496572	-43.273198269	-43.2026737833	1.44364496572	1
-1.11812565591	30.9321948918	28.3522046951	1.11812565591	1
-1.34606337261	-10.5877779913	-19.1332331283	1.34606337261	1
-0.912968985463	-28.1255953701	-38.8000457886	0.912968985463	1
-1.67513898961	48.6915676191	-17.8106130766	1.67513898961	1
-1.68241650449	45.3882596963	12.3869406002	1.68241650449	1
-1.38124436641	-35.325941353	-38.3706242048	1.38124436641	1
-1.91535585029	6.86768525496	21.7298906675	1.91535585029	1
-1.89785745037	48.4360696557	-33.4929141905	1.89785745037	1
-1.07405585798	-20.6850285215	11.4666945493	1.07405585798	1
-0.92339184857	16.0111114839	-20.3590774744	0.92339184857	1
-0.732985432023	8.96226406754	48.5910502995	0.732985432023	1
-1.94330424902	-21.0542003247	45.8818541298	1.94330424902	1
-1.38623021195	2.99573963962	10.5867206843	1.38623021195	1
-1.22657380124	17.3844200885	24.4079286325	1.22657380124	1
-1.49937260039	20.8610043127	-8.17557065828	1.49937260039	1
-1.34556046201	36.5703272403	28.2348850859	1.34556046201	1
-0.508075343997	27.8094150974	5.41070899139	0.508075343997	1
-2.14588337777	31.8666310931	21.4654231125	2.14588337777	1
-1.84536656516	33.2422633045	35.5754009371	1.84536656516	1
-1.02011604058	26.1910838924	-35.9113636743	1.02011604058	1
-1.448744684	30.4496934227	6.13574105427	1.448744684	1
-1.51819411566	23.755940124	30.1397502416	1.51819411566	1
-2.37379303101	-31.0921959111	-41.0064962041	2.37379303101	1
-1.22494239653	44.8252326757	34.8213831608	1.22494239653	1
-1.23383873502	37.7636104901	19.6793377649	1.23383873502	1
-1.13852980568	-16.5925124075	49.6245921693	1.13852980568	1
-1.92228262733	-25.6680861965	23.2927794358	1.92228262733	1
-1.09217898972	11.0677149603	-3.55697911578	1.09217898972	1
-0.600100741015	-31.601508764	35.2375518099	0.600100741015	1
-0.742362081674	4.3966572289	13.065361991	0.742362081674	1
-0.870480499543	-7.04797647836	45.0653900516	0.870480499543	1
-1.51779902615	42.5285188063	-19.6180947321	1.51779902615	1
-1.16172685548	-38.8145137484	7.43784096149	1.16172685548	1
-2.31261866253	-28.3085396852	-26.1715445639	2.31261866253	1
-0.974661478077	40.079538243	-14.5259582404	0.974661478077	1
-1.59793280688	-45.3464658859	-2.80213705212	1.59793280688	1
-1.10109742484	33.17380302	4.0291006715	1.10109742484	1
-1.50113516221	39.4687240705	-32.1393470519	1.50113516221	1
-0.696774156881	46.7589533362	3.85105034672	0.696774156881	1
-1.18364271033	-17.625515656	2.662174754	1.18364271033	1
-1.26521841932	-23.9760648092	44.8802912913	1.26521841932	1
-1.30228258185	49.8865233515	10.5645856034	1.30228258185	1
-0.417829869049	-2.47207629258	22.8176651776	0.417829869049	1
-1.73668417656	28.3876522874	37.5016305598	1.73668417656	1
-1.51643706101	-39.993054132	-32.9862821839	1.51643706101	1
-1.53858011322	46.2206585558	-49.2141500475	1.53858011322	1
-2.10245857012	24.1518424853	-40.0333459926	2.10245857012	1
-1.02948587776	-40.813061904	-48.5679868608	1.02948587776	1
-1.37542280066	-18.0744370918	15.0719060519	1.37542280066	1
-1.66383488989	-28.2350357896	7.32674149189	1.66383488989	1
-2.18965968667	-41.570898531	46.2192582822	2.18965968667	1
-1.86979773544	-22.0220263463	-46.348736915	1.86979773544	1
-1.23067304172	-28.5395324549	-24.2594236932	1.23067304172	1
-0.840652395323	-33.4902809572	4.99689308393	0.840652395323	1
-0.849806643009	-8.29158857393	14.7706166095	0.849806643009	1
-2.6034865066	-28.1597517861	43.8951711726	2.6034865066	1
-1.34322985062	-7.53325744529	-12.7413380181	1.34322985062	1
-1.93216678003	22.8271940468	-46.0605992359	1.93216678003	1
-1.91103775384	-15.6471645893	-34.1607153338	1.91103775384	1
-1.12478808041	-23.3165543479	-23.5006347051	1.12478808041	1
-0.85641875695	2.84136490611	-38.5743024095	0.85641875695	1
-0.826570676966	-22.3238847814	48.354096205	0.826570676966	1
-2.09750733405	-11.5945007426	48.1157753419	2.09750733405	1
-2.63678980697	28.461893509	-44.0585620512	2.63678980697	1
-0.905961061165	-10.8667230753	-4.3743390802	0.905961061165	1
-1.80809632554	22.924886645	25.888814468	1.80809632554	1
-1.21698384603	-47.3312829343	-40.9446549201	1.21698384603	1
-1.03397569669	-18.1291738889	-24.8211116067	1.03397569669	1
-1.15855748878	21.0641528475	32.7880496481	1.15855748878	1
-1.16945864322	20.2274596945	19.7669188858	1.16945864322	1
-1.83311271683	-9.37755958583	-25.4367104878	1.83311271683	1
-1.88464504007	46.3951151873	1.53953374736	1.88464504007	1
-2.16039810663	40.4169374494	-9.79897987002	2.16039810663	1
-2.03139526074	43.025759767	-46.7072134847	2.03139526074	1
-2.12905639717	-38.7799596339	41.1054831043	2.12905639717	1
-0.187215320869	-12.8640997418	8.28602814758	0.187215320869	1
-0.376915073572	3.88990594593	-13.8936496904	0.376915073572	1
-0.741912791673	24.6176844149	-27.7967112617	0.741912791673	1
-1.48493779494	18.4478786006	2.85353374728	1.48493779494	1
-0.905498794862	-15.9028237939	11.383008279	0.905498794862	1
-1.48293291366	-11.6426824628	20.8416123763	1.48293291366	1
-1.35676398892	-11.0401346839	-37.1503150511	1.35676398892	1
-1.4424005366	1.14083676984	-13.7935905475	1.4424005366	1
-2.10373896207	-39.5240785894	-45.3606966857	2.10373896207	1
-0.850790228215	5.0596136969	26.8767704025	0.850790228215	1
-1.00898921551	-30.6900814417	28.0289092463	1.00898921551	1
-1.86409094252	-7.28686737516	39.2480254198	1.86409094252	1
-1.18690087838	-46.2512063555	-30.4699525092	1.18690087838	1
-0.493391851081	-3.00124340511	5.88654861661	0.493391851081	1
-1.70441560588	7.13685592645	-13.1015982067	1.70441560588	1
-1.50140536639	-43.6136425627	19.8822503252	1.50140536639	1
-1.30576790325	13.7803821041	33.4054381449	1.30576790325	1
-2.04865688435	-8.83030500129	-36.344520085	2.04865688435	1
-1.96808780184	-21.3251581018	-18.0308925725	1.96808780184	1
-0.32581940628	-12.1512150164	-26.2868764297	0.32581940628	1
-1.62059791042	33.6025640618	28.5461640669	1.62059791042	1
-1.35490403949	-30.4323904754	-20.0513301333	1.35490403949	1
-0.914438642317	-8.07073976742	-14.4227574493	0.914438642317	1
-1.3397634914	21.4196442144	-10.7745228777	1.3397634914	1
-1.30301491822	7.04789716204	-11.621846664	1.30301491822	1
-0.613637283014	-10.3463126936	-14.3116512097	0.613637283014	1
-2.18715323263	42.7472196138	-40.080182672	2.18715323263	1
-0.691856275225	21.1784655472	-30.6657963123	0.691856275225	1
-2.00432348727	-18.0910272297	-31.6478050439	2.00432348727	1
-1.7091895475	13.334969623	5.02707902022	1.7091895475	1
-2.42894448034	-12.2214948372	48.1240242049	2.42894448034	1
-1.56463176158	46.4940762537	-41.4638015541	1.56463176158	1
-1.90019152115	-41.0581545254	33.6079878912	1.90019152115	1
-2.00779019002	35.925143355	-44.149250415	2.00779019002	1
-1.39212029461	-48.4796727101	3.92667485514	1.39212029461	1
-0.485988946666	2.48435861563	31.4800118253	0.485988946666	1
-1.49358102056	-10.1235721789	37.5504336409	1.49358102056	1
-2.45234496619	47.4681154373	-25.6772649931	2.45234496619	1
-1.08167113335	-37.8449165391	-28.170899775	1.08167113335	1
-0.632821106322	-2.9519827858	49.0790213118	0.632821106322	1
-0.457710871804	24.4762501832	0.718115886353	0.457710871804	1
-1.19395975479	-27.5478619374	2.21574466341	1.19395975479	1
-1.89256275125	-40.1923242977	-25.0432718864	1.89256275125	1
-1.34057752596	-5.93555641845	-37.7282714072	1.34057752596	1
-1.91133693668	-25.2318452098	46.9384468519	1.91133693668	1
-1.09717419785	44.2880924068	16.2607544662	1.09717419785	1
-0.920016960613	-3.35462564794	47.6814472896	0.920016960613	1
-1.26557760835	41.341545298	-29.5113608733	1.26557760835	1
-1.01251328923	-7.74652484265	-2.1730467765	1.01251328923	1
-1.10492268309	41.8889552937	21.5832902788	1.10492268309	1
-1.03922569551	31.557047079	10.7628583764	1.03922569551	1
-1.24066042233	9.39909004628	1.91103336723	1.24066042233	1
-1.8544213416	3.34683255842	9.68120891345	1.8544213416	1
-1.12706678374	14.8523089434	-6.79472518623	1.12706678374	1
-1.08834423442	-33.2436901344	12.6835068871	1.08834423442	1
-1.56755192301	-15.993283449	16.2201572817	1.56755192301	1
-1.27727373744	-4.51831963248	17.8312640506	1.27727373744	1
-1.20919681249	-43.2328138139	25.2954038885	1.20919681249	1
-0.479991478234	-25.1790782135	35.367226278	0.479991478234	1
-1.30348232821	-0.285677549641	-20.2907449938	1.30348232821	1
-0.760955117916	-21.6715575803	23.6577575042	0.760955117916	1
-2.42177127315	36.9968614412	-39.3698299512	2.42177127315	1
-1.85645901238	34.5630606449	-42.362089826	1.85645901238	1
-0.957230020668	-1.69121160643	12.1434333317	0.957230020668	1
-1.91009904844	29.19947142	-42.7857756288	1.91009904844	1
-0.819431747651	-16.0093415116	-48.121108826	0.819431747651	1
-0.710438767279	37.080749099	26.7661976466	0.710438767279	1
-2.12416434168	-25.8432201989	-47.4252141357	2.12416434168	1
-0.746295009135	0.958259293701	-35.6809035927	0.746295009135	1
-0.236347746908	-25.4641171293	-8.85389011661	0.236347746908	1
-1.85505162671	-30.1682455638	-41.2289866614	1.85505162671	1
-1.23789420153	24.3884953245	-45.7572619707	1.23789420153	1
-0.647333902239	0.833653079012	-35.3362826709	0.647333902239	1
-1.15400489256	16.1734247303	-29.0735491864	1.15400489256	1
-0.455913031021	-0.97097265042	8.81238552223	0.455913031021	1
-1.47639064865	35.8934503093	-29.2444064822	1.47639064865	1
-2.26389449806	-28.3278627808	-45.8459242386	2.26389449806	1
-0.943863766186	-25.9619387165	-34.5757066333	0.943863766186	1
-0.619151701484	31.6762255461	27.445677261	0.619151701484	1
-1.34963134486	38.0141193845	-11.0445190887	1.34963134486	1
-1.4533150346	1.21742537989	21.8359265054	1.4533150346	1
-2.51080635958	-31.1668100023	-40.6816373794	2.51080635958	1
-1.9667732323	-3.29818877673	9.31624159957	1.9667732323	1
-0.922965731521	-24.6205660151	-7.06055124928	0.922965731521	1
-1.38075219706	-41.1128846315	32.85559334	1.38075219706	1
-1.49259233541	9.22888455194	-24.9001836093	1.49259233541	1
-0.595752022607	-34.8480037565	30.8769106209	0.595752022607	1
-2.12186999687	30.8510620316	-21.6041769897	2.12186999687	1
-0.957361413473	-38.0403714809	-34.5105702663	0.957361413473	1
-0.167867919576	-25.1092616171	-0.199828868937	0.167867919576	1
-0.91005712489	33.7180806898	30.4894913788	0.91005712489	1
-1.22927377085	5.50873500625	-24.2887877214	1.22927377085	1
-0.439177205546	11.7437112845	-17.5554622934	0.439177205546	1
-1.23294418565	49.774436815	-44.2721802512	1.23294418565	1
-1.15396704843	-26.1467482394	-43.9638064346	1.15396704843	1
-0.94689987381	-36.9614774521	27.5897628822	0.94689987381	1
-1.61079183306	30.2337000653	-23.4418983697	1.61079183306	1
-1.98746108601	9.19097338173	0.163021110084	1.98746108601	1
-2.33820548698	-37.7803026753	-47.2697412038	2.33820548698	1
-1.10287319732	-32.5331269431	27.5615369373	1.10287319732	1
-1.93479972908	-43.9314172299	-37.896766848	1.93479972908	1
-0.745496379169	-17.7530935041	1.06345769995	0.745496379169	1
-0.67015999313	-40.78752247	-31.2816064455	0.67015999313	1
-0.302749137699	28.5679303864	13.5345817507	0.302749137699	1
-1.63463413036	-5.24385000107	22.4032210753	1.63463413036	1
-2.76604477138	43.1894312439	-48.9595060843	2.76604477138	1
-0.993180386278	29.4603218987	5.7221932654	0.993180386278	1
-0.880536859503	-4.94669024885	-10.1049143571	0.880536859503	1
-2.05102630122	45.2500946345	-31.3639349958	2.05102630122	1
-2.09395236553	29.4502945109	-44.3897582894	2.09395236553	1
-1.57696757359	15.4706355839	-7.434099929	1.57696757359	1
-1.15340979821	24.7363349745	11.0609791336	1.15340979821	1
-1.36712827635	41.8587610324	11.3873657694	1.36712827635	1
-1.25184831479	-30.4779230986	43.4380107954	1.25184831479	1
-1.79848939194	13.9273569458	-48.0376755777	1.79848939194	1
-1.22113321399	-44.8245275994	-25.4662577533	1.22113321399	1
-1.68073693392	5.44499358822	-4.50002455794	1.68073693392	1
-2.20431795446	36.4106052986	-49.3174912674	2.20431795446	1
-1.58317919077	-43.7674337805	-37.4052841565	1.58317919077	1
-1.76545101124	7.14533261428	21.882583179	1.76545101124	1
-1.13045107036	49.819113336	-10.2454188395	1.13045107036	1
-2.24930553135	-34.9481770801	8.93990404343	2.24930553135	1
-1.90373284103	31.276751718	-46.8096721543	1.90373284103	1
-0.694430390372	1.9047529965	4.87752817279	0.694430390372	1
-2.09409663545	-21.9551181745	-45.9981982322	2.09409663545	1
-0.815715647075	19.921866135	18.7355243103	0.815715647075	1
-1.72609202606	-2.92428536664	-25.3064153695	1.72609202606	1
-0.915456834494	-31.1220727797	-36.6821545093	0.915456834494	1
-0.671525466575	-1.96682774562	-5.16825556452	0.671525466575	1
-1.67081544396	-18.9935626074	-38.0787916512	1.67081544396	1
-0.0603342303401	-0.185297865102	-9.18629856822	0.0603342303401	1
-0.8138823	24.3212542123	35.9689477898	0.8138823	1
-1.72560666862	-41.8657691412	-28.6539389892	1.72560666862	1
-0.426808678344	-25.5485681134	26.6926080943	0.426808678344	1
-1.13921676212	-13.3617890267	-6.49412605738	1.13921676212	1
-0.375883134199	-28.1811910298	5.27145591016	0.375883134199	1
-0.77767467609	40.2542104458	5.43863292076	0.77767467609	1
-0.116786127901	18.791560014	0.3284099464	0.116786127901	1
-1.73483630206	9.6395312644	-28.0948079902	1.73483630206	1
-1.21998570813	-19.4029513368	-24.4755850899	1.21998570813	1
-1.34777439474	4.73043512675	37.3058124923	1.34777439474	1
-2.21377404646	-6.1112364276	-31.4375070501	2.21377404646	1
-1.96639380156	46.0257851624	-8.32123867824	1.96639380156	1
-1.14171933598	-4.16158307449	38.4124462291	1.14171933598	1
-1.25173732707	-11.2755773903	-20.5938860524	1.25173732707	1
-0.526454833301	-5.43097334518	-26.6271019494	0.526454833301	1
-1.07722436935	7.81800336666	-15.4655916105	1.07722436935	1
-0.322663148524	5.7815550836	-26.3769603296	0.322663148524	1
-1.5438539947	-16.7433462871	-46.8594308232	1.5438539947	1
-1.07402232656	13.8795938354	-25.2131368757	1.07402232656	1
-1.96135405124	-42.393963219	44.4753781371	1.96135405124	1
-1.98693299908	-48.5561925303	-41.7992776471	1.98693299908	1
-2.03215319918	-45.8710112412	36.9824137423	2.03215319918	1
-1.33966069988	-30.2858079821	-33.9283198598	1.33966069988	1
-1.86370154109	-22.7655090597	-46.2505900888	1.86370154109	1
-0.927011982736	-37.0972506268	-19.0543195171	0.927011982736	1
-0.881035309366	-44.272187192	-10.0840169931	0.881035309366	1
-1.97356011011	-38.9030155387	-38.7019047024	1.97356011011	1
-0.861385350778	10.5602708594	31.3904461233	0.861385350778	1
-2.55385239207	-46.7515001432	17.9056752761	2.55385239207	1
-1.73407018835	35.7360652376	-28.0180469161	1.73407018835	1
-1.54850046476	39.01040726	3.21256058933	1.54850046476	1
-1.7466292813	-25.6323953562	-38.1212334407	1.7466292813	1
-1.41362992411	-46.4713011947	38.7300296738	1.41362992411	1
-2.03182312038	-6.74113078311	22.2332136105	2.03182312038	1
-1.15703790369	27.9154634399	20.204987174	1.15703790369	1
-2.16974571932	25.5406697034	30.3062337713	2.16974571932	1
-2.8716855878	-49.4739417465	-49.4285657625	2.8716855878	1
-1.09746637849	-8.00807321185	1.43609866936	1.09746637849	1
-1.88818069693	-21.5067839898	25.5110259064	1.88818069693	1
-0.872583075794	14.7392181294	-30.0124471053	0.872583075794	1
-1.572671885	-36.4436852401	-12.1216999867	1.572671885	1
-2.18987620279	19.1095756673	-30.4523323381	2.18987620279	1
-1.24738545289	-23.892915605	-20.0127327054	1.24738545289	1
-1.2537480792	26.6337431766	11.9836892858	1.2537480792	1
-1.69722452746	26.1537662248	-12.7919142513	1.69722452746	1
-0.654195042257	-12.6399615777	19.2849031139	0.654195042257	1
-1.07001571682	10.972049051	-14.6617911314	1.07001571682	1
-1.54556453282	2.35220096923	-42.3982840402	1.54556453282	1
-0.935317820929	-1.17037537416	19.398400993	0.935317820929	1
-1.52378011146	-35.9590015219	32.7392430262	1.52378011146	1
-1.73430092158	-28.9734542293	-37.4401888229	1.73430092158	1
-2.27833973961	3.74154686218	44.9512374969	2.27833973961	1
-1.84999087188	-5.94794781855	23.2413578592	1.84999087188	1
-1.53136683139	10.7503778236	42.5055136087	1.53136683139	1
-1.84810489817	-13.613192164	47.3610489555	1.84810489817	1
-2.09738956159	38.6742501955	31.9232172838	2.09738956159	1
-2.55163226735	18.8431815313	48.1794570201	2.55163226735	1
-2.05090677554	-2.57534740957	-43.281125471	2.05090677554	1
-0.26844086085	6.20394530234	18.6074282446	0.26844086085	1
-1.49833069982	-34.9190810257	-47.215274617	1.49833069982	1
-1.82521129601	40.1332238682	-33.5846901667	1.82521129601	1
-1.08995679092	-8.49973843364	-48.0608666036	1.08995679092	1
-1.44843992847	-8.94196672475	-1.50840104561	1.44843992847	1
-0.673737498532	-28.6286631972	-14.5986523059	0.673737498532	1
-1.41554382082	-8.42208617279	10.0250564678	1.41554382082	1
-0.872078325796	25.7406885601	36.5344573016	0.872078325796	1
-1.80915104817	-49.2512036866	24.2876442001	1.80915104817	1
-1.01584911575	-3.53932626185	24.2294987808	1.01584911575	1
-1.23032253355	29.5785003907	-30.2486498296	1.23032253355	1
-1.68076996439	-20.5226328969	-45.9718607642	1.68076996439	1
-1.59810831312	-30.4977103168	33.1075864499	1.59810831312	1
-1.47435140653	7.48955555095	-21.8035768053	1.47435140653	1
-2.19952476206	-22.4465335726	26.7900828048	2.19952476206	1
-1.41661766847	-41.3357198158	-2.24040235409	1.41661766847	1
-1.39335999117	23.8707272652	-45.1997909956	1.39335999117	1
-0.696907103242	11.604034805	-25.9696972911	0.696907103242	1
-1.85865122515	41.8532630224	-47.0054879361	1.85865122515	1
-0.759319488463	2.61821324211	-29.6754708846	0.759319488463	1
-0.960973215407	-20.8642617947	-30.4077436115	0.960973215407	1
-1.99891822191	31.4278481283	-20.9788427716	1.99891822191	1
-1.15088437612	-14.3286621863	-19.9959672489	1.15088437612	1
-1.22625759796	1.63238209723	32.4094565799	1.22625759796	1
-0.193613659934	3.63156489405	12.9544481183	0.193613659934	1
-0.871147693525	12.3178804218	24.9147186162	0.871147693525	1
-1.48909147293	-2.09474577676	0.314673553188	1.48909147293	1
-0.948696749159	8.48393557974	20.4157423788	0.948696749159	1
-2.01660389703	22.6036728661	-17.5906343814	2.01660389703	1
-0.72631384271	-28.3347814176	11.8649407622	0.72631384271	1
-1.76993290452	-43.1177665063	29.0835982227	1.76993290452	1
-1.36287401543	16.9670706927	8.22690244842	1.36287401543	1
-1.86541977025	29.6077478883	43.3980944467	1.86541977025	1
-1.09627834243	-25.0525421951	37.1711521738	1.09627834243	1
-1.86284286945	-9.00572464241	-27.7592348558	1.86284286945	1
-0.461665592688	-16.3169733416	-22.8625639108	0.461665592688	1
-1.93877363519	-0.895205942627	39.2965664864	1.93877363519	1
-2.3312349311	-33.8827690374	-35.0658234288	2.3312349311	1
-1.31132465697	44.268920821	-28.3044568412	1.31132465697	1
-0.89583353391	-22.6633499	-2.65157505689	0.89583353391	1
-2.17736068121	21.4032098638	-34.9402476723	2.17736068121	1
-1.91887353044	-3.68756902953	-25.9407337641	1.91887353044	1
-1.32132037722	8.20926504915	-41.6675883732	1.32132037722	1
-0.745938727844	-29.21319033	-22.1465730202	0.745938727844	1
-1.47094674295	10.020167453	-42.208179132	1.47094674295	1
-2.38051049519	46.5274702894	-9.09109377383	2.38051049519	1
-1.57664537493	21.0334727262	0.887236173287	1.57664537493	1
-0.734776977687	-16.9223240079	4.71750053435	0.734776977687	1
-2.32192762172	-9.58511772597	35.4460820971	2.32192762172	1
-1.33793910732	7.19624940034	46.160038509	1.33793910732	1
-0.626057242377	3.96980680914	-31.6367494113	0.626057242377	1
-1.50003643058	-39.3862384096	0.366896404643	1.50003643058	1
-1.74811123515	-10.0537249573	9.62849691312	1.74811123515	1
-1.0915915545	28.6196182779	49.8280858109	1.0915915545	1
-0.155560444261	-9.51635775606	13.9009086528	0.155560444261	1
-2.17520366796	32.2456172817	31.0371232109	2.17520366796	1
-1.27518310961	11.8244839773	-33.3956847317	1.27518310961	1
-2.22448484074	-12.3899792285	39.1149895711	2.22448484074	1
-1.70437332755	47.3442023629	10.9415048827	1.70437332755	1
-1.2598059967	16.6577330683	41.6002278035	1.2598059967	1
-1.36101787396	-45.7613220246	13.2845256246	1.36101787396	1
-1.63603853641	-45.5883537235	18.2041356386	1.63603853641	1
-1.54368044489	-19.9837425644	12.8860666938	1.54368044489	1
-1.50285805756	-0.170682848891	5.92160598877	1.50285805756	1
-2.16733430962	34.4247691874	-25.5604636596	2.16733430962	1
-2.00014753078	46.7938223079	-24.8888485968	2.00014753078	1
-1.89496901416	22.4304884098	9.73837389639	1.89496901416	1
-2.11075728032	22.2464907172	8.85938055979	2.11075728032	1
-0.619674595573	-16.1305058102	39.3941329889	0.619674595573	1
-1.46597852948	-26.1675864717	-3.08369171601	1.46597852948	1
-1.56811175444	-31.3729271151	46.3436967009	1.56811175444	1
-1.67765806405	-29.8944463325	40.3105662716	1.67765806405	1
-1.68205474482	-47.5603989312	10.9720770909	1.68205474482	1
-1.7352329258	-27.3359867592	-42.4430902906	1.7352329258	1
-1.89028302805	-27.8964773349	46.4098334027	1.89028302805	1
-0.810114900735	28.9806002418	-3.00900883905	0.810114900735	1
-0.900035787282	-19.8976143916	7.28519931761	0.900035787282	1
-1.29725969387	-32.6471665537	-28.1354791141	1.29725969387	1
-1.58312899054	-48.5421552023	-11.4730040158	1.58312899054	1
-1.93421335448	30.6087069673	-12.8896179221	1.93421335448	1
-1.70017092842	35.7373960221	-9.36986014028	1.70017092842	1
-1.38657065162	27.1826831109	-47.9877731789	1.38657065162	1
-1.04585804868	-33.6097287311	-31.907050496	1.04585804868	1
-1.17413552104	39.7864464548	5.97749302009	1.17413552104	1
-1.35060253277	-39.0468530551	-27.0365123967	1.35060253277	1
-2.68434166077	49.913076649	22.2858444347	2.68434166077	1
-2.15601930323	-15.3418958357	-36.4043675161	2.15601930323	1
-0.646737228343	27.3317199626	-13.4562145773	0.646737228343	1
-1.60027355101	17.5633722212	31.2771077376	1.60027355101	1
-2.02989003409	49.2031615307	37.952574778	2.02989003409	1
-2.43132416052	-25.2894691142	40.7222692391	2.43132416052	1
-2.74067028051	47.1580476792	-36.312665395	2.74067028051	1
-2.30475511614	11.7621162085	49.2961655574	2.30475511614	1
-0.740849154489	-10.5683468252	22.3621614502	0.740849154489	1
-0.744963804959	33.8661138472	22.932208354	0.744963804959	1
-1.49471189344	-19.0200783775	11.6520149093	1.49471189344	1
-2.43916049465	-37.4580022334	-22.0775605234	2.43916049465	1
-1.46488576283	-23.7221068515	-32.8253143784	1.46488576283	1
-0.239651998617	-5.78596029636	-18.1295996728	0.239651998617	1
-1.55770146288	42.409647841	-20.8960656564	1.55770146288	1
-1.19033072201	-38.5071691785	-10.6729231184	1.19033072201	1
-0.997796519875	10.2321645429	-41.1978321776	0.997796519875	1
-1.50135664397	14.4419679753	-26.1194213815	1.50135664397	1
-1.8418697736	-9.60483673487	0.831470454701	1.8418697736	1
-1.55820070582	-48.5781855584	14.4132700389	1.55820070582	1
-1.66533697327	-41.2588822898	19.7722817904	1.66533697327	1
-1.90306944715	-36.8874431917	14.36591908	1.90306944715	1
-2.02129888166	21.4860569486	-27.5221653738	2.02129888166	1
-1.72226940393	-47.4734599832	-10.9123121488	1.72226940393	1
-1.39193208888	-42.3089591346	-13.5288942057	1.39193208888	1
-1.52586851586	45.9100906342	-20.4261382746	1.52586851586	1
-0.614681150718	25.0445682289	-34.7513071278	0.614681150718	1
-2.55375494412	-12.2911259038	48.4931757695	2.55375494412	1
-1.41472970361	-26.7465938235	-32.3888737713	1.41472970361	1
-1.43601269433	29.8764971307	-28.9979675358	1.43601269433	1
-1.90891326292	-27.6179277947	8.2020813846	1.90891326292	1
-2.11804545151	-45.6740067481	45.7156591266	2.11804545151	1
-1.4373756849	-3.37448957796	-37.6478211938	1.4373756849	1
-1.43151887634	-39.5373912963	20.3312638874	1.43151887634	1
-0.784505516648	-2.32652851969	-40.5692214653	0.784505516648	1
-0.609412754107	-28.8951848798	-21.5116601142	0.609412754107	1
-1.81590093808	6.98910435724	13.2488924469	1.81590093808	1
-1.13967143485	29.7103541375	3.16998739344	1.13967143485	1
-0.399975186837	-9.39813644944	21.1591711412	0.399975186837	1
-1.54776761856	16.5758863011	-16.5240571055	1.54776761856	1
-1.72095809784	-41.4228576286	-33.3453547254	1.72095809784	1
-0.715556853961	-8.32190328744	5.59446549229	0.715556853961	1
-1.59280205344	-8.78836569978	19.0831187533	1.59280205344	1
-0.341135605466	-2.44875174623	5.18069941519	0.341135605466	1
-2.35999090849	-18.8138546948	39.3036873346	2.35999090849	1
-1.79772390428	44.9564382618	-5.91579459571	1.79772390428	1
-2.4186193514	47.645014034	18.462126261	2.4186193514	1
-1.04112513149	-47.7651222733	12.2177369132	1.04112513149	1
-1.12782684099	-18.4554083675	-42.869690624	1.12782684099	1
-0.874017027232	19.9991122308	16.6930110941	0.874017027232	1
-1.39850913751	39.426146849	15.1141884028	1.39850913751	1
-1.58284294038	48.5090731454	20.9455508265	1.58284294038	1
-2.48028320969	42.9066723367	49.6583383611	2.48028320969	1
-0.971112305067	34.1145349067	-2.73631359492	0.971112305067	1
-1.59427588006	-45.6512587346	-1.0330920206	1.59427588006	1
-1.60053816576	-45.3837741724	-19.8820190861	1.60053816576	1
-2.35387561004	21.7821308601	-36.0747408355	2.35387561004	1
-1.80031431016	-43.6998563977	-2.70351450197	1.80031431016	1
-1.43817954083	-29.6596817928	-39.4334401642	1.43817954083	1
-1.27604048392	46.4969113299	-11.6407634205	1.27604048392	1
-1.27162503877	14.5464579084	-41.4204634057	1.27162503877	1
-2.41361726088	19.2361519514	-39.8786469238	2.41361726088	1
-1.13167254367	8.53380042902	-24.3574068977	1.13167254367	1
-2.87774765394	-38.106986075	-48.858426629	2.87774765394	1
-1.78052953596	42.7017761038	-21.1766807603	1.78052953596	1
-0.563885849657	3.9476893753	30.8044545221	0.563885849657	1
-1.65700942861	-32.8853855393	38.0996618594	1.65700942861	1
-1.992533343	25.0716081099	32.4586071354	1.992533343	1
-0.665390103397	-12.8974913891	43.8078927032	0.665390103397	1
-2.73029085686	40.5727308234	-43.7063701283	2.73029085686	1
-1.97120243094	9.57177819573	8.39678675667	1.97120243094	1
-0.684727411966	-16.5981461207	-31.2041127241	0.684727411966	1
-1.12523880539	-10.7654234358	15.7625976578	1.12523880539	1
-1.39571373118	44.9069759728	-34.3606057425	1.39571373118	1
-1.33781356667	26.7080068177	-25.0973394558	1.33781356667	1
-1.37191113063	23.5625385156	30.5006076384	1.37191113063	1
-0.269371101156	5.57443763288	-8.94900613504	0.269371101156	1
-0.791399854132	2.56512931083	23.8228695862	0.791399854132	1
-2.4047872507	15.530728566	45.222879147	2.4047872507	1
-1.76181487991	-5.6103028572	-38.4895210428	1.76181487991	1
-0.734552955736	11.9685795526	10.5283359331	0.734552955736	1
-1.11206369763	36.4428722262	-18.0867760122	1.11206369763	1
-2.42416278546	47.2550966546	-25.5499553149	2.42416278546	1
-0.988785853259	-6.42373009532	42.9267437469	0.988785853259	1
-0.888466981414	-2.04587136077	-15.0150800001	0.888466981414	1
-1.99170834348	4.01675885143	-43.5239290101	1.99170834348	1
-0.819325646523	15.0008529812	11.6220630471	0.819325646523	1
-1.90258109835	-34.6299030964	10.2354955422	1.90258109835	1
-0.784583973695	-24.4036849723	16.4231622126	0.784583973695	1
-1.16608638726	-14.2641522486	30.6041417719	1.16608638726	1
-2.02451977916	48.5734143846	36.2505360765	2.02451977916	1
-1.03271495068	-14.7646622275	20.2958050127	1.03271495068	1
-2.05698647322	41.5083242056	33.9510377717	2.05698647322	1
-1.38193128721	17.0196221685	-17.1993733102	1.38193128721	1
-0.980610135592	8.28624052607	29.8208009695	0.980610135592	1
-1.52752349852	26.279853273	33.0376677716	1.52752349852	1
-1.24066286823	17.6019317464	33.8884218821	1.24066286823	1
-1.1733442224	38.0879237349	24.9766347516	1.1733442224	1
-1.28507082355	-13.224869082	46.1186039311	1.28507082355	1
-1.35234575109	24.0332852596	-43.0522787569	1.35234575109	1
-1.04352973832	28.2119534278	-49.8328869042	1.04352973832	1
-1.64002954596	27.1722712709	9.28477906008	1.64002954596	1
-1.27462428806	-45.2880348664	-9.10415047854	1.27462428806	1
-1.37591139461	40.7079307072	-6.59403720021	1.37591139461	1
-1.7736785687	-29.4071550906	42.559977118	1.7736785687	1
-1.22495979652	-17.1744298303	31.5824611746	1.22495979652	1
-1.69557350322	-10.335772299	36.968159193	1.69557350322	1
-1.73361427295	-42.5225140365	-33.2569079646	1.73361427295	1
-2.36888988363	31.003955032	-31.4965914258	2.36888988363	1
-1.55047589813	0.69314872838	-32.7917250898	1.55047589813	1
-1.96653967931	42.101854311	-36.8479344153	1.96653967931	1
-1.72771238229	-35.8542494364	-49.8051183173	1.72771238229	1
-1.90560284805	21.1491022859	-27.2509112544	1.90560284805	1
-0.733531146996	24.7074251729	19.1511365673	0.733531146996	1
-1.96526601594	-32.231996706	-29.9790568054	1.96526601594	1
-2.23064290583	47.4401749804	1.11983626177	2.23064290583	1
-0.620643594227	-41.353341229	-13.0082488403	0.620643594227	1
-1.39992015946	-34.6812188329	-2.08135228912	1.39992015946	1
-2.02184541231	12.8894507246	-13.5719677937	2.02184541231	1
-2.06444075448	-49.0656953709	21.7622407578	2.06444075448	1
-1.4548060818	-47.6891484963	29.4475213847	1.4548060818	1
-1.23032538056	26.5210506027	-15.5996091733	1.23032538056	1
-1.04077087131	-24.7978705675	-37.0516350992	1.04077087131	1
-0.889420260711	-31.2953133248	28.0448029761	0.889420260711	1
-0.925002002926	10.8274480528	-12.5695906738	0.925002002926	1
-1.06502772036	-7.88355054687	-8.93098826519	1.06502772036	1
-2.11753484492	34.2352066839	-42.7695909039	2.11753484492	1
-1.41253758679	23.6294654553	36.3362838435	1.41253758679	1
-1.54730604106	7.21230066927	29.6607480915	1.54730604106	1
-0.566963969947	31.4603991907	35.3974450235	0.566963969947	1
-1.3001204423	-17.2346990194	27.2376967111	1.3001204423	1
-0.86606251326	-12.4475775838	-45.5605622444	0.86606251326	1
-1.27488449462	29.7632838547	-15.4427642291	1.27488449462	1
-2.16296103699	34.2429693937	-36.9305006292	2.16296103699	1
-1.89963614152	-42.1271945839	-26.954346685	1.89963614152	1
-1.53985540624	16.6760223641	-46.8462529659	1.53985540624	1
-1.11762492533	-20.3762129341	-6.56657584551	1.11762492533	1
-1.59101182352	32.1136282116	-33.2156475497	1.59101182352	1
-1.17121642454	32.3097287716	43.8231981062	1.17121642454	1
-1.71495223457	40.7280270879	7.07978064473	1.71495223457	1
-1.04098504923	-1.37268110032	-25.3662665997	1.04098504923	1
-2.33473258412	-9.46238024438	35.4674194482	2.33473258412	1
-1.81204436687	-26.251524622	30.5675594688	1.81204436687	1
-1.17967165012	-35.2938153375	48.5410577065	1.17967165012	1
-1.09667562997	5.13883092354	44.6537217556	1.09667562997	1
-0.80383065494	31.1648031946	43.9920705476	0.80383065494	1
-2.24999938436	22.1740629813	-26.3111405946	2.24999938436	1
-1.89292599367	15.6589035613	-8.01546768583	1.89292599367	1
-1.57015018945	-35.5000900788	-38.0217796979	1.57015018945	1
-1.81111115384	10.0503474184	-27.7162087621	1.81111115384	1
-0.373948396808	-21.9840413278	-3.42039722085	0.373948396808	1
-0.792574277582	-30.3864286568	9.54046958429	0.792574277582	1
-1.1210154916	10.266321716	15.6215578057	1.1210154916	1
-1.30227589513	-11.3611932118	29.1098251292	1.30227589513	1
-0.6914967467	7.0646347372	-25.4954103046	0.6914967467	1
-1.70477553953	39.4493531779	-27.8105347486	1.70477553953	1
-1.67786770813	-27.6412809159	-46.7549994593	1.67786770813	1
-0.747733858149	-28.210551359	-29.9295869735	0.747733858149	1
-0.523283670179	-6.0911692343	34.6344098457	0.523283670179	1
-0.638079627863	-31.1442186068	18.8568176563	0.638079627863	1
-1.41579385176	-23.7476479892	-23.2183798169	1.41579385176	1
-1.82378431671	-22.9310630442	42.7860196724	1.82378431671	1
-1.60922810259	-23.632439098	39.9590764091	1.60922810259	1
-2.02457957631	-24.8223625294	21.2930869374	2.02457957631	1
-1.32790188023	20.4202598756	-29.9061044331	1.32790188023	1
-0.0887094682479	-12.7197599383	9.13774626597	0.0887094682479	1
-1.99449439355	42.3281688416	46.5795031726	1.99449439355	1
-1.38728681134	-1.3879320335	30.345869504	1.38728681134	1
-2.61806694031	34.5881821447	43.6270541285	2.61806694031	1
-1.98054712433	22.0322734511	27.8482524358	1.98054712433	1
-1.32890134362	38.2627559205	-45.631418548	1.32890134362	1
-1.44216130426	49.4243153437	36.5565393917	1.44216130426	1
-0.811959366746	-25.8745390206	16.4137361827	0.811959366746	1
-1.29902896022	23.4163740364	16.5412581297	1.29902896022	1
-0.927278201443	23.179883805	-14.46222931	0.927278201443	1
-1.92270173984	-41.8907948448	-46.8337331311	1.92270173984	1
-2.19793677227	12.2086136051	30.8551809985	2.19793677227	1
-2.15366177244	-23.0049470788	-44.6268646789	2.15366177244	1
-1.30146159855	-7.50454484299	12.2636065984	1.30146159855	1
-1.4341823712	21.5938539498	-7.14084613739	1.4341823712	1
-0.999069096059	1.72690581766	-6.55135446099	0.999069096059	1
-1.41259314568	35.9084252453	7.17706536388	1.41259314568	1
-0.515585686167	-6.22022585373	-19.106616083	0.515585686167	1
-2.11715029976	-46.5051262358	-16.503218587	2.11715029976	1
-1.87222785748	45.0569009169	14.5400414771	1.87222785748	1
-1.93037377407	-25.6785184812	5.11868578345	1.93037377407	1
-1.3743324462	-22.3602774941	-24.5850847224	1.3743324462	1
-0.307081097349	15.6263250138	-31.0013095339	0.307081097349	1
-1.24364793337	39.8632115408	39.6988361911	1.24364793337	1
-1.16606071082	-7.30124330934	43.1066961717	1.16606071082	1
-2.02830734371	-19.0097961238	12.7211771447	2.02830734371	1
-1.57635237126	-5.88275705597	29.431987854	1.57635237126	1
-0.982092506184	-40.3639738318	40.4798007956	0.982092506184	1
-1.34555995758	4.35825405119	-16.813084321	1.34555995758	1
-2.07876622816	15.789447778	8.89709932375	2.07876622816	1
-2.13863231877	48.0893292669	34.0238109213	2.13863231877	1
-0.842510989317	28.4826542205	49.1189104721	0.842510989317	1
-1.65211377044	19.486770157	-12.1035237327	1.65211377044	1
-2.42228610068	6.4089783735	49.7848295561	2.42228610068	1
-1.223877745	37.6169453354	-15.8249585783	1.223877745	1
-1.709398549	30.0018925059	-46.1971221431	1.709398549	1
-0.650064029752	-13.5469041071	-1.10149918314	0.650064029752	1
-1.67207128594	-3.26665190153	46.464936321	1.67207128594	1
-1.42990776235	-46.5961011891	-47.9524628393	1.42990776235	1
-1.10903003811	0.535732166281	-33.6088209808	1.10903003811	1
-0.776003111375	-15.3786429779	48.2849692858	0.776003111375	1
-0.598968291875	17.8905654497	-18.0583413648	0.598968291875	1
-0.297685041668	12.3632800386	16.9328602508	0.297685041668	1
-1.37440482758	13.7252026623	-14.4799525691	1.37440482758	1
-1.39426872918	32.4168189326	2.56532910333	1.39426872918	1
-0.306549157006	-15.7648888621	30.9987783861	0.306549157006	1
-1.31614357712	13.2622557825	6.17036185585	1.31614357712	1
-1.93567161056	41.6514615624	37.4513579396	1.93567161056	1
-1.26853790267	-44.3394405557	45.3686097344	1.26853790267	1
-1.67715918232	-43.1481509933	15.2234757529	1.67715918232	1
-2.28454008214	-44.466633986	-5.12628076542	2.28454008214	1
-1.66641457982	-36.2996680933	-44.7983986492	1.66641457982	1
-1.07303220423	-19.3198629736	24.7119892868	1.07303220423	1
-0.70853501667	-12.6319189199	43.5352147826	0.70853501667	1
-0.559240788556	30.8340461797	18.3657245613	0.559240788556	1
-1.08187970638	38.5935318272	35.1259743186	1.08187970638	1
-1.88776576913	15.5179354751	25.4882388678	1.88776576913	1
-1.94978558179	37.9320520297	20.7270456606	1.94978558179	1
-1.71344755415	-11.2837335037	47.2817717827	1.71344755415	1
-1.49441277386	-12.8224004661	-46.5218005798	1.49441277386	1
-1.62091207797	-48.3299986687	15.4596797506	1.62091207797	1
-1.62152423038	24.0096628004	-13.3721678491	1.62152423038	1
-1.01526032335	4.08402302619	48.927052832	1.01526032335	1
-1.23010308985	-14.5718911698	48.9092916009	1.23010308985	1
-1.56133022514	42.6055288723	-3.03773777316	1.56133022514	1
-1.18067477767	3.99249046099	-10.7879108708	1.18067477767	1
-0.199011036148	22.0873116103	-3.91478427064	0.199011036148	1
-0.925325242416	22.6256281429	48.6331758537	0.925325242416	1
-1.44283847131	-17.0500005782	48.4468113908	1.44283847131	1
-1.8456049138	-26.4254533445	-40.3955904815	1.8456049138	1
-1.39902381158	14.1787327433	39.1754739396	1.39902381158	1
-1.39856141597	25.9858428661	-28.9230651008	1.39856141597	1
-1.58553436177	37.8670613937	-11.3882337652	1.58553436177	1
-1.86815159726	-26.91096169	-45.1948999389	1.86815159726	1
-0.228910806887	18.8909404001	17.2612023539	0.228910806887	1
-1.15119742738	-32.8138472076	-7.92317341463	1.15119742738	1
-1.75710946297	16.2635790662	-18.879582753	1.75710946297	1
-1.61579897763	21.5046567492	42.2922734589	1.61579897763	1
-0.481972317081	-27.9668943654	-22.8957605689	0.481972317081	1
-1.71629537278	39.0773735002	-37.6215444656	1.71629537278	1
-1.13388377719	-0.91481290977	6.37595490455	1.13388377719	1
-1.92668242039	-15.1998782798	-9.23205998434	1.92668242039	1
-0.622734651013	11.5328805851	-17.3157892836	0.622734651013	1
-1.45917103508	38.5246945253	-33.7371970038	1.45917103508	1
-1.20647588561	-38.721583365	-7.16642637054	1.20647588561	1
-1.34367266303	-13.8134449557	45.5528931254	1.34367266303	1
-0.935127893424	-17.130263525	-4.7733533237	0.935127893424	1
-1.04307784885	13.8023432224	-25.1695028877	1.04307784885	1
-0.493216264576	-34.0822883275	5.06844046902	0.493216264576	1
-0.915117486514	30.5953701445	10.3551983134	0.915117486514	1
-0.966973942261	31.3141872071	-1.81943536368	0.966973942261	1
-1.81059744105	22.0523771667	1.14456056739	1.81059744105	1
-0.513382869843	-7.2061013014	-17.3329394104	0.513382869843	1
-1.61851447635	42.8094594865	24.3935528243	1.61851447635	1
-1.29729402169	-21.7476890743	28.9225713657	1.29729402169	1
-2.00773544602	-47.0786136164	-28.5206109814	2.00773544602	1
-0.585101144601	8.91090263855	30.0981019921	0.585101144601	1
-1.30620287497	5.98293724257	-37.6790697671	1.30620287497	1
-0.913202288226	-35.1106661924	-5.96487487538	0.913202288226	1
-1.57566888923	-32.3869334479	-5.85745566143	1.57566888923	1
-1.63057012653	-25.417700325	-2.93999654966	1.63057012653	1
-1.49655447739	0.930413006395	20.9869599184	1.49655447739	1
-0.719893753121	-5.68134740074	-44.8339993282	0.719893753121	1
-1.18151769833	25.2338144039	-37.2933380147	1.18151769833	1
-2.2957845049	-27.409559014	-44.9666041119	2.2957845049	1
-1.94936031714	24.572916391	4.95562001806	1.94936031714	1
-1.73303116128	36.1751434595	38.7597754997	1.73303116128	1
-2.08531376701	-15.2336671227	-34.6736492829	2.08531376701	1
-2.51259428269	46.9866546582	0.348762633874	2.51259428269	1
-2.30766305261	3.71681702231	44.8552784736	2.30766305261	1
-1.79504566264	-16.8532933449	-35.4023846697	1.79504566264	1
-1.03101973141	9.60056241499	-11.1403176755	1.03101973141	1
-1.98298017565	-2.84933159192	-45.9533637443	1.98298017565	1
-0.901445337786	0.719776481153	43.4243025418	0.901445337786	1
-1.30494931882	-21.6396223658	6.93081965688	1.30494931882	1
-2.055636354	-35.6327771035	34.9405675505	2.055636354	1
-0.131340202907	-18.877446714	9.17488815814	0.131340202907	1
-2.50188839857	37.7300186699	47.5279786966	2.50188839857	1
-1.35957883728	16.0910578407	33.3472966139	1.35957883728	1
-0.706997441114	-43.7497738994	-9.75422928774	0.706997441114	1
-0.306355930486	16.3371542046	-13.4488076852	0.306355930486	1
-1.36344468916	-31.2753947304	-28.7531993242	1.36344468916	1
-0.934210664677	-10.6240267504	-31.570340374	0.934210664677	1
-1.24080509546	-7.55931645698	43.6777728083	1.24080509546	1
-2.01091835465	-21.4150035047	25.9237134046	2.01091835465	1
-0.651426705489	-28.8855182818	21.3513538232	0.651426705489	1
-2.12855773134	-48.6860910724	-46.1811561983	2.12855773134	1
-1.5846392517	41.1392197111	19.9003933448	1.5846392517	1
-1.16604522835	-6.72074893182	-42.6860746919	1.16604522835	1
-1.52728092356	-26.9635127549	-33.6670026176	1.52728092356	1
-1.01584339108	-40.5717349187	-39.0918627457	1.01584339108	1
-1.22495805896	18.4104130035	-2.43906804336	1.22495805896	1
-1.28673223707	-23.4085093463	-0.28587668178	1.28673223707	1
-0.656021968478	-38.1675003173	-26.8003970728	0.656021968478	1
-2.32297471271	49.8364180896	-5.43485904728	2.32297471271	1
-2.26886595327	-33.9133116413	-34.7573670775	2.26886595327	1
-1.1198202051	-1.39793045902	-11.831885453	1.1198202051	1
-0.368903562235	6.04741338943	1.20425311505	0.368903562235	1
-1.54255818938	-5.36132921732	-29.6555342866	1.54255818938	1
-2.28963120401	25.1758685764	31.8026795522	2.28963120401	1
-1.34380275414	-23.8037399638	-12.1826969968	1.34380275414	1
-1.7820798642	13.1249845256	14.2101279092	1.7820798642	1
-2.22163709838	-31.2010830273	-4.32443645176	2.22163709838	1
-1.28283687142	43.5173669705	-43.3848540319	1.28283687142	1
-2.10928222284	27.7094833496	-17.6184630743	2.10928222284	1
-1.35374279699	-36.7818427956	-45.2953048969	1.35374279699	1
-1.16231806954	-26.8329197605	14.7152381722	1.16231806954	1
-2.97160835853	47.5318012523	-44.326954091	2.97160835853	1
-1.37988371317	4.51474881237	26.8459097122	1.37988371317	1
-0.797089722666	2.07662630314	31.6070824387	0.797089722666	1
-0.826553619854	11.3913924046	-26.7486225026	0.826553619854	1
-1.5456018271	40.0636101179	1.9350551259	1.5456018271	1
-0.896747869837	-7.59153276228	10.2747442792	0.896747869837	1
-1.10152475023	27.1233247281	-20.6759540655	1.10152475023	1
-1.75553454958	39.1508464435	-44.3002048713	1.75553454958	1
-1.35168536181	47.0059804874	11.4427893953	1.35168536181	1
-0.905064412863	31.125334818	7.19330914332	0.905064412863	1
-0.458087388142	-3.91862009131	21.6832142228	0.458087388142	1
-0.789661891279	-13.5124981914	-7.34150556736	0.789661891279	1
-2.16567282513	-45.7044380715	-45.0663930526	2.16567282513	1
-0.909998310153	25.2488717965	-10.7059826665	0.909998310153	1
-2.29125458583	-31.6136529433	-41.2465808142	2.29125458583	1
-0.178936277023	-16.0747315422	-4.86822354413	0.178936277023	1
-2.35414509319	-39.7566967264	-44.3550572934	2.35414509319	1
-1.47243761737	-0.619109598553	-37.9597979807	1.47243761737	1
-0.767892637613	-11.9206694133	43.9334035621	0.767892637613	1
-0.533981538286	16.4563937049	-22.8317565198	0.533981538286	1
-1.49507688544	-33.7973753741	24.5507727992	1.49507688544	1
-1.36797718118	-11.2458470372	23.0745902382	1.36797718118	1
-1.10195502528	-13.8578152607	35.8807095923	1.10195502528	1
-1.4807710823	-16.1953468666	-1.53067768445	1.4807710823	1
-1.37622713032	-49.1798646231	-25.8687993809	1.37622713032	1
-0.858845564217	24.4809231108	44.6096954767	0.858845564217	1
-2.17671536985	-2.62244526711	-35.7930779104	2.17671536985	1
-2.04956386015	15.8140964973	-18.3840711571	2.04956386015	1
-2.28265052198	28.7143490496	26.5228090299	2.28265052198	1
-2.02764775157	-36.4290478818	39.9829832089	2.02764775157	1
-1.2392311025	-29.8281880612	-0.187864913699	1.2392311025	1
-1.83010246934	14.7808786688	26.8345489541	1.83010246934	1
-1.69966540829	48.9284722342	24.756355448	1.69966540829	1
-2.0289105435	9.42841667703	-8.66572256519	2.0289105435	1
-2.20686545091	31.7489797261	13.7272596631	2.20686545091	1
-1.27307172096	-13.1415571278	-6.2891340974	1.27307172096	1
-1.45351621739	-45.9031689642	20.7802328579	1.45351621739	1
-1.64463726708	-34.2012905268	-33.4315657007	1.64463726708	1
-0.95156813999	40.5868256084	39.2676109902	0.95156813999	1
-1.24499816605	35.8673621328	-23.0917556478	1.24499816605	1
-0.961416449167	-1.7316327363	14.6721696731	0.961416449167	1
-1.27317954962	39.7043954835	31.7788072352	1.27317954962	1
-1.13205294376	38.2242103399	19.443610293	1.13205294376	1
-1.89397791981	-12.1136059005	-41.5084470268	1.89397791981	1
-1.67721423741	26.8071729188	49.0105952295	1.67721423741	1
-2.3317857769	-19.3540897983	40.4477791247	2.3317857769	1
-1.34744073337	-4.12693384008	-47.2128933162	1.34744073337	1
-0.861357424093	-7.63885176445	9.72613955916	0.861357424093	1
-0.717360568127	-2.89303046267	-48.2124453337	0.717360568127	1
-1.13910309263	14.0917556467	13.9890581765	1.13910309263	1
-0.920872552977	7.71490384649	7.95776167071	0.920872552977	1
-0.64914691548	-24.2154284033	8.08817823506	0.64914691548	1
-1.58850844922	-39.1061744218	-34.0909384171	1.58850844922	1
-1.32817939729	-20.9271051249	-49.7258831768	1.32817939729	1
-2.02958437729	36.6541797456	30.5233620035	2.02958437729	1
-2.3690674893	-41.150868968	-25.791724382	2.3690674893	1
-1.94177265532	9.44278867626	42.8830821339	1.94177265532	1
-1.61591503567	-17.9792333884	-32.7163941541	1.61591503567	1
-0.398758403322	-6.41284900687	34.9934488275	0.398758403322	1
-2.05633495177	-43.3124649713	-12.2071756474	2.05633495177	1
-1.34423909818	-27.3786830825	38.2463498771	1.34423909818	1
-2.08886838324	-42.0341348576	42.9551009683	2.08886838324	1
-1.02556812347	28.0629578927	-49.7618528826	1.02556812347	1
-1.74151979422	-0.103946453918	46.9236362649	1.74151979422	1
-0.610429525322	44.0535235205	17.3328307993	0.610429525322	1
-1.22632185884	-9.5329855456	-28.885845555	1.22632185884	1
-1.5199617766	-13.0466003443	-23.8885201814	1.5199617766	1
-1.38331189408	31.687410716	28.7690796427	1.38331189408	1
-1.38201860981	2.17632483657	-16.3758627407	1.38201860981	1
-1.58688693547	-11.4487316153	-22.5252849258	1.58688693547	1
-1.58284204333	-49.0933064651	34.6965148826	1.58284204333	1
-2.89558369929	-43.3910382121	49.054739006	2.89558369929	1
-1.39260441619	-37.8594321513	-33.6827665461	1.39260441619	1
-1.1911331659	-17.3525745019	13.1113016417	1.1911331659	1
-1.78368395745	-15.1834382723	34.0679807235	1.78368395745	1
-0.622292846999	-13.164750746	1.46421028814	0.622292846999	1
-1.42129702634	-19.7146807374	24.0388922709	1.42129702634	1
-1.43057383136	-33.7037474399	-10.8537671043	1.43057383136	1
-1.33792610152	-2.20319322585	-19.394662925	1.33792610152	1
-1.1098961817	-7.97830249535	-1.00949385278	1.1098961817	1
-1.81019212743	45.8817360973	-49.0962045798	1.81019212743	1
-1.56828682962	35.9409035563	17.2013581871	1.56828682962	1
-0.841938319921	41.5900706497	-22.5016122502	0.841938319921	1
-1.29507653269	-42.784434861	-10.3347939386	1.29507653269	1
-1.22014970163	11.1557235171	-20.7504981951	1.22014970163	1
-1.56570310492	22.2775212486	19.4697541946	1.56570310492	1
-1.85691777972	22.2248088781	-28.0522853992	1.85691777972	1
-1.63865320734	-29.5423401293	47.3404434595	1.63865320734	1
-1.24903817252	8.46379097503	-41.6937522537	1.24903817252	1
-1.35014492007	39.1933195691	9.88209209772	1.35014492007	1
-1.87202138114	27.2615157968	-27.110860419	1.87202138114	1
-1.8134749154	-39.9490267388	-19.2316675448	1.8134749154	1
-1.64377306326	26.9953945843	-26.9996913587	1.64377306326	1
-2.13295339366	25.324744248	32.1700092169	2.13295339366	1
-2.58301407254	-43.2265975732	-40.3006775668	2.58301407254	1
-1.57673633398	38.7769770454	-45.6036680501	1.57673633398	1
-1.94714216428	-21.8708604916	18.8052759978	1.94714216428	1
-1.59384238732	33.0816205398	-33.8399712416	1.59384238732	1
-1.34325071546	-18.5839771114	46.2376351777	1.34325071546	1
-1.26056187807	-42.9622184322	10.4688347504	1.26056187807	1
-0.929805067328	8.38130239253	20.5506614448	0.929805067328	1
-1.29707588556	-48.2263394205	-12.229324866	1.29707588556	1
-1.51450805487	-33.3257612811	28.7500815166	1.51450805487	1
-1.41642101928	11.003058946	39.007253948	1.41642101928	1
-2.39049664153	-49.4146199654	22.3797969546	2.39049664153	1
-0.999152217071	19.6944420303	45.0299843009	0.999152217071	1
-0.359083190972	-15.141214157	-21.8629273339	0.359083190972	1
-1.90237294957	7.11863738295	41.1183637655	1.90237294957	1
-0.413248161519	16.4876292428	13.0489060253	0.413248161519	1
-1.97262418143	27.6198449749	0.240700261166	1.97262418143	1
-1.60387265349	48.7043158156	9.03752298551	1.60387265349	1
-1.02402710241	-20.3108967713	9.42733622306	1.02402710241	1
-0.389752929685	5.56028066023	-0.851034443939	0.389752929685	1
-2.23487204735	-25.4003453394	-38.9030354692	2.23487204735	1
-2.29192875419	-46.409648223	0.106167905276	2.29192875419	1
-1.58426226383	-7.96687104168	-43.5894659135	1.58426226383	1
-2.03546806091	12.2865908634	-13.1616235393	2.03546806091	1
-1.16742029842	6.44926001663	-24.4245531859	1.16742029842	1
-1.71522367896	18.1318955887	5.27698394536	1.71522367896	1
-1.44927987265	-29.6134499819	-38.7309413167	1.44927987265	1
-1.47511962018	-7.80388811481	44.9914182716	1.47511962018	1
-1.57004333083	30.0928456875	21.657035736	1.57004333083	1
-0.612420767996	-28.0656212855	30.2674068381	0.612420767996	1
-0.570939813127	3.29775128527	20.8109893352	0.570939813127	1
-0.531898813335	33.9607886525	-3.86977135742	0.531898813335	1
-1.37877840198	33.0125048218	-22.7979998363	1.37877840198	1
-2.07564503781	-30.3383700347	-47.5464966161	2.07564503781	1
-1.46964675758	-0.994136509265	29.5553560373	1.46964675758	1
-1.26389671137	45.8401877134	4.91588402537	1.26389671137	1
-0.881423470051	-3.74935380017	20.3874013837	0.881423470051	1
-0.732971036869	14.9650244829	-39.6524063277	0.732971036869	1
-1.75051856873	15.0603269513	9.69551344545	1.75051856873	1
-0.539632732129	-37.9344877207	8.12943928203	0.539632732129	1
-2.11479902329	-34.0237413509	27.7094032661	2.11479902329	1
-1.18247185084	43.7582792537	1.78366849327	1.18247185084	1
-2.02271270446	6.85617694704	47.4458812284	2.02271270446	1
-0.973266049682	38.6344819687	16.8457877116	0.973266049682	1
-1.6077824679	-30.3087008439	-14.3931709308	1.6077824679	1
-1.25359639222	26.6583496044	-14.8817180088	1.25359639222	1
-1.19841905636	28.3532807361	24.2233255863	1.19841905636	1
-0.689846923296	0.845757953528	-35.9660539567	0.689846923296	1
-0.852411190269	7.24018896004	7.09649232678	0.852411190269	1
-1.95657807858	2.2988917162	-35.1964290363	1.95657807858	1
-2.14676788949	40.4675960656	18.904502642	2.14676788949	1
-0.867680711417	47.4765410385	22.910531473	0.867680711417	1
-1.65926956284	6.6057323569	-5.61586570335	1.65926956284	1
-0.282664378599	-12.165129854	-18.3724295952	0.282664378599	1
-2.36025673077	49.4818483587	-13.1846580084	2.36025673077	1
-1.69594678011	30.133846676	-42.0764290869	1.69594678011	1
-1.41378930914	-45.079128336	10.7213858321	1.41378930914	1
-1.81848212351	45.2118326065	23.6966740992	1.81848212351	1
-1.19856622081	29.2996163107	32.5143718919	1.19856622081	1
-1.38981369543	41.0729796712	24.1756422187	1.38981369543	1
-1.01799444692	37.5873929741	34.2911874327	1.01799444692	1
-0.430832406183	-19.5331483731	18.1551702346	0.430832406183	1
-0.94117026624	36.9437709361	35.757443247	0.94117026624	1
-1.54921219752	-23.9356970658	13.1645648469	1.54921219752	1
-0.107877434226	15.6877307614	-13.3996290247	0.107877434226	1
-1.75432947148	-48.2860740766	7.24392981899	1.75432947148	1
-1.8476404387	25.9551941254	4.63979692272	1.8476404387	1
-1.63294707758	-17.2539770027	48.1843207677	1.63294707758	1
-0.510773039014	-40.4059723978	-4.58141383382	0.510773039014	1
-0.377438149762	-22.4791952694	21.9645535147	0.377438149762	1
-1.66027703728	25.2726961177	-42.1260088653	1.66027703728	1
-2.31284509419	-37.1518958592	-38.8444208972	2.31284509419	1
-1.0623776275	49.7350108678	-16.6979188577	1.0623776275	1
-1.41125764273	46.2139616277	39.1330665201	1.41125764273	1
-2.00325612929	-24.5304352577	-21.5572083018	2.00325612929	1
-0.790264780932	43.2859553974	-17.9788658517	0.790264780932	1
-0.80228267511	-46.6367344275	12.6415786304	0.80228267511	1
-1.12625687888	17.4246335342	-19.5461962549	1.12625687888	1
-1.20998246416	13.9837716947	-35.2543348413	1.20998246416	1
-1.21029013351	-26.3947600174	6.54595161825	1.21029013351	1
-0.627954482632	-9.54220741017	48.7375168479	0.627954482632	1
-1.129291299	4.13790887165	-32.9364089102	1.129291299	1
-1.20755141486	37.8031760226	-33.9667823174	1.20755141486	1
-0.765785743057	-24.3840023308	35.9280894289	0.765785743057	1
-1.74911893019	26.0875793189	-23.1944343517	1.74911893019	1
-2.47798045937	-37.2803100754	47.5918035292	2.47798045937	1
-1.304160438	-7.33023083001	24.0153063558	1.304160438	1
-1.73190321482	44.8436016189	33.4307917573	1.73190321482	1
-1.43030981763	29.7880639593	25.6712541544	1.43030981763	1
-0.399466549966	31.8267966058	-0.527059560228	0.399466549966	1
-2.33771783869	-46.2881053705	-26.168126785	2.33771783869	1
-1.27355998305	1.41983936567	22.1610988022	1.27355998305	1
-1.71874062181	0.818245487109	30.0189695098	1.71874062181	1
-0.41013008982	-7.07600788839	-8.19242482087	0.41013008982	1
-1.02266501332	-11.200431404	10.8409153641	1.02266501332	1
-0.106557220117	12.4639016716	9.29264007052	0.106557220117	1
-2.65873672737	49.412165005	40.2877695835	2.65873672737	1
-1.91234847548	-9.22436925626	-42.8529690771	1.91234847548	1
-1.3428594245	8.56546443272	47.1629736213	1.3428594245	1
-1.11256065351	4.48547734903	-19.941979837	1.11256065351	1
-1.89612399001	38.8379822708	-21.7942395616	1.89612399001	1
-1.38617057589	-8.7220021526	46.9966303741	1.38617057589	1
-1.70231223484	47.7300890606	1.99369009333	1.70231223484	1
-0.753022983676	25.1064818206	45.0274499538	0.753022983676	1
-1.63921933511	20.9766242388	-8.52611528832	1.63921933511	1
-1.36452782158	13.2265673947	-37.7025742276	1.36452782158	1
-2.16986669311	18.0379742154	-40.0168366468	2.16986669311	1
-1.61760144446	-23.8348693227	-38.3472185051	1.61760144446	1
-0.452103668402	-25.7877632125	-17.7371398653	0.452103668402	1
-0.996591583449	-9.64883257254	32.8838453346	0.996591583449	1
-1.87493987786	45.9372066597	-33.5706113802	1.87493987786	1
-0.807201205628	19.3145535911	-34.3213955195	0.807201205628	1
-2.1250033945	-28.4787560215	-9.45884929698	2.1250033945	1
-2.0373550398	48.0537841483	25.1833225611	2.0373550398	1
-0.872825155274	-21.9314376578	49.6167285962	0.872825155274	1
-0.578889378983	-18.8212518064	-27.7765343834	0.578889378983	1
-0.544745953647	-21.838975129	40.188955723	0.544745953647	1
-2.07631790301	-16.2710824164	-26.9406191634	2.07631790301	1
-1.39937318035	14.4355332723	-25.404297095	1.39937318035	1
-1.25363361988	1.8952003983	-7.85207359658	1.25363361988	1
-2.41891594152	-40.480639091	-17.9464179687	2.41891594152	1
-0.678861933041	8.32266244967	-3.43324239385	0.678861933041	1
-1.90720266834	23.0423792412	35.0551734881	1.90720266834	1
-1.19548943318	23.4189231208	-1.63190040221	1.19548943318	1
-1.12512691139	-17.1796964931	20.8715188569	1.12512691139	1
-1.26348121459	-2.75055623586	-37.9143651898	1.26348121459	1
-1.6984369359	17.378451389	-47.5320213744	1.6984369359	1
-2.37940943853	48.9748438646	47.8496041911	2.37940943853	1
-1.06410419577	32.6668777451	7.74575546685	1.06410419577	1
-1.53161543379	39.2441898707	-24.9265039472	1.53161543379	1
-1.7759601017	-27.8624242894	-33.7875656311	1.7759601017	1
-2.28064137026	-32.2891770126	47.7480439767	2.28064137026	1
-1.44909082688	20.8310514949	19.0359964691	1.44909082688	1
-1.61263860247	-26.6500915809	-44.1609113095	1.61263860247	1
-1.82176094479	33.029963822	45.5291785334	1.82176094479	1
-2.54507823739	-48.1375470648	43.8498900258	2.54507823739	1
-1.30360658933	-30.6251197361	-19.9322423575	1.30360658933	1
-1.56128443825	-26.9218148052	-26.2534314216	1.56128443825	1
-1.20937957615	-31.4763928409	11.0099155457	1.20937957615	1
-0.650514250662	-28.1386025543	31.9848346271	0.650514250662	1
-1.00168615759	22.7256008354	38.8206863497	1.00168615759	1
-1.23156238435	-8.45589761644	10.6354230134	1.23156238435	1
-0.758253684623	24.0528465462	-17.5033998299	0.758253684623	1
-1.99591295889	-49.8457814346	29.1318873521	1.99591295889	1
-2.05866722787	-44.9126783123	-23.3395208228	2.05866722787	1
-0.793581277025	27.7310745365	23.4779874953	0.793581277025	1
-1.52238511813	33.2280849558	-41.0469381107	1.52238511813	1
-1.84134269634	-22.3012111534	9.95635251864	1.84134269634	1
-1.45966185588	-45.1448342868	-10.8234031187	1.45966185588	1
-1.72199727929	31.766685792	-33.0225943418	1.72199727929	1
-1.05390627027	-26.100094821	-10.7411813008	1.05390627027	1
-1.47347101358	23.2589252634	-18.5707372978	1.47347101358	1
-1.42669797435	14.2134281295	-37.1798506579	1.42669797435	1
-1.72803807912	47.6680314834	10.8909460515	1.72803807912	1
-1.35413876178	25.291743718	20.1263063667	1.35413876178	1
-1.41010736696	39.6521737011	11.160701569	1.41010736696	1
-1.16221634931	5.4982031638	24.4248291956	1.16221634931	1
-1.92464638331	-29.0396231454	-27.7356055388	1.92464638331	1
-2.35121814878	-43.9869213027	5.19812333014	2.35121814878	1
-1.299820434	-29.5630153122	-20.0926289333	1.299820434	1
-0.305835559693	-25.015713435	18.2621687797	0.305835559693	1
-1.70994948111	22.7443019281	7.916991489	1.70994948111	1
-1.15213266567	23.5350477955	-6.77859537996	1.15213266567	1
-0.099745052317	9.76725208806	4.67227801691	0.099745052317	1
-1.12114306352	16.8649578202	-2.04871858458	1.12114306352	1
-0.517993129884	18.0023463431	17.3943534581	0.517993129884	1
-1.24039651982	14.9026708705	33.1381119605	1.24039651982	1
-1.66042790773	48.7701779201	11.7161056857	1.66042790773	1
-1.53852499659	-41.6999367106	-47.7766827147	1.53852499659	1
-2.46003395168	-46.153622384	43.5263029538	2.46003395168	1
-1.10653702089	49.5036394346	9.94239454006	1.10653702089	1
-1.8960445843	6.77537137136	13.7784138552	1.8960445843	1
-1.5624453917	-16.641298857	-37.4210353569	1.5624453917	1
-1.83927026499	-42.2341318672	34.1853093008	1.83927026499	1
-0.76549466557	19.8289410801	26.0211846501	0.76549466557	1
-2.4793175394	49.3797768571	-30.9678461146	2.4793175394	1
-2.16168259264	41.7129268412	-25.9243662696	2.16168259264	1
-1.43216302812	-26.7902011636	27.809180419	1.43216302812	1
-1.10684657889	14.2671547141	-20.5482751439	1.10684657889	1
-2.33064401026	-43.5729591611	-12.6572958018	2.33064401026	1
-1.68461656292	4.26216086907	-34.8049277529	1.68461656292	1
-1.26993246798	17.4079264807	23.8483105705	1.26993246798	1
-0.264406439503	22.4524865662	-4.07776284389	0.264406439503	1
-1.14306972374	-40.6296648221	-49.5021970849	1.14306972374	1
-2.29613272666	-25.6041945456	31.1931061719	2.29613272666	1
-1.22665337677	-17.9549117258	-42.9538832322	1.22665337677	1
-1.38136923622	-36.1627514112	18.4438703063	1.38136923622	1
-2.24542667535	-12.6091523677	-31.5098344776	2.24542667535	1
-1.43206852062	23.3364327656	-28.248160773	1.43206852062	1
-1.87603340804	13.3778387756	-38.7861766518	1.87603340804	1
-0.744959796914	-47.3028514268	-21.7558948802	0.744959796914	1
-0.626501783244	27.4889001767	-12.5468593415	0.626501783244	1
-0.462633480592	37.3894733607	-9.31673264911	0.462633480592	1
-0.631278650321	18.929053197	43.9545103186	0.631278650321	1
-1.68085610695	-34.4566970179	-1.66206400185	1.68085610695	1
-1.90697315561	-9.95181960098	-8.8035286259	1.90697315561	1
-0.815911210963	43.9203295076	35.2519779446	0.815911210963	1
-2.50954389536	-25.1249268716	-47.9107649838	2.50954389536	1
-0.936912048563	23.2345151469	22.0610486517	0.936912048563	1
-1.54807042107	27.2370459318	41.9891559868	1.54807042107	1
-1.4556014115	41.4370242231	38.3664733578	1.4556014115	1
-0.457464391996	-37.8719208433	-17.8976970575	0.457464391996	1
-1.12907034359	-17.4026479957	26.5934740458	1.12907034359	1
-1.81162579278	5.66073319277	-4.70936498522	1.81162579278	1
-0.934576530233	30.5278020386	-35.1560937805	0.934576530233	1
-2.17633251666	-43.023329828	-38.6601703904	2.17633251666	1
-1.04149125998	-22.1256073837	38.4313271257	1.04149125998	1
-1.14331759235	-28.3684046198	29.2701775179	1.14331759235	1
-1.6083645264	24.6183381677	14.8721189661	1.6083645264	1
-1.67192471329	-48.9769808484	-34.6816769165	1.67192471329	1
-1.62177456234	-10.2581390714	18.784177403	1.62177456234	1
-1.69231399229	16.1510443205	28.1797434503	1.69231399229	1
-2.00074263585	-30.6555205025	13.2134476327	2.00074263585	1
-1.15425689491	-22.0869568605	20.0905251183	1.15425689491	1
-0.432042297604	6.94909033406	-26.238605637	0.432042297604	1
-1.73477407787	33.4995875596	25.3431825586	1.73477407787	1
-1.02930803856	32.1770005695	44.4662093096	1.02930803856	1
-1.32344627815	-36.3717530819	-10.8897000622	1.32344627815	1
-0.901172849584	32.5162588044	0.906301301272	0.901172849584	1
-3.05996525138	44.1308274512	49.1566054209	3.05996525138	1
-1.62374575087	16.5240342735	-33.890788443	1.62374575087	1
-1.80549509122	-39.8702223793	-42.1186833594	1.80549509122	1
-0.182094686875	-6.05612296665	-0.787242442479	0.182094686875	1
-2.84337370751	-44.7111374578	-48.9745722894	2.84337370751	1
-1.37733222116	-37.8295805485	-45.8912914454	1.37733222116	1
-1.51147886955	39.1572344903	14.5083373663	1.51147886955	1
-1.28969991019	-4.35453966797	49.408417539	1.28969991019	1
-2.40287136177	12.5495251535	-39.6430202652	2.40287136177	1
-1.80278862351	-26.023779278	4.47083616144	1.80278862351	1
-2.07485726538	-12.7025988252	-13.289880218	2.07485726538	1
-2.30368527177	34.0045734528	26.4296153338	2.30368527177	1
-1.53952875448	-49.0199310333	1.94459294619	1.53952875448	1
-1.23591612498	-10.2375949527	-19.7613586371	1.23591612498	1
-1.59923440074	-11.6827064742	5.14141407066	1.59923440074	1
-1.89178674234	31.2437109085	5.66490130086	1.89178674234	1
-0.702002203301	28.7798259387	31.8381755797	0.702002203301	1
-1.40959304796	-13.9580294354	30.0890785318	1.40959304796	1
-0.728843682656	-12.5092328762	-36.7652128984	0.728843682656	1
-0.931989110993	-17.6374407023	10.3797378963	0.931989110993	1
-0.814955353893	44.599006597	9.62969282542	0.814955353893	1
-2.58889808328	-44.1908425257	-22.1688679709	2.58889808328	1
-0.440005089201	-6.6991735343	35.8546617743	0.440005089201	1
-1.09316965237	4.78715669505	12.1569260499	1.09316965237	1
-1.5652255241	-23.1981804952	17.6016818627	1.5652255241	1
-1.38993011839	39.321731618	-12.0896304214	1.38993011839	1
-1.629495307	-20.4014494382	-46.1368689214	1.629495307	1
-1.64054467047	47.0265941143	15.5883470446	1.64054467047	1
-0.251757298804	0.324611969718	0.933982910848	0.251757298804	1
-1.63677846132	16.3649176234	-25.2075595813	1.63677846132	1
-1.07246655471	4.77082273757	11.9079084727	1.07246655471	1
-2.43798360842	47.7791719582	-36.7290865098	2.43798360842	1
-0.268909241905	2.89980672063	-14.2214998625	0.268909241905	1
-1.72254141872	-23.9030296221	-41.5596994945	1.72254141872	1
-1.5448784806	8.2361637627	37.0299620192	1.5448784806	1
-1.66445909978	0.994143982765	22.0712032294	1.66445909978	1
-1.76531783564	46.5679295005	-41.8461699479	1.76531783564	1
-1.87573760407	-3.42246178735	9.57199190403	1.87573760407	1
-1.23912858565	-2.41894439506	1.76702089774	1.23912858565	1
-2.3827789504	6.49971744352	-40.1638086453	2.3827789504	1
-0.742359326497	-9.68174406643	-6.23244905327	0.742359326497	1
-1.81465185219	-36.0646327158	-42.8909906028	1.81465185219	1
-1.22536921487	37.8375661914	-43.1231458465	1.22536921487	1
-1.63397693164	-39.5910872416	-10.0357908043	1.63397693164	1
-1.06949075279	13.2470235075	-45.6717148456	1.06949075279	1
-2.30412737946	-49.0022926604	40.1139242026	2.30412737946	1
-1.02695574865	38.1158406241	19.3016930848	1.02695574865	1
-1.61227498946	-7.00930616141	-12.3102426179	1.61227498946	1
-1.39799876616	23.7125241883	23.0495191886	1.39799876616	1
-1.88177304687	-34.3184677936	-33.7689998795	1.88177304687	1
-2.31986572178	-27.6859416338	35.895661362	2.31986572178	1
-1.78438467561	6.02452815903	14.3535010999	1.78438467561	1
-1.18114821796	17.2450939803	-19.4808664236	1.18114821796	1
-1.13138495524	-11.0677634962	12.5475155632	1.13138495524	1
-1.48591824265	42.3914045826	8.41112309136	1.48591824265	1
-1.31730125719	19.5477485395	-42.6442105559	1.31730125719	1
-1.00752144509	-10.526428503	32.3687026149	1.00752144509	1
-1.00450358578	-43.8964610932	44.0594725707	1.00450358578	1
-1.61111120162	-0.667728682771	5.42422678518	1.61111120162	1
-0.255236867057	-3.76308605198	-13.6290181813	0.255236867057	1
-0.915295554207	41.8140837015	-4.94145345166	0.915295554207	1
-1.3085155054	36.1464429153	-0.0109925182443	1.3085155054	1
-1.71446785925	-18.9318176169	32.8053202585	1.71446785925	1
-0.589939427038	-18.8971857932	44.5462044807	0.589939427038	1
-1.74185318965	42.4557662998	-32.1040867374	1.74185318965	1
-1.47299158455	-40.0262459201	-49.7878207196	1.47299158455	1
-1.56415759039	16.959280595	-26.7201067618	1.56415759039	1
-2.13405439817	-46.7292314853	-1.24532395025	2.13405439817	1
-0.840541008523	22.1148058173	41.0923030619	0.840541008523	1
-1.85111959275	38.7629976382	21.1884889774	1.85111959275	1
-1.06347260596	-14.1105278565	-10.3735379937	1.06347260596	1
-1.30440759474	-5.5252904331	37.6521400479	1.30440759474	1
-2.16178011612	28.9245311336	27.0186575314	2.16178011612	1
-1.46390429555	13.6382569074	-20.9795648937	1.46390429555	1
-1.28690156314	-17.9255908416	42.816839633	1.28690156314	1
-0.74247261473	-21.225593859	-31.8435616583	0.74247261473	1
-1.14989077588	-39.6463682263	-22.2828994338	1.14989077588	1
-1.53127890427	-29.8571117343	35.7892333465	1.53127890427	1
-2.06847623234	21.8471837618	0.406209252094	2.06847623234	1
-1.57387405705	-12.2092594174	3.07953340648	1.57387405705	1
-1.41687007875	39.6844846063	-20.2743188228	1.41687007875	1
-1.15746145794	-4.24244816681	-49.0609965416	1.15746145794	1
-2.13419975369	-36.8288475126	30.3865228263	2.13419975369	1
-1.12538159966	42.9504015991	-26.5800404349	1.12538159966	1
-1.36575896794	4.66523928909	37.5006168591	1.36575896794	1
-1.0523594147	-21.1470692392	49.0278701481	1.0523594147	1
-0.715994595417	18.4967631826	34.4376129382	0.715994595417	1
-1.52654485752	-39.4208104086	0.577689997319	1.52654485752	1
-1.60181362019	9.92892600045	-42.4139449061	1.60181362019	1
-1.0947676661	36.5316927823	-18.6104756974	1.0947676661	1
-1.57717099972	12.8329579175	29.357742936	1.57717099972	1
-1.40667066447	-19.3796563373	-11.5734157187	1.40667066447	1
-1.12797519686	-37.5576104169	-24.9942922577	1.12797519686	1
-1.95136335118	45.5568686017	-41.6618182863	1.95136335118	1
-1.17217747939	-22.5094999824	-38.3001934063	1.17217747939	1
-0.388412962245	-8.60571154937	4.96852169858	0.388412962245	1
-1.34806937269	-10.4324636728	-37.8640984332	1.34806937269	1
-1.88102794228	22.8101659953	-42.8328435464	1.88102794228	1
-0.752476411581	-18.2465906363	-44.3656412151	0.752476411581	1
-1.21456712936	7.47596633109	-45.2335280894	1.21456712936	1
-1.09985803145	-40.3200318318	39.0597072398	1.09985803145	1
-2.74904452836	-47.933726622	44.262365141	2.74904452836	1
-1.13172065027	-10.9720726053	-17.682842778	1.13172065027	1
-0.43930233834	3.7834629554	12.3103700635	0.43930233834	1
-1.20624075634	-20.4347098417	21.2737078235	1.20624075634	1
-1.94592531886	47.2220493631	-10.5830798198	1.94592531886	1
-1.86471505001	-13.3193912674	21.8193540077	1.86471505001	1
-0.611713904579	-15.2601413735	-11.9049685282	0.611713904579	1
-2.39290127091	-49.3332554253	31.7603291982	2.39290127091	1
-0.483537330161	-25.3532504185	-16.7844346136	0.483537330161	1
-1.35054317918	14.6232154722	-16.2809699583	1.35054317918	1
-1.16983479164	12.5241037966	-42.6754605379	1.16983479164	1
-0.606906489351	-21.7682955626	-30.092397321	0.606906489351	1
-1.91486029243	34.81645283	-7.60637806684	1.91486029243	1
-1.17514367459	-13.8159405059	36.7357110563	1.17514367459	1
-2.68637906641	47.3208445678	-34.7351116128	2.68637906641	1
-2.29104072804	41.62183035	26.2819848336	2.29104072804	1
-1.53856678336	20.353217006	42.6124031483	1.53856678336	1
-0.6546048079	35.3155138376	-12.940659681	0.6546048079	1
-2.26739742721	38.0711216539	4.07873647954	2.26739742721	1
-2.18152606333	-47.4260996385	19.1652743214	2.18152606333	1
-1.93516399258	21.3917958586	-27.6523741649	1.93516399258	1
-2.30188744706	-31.7711156116	22.4605390802	2.30188744706	1
-2.37209586601	-40.0897960342	43.2779359739	2.37209586601	1
-1.5486070856	-45.4560692173	16.029128834	1.5486070856	1
-0.988095559136	4.10204507528	11.2248185276	0.988095559136	1
-1.10048275206	10.9841214196	-16.175960177	1.10048275206	1
-0.504046935987	-31.0077432552	26.4952191621	0.504046935987	1
-1.0979904726	-20.2271636146	26.9964191993	1.0979904726	1
-1.0853696328	41.5622579067	32.004158944	1.0853696328	1
-2.29605880853	-27.7380716969	-36.16954076	2.29605880853	1
-0.218573541396	15.8687203861	-13.9510627643	0.218573541396	1
-2.15536970986	33.59163284	-45.70978738	2.15536970986	1
-1.87663064254	-10.1091293759	-27.4264517588	1.87663064254	1
-1.09172486815	-3.02867043127	-33.0585299836	1.09172486815	1
-0.671148906617	0.20598058851	45.1928353781	0.671148906617	1
-1.84082593889	-47.1211712097	37.8674975159	1.84082593889	1
-1.1287770019	29.1563936437	-20.4175742545	1.1287770019	1
-1.8034466531	20.8508657688	46.0793919426	1.8034466531	1
-1.36587140806	36.3178948203	-2.48245598949	1.36587140806	1
-1.71184305385	27.9778984088	1.41612005099	1.71184305385	1
-1.33999326152	-14.1313386294	34.2759938802	1.33999326152	1
-1.84404570128	7.3902081216	-39.6784884799	1.84404570128	1
-0.930018261883	-11.1327821421	-1.04295074463	0.930018261883	1
-1.65470414427	-39.2329195229	-30.6466296904	1.65470414427	1
-0.444876769697	-22.5793291845	-14.0297679229	0.444876769697	1
-1.304921034	-5.51522390555	-2.81975321978	1.304921034	1
-1.18056656065	40.839426677	41.1870691798	1.18056656065	1
-2.08619595698	8.84792038443	-36.2405846165	2.08619595698	1
-2.29348739349	18.6877783259	-30.8271120463	2.29348739349	1
-0.147844699637	6.47082959912	9.52004071474	0.147844699637	1
-0.968508664764	1.44284744526	-16.8838462221	0.968508664764	1
-0.863389670506	-18.5324585452	10.7287408615	0.863389670506	1
-0.856276037388	-22.273037702	-41.0749785333	0.856276037388	1
-1.61588783593	18.770428729	29.330033078	1.61588783593	1
-0.873722061706	32.2778919948	7.6034629445	0.873722061706	1
-1.66168862821	34.3656169786	-19.5982916973	1.66168862821	1
-2.27367073357	-49.2047221895	41.4868972536	2.27367073357	1
-0.991506369798	7.42885639763	-34.5847802213	0.991506369798	1
-1.81515516689	36.1224399244	43.9716411545	1.81515516689	1
-1.24520480486	49.1899158295	-18.2924245834	1.24520480486	1
-1.16695387632	22.5466620769	-2.15699826499	1.16695387632	1
-0.600134281832	-9.16110936678	-32.2157779963	0.600134281832	1
-1.20672858758	17.1851570908	19.3850644015	1.20672858758	1
-0.915193213706	-49.5031451339	8.69031067153	0.915193213706	1
-2.0835397528	41.2379184927	-37.27803542	2.0835397528	1
-1.50337071272	7.29524065069	14.165908197	1.50337071272	1
-1.14631600317	26.493417987	-26.3053932722	1.14631600317	1
-2.3568322113	0.234728889467	-40.2835068326	2.3568322113	1
-0.857879825568	5.076967089	25.9884292621	0.857879825568	1
-2.17091553927	-3.89222687725	-43.9222278996	2.17091553927	1
-1.64080939862	1.01880493277	-32.1680697868	1.64080939862	1
-2.57976412356	37.1277617945	-40.2059061011	2.57976412356	1
-1.0903722986	-45.0347286741	17.740836419	1.0903722986	1
-1.84116999385	-6.26159412902	-3.60185320569	1.84116999385	1
-2.4466707461	18.6733918346	-47.9544379049	2.4466707461	1
-1.94499955393	38.9216411895	30.7370983366	1.94499955393	1
-1.82972733098	-36.6676397983	14.0727849928	1.82972733098	1
-1.90284219177	-45.196724594	23.2657302131	1.90284219177	1
-1.27052245033	-29.6409111246	31.4545164236	1.27052245033	1
-1.2947875117	32.7471163504	-2.37241566617	1.2947875117	1
-1.46226550445	17.0060448152	-47.6727363492	1.46226550445	1
-0.884326371057	2.0197222936	14.9712146389	0.884326371057	1
-1.67015462567	9.13715976168	-16.4714219416	1.67015462567	1
-1.55515908842	11.30367085	-31.7574249869	1.55515908842	1
-1.14851000717	-22.9408401041	-20.2004663586	1.14851000717	1
-1.0272926237	-32.6963226032	8.23935189052	1.0272926237	1
-1.25364583759	13.8329898658	33.6943082937	1.25364583759	1
-1.94057800834	-18.1814158214	-30.1961690907	1.94057800834	1
-1.64758876239	-24.4938976404	-23.7857800363	1.64758876239	1
-1.58888799357	-32.7503450897	45.2902999311	1.58888799357	1
-1.73301585147	-10.0941931773	-25.5217981311	1.73301585147	1
-0.124861934165	-2.78340614776	-4.92275755032	0.124861934165	1
-1.59499563503	21.3415827359	16.3243047093	1.59499563503	1
-1.5823258292	15.4095297776	-42.3188317505	1.5823258292	1
-1.41457720794	10.915604761	-41.3922058194	1.41457720794	1
-1.57015530937	-21.3894387794	19.3497038532	1.57015530937	1
-1.5069605723	5.21408243143	-21.313562611	1.5069605723	1
-0.820119738146	-1.01832584572	35.9497980779	0.820119738146	1
-2.04358452129	48.1170724313	-18.92139287	2.04358452129	1
-2.22049743254	-47.8285255099	-18.8251651512	2.22049743254	1
-1.35977981195	33.0460034756	-23.1375338699	1.35977981195	1
-0.328059989802	-5.85089037516	-9.85060797533	0.328059989802	1
-1.53924465951	10.476917372	9.07661757486	1.53924465951	1
-1.85420793208	30.2714502959	38.6867255384	1.85420793208	1
-1.92931327199	-2.73008603524	25.8206947819	1.92931327199	1
-1.42348558159	42.9788027571	-44.1259808502	1.42348558159	1
-1.64671262254	-39.1952846374	33.7464495801	1.64671262254	1
-0.678377542041	11.7997811975	-34.9711265676	0.678377542041	1
-1.29433089283	4.59276916732	-27.4624586608	1.29433089283	1
-2.05434133313	-15.4836565251	-34.4495158812	2.05434133313	1
-2.01817875537	9.81029480722	-17.5673688917	2.01817875537	1
-1.16007988126	-23.5011490835	-1.71569632955	1.16007988126	1
-0.898080117697	7.69588200861	-8.08856917904	0.898080117697	1
-0.124225135646	-6.32313671274	18.1263839917	0.124225135646	1
-1.9489042339	28.0294843728	37.151588009	1.9489042339	1
-0.906917937897	28.3021182028	-48.1521590634	0.906917937897	1
-0.646044283919	9.14625083798	-14.8938227491	0.646044283919	1
-1.14085690036	38.344258423	-36.6595121212	1.14085690036	1
-2.35886616457	43.7986825007	-32.3613478876	2.35886616457	1
-1.08484795316	-23.8654866619	25.6168919056	1.08484795316	1
-1.22956205224	-34.6721311864	47.6370754368	1.22956205224	1
-1.28793591691	6.22593269882	-2.61834783567	1.28793591691	1
-1.54608595723	26.3121131495	-37.8215574075	1.54608595723	1
-1.63552589451	-7.60622060265	-40.8109066807	1.63552589451	1
-1.52325750927	-33.3641312047	-38.2357099529	1.52325750927	1
-1.04669029335	-1.52721109507	16.2090768889	1.04669029335	1
-1.53634148412	41.3336230998	-47.4136822617	1.53634148412	1
-0.918054712705	27.0586771049	-5.39232876584	0.918054712705	1
-0.669179225885	-5.17707633675	-18.2668120258	0.669179225885	1
-1.86387287801	-42.5906737302	-30.776841674	1.86387287801	1
-1.32915120521	-1.75748454153	38.0168331232	1.32915120521	1
-1.1740014804	-7.43262037609	-11.5530711448	1.1740014804	1
-2.4880354295	-46.8834823618	-17.1050742994	2.4880354295	1
-1.13757500676	12.1329091034	-11.2153474105	1.13757500676	1
-0.460676263377	28.7517740285	-22.4817896322	0.460676263377	1
-1.5039414837	16.9162431434	-17.6956396957	1.5039414837	1
-0.877208735698	-47.1811510079	23.0910772786	0.877208735698	1
-2.17270271566	-48.6636445327	-49.3837769361	2.17270271566	1
-2.06324424437	21.9827407462	8.33492939365	2.06324424437	1
-0.966859236694	22.9589545353	-39.765756356	0.966859236694	1
-1.60255009972	-42.705487795	-24.4496999536	1.60255009972	1
-1.94508747986	15.2691734535	-46.0787095009	1.94508747986	1
-1.71857291124	-12.1202299083	12.2325134363	1.71857291124	1
-1.580080521	-14.5274900131	42.491537969	1.580080521	1
-2.5266915653	-44.0584056762	13.3169076606	2.5266915653	1
-0.413166854579	-22.6385146145	-13.7517805731	0.413166854579	1
-1.5848863883	-14.8753589623	16.6160279133	1.5848863883	1
-1.93074921472	5.08376377765	-48.3618878286	1.93074921472	1
-2.5824256371	41.6624401303	-44.0974296654	2.5824256371	1
-2.20206118159	24.9891752158	-21.7127218143	2.20206118159	1
-1.2075759752	-6.99431377902	2.58701626207	1.2075759752	1
-0.996060183176	-17.1455607298	-12.6401612369	0.996060183176	1
-0.901055839317	-1.29010636165	26.6577126753	0.901055839317	1
-1.08034718652	-5.298804974	6.5036058079	1.08034718652	1
-1.51713771215	-39.3059271205	23.9396395308	1.51713771215	1
-1.15255620606	25.2043230672	-19.84424131	1.15255620606	1
-2.28129371787	-28.0146320104	27.1834179897	2.28129371787	1
-1.64769265279	-48.9004588287	27.7816774103	1.64769265279	1
-0.486346707589	-15.250549411	23.1553251019	0.486346707589	1
-1.45833499207	-21.5369923574	37.7874809514	1.45833499207	1
-1.48277128988	6.5252553938	11.7683303218	1.48277128988	1
-2.07197835822	-11.4620291368	-48.6968299328	2.07197835822	1
-0.981604560785	-23.1473773742	2.77730130441	0.981604560785	1
-2.03545005683	-24.3034379733	30.7251252532	2.03545005683	1
-2.17026714695	-37.1591063386	-38.5523708233	2.17026714695	1
-2.01129800624	19.2540051537	21.4956045335	2.01129800624	1
-0.0580739451041	6.34070558804	-9.20412754132	0.0580739451041	1
-1.81720392868	36.3861432955	41.9492673561	1.81720392868	1
-0.775106710423	5.94390165142	36.8408323414	0.775106710423	1
-1.62058940348	-26.3704582575	22.5037857817	1.62058940348	1
-0.249694216114	31.3518497942	0.0874070717569	0.249694216114	1
-0.971325932245	48.0244838196	-4.70149558732	0.971325932245	1
-2.33078805855	5.9022364421	39.8631020341	2.33078805855	1
-1.23802431592	30.4293359545	24.8185991648	1.23802431592	1
-0.968689484978	35.0468183576	-40.759976367	0.968689484978	1
-2.24275248002	-18.8724566852	-41.0444217786	2.24275248002	1
-1.15898897649	-14.4451771763	29.4002040606	1.15898897649	1
-1.46103630742	39.8310982509	-48.7121997927	1.46103630742	1
-1.41232830717	34.0336745569	-15.650650746	1.41232830717	1
-1.28940374597	-38.6378456202	-44.6653626475	1.28940374597	1
-1.09439714464	-27.8450979579	49.8021075391	1.09439714464	1
-2.4678504437	32.1988627237	49.698283259	2.4678504437	1
-0.701496553078	44.1704291654	26.3543217056	0.701496553078	1
-2.31161140873	34.9209323926	17.6174880904	2.31161140873	1
-0.183096241839	-19.1450798717	8.53115445834	0.183096241839	1
-2.54628215739	47.9169097424	-35.0811703566	2.54628215739	1
-2.05426851245	-41.8312051885	27.6199035623	2.05426851245	1
-2.11670394988	22.6661504536	34.835055382	2.11670394988	1
-0.960763236178	15.5696467466	20.284465348	0.960763236178	1
-1.2933364932	26.8332735372	-30.5653096642	1.2933364932	1
-2.04260385828	45.5806199371	-44.531093541	2.04260385828	1
-0.119388222192	3.23551326341	-5.10096204662	0.119388222192	1
-2.14084775406	-30.8022013768	-32.0297385052	2.14084775406	1
-1.22810050809	26.603205536	-15.6977138975	1.22810050809	1
-1.57764266701	6.82258220985	-20.7891980773	1.57764266701	1
-1.94001064131	15.3570632357	-9.47545136326	1.94001064131	1
-1.79417734131	-19.6913439402	-29.9934095126	1.79417734131	1
-1.08879983377	-14.6351725883	24.1071298675	1.08879983377	1
-0.709636627856	15.7266808523	-38.9240527209	0.709636627856	1
-1.77062648571	18.4601863474	23.5414255825	1.77062648571	1
-1.51378440786	-45.3629083894	26.0146171173	1.51378440786	1
-2.14771174492	3.05909849907	-26.341786439	2.14771174492	1
-0.759903537259	-16.7666435413	-22.8528019761	0.759903537259	1
-2.12433698125	27.8485476524	-8.88534685116	2.12433698125	1
-1.57660966573	-23.788659353	46.0353914627	1.57660966573	1
-0.893669932768	8.02612137903	13.5818993699	0.893669932768	1
-0.733504978379	-25.9517334396	-16.7264545599	0.733504978379	1
-2.08156130559	-35.488621236	26.9371811327	2.08156130559	1
-1.38117102947	-22.9740881971	-41.723705516	1.38117102947	1
-2.05095643556	11.883505698	-31.2477971664	2.05095643556	1
-1.65963881001	-43.077927536	6.23211028788	1.65963881001	1
-0.97021576138	-34.3499869549	14.9846601342	0.97021576138	1
-0.724746116074	-40.635012824	23.0298522623	0.724746116074	1
-1.54610722139	-0.486319824863	-14.7155984137	1.54610722139	1
-1.32421431685	-32.938731898	4.59462713502	1.32421431685	1
-1.80091449248	8.9910990572	-34.1274600069	1.80091449248	1
-0.749263061751	11.4416081572	9.98096238948	0.749263061751	1
-1.57838976719	-12.0336113008	-23.7507658491	1.57838976719	1
-1.82246739672	35.5609247188	37.3433564408	1.82246739672	1
-1.15167530273	35.5162672458	40.2035475171	1.15167530273	1
-1.52447153935	-39.876263032	19.9242079912	1.52447153935	1
-1.71547516913	-0.242991388795	32.6413491782	1.71547516913	1
-1.19044562955	-26.4606817336	2.30427012607	1.19044562955	1
-1.12310864275	1.28850458968	-34.2540607605	1.12310864275	1
-1.72748405205	5.72091902226	-23.3610402635	1.72748405205	1
-0.790361179002	-8.6662757649	-32.2766415974	0.790361179002	1
-0.288046300613	12.4324574675	9.8379048484	0.288046300613	1
-2.05976818305	-38.269725612	38.3277262949	2.05976818305	1
-1.34747496497	23.3701603865	-39.4870530416	1.34747496497	1
-1.32440584296	9.91494639536	-41.9807759627	1.32440584296	1
-0.916805901357	-10.6989226196	14.6971256072	0.916805901357	1
-2.06136920352	-40.6083108446	-42.4965972985	2.06136920352	1
-2.30164813937	19.7275824627	-49.4025740442	2.30164813937	1
-1.34252382203	-20.3485847855	-29.3531495309	1.34252382203	1
-1.79816062744	28.9503438861	1.01297580833	1.79816062744	1
-0.547008996851	-37.7490056855	18.4247186234	0.547008996851	1
-1.97513844797	3.19358313009	8.46453594885	1.97513844797	1
-1.87166299071	18.286101059	41.5935031118	1.87166299071	1
-1.34911497116	-47.5299979921	-11.4948887596	1.34911497116	1
-1.49522941343	4.52822820504	36.2297656967	1.49522941343	1
-0.537539364773	-13.4632433334	9.66740547754	0.537539364773	1
-1.09307016776	-17.8410299288	15.6774657786	1.09307016776	1
-1.76107566562	-49.6822179234	-2.46403415675	1.76107566562	1
-1.65292391917	-46.3758844189	29.0643636357	1.65292391917	1
-1.74589321562	-42.6201829408	23.2198403919	1.74589321562	1
-0.904813163192	1.71426907633	3.2981312262	0.904813163192	1
-1.15940450187	38.3830655206	-19.4244981932	1.15940450187	1
-1.27937496181	-7.08442820195	-15.1171628143	1.27937496181	1
-0.959578119095	-10.913436851	-3.80403616291	0.959578119095	1
-1.51193771055	25.9679400275	29.1562495152	1.51193771055	1
-1.65663324129	9.35708761444	-10.1789707365	1.65663324129	1
-0.934101252441	11.6704861485	36.6718070394	0.934101252441	1
-0.747714997547	7.27635826738	-25.7220795566	0.747714997547	1
-1.73293467123	-14.9597521636	-9.54719139841	1.73293467123	1
-1.50075464655	45.5225306429	1.34368447268	1.50075464655	1
-2.2846698457	42.0473162856	-44.2466136976	2.2846698457	1
-1.59466834047	-23.0552069529	-0.442780874827	1.59466834047	1
-1.76453800852	0.252341620517	-14.3800438116	1.76453800852	1
-1.19759790598	4.93336702833	-5.24782108793	1.19759790598	1
-2.00955151309	-34.7123632237	1.09162451937	2.00955151309	1
-0.938312001822	30.8818984447	-34.4032590946	0.938312001822	1
-1.36446608177	-10.8340698433	-27.1617356814	1.36446608177	1
-1.15670561555	20.2994995341	6.13236304867	1.15670561555	1
-0.691170101606	33.7664559401	13.9209484202	0.691170101606	1
-1.76387581635	23.582959678	-49.1638175845	1.76387581635	1
-1.5304802728	45.5501112222	7.15041143019	1.5304802728	1
-1.90739737652	-15.3608139859	25.5892989958	1.90739737652	1
-2.27866304923	25.3070977033	30.4629844523	2.27866304923	1
-0.562866349537	1.02225251807	17.9379811293	0.562866349537	1
-1.40913530258	-48.411522147	-3.20718627801	1.40913530258	1
-1.91730605616	36.9825848059	5.45826958806	1.91730605616	1
-1.81547976679	0.616608930816	-4.28543977942	1.81547976679	1
-0.791493845248	12.8593644904	19.4721946345	0.791493845248	1
-1.07922899288	34.0487570931	32.5087426178	1.07922899288	1
-1.84544461792	39.0392126855	-31.5932789076	1.84544461792	1
-0.847063959375	-26.3221126741	9.39658358275	0.847063959375	1
-2.01224513616	2.84813524247	27.4173798161	2.01224513616	1
-1.53163711312	29.0171326658	1.58477992969	1.53163711312	1
-0.894446034475	22.152582335	6.31958475007	0.894446034475	1
-1.85849834677	18.5237147794	41.691183368	1.85849834677	1
-1.01135864351	-26.9440230103	-5.47395617301	1.01135864351	1
-1.7105690937	-39.6997337174	49.9241354202	1.7105690937	1
-0.677642557118	19.5152510642	10.2591219497	0.677642557118	1
-0.654968017301	-31.7396931021	10.0944546385	0.654968017301	1
-1.02992518674	4.48001130517	-23.6933197115	1.02992518674	1
-0.68764052128	19.5680372157	35.0994985199	0.68764052128	1
-1.76394863612	45.4350918677	29.2860848853	1.76394863612	1
-0.881337988506	12.2719201353	-36.9898362414	0.881337988506	1
-0.416749304327	-3.21568679574	14.5667410841	0.416749304327	1
-2.08208299625	31.7098707785	-47.0653749453	2.08208299625	1
-1.80129413646	23.8424082715	-47.1868870931	1.80129413646	1
-1.03791165546	14.2463702543	-11.7420428762	1.03791165546	1
-1.48136155192	-32.7773464141	4.49064908607	1.48136155192	1
-0.362373355739	-0.602250897801	-26.4168427542	0.362373355739	1
-1.75002143764	21.2560206648	27.977403086	1.75002143764	1
-1.32107742273	31.1904388944	19.9614155118	1.32107742273	1
-2.10093190853	-47.8935608786	7.78769047848	2.10093190853	1
-0.843227809476	47.2068226032	-31.4760153524	0.843227809476	1
-0.822430652544	32.4315537427	17.4949527456	0.822430652544	1
-1.14373879093	-8.18110344431	39.0561638955	1.14373879093	1
-0.575010738592	8.62856275491	-31.3423427495	0.575010738592	1
-1.27220939005	-35.8106743112	-23.5291928828	1.27220939005	1
-2.14577687099	48.0994191676	8.59500023205	2.14577687099	1
-0.19456816198	12.8631794789	18.1113382942	0.19456816198	1
-1.18443749193	1.79276162672	7.89265629015	1.18443749193	1
-0.978426381944	38.2003943402	-1.57506912878	0.978426381944	1
-1.41452211424	33.6686544439	15.7062483829	1.41452211424	1
-1.62092299692	30.2553089081	46.1422099405	1.62092299692	1
-1.3279453972	-6.77625373162	11.5697535336	1.3279453972	1
-1.443123244	-47.4929733072	2.40730309839	1.443123244	1
-1.32642600088	42.0734367385	2.73581490497	1.32642600088	1
-2.37395924946	-13.3148626232	-49.012742262	2.37395924946	1
-2.36828315256	37.2873420011	22.5292015162	2.36828315256	1
-1.59429542087	10.3283897675	25.4471880305	1.59429542087	1
-1.23990017189	-16.998760603	1.30226282686	1.23990017189	1
-1.98329094475	0.0847184408857	-4.17753888559	1.98329094475	1
-1.4650311551	4.57535591926	-48.8414139804	1.4650311551	1
-0.699758178263	16.2430959972	-11.7929840488	0.699758178263	1
-1.64734252534	-36.4541595303	-14.1716011668	1.64734252534	1
-0.993188056511	10.1987938131	38.6175008635	0.993188056511	1
-1.27040858343	-7.83837163973	-30.9530968597	1.27040858343	1
-1.96275268988	-9.70305709248	-46.0279875343	1.96275268988	1
-0.325253136372	16.4327708808	4.34919181255	0.325253136372	1
-2.11349810485	-45.834759086	35.3618379999	2.11349810485	1
-2.67173626194	-38.0907020442	47.9484949772	2.67173626194	1
-2.32873085769	-43.4678427478	12.8218967914	2.32873085769	1
-1.98007298476	9.89361911048	17.5271130689	1.98007298476	1
-1.12757590817	20.1556818015	15.7451382178	1.12757590817	1
-1.40638710453	29.6537935947	0.27715237392	1.40638710453	1
-2.22896053153	43.5075275625	5.24880283369	2.22896053153	1
-1.97997874094	6.13706931842	-4.75788258736	1.97997874094	1
-0.568730413746	-3.66582407614	39.5547159795	0.568730413746	1
-1.24357086529	41.3068139675	11.4522202818	1.24357086529	1
-1.58698121214	21.1040409299	25.1797080063	1.58698121214	1
-1.56434177439	-3.41220806373	25.048610781	1.56434177439	1
-1.29889153876	34.6809027173	-6.6460232718	1.29889153876	1
-1.22783526928	-26.7655473148	-0.949811964548	1.22783526928	1
-2.22285460287	-42.9789658874	-38.8862614046	2.22285460287	1
-2.0760765069	-22.1793441307	-18.4610021379	2.0760765069	1
-1.45204107863	-1.00885149265	42.1893349189	1.45204107863	1
-1.96144555066	18.6448353197	14.1340135255	1.96144555066	1
-1.31568703254	39.0248389372	26.4439713704	1.31568703254	1
-1.22010109752	45.1505866032	9.79492871651	1.22010109752	1
-0.796097996973	-16.9528589818	13.3282027077	0.796097996973	1
-0.218720830621	-21.5719465406	4.21974699573	0.218720830621	1
-1.45069999806	-48.0715914829	29.7847683023	1.45069999806	1
-1.31533177196	-23.1095228745	-41.3625230991	1.31533177196	1
-1.83085247409	34.3014653418	25.0073257044	1.83085247409	1
-1.89300777316	11.4759700531	-39.9215385277	1.89300777316	1
-0.782388193936	37.6676254217	-36.1808044474	0.782388193936	1
-1.66186206981	38.9751535977	-45.342961864	1.66186206981	1
-2.05336639194	-48.3744559431	27.3095831016	2.05336639194	1
-1.65788831552	26.8755604035	42.4328736507	1.65788831552	1
-0.708102510656	-16.6314755264	-31.1100282013	0.708102510656	1
-1.2318720621	-29.9691522652	-16.2489442998	1.2318720621	1
-1.22964678672	-40.3110540931	38.7458177187	1.22964678672	1
-1.03572167839	-46.6660525629	-21.0715680174	1.03572167839	1
-1.77371181017	36.9108707032	46.4368822545	1.77371181017	1
-1.09014893919	-40.938067768	-49.3546187263	1.09014893919	1
-2.04144036469	48.7297621916	-43.7857664606	2.04144036469	1
-1.59394262924	11.5448268212	13.5678471598	1.59394262924	1
-1.92383954821	-12.8039323698	-5.07505905463	1.92383954821	1
-1.4991034238	11.2903123177	32.1918375502	1.4991034238	1
-2.06315662159	-26.0073864237	41.0339090916	2.06315662159	1
-1.80869904602	-39.6086569827	-27.839977244	1.80869904602	1
-1.61914471788	3.30813281773	-10.1994830733	1.61914471788	1
-1.37390844572	32.8404702848	-27.9285066383	1.37390844572	1
-1.15377175921	5.24230720695	43.1735809934	1.15377175921	1
-1.57048342265	21.1804880432	-7.65375438889	1.57048342265	1
-1.09636918935	14.0760569265	-15.9417883776	1.09636918935	1
-1.71402480663	-48.1942740684	48.3880228267	1.71402480663	1
-2.0330602136	39.9196653932	17.2256771225	2.0330602136	1
-0.969056592276	13.9008356953	-18.8597433993	0.969056592276	1
-1.43932328161	-15.1297827477	42.1041274504	1.43932328161	1
-1.3048462009	-29.8912877284	-14.6290016369	1.3048462009	1
-0.324101966262	10.1534705702	-13.3213047137	0.324101966262	1
-0.604186120771	41.1796140385	-12.7314740806	0.604186120771	1
-0.8863869874	-30.2530052927	9.45661748538	0.8863869874	1
-1.98352903838	-11.9662670078	22.3133056165	1.98352903838	1
-1.22767200129	5.61975703019	24.3062996153	1.22767200129	1
-2.38108714277	12.2397549429	40.1524037364	2.38108714277	1
-1.24247468191	41.2840837162	48.0677957622	1.24247468191	1
-1.02722382139	43.6207335603	19.1227996794	1.02722382139	1
-0.1616889078	-12.6684217595	-8.2483236791	0.1616889078	1
-1.23766191818	-35.6710547755	-20.6102420788	1.23766191818	1
-2.03036113828	48.7425445665	-39.5422485063	2.03036113828	1
-1.20836346452	-18.1016825675	20.043163794	1.20836346452	1
-2.43847272433	-31.7906576521	-40.8319497831	2.43847272433	1
-0.948207652383	24.4198201554	-44.9484485286	0.948207652383	1
-1.4646194766	23.4715114173	-33.9489378741	1.4646194766	1
-0.849486078458	16.2024359114	-48.2568338325	0.849486078458	1
-0.504309163631	-12.7940531491	36.2203509787	0.504309163631	1
-1.69887931913	47.0436002786	6.85481425577	1.69887931913	1
-0.89079209089	-10.8474785798	4.74283391025	0.89079209089	1
-1.8382078421	-44.5451579898	42.3868265373	1.8382078421	1
-0.613814381977	0.731197592193	-35.0135632238	0.613814381977	1
-1.64930692202	-33.0802440805	41.3697668505	1.64930692202	1
-1.19205851294	34.0779127958	11.3156327652	1.19205851294	1
-2.21886299784	-41.9116142413	-35.98644395	2.21886299784	1
-0.993391598319	5.38977818503	-43.4627649874	0.993391598319	1
-2.01095504081	41.4617675383	7.75331211493	2.01095504081	1
-1.02438345065	-9.26124133415	29.1819962908	1.02438345065	1
-2.00772381137	5.37623944675	-40.3752287503	2.00772381137	1
-1.33349607863	32.9765942454	16.4501359219	1.33349607863	1
-1.66890877732	-22.2065189515	1.38419664816	1.66890877732	1
-1.26055177835	14.4879636998	-28.8805718663	1.26055177835	1
-1.14531540953	-4.70718599165	23.8280473708	1.14531540953	1
-1.40574937949	20.5157184531	39.4676620187	1.40574937949	1
-1.70746651126	-48.9599418404	-6.11760371476	1.70746651126	1
-2.38140077291	43.3485075518	-21.945171562	2.38140077291	1
-2.07663583958	45.6210710161	-46.1349516855	2.07663583958	1
-1.39043173895	-24.1781338747	-33.4066205195	1.39043173895	1
-1.27696085102	-39.434926708	-5.51333607575	1.27696085102	1
-1.5942482071	16.8469263661	-27.576614757	1.5942482071	1
-1.60533016436	-45.0609446225	24.5964361167	1.60533016436	1
-1.38050445465	9.99773639961	-42.0610975722	1.38050445465	1
-1.28977986541	-26.6317259351	-13.0222725377	1.28977986541	1
-2.21989113536	3.59145192108	-35.5730848832	2.21989113536	1
-1.88068306265	35.1683809413	28.2110960209	1.88068306265	1
-1.58313642332	0.97169240974	-32.4703062555	1.58313642332	1
-0.768365601016	-37.7635888341	1.32929787841	0.768365601016	1
-1.13223244187	42.0333567962	12.8822576071	1.13223244187	1
-0.872146116957	-11.4209547375	1.654091719	0.872146116957	1
-1.01900247822	37.680206609	-34.2853582377	1.01900247822	1
-1.90355495778	0.0446895956675	12.584776604	1.90355495778	1
-1.55013255267	-48.5243184688	-21.6356888548	1.55013255267	1
-1.0122795282	-32.5634686982	-1.28194428275	1.0122795282	1
-1.11570456476	-10.8830258194	23.7186274184	1.11570456476	1
-2.36407865047	-36.8053078044	-40.1442522542	2.36407865047	1
-0.950980540674	11.1121713715	-9.57451166956	0.950980540674	1
-1.53557444945	17.5861010285	38.2078639267	1.53557444945	1
-1.59638985557	33.7988620877	-28.6728933826	1.59638985557	1
-1.84126479453	42.7564672778	-29.6004873542	1.84126479453	1
-1.80381748904	-16.1894878721	37.1131115921	1.80381748904	1
-0.380808053134	28.5185941214	12.6558358032	0.380808053134	1
-1.06547720165	-11.533633209	-24.7735507695	1.06547720165	1
-0.859031884362	-2.8669750541	15.2523054046	0.859031884362	1
-2.15347180794	45.8689766149	35.6407801835	2.15347180794	1
-0.962399109568	-26.2240417497	10.3467379398	0.962399109568	1
-1.26566698677	-22.0734586026	-33.1357118722	1.26566698677	1
-0.701874557912	6.92357919659	36.4507979187	0.701874557912	1
-2.06587203836	18.3374297643	21.9915199591	2.06587203836	1
-1.62391914911	-46.0265522789	24.2712110254	1.62391914911	1
-0.886329458082	33.4307175173	4.97709284508	0.886329458082	1
-1.64952998405	8.74989534376	7.94589051186	1.64952998405	1
-1.56182497641	26.115527166	-29.3358027844	1.56182497641	1
-1.60630512367	11.9387893339	-20.8519441886	1.60630512367	1
-0.524023968219	-18.5554790832	27.5993089318	0.524023968219	1
-1.12159789359	42.969738431	-16.8044657523	1.12159789359	1
-1.935712731	-19.4974474426	13.269316914	1.935712731	1
-1.8445471448	20.0423126326	-39.5640395242	1.8445471448	1
-1.98280747996	33.2129945709	44.1448839251	1.98280747996	1
-1.9318037121	19.9703406576	-40.2587439728	1.9318037121	1
-1.66298847037	46.9194332057	-19.9743609156	1.66298847037	1
-0.537094020605	10.2085015286	-22.9265717118	0.537094020605	1
-1.53966769631	-39.6851822229	-10.6897382514	1.53966769631	1
-1.15300265655	-35.2736142318	-48.80624236	1.15300265655	1
-1.93475408259	-25.6429199826	29.8384468099	1.93475408259	1
-1.29944554214	-8.11162575065	25.1593839463	1.29944554214	1
-1.08621670773	-36.7326201133	-35.3675726314	1.08621670773	1
-2.09835804003	48.008795402	-7.9740831361	2.09835804003	1
-1.40199998434	-4.99196265129	45.9450788632	1.40199998434	1
-0.980336088826	28.0860141131	-38.6771802519	0.980336088826	1
-1.35229155689	-4.37398964439	37.8063499739	1.35229155689	1
-2.06491525502	-39.6175597434	-46.0394359128	2.06491525502	1
-1.89172153493	39.3145997369	-43.4248331408	1.89172153493	1
-1.58396424258	6.59012678518	42.0111176165	1.58396424258	1
-1.73674064704	43.7025943059	-28.9519121075	1.73674064704	1
-1.56247154884	9.10054923535	-25.0276308661	1.56247154884	1
-2.34583590991	22.2026842287	-36.124045453	2.34583590991	1
-0.965475517638	-25.1350091867	-6.95567612236	0.965475517638	1
-0.909802091768	24.8489481183	45.3608304668	0.909802091768	1
-1.80095915185	5.31297500851	30.8461219118	1.80095915185	1
-0.765276286508	-22.4702275291	-23.5892772035	0.765276286508	1
-0.953977897904	-29.2240886888	23.376793255	0.953977897904	1
-1.5543567733	-29.5859683488	-17.8550732613	1.5543567733	1
-1.57390081317	36.2972136375	23.4608504606	1.57390081317	1
-1.45717881786	-8.30395654809	16.9758311232	1.45717881786	1
-1.99999987543	-3.73500928622	26.4653301803	1.99999987543	1
-0.380350834629	31.0423592684	9.34493077831	0.380350834629	1
-2.37690131726	-25.3579300379	-31.1842249438	2.37690131726	1
-1.28701732967	-4.54984980702	33.354115376	1.28701732967	1
-2.42551951304	32.1577216564	49.9194814003	2.42551951304	1
-1.18329130742	7.33553260424	-6.19866328201	1.18329130742	1
-0.874172824285	31.4048256175	16.191190981	0.874172824285	1
-1.28186487475	34.9518516101	2.2594637171	1.28186487475	1
-1.7436356172	-36.5036253989	13.4454123374	1.7436356172	1
-1.62197888916	-18.7217862307	-20.623983264	1.62197888916	1
-1.30633833526	38.0328835529	-28.4873296384	1.30633833526	1
-1.77508856055	42.3491526103	34.1635048161	1.77508856055	1
-2.02037382248	45.7039437551	47.2247794199	2.02037382248	1
-1.56982745285	-29.9952938979	-44.4715530867	1.56982745285	1
-1.743908336	39.1105657001	43.2415152157	1.743908336	1
-2.33308152892	-34.0964070858	26.3141948039	2.33308152892	1
-1.57321017071	-16.5716416017	-16.5898474064	1.57321017071	1
-0.460415529597	22.694972428	13.8237775468	0.460415529597	1
-0.871421097202	-33.8339135143	-5.8156555267	0.871421097202	1
-0.852794215669	35.3451312969	30.89541841	0.852794215669	1
-1.51792587118	39.5403921142	19.8410522307	1.51792587118	1
-1.11491523827	7.36358038306	2.52330191285	1.11491523827	1
-1.73299939273	-19.5672931531	12.4066580483	1.73299939273	1
-1.23173312469	-16.7952234567	32.9815189339	1.23173312469	1
-1.89954185889	-28.7601721085	46.4019575005	1.89954185889	1
-0.172776279731	-9.05156574741	-12.9031384018	0.172776279731	1
-0.949478337911	16.473571726	-48.6165639553	0.949478337911	1
-1.27625754493	-23.3621767408	-29.4414293741	1.27625754493	1
-0.664228705852	31.7851924589	-1.25522218571	0.664228705852	1
-0.776338596933	14.8139118	11.8489780589	0.776338596933	1
-0.62387416703	24.2578236095	-9.66332229498	0.62387416703	1
-1.47283129861	22.7922325485	-28.5953219463	1.47283129861	1
-1.59899797826	48.5508534613	11.3289706318	1.59899797826	1
-0.815627962199	19.3440044623	-19.3762989483	0.815627962199	1
-0.464029264479	-2.21926660295	-12.9200476057	0.464029264479	1
-0.528462060663	-19.7781301735	8.61310218533	0.528462060663	1
-1.48508006178	-20.6229655749	-37.5840035577	1.48508006178	1
-1.53183691171	46.5842867997	47.6990370106	1.53183691171	1
-1.72478864453	-2.98740468916	-16.5727680822	1.72478864453	1
-1.0801793629	-30.5972103192	-43.8981935695	1.0801793629	1
-0.818643224353	-14.8251740488	6.10266581672	0.818643224353	1
-1.44310877945	13.3910729401	-5.7990524105	1.44310877945	1
-1.85690812844	-48.5038342316	17.7836063901	1.85690812844	1
-2.26290001701	32.035615455	30.6414412414	2.26290001701	1
-1.34196002054	21.0542268457	-10.6124990949	1.34196002054	1
-1.12166549457	43.0726351601	-18.891357037	1.12166549457	1
-1.30875747294	41.0925120547	-11.3203784116	1.30875747294	1
-0.959486223088	-23.0784702899	30.369936711	0.959486223088	1
-0.700002803586	25.415895442	-44.2280606319	0.700002803586	1
-1.29442105892	35.0048148214	29.2364070278	1.29442105892	1
-1.28167567364	-28.5743208515	-2.10816196047	1.28167567364	1
-1.41321373125	-21.2661184001	1.63928692295	1.41321373125	1
-2.58891471141	-34.3813329245	35.4071849438	2.58891471141	1
-1.16324535953	-35.0868968947	-49.5738208083	1.16324535953	1
-0.86991989335	25.7649709175	44.0758042409	0.86991989335	1
-0.536507162298	-19.2057310912	7.58907393846	0.536507162298	1
-1.36389293791	-29.3398144242	7.06766456461	1.36389293791	1
-1.0245077997	38.7187388408	-9.97777833364	1.0245077997	1
-2.48703041272	-31.4048495942	-31.0532517503	2.48703041272	1
-1.20998183077	17.7835705465	2.60394765541	1.20998183077	1
-2.23401879397	49.3677177692	4.29835389824	2.23401879397	1
-1.94796802162	30.3251550144	38.9309783027	1.94796802162	1
-0.667389526188	15.1418154493	-2.90462944414	0.667389526188	1
-2.46871493543	-43.3853127275	-41.1191093141	2.46871493543	1
-0.561350018361	-31.804551445	27.1241514346	0.561350018361	1
-2.52997546605	43.7787288646	21.7742709254	2.52997546605	1
-1.58467575245	30.0569694166	-45.4514866012	1.58467575245	1
-1.92882174309	-11.4935906522	47.7150137367	1.92882174309	1
-1.53245171259	-7.19476307913	-3.63907773266	1.53245171259	1
-1.34761522371	18.1404469761	-42.5604336136	1.34761522371	1
-0.668192473856	-27.7129503452	23.1764362751	0.668192473856	1
-1.44514178314	-14.2140343548	35.6748345269	1.44514178314	1
-1.98889956631	34.9900098719	-18.9870706289	1.98889956631	1
-2.28322480176	41.1572136843	-18.6500369326	2.28322480176	1
-0.783558895682	25.0348285366	7.22790338144	0.783558895682	1
-1.68610858137	-0.418271119018	-38.2703240529	1.68610858137	1
-0.83606311788	-40.4299811039	-31.7405062148	0.83606311788	1
-1.18466062141	29.7463025272	-2.78822989841	1.18466062141	1
-1.69771069648	-6.54704097012	3.33543626039	1.69771069648	1
-1.76976863871	33.9174018394	46.7642186668	1.76976863871	1
-0.99255424644	16.7548528647	-20.5223457117	0.99255424644	1
-1.43505053319	20.7163072695	-49.2825460884	1.43505053319	1
-1.9482221947	0.586394658983	22.0409760367	1.9482221947	1
-1.30243790296	-23.4400887967	16.808552483	1.30243790296	1
-0.0940611036554	6.17702520255	17.761438629	0.0940611036554	1
-0.449188167114	-18.6423637289	-35.8293318866	0.449188167114	1
-0.994157857092	6.14583645423	33.757005693	0.994157857092	1
-0.455583270891	-3.78136397255	-31.3134795404	0.455583270891	1
-1.39106348849	-17.5778668735	12.7825508259	1.39106348849	1
-0.0821964763124	9.53915217193	13.5007413459	0.0821964763124	1
-1.04836123262	-34.8540730955	15.0798151693	1.04836123262	1
-0.979786066424	-14.6945207372	15.1936511358	0.979786066424	1
-0.72090755205	-16.3850457641	-40.3529874852	0.72090755205	1
-1.39311272871	39.2855993769	1.60453365551	1.39311272871	1
-2.02657492283	-35.4235655852	46.2567653245	2.02657492283	1
-1.4442613747	-36.9264196385	11.2491277846	1.4442613747	1
-0.664298994668	21.7125933007	-40.6211845307	0.664298994668	1
-1.08169800368	17.8742061125	-6.68791561256	1.08169800368	1
-0.396738655561	8.89608356633	-12.3404875024	0.396738655561	1
-1.7853220095	-39.3667189159	-35.0479875479	1.7853220095	1
-0.410937684515	-27.721573876	13.6599450741	0.410937684515	1
-2.08197516006	-39.747296121	-36.522846442	2.08197516006	1
-1.4442184827	36.8087088691	-37.2094095325	1.4442184827	1
-1.74362726595	9.85455052033	-37.164797334	1.74362726595	1
-1.64654974954	46.063865858	-6.96734020777	1.64654974954	1
-0.238711157047	6.37261933257	-26.1937181325	0.238711157047	1
-1.59087024792	-47.619787549	-24.2375870726	1.59087024792	1
-2.1690917722	22.9825398133	44.3213737192	2.1690917722	1
-1.15162618751	-13.900339141	6.08084462498	1.15162618751	1
-2.11743000419	-30.5423681292	-31.1286740654	2.11743000419	1
-1.26047070859	-25.0565508005	6.53244896267	1.26047070859	1
-0.936854482109	-8.75943921761	41.2169098596	0.936854482109	1
-1.64032112141	13.8996646525	-46.9042087773	1.64032112141	1
-1.64245264104	-0.231008896589	-32.7638161771	1.64245264104	1
-1.96510462535	-20.8802783798	43.6582213204	1.96510462535	1
-0.641257645128	13.6962144175	-8.74772984861	0.641257645128	1
-1.12809841926	46.0853043698	12.6058430589	1.12809841926	1
-2.08225200837	36.8849583798	-41.543244955	2.08225200837	1
-1.88589879884	-12.0149397637	4.62845074399	1.88589879884	1
-0.248673868343	-3.50370317397	-21.691833301	0.248673868343	1
-0.90886625348	0.555765841716	6.8360402341	0.90886625348	1
-1.37425768831	14.8924345568	-41.9558887916	1.37425768831	1
-1.76077867213	-3.15502270921	7.8486954916	1.76077867213	1
-1.4727986028	-11.9390787866	20.5889633567	1.4727986028	1
-1.38781444304	-4.9732377825	-22.2576867726	1.38781444304	1
-1.20056320834	-35.1245592545	38.622229093	1.20056320834	1
-1.3337110002	-14.4351301415	-38.1677355643	1.3337110002	1
-0.207405243482	13.0149562052	-8.42016428402	0.207405243482	1
-1.42647438583	-29.0107314431	-28.8638732001	1.42647438583	1
-1.48557781697	2.66392104693	-42.2666238167	1.48557781697	1
-2.20221690886	-48.7636463396	-47.5747613891	2.20221690886	1
-1.23354554785	-36.2412058853	0.8030453406	1.23354554785	1
-2.04709328943	34.1954231622	16.7124074824	2.04709328943	1
-0.922669100199	-16.9667224753	-21.4608879229	0.922669100199	1
-1.51345776395	-43.5667858669	-6.62106485574	1.51345776395	1
-2.39509766208	-19.433720978	-49.7389236514	2.39509766208	1
-1.08293956781	-29.0152465355	11.4165564807	1.08293956781	1
-1.60269627811	-41.9871820583	-10.6395847274	1.60269627811	1
-1.81113434131	35.853667616	46.9760486365	1.81113434131	1
-1.77161989886	-25.8162177177	-32.6838531016	1.77161989886	1
-0.739868555517	16.1051143817	48.762584557	0.739868555517	1
-1.40839339537	4.45475399932	27.4590631164	1.40839339537	1
-0.88340591168	30.3103373876	-9.73586788747	0.88340591168	1
-1.64695308101	39.5071101755	-16.8402729811	1.64695308101	1
-1.50497204972	-34.5688185828	-6.94070693325	1.50497204972	1
-2.20708592065	48.2161247171	27.0486866472	2.20708592065	1
-1.37553090999	23.0073644047	1.54433461406	1.37553090999	1
-1.81262090679	-24.5481185783	-32.6220084729	1.81262090679	1
-1.72432568381	-38.3610718755	37.7643198779	1.72432568381	1
-0.660742255691	-3.29662627555	-11.6592624868	0.660742255691	1
-0.944646024686	-8.02929109641	-14.4365426688	0.944646024686	1
-1.85964445152	49.2920608393	42.7331094429	1.85964445152	1
-1.29686951354	5.27406759544	-20.4943994014	1.29686951354	1
-2.24433899752	-38.2053413615	-4.46854316072	2.24433899752	1
-1.61304886551	-9.55802323354	19.2491801494	1.61304886551	1
-1.12188332333	-26.2549476965	-15.9257551569	1.12188332333	1
-1.67365508428	0.447999732357	32.6591285503	1.67365508428	1
-0.791589864884	-8.87756890592	48.4414241295	0.791589864884	1
-1.14104453635	24.130935243	6.70573101613	1.14104453635	1
-0.900839580377	4.92044535792	18.3518482896	0.900839580377	1
-1.83724889204	-38.4023886843	-42.1626185072	1.83724889204	1
-1.10210487242	-7.26677967112	45.4075901886	1.10210487242	1
-1.72389114324	33.4143436728	-18.5124410047	1.72389114324	1
-2.22621679952	-0.869021778222	49.2795988153	2.22621679952	1
-1.1545593006	3.82766264148	-47.4440361704	1.1545593006	1
-1.98772822135	12.9316668536	13.7178129237	1.98772822135	1
-2.34796042936	0.629580660777	-49.4746291851	2.34796042936	1
-0.998945212466	-8.04687260174	-6.45944852873	0.998945212466	1
-2.05895301872	-24.6660297918	12.9718615427	2.05895301872	1
-1.08946239069	20.8003810065	-11.3008307841	1.08946239069	1
-0.57079300175	2.59050616903	-23.4041927856	0.57079300175	1
-1.93137697131	3.52068017058	-8.59771038447	1.93137697131	1
-1.91526511419	-10.3623542175	45.706771673	1.91526511419	1
-0.931886758696	-32.170646165	27.756028426	0.931886758696	1
-1.89163739408	2.90941571463	-25.6253083294	1.89163739408	1
-0.944770008041	-10.0706289979	-49.5979831879	0.944770008041	1
-1.34602087816	-44.3965026249	-15.8770457713	1.34602087816	1
-2.64485190383	44.3841673807	-30.9249493827	2.64485190383	1
-0.751037017957	7.5335188642	-9.50045031778	0.751037017957	1
-0.48474757833	5.80649450943	-7.58424781554	0.48474757833	1
-0.732299230668	-1.95570551939	12.4642648075	0.732299230668	1
-1.73144123674	-19.7208965436	-4.1485714117	1.73144123674	1
-2.63716434875	-46.5292373098	36.0743100852	2.63716434875	1
-0.405932402591	16.2308718818	-21.5633591621	0.405932402591	1
-1.36888045273	-43.6039393033	-2.05746976038	1.36888045273	1
-1.26023259742	-42.7209418601	-18.3413619069	1.26023259742	1
-2.01839246777	49.5856486092	-33.0839695766	2.01839246777	1
-0.503998444275	13.2946879913	-9.89363748048	0.503998444275	1
-2.4517447624	43.9586211344	-47.24873318	2.4517447624	1
-1.5014371846	33.3629413843	28.8189318572	1.5014371846	1
-1.88286093711	-3.4501584439	-8.26624265477	1.88286093711	1
-1.55256878258	36.8550606739	45.9519972127	1.55256878258	1
-1.70663747346	42.8865201665	3.01926295006	1.70663747346	1
-2.24590678096	-21.4515736337	-45.5253048198	2.24590678096	1
-1.03754287553	41.2080315777	-14.8521432636	1.03754287553	1
-2.60759503231	43.5508897638	39.1394446846	2.60759503231	1
-1.24204847676	20.2843984567	-14.5771538367	1.24204847676	1
-2.46448421008	25.9210267378	49.1339839997	2.46448421008	1
-1.63235597734	24.9104686114	42.1597323481	1.63235597734	1
-1.66300757853	20.7340208574	-46.5913875781	1.66300757853	1
-1.58160680702	26.3787521177	29.7600265327	1.58160680702	1
-1.43705760189	20.7695768751	0.390986114228	1.43705760189	1
-1.32554481452	39.132741486	17.466423187	1.32554481452	1
-2.50577159034	-22.4046412858	-44.1179163478	2.50577159034	1
-0.469714624869	30.7791472085	-9.1673125047	0.469714624869	1
-1.57795950647	28.9757230293	-7.34689067348	1.57795950647	1
-0.564279938746	-18.3224142756	1.30826842451	0.564279938746	1
-1.84943457888	3.39266195794	27.8327257041	1.84943457888	1
-1.05201738116	-40.5229354271	14.9121825051	1.05201738116	1
-2.49335784286	-37.0305737033	47.8232670047	2.49335784286	1
-1.68236362848	48.830900147	-19.8637317703	1.68236362848	1
-1.30501487907	14.377743134	9.20697610926	1.30501487907	1
-0.611966124946	43.6830125249	-17.5325131554	0.611966124946	1
-1.08345860147	-13.3533244818	-45.5909464904	1.08345860147	1
-2.09981397555	-27.5117992463	-36.453416939	2.09981397555	1
-0.955752620813	20.1146371893	16.6747500919	0.955752620813	1
-0.99360035719	29.018022172	32.3217063206	0.99360035719	1
-0.414573723196	-0.697825190278	17.0102775423	0.414573723196	1
-2.11012450055	37.4665322213	-41.7275030513	2.11012450055	1
-1.43037738521	-27.2466730175	-7.32079649352	1.43037738521	1
-2.36692040185	34.8999317054	-27.1826638578	2.36692040185	1
-1.18507017808	-24.0479095626	-44.6937788534	1.18507017808	1
-0.567128231222	-9.63219933608	39.2262655447	0.567128231222	1
-0.875067019	37.7799790633	44.681446154	0.875067019	1
-1.49803695282	27.5896575947	28.6921057236	1.49803695282	1
-1.16495167397	-46.5790718086	14.8007991945	1.16495167397	1
-1.24369742414	-35.1630073694	-6.53327571107	1.24369742414	1
-1.21861208448	15.4284432584	-38.0656684127	1.21861208448	1
-1.66420140504	-30.7130808253	5.84029844757	1.66420140504	1
-1.22027620861	29.4347369125	6.63829987051	1.22027620861	1
-1.13546559562	-1.90504574576	-29.2223567618	1.13546559562	1
-0.365362909332	-19.3573969123	-8.10737193312	0.365362909332	1
-1.18242113308	29.2886078815	-20.3603106431	1.18242113308	1
-1.22572588102	-23.9230182086	-34.2225903594	1.22572588102	1
-1.35721609136	-14.3766786068	-41.4322426737	1.35721609136	1
-1.58178912293	-5.46657879213	41.9270300583	1.58178912293	1
-1.09845726909	23.1192320142	20.4632816663	1.09845726909	1
-1.28045763828	-1.86510730411	-25.053338604	1.28045763828	1
-1.17489122219	36.8735214846	44.7099637746	1.17489122219	1
-1.40872131909	-18.6821636993	2.68835170281	1.40872131909	1
-0.639163174522	-13.260071174	-36.0015968606	0.639163174522	1
-0.905252256784	12.1193954796	10.8534845534	0.905252256784	1
-0.241170195483	21.8861861174	13.8543767798	0.241170195483	1
-1.59299116687	-31.9679425823	-15.0750040199	1.59299116687	1
-1.57072005007	-20.8974849218	8.51359750457	1.57072005007	1
-1.64155026995	3.86778939886	-46.4642271653	1.64155026995	1
-1.04042247059	-12.3026696493	28.5811797345	1.04042247059	1
-0.350346676396	13.0738005452	17.0581237074	0.350346676396	1
-1.12884907739	-16.1593587383	-24.3034935591	1.12884907739	1
-1.5097571538	-29.3849215001	-1.20035623049	1.5097571538	1
-2.24090391499	11.6520925307	48.8529351927	2.24090391499	1
-1.89214693511	43.0914274333	-5.62977171983	1.89214693511	1
-0.898264703738	11.3621564651	-19.0352664336	0.898264703738	1
-1.0005492029	-39.9228551562	21.4128856136	1.0005492029	1
-1.79847772851	35.8218353121	-26.9203533376	1.79847772851	1
-1.60415388215	-27.0582211897	18.0723945065	1.60415388215	1
-1.25504813194	14.0517364809	28.8411499389	1.25504813194	1
-0.636775212301	-26.0527876812	-0.700212421159	0.636775212301	1
-1.48855841295	32.7959985934	-36.8048946465	1.48855841295	1
-0.385109950984	37.5368729	-8.87244479679	0.385109950984	1
-1.55196077489	-41.2759628045	-47.3572317173	1.55196077489	1
-1.95681221255	-10.0360908221	43.0675514135	1.95681221255	1
-1.64336038914	30.9004349098	5.9966758409	1.64336038914	1
-1.60455975086	-4.73045606134	48.2704028484	1.60455975086	1
-1.7396052953	2.22011162862	-34.4782136115	1.7396052953	1
-0.844900515566	-33.5574608505	-5.30173083016	0.844900515566	1
-0.502997403647	-8.75281090192	21.3154594605	0.502997403647	1
-1.4909651049	42.360991209	-7.50483554954	1.4909651049	1
-1.97687028017	15.8333999577	-18.5973772316	1.97687028017	1
-1.62703100326	17.2957313073	-46.881902616	1.62703100326	1
-2.29791013701	-25.2103960504	41.071728366	2.29791013701	1
-1.68542330268	32.903945947	-44.5842729828	1.68542330268	1
-0.537805099802	-16.0881786876	40.0444181451	0.537805099802	1
-1.9933539841	20.1212064893	49.1921457853	1.9933539841	1
-0.988474337252	30.9907436137	-28.148569452	0.988474337252	1
-2.03798541356	-46.0052483814	-18.0695913396	2.03798541356	1
-1.09453978041	-21.7338499211	15.4284777772	1.09453978041	1
-0.789852873255	16.3539216482	-14.9420850769	0.789852873255	1
-1.1691457425	-26.3369614298	2.19984605592	1.1691457425	1
-2.45745607306	-41.0509475305	-45.8743714451	2.45745607306	1
-1.32148287143	-25.2513534555	33.490550159	1.32148287143	1
-0.168303654115	-18.7662430042	-0.558532601877	0.168303654115	1
-0.953759551763	-34.1581870472	11.6952184654	0.953759551763	1
-0.437905277962	-15.5095441744	-30.3707169592	0.437905277962	1
-1.7210113588	-49.7461308449	-37.3572679254	1.7210113588	1
-1.10054884849	-18.9516877097	11.0788751817	1.10054884849	1
-2.37953086789	-37.6137961742	13.0963619285	2.37953086789	1
-2.11728335925	48.2670679096	34.2043649349	2.11728335925	1
-1.32510414212	44.7078227445	43.7043595726	1.32510414212	1
-1.8835701088	-41.1814730673	-16.1605160095	1.8835701088	1
-1.35402362635	5.96311419412	37.747976627	1.35402362635	1
-0.838505503867	1.85861993957	3.09715267112	0.838505503867	1
-0.256204822005	9.4055777177	-21.5200052632	0.256204822005	1
-1.08751945118	-44.2605082302	-1.61003454774	1.08751945118	1
-1.08459053597	20.5814629674	-6.38480395201	1.08459053597	1
-1.49181939154	35.7699929749	10.5073040881	1.49181939154	1
-1.66087421486	15.1743392955	-19.0919339401	1.66087421486	1
-1.67549674879	-36.10023069	-35.923061285	1.67549674879	1
-1.21970681632	-13.4357396094	-15.294264127	1.21970681632	1
-1.24298502558	-11.1044843867	-35.7559961411	1.24298502558	1
-0.123983901004	16.0257011477	4.29615217178	0.123983901004	1
-0.432369774308	-12.3552629461	7.63632167364	0.432369774308	1
-1.37154435037	-38.6549568254	-45.112576603	1.37154435037	1
-0.604391215637	21.9047156319	23.4254805531	0.604391215637	1
-2.32791025057	-49.8818068719	46.8896352439	2.32791025057	1
-1.99069234979	-49.4367567622	29.2299123778	1.99069234979	1
-2.37617139736	9.54396985696	43.7333716112	2.37617139736	1
-1.73567222916	8.58359443319	-17.3839376325	1.73567222916	1
-2.14922820021	-31.5485433755	23.1868110322	2.14922820021	1
-0.685427402119	-37.5410516086	-27.3996092547	0.685427402119	1
-1.10988310832	9.25631200503	-24.3500648531	1.10988310832	1
-2.49643030586	-0.32917252424	-48.473217545	2.49643030586	1
-0.692783872567	-1.0539108687	-26.8790134691	0.692783872567	1
-2.1948792104	-36.6111262659	-39.8630776661	2.1948792104	1
-1.87683506013	-27.6076611601	18.7694452013	1.87683506013	1
[truncated: 3,000 more rows]
