# Supplementary material for: SPOTting Model Parameters Using a Ready-Made Python Package
Source: PLoS One. 2015 Dec 17;10(12):e0145180. doi: 10.1371/journal.pone.0145180 (PMC4682995; doi:10.1371/journal.pone.0145180)
Supplement: S2 File — Contains the objective function traces for the 5,000 iterations with MC, LHS, MLE, MCMC, SA, SCE-UA. DE-MCZ and ROPE. (ZIP) [file pone.0145180.s002.zip › GriewankMC.csv]

like	par0	par1	simulation0	chain
-0.386147560176	4.0	4.0	0.386147560176	1
-1.3722595255	-42.5264882233	-9.54135203597	1.3722595255	1
-2.18868245732	42.8663832341	39.0570339554	2.18868245732	1
-1.6993456235	-33.9608747038	-1.48718199413	1.6993456235	1
-0.765720418284	0.988194515389	35.4232735529	0.765720418284	1
-1.26560605731	-33.2071804123	-11.3836234406	1.26560605731	1
-1.41870683022	36.0414972985	-8.21345731858	1.41870683022	1
-1.56205803791	6.56911622792	14.7805790427	1.56205803791	1
-2.05435525094	-27.7290174002	17.2085039025	2.05435525094	1
-1.04421735212	-7.89448777319	7.223307436	1.04421735212	1
-1.6140528459	45.8687790655	39.8214452319	1.6140528459	1
-1.74106876766	39.5210126382	-48.4082024537	1.74106876766	1
-1.05749677834	4.85807050587	27.2235672154	1.05749677834	1
-1.95520793424	-23.0096429327	-35.9862697075	1.95520793424	1
-1.68678852805	-12.1312707262	-23.589505862	1.68678852805	1
-1.25148813204	-44.9446854524	-35.3416787142	1.25148813204	1
-0.873332882913	-7.00289191534	15.9355010005	0.873332882913	1
-1.10903772169	14.1054468349	12.1976165683	1.10903772169	1
-1.72180003593	-23.2295190766	42.7834837471	1.72180003593	1
-1.39291664363	-11.2177606509	-45.5306093498	1.39291664363	1
-2.35157289724	40.4971689198	-0.00290310102427	2.35157289724	1
-2.21799852753	-16.0364202006	-34.8962989323	2.21799852753	1
-2.35659839828	-41.9322012361	-43.9434678117	2.35659839828	1
-1.45235455709	1.24888902494	46.2732907331	1.45235455709	1
-1.8754954739	-27.2980106808	36.80829356	1.8754954739	1
-2.34717843033	-44.8780315954	-31.5399145222	2.34717843033	1
-0.575743061862	0.162157613819	-34.481166073	0.575743061862	1
-1.94090617489	-3.06082675998	46.053339208	1.94090617489	1
-2.14421721284	32.4723642431	-39.7557534209	2.14421721284	1
-1.85145331579	-14.9557693725	17.5212450063	1.85145331579	1
-2.42126801991	-30.8565008273	40.5902792837	2.42126801991	1
-1.49451954067	-16.3132854392	42.1785472424	1.49451954067	1
-1.82650732641	-1.33657821667	-49.40300921	1.82650732641	1
-2.87809116399	-43.7003799381	49.7480330025	2.87809116399	1
-1.41923383972	-33.3096138612	7.25491112116	1.41923383972	1
-2.43917809579	-38.1543852207	-30.5940770771	2.43917809579	1
-0.304409638362	-12.0130343851	18.1868089501	0.304409638362	1
-0.147016980737	-2.6987266723	-13.1749857567	0.147016980737	1
-1.52197008193	-16.1856939304	1.45893526773	1.52197008193	1
-0.601859072228	-18.9260715227	-44.1272864333	0.601859072228	1
-2.17279571813	-2.51781799149	-43.6600092882	2.17279571813	1
-0.385603001366	-6.29146838861	-35.9997096637	0.385603001366	1
-1.52928002365	-45.5469376549	7.57381978008	1.52928002365	1
-1.21952807758	-19.763838742	6.40422973983	1.21952807758	1
-1.46286207289	-27.0348410177	19.1173550597	1.46286207289	1
-2.65845427775	-44.6914808233	40.0289636816	2.65845427775	1
-1.09859911827	21.180983759	-48.111881298	1.09859911827	1
-1.36446831216	30.3293352702	-11.4193119856	1.36446831216	1
-1.80169258267	-17.7192649223	-47.2153463468	1.80169258267	1
-0.939512861131	-7.54657912631	7.07798266722	0.939512861131	1
-2.13107293047	15.82396148	17.6649601496	2.13107293047	1
-1.14014663729	14.3220258084	15.7569940763	1.14014663729	1
-0.685687226322	15.0612886993	40.3098918634	0.685687226322	1
-2.17889647521	6.25025970499	-31.6739563938	2.17889647521	1
-1.15698906717	-47.7532913138	20.9885645901	1.15698906717	1
-1.93292881752	45.405803251	42.5488824391	1.93292881752	1
-2.11212082936	-47.3552818949	-7.49159912313	2.11212082936	1
-1.277219092	-20.2178971783	-34.2037503339	1.277219092	1
-2.2039549041	-46.2856286684	-0.0484355184746	2.2039549041	1
-1.65120533789	-32.713239416	-29.7874226491	1.65120533789	1
-1.8367939534	-27.8061236464	-1.08310802684	1.8367939534	1
-1.82953676746	20.7632476287	-43.3987108938	1.82953676746	1
-2.33142263318	-37.7301218229	23.0163162873	2.33142263318	1
-2.14430209097	2.70034383232	-36.1754496502	2.14430209097	1
-1.30969736071	23.8324360447	-14.9389601452	1.30969736071	1
-0.748828316088	44.4386028632	17.1734543798	0.748828316088	1
-0.445371401452	-25.4919579665	-27.0515183666	0.445371401452	1
-0.703041173357	31.9994862376	-25.910346214	0.703041173357	1
-1.01387381198	25.9977296345	-1.87800462806	1.01387381198	1
-0.889235581635	-25.971182751	36.1587479832	0.889235581635	1
-1.35390418259	-1.79790973981	-33.7568979106	1.35390418259	1
-0.917675088652	-3.40531364389	41.4134043171	0.917675088652	1
-2.16094071043	-47.3037566614	10.223785164	2.16094071043	1
-1.62937188965	-39.4975233573	-40.9110679562	1.62937188965	1
-1.01822698056	-10.3388773405	-2.24403968298	1.01822698056	1
-2.08549931073	7.22232726843	-48.056654059	2.08549931073	1
-1.2750466595	21.606889853	-38.0785174776	1.2750466595	1
-1.16226037174	-23.7205418432	-15.9292854462	1.16226037174	1
-1.58408144486	-41.7401513767	-33.0370187213	1.58408144486	1
-1.15062186671	14.1722511222	22.9147657909	1.15062186671	1
-1.74938914769	-8.7283387416	8.35086168302	1.74938914769	1
-2.21162327055	-34.545348265	-42.873482662	2.21162327055	1
-0.882758079303	-21.41058109	-48.6185035486	0.882758079303	1
-0.993599910415	-1.98908457038	39.9140527824	0.993599910415	1
-1.23898984535	-45.9883858427	5.5569512519	1.23898984535	1
-1.8112967855	6.53949474185	-41.6574220012	1.8112967855	1
-2.33945561656	27.5225026911	-43.8468044758	2.33945561656	1
-1.71962505939	-48.9088872116	-34.7544131971	1.71962505939	1
-2.10438235159	48.0252363835	-25.3317680039	2.10438235159	1
-0.326219867903	5.58576534268	-17.9262691224	0.326219867903	1
-1.23412813361	44.9337717757	-27.5817264978	1.23412813361	1
-0.799242972239	-25.9770670838	25.7614833529	0.799242972239	1
-1.41961855855	-4.46943059673	27.0395572858	1.41961855855	1
-1.50538262038	19.9131923574	-46.2701480605	1.50538262038	1
-2.01819383199	35.561935131	-34.5272071656	2.01819383199	1
-0.802397625879	-19.0355175103	-19.4275330489	0.802397625879	1
-1.60616829747	-2.65232759802	7.69876647484	1.60616829747	1
-1.95235011447	-29.3238364875	34.8197553135	1.95235011447	1
-1.47330390657	44.5082416265	-28.5063728008	1.47330390657	1
-0.896222248506	20.768420335	-21.8735467674	0.896222248506	1
-1.64321551303	-23.437402791	49.5845809582	1.64321551303	1
-1.8858220425	-42.4749823608	-39.1262781044	1.8858220425	1
-1.35508907224	20.4511452368	-32.5964256478	1.35508907224	1
-2.12577240221	-5.94002156033	-30.5977825966	2.12577240221	1
-1.73795435862	10.1703886216	-0.351761764403	1.73795435862	1
-0.983335226134	2.01952774154	-32.3334967384	0.983335226134	1
-1.81283767738	9.44040173772	-34.0629952196	1.81283767738	1
-2.13833043467	43.3724358142	-5.33806813143	2.13833043467	1
-0.586040500063	-12.6166597594	-27.880109371	0.586040500063	1
-2.16962139279	46.8638806128	-42.4573326981	2.16962139279	1
-0.766550110232	-25.263565954	-1.64397024392	0.766550110232	1
-0.928432844874	22.630439149	-48.6299253667	0.928432844874	1
-2.75799279109	31.7713454872	49.2811726601	2.75799279109	1
-0.384847664378	9.3972994519	-14.4734550655	0.384847664378	1
-1.2057527197	-8.45840262253	-7.10763680449	1.2057527197	1
-1.30411356208	-7.64296487029	44.6035105128	1.30411356208	1
-2.2478628564	-38.4932982323	41.214086464	2.2478628564	1
-1.24450037767	-49.1591888469	8.07263982427	1.24450037767	1
-2.42796068285	-12.5061771618	40.2210594566	2.42796068285	1
-1.42261029698	33.6023597822	-1.8765259795	1.42261029698	1
-1.52446088355	-0.730844152986	-29.4798695124	1.52446088355	1
-2.02184174338	41.7434942362	16.9363212973	2.02184174338	1
-1.22858684801	1.48103170725	-35.6363629335	1.22858684801	1
-1.1195304308	13.1941491419	-24.5668764264	1.1195304308	1
-0.395202650838	-25.6498451805	17.4387814483	0.395202650838	1
-0.429326874541	-37.8958993094	-8.51863907782	0.429326874541	1
-1.31248550552	-36.0663758125	-2.55203346357	1.31248550552	1
-1.00091987246	-36.762100227	-25.8771338021	1.00091987246	1
-2.14701469711	-25.2169076962	4.21542304841	2.14701469711	1
-2.12840933685	32.6420558764	49.9924442938	2.12840933685	1
-1.42286622386	-2.16864479733	-28.3071091762	1.42286622386	1
-1.70618820644	-42.8472229764	-14.8827962179	1.70618820644	1
-0.660054664094	28.1674516185	-23.380608141	0.660054664094	1
-1.38948977562	4.23660349566	-37.6711179818	1.38948977562	1
-1.61139939265	34.2692251662	33.3795442911	1.61139939265	1
-2.06188274789	46.1373021066	16.9358461192	2.06188274789	1
-2.52805624011	49.6893397774	21.7439683833	2.52805624011	1
-0.168037290814	-5.89790994951	17.9282030222	0.168037290814	1
-0.739869593833	-36.9410586522	-17.2406083621	0.739869593833	1
-2.28361589589	31.5254418307	13.2265017215	2.28361589589	1
-0.856648603436	-47.2544887557	-23.0221753506	0.856648603436	1
-0.749909900922	16.0866917737	-49.0966627058	0.749909900922	1
-2.42861752166	-31.1906003962	-31.4924740835	2.42861752166	1
-1.12429256076	-20.3607196726	17.0512831962	1.12429256076	1
-1.31409548594	31.1387962419	-2.32495278485	1.31409548594	1
-1.06629542676	-27.5074218789	-48.8747817481	1.06629542676	1
-1.14017660549	-43.3821572448	-44.2753860962	1.14017660549	1
-1.677907857	33.3835886821	-9.17942504237	1.677907857	1
-1.39441551258	31.2950041274	15.4215336158	1.39441551258	1
-0.539857299358	-15.8121102037	39.4011809078	0.539857299358	1
-1.20840561937	44.3775731766	-36.7205924337	1.20840561937	1
-0.617370002185	28.6880684245	5.66113355256	0.617370002185	1
-1.47459382604	-10.2550624449	-1.19459371332	1.47459382604	1
-0.611206046625	47.3012861972	-4.79533757595	0.611206046625	1
-1.00268911678	12.3892089693	-42.9558637876	1.00268911678	1
-1.16545911353	-40.4524920603	-6.27202330839	1.16545911353	1
-1.49336560966	24.8784903736	11.5609305687	1.49336560966	1
-1.9512879395	45.4978239231	-44.1926642575	1.9512879395	1
-1.34619548601	-14.0848574581	31.2917144132	1.34619548601	1
-0.557237872749	-28.8994439506	21.7631516126	0.557237872749	1
-0.404578936682	-25.8363427362	-0.0337072206806	0.404578936682	1
-0.663559657307	-27.6145772074	23.038407322	0.663559657307	1
-1.94574898968	10.3336356619	-35.8808911298	1.94574898968	1
-0.531987344048	34.8423108334	-22.7138641084	0.531987344048	1
-0.732024401519	-33.9154175269	-30.9236441855	0.732024401519	1
-2.07426223428	47.1344558003	-28.4227082421	2.07426223428	1
-1.25512829042	-13.8400714581	20.4973437066	1.25512829042	1
-1.60176916048	-36.1172493496	33.2428304866	1.60176916048	1
-1.1251535989	29.385490978	23.6624326044	1.1251535989	1
-2.59554721485	-43.50913214	-30.923792816	2.59554721485	1
-1.64442491897	-19.5492887516	-23.6377114381	1.64442491897	1
-2.16001552448	-37.9489904558	-23.3692296815	2.16001552448	1
-2.50552692424	9.39410203004	44.6742404315	2.50552692424	1
-1.83368626631	16.5919244552	-34.4937400873	1.83368626631	1
-1.57875591979	-42.9216712237	33.8174301699	1.57875591979	1
-2.26938749535	44.6745416119	4.29863289632	2.26938749535	1
-0.766481647298	2.25900276655	39.833670107	0.766481647298	1
-0.929187053909	1.96904917626	-31.9075711543	0.929187053909	1
-1.04906104111	-29.4522147925	-23.1518575374	1.04906104111	1
-1.42761655331	27.2443067364	10.4994256398	1.42761655331	1
-1.84034041664	45.9906864968	19.2242695631	1.84034041664	1
-0.867003690792	35.4866673418	12.4496045615	0.867003690792	1
-0.837870759807	-1.05639559819	25.4539289061	0.837870759807	1
-1.67598295852	-0.77576819626	14.0353709873	1.67598295852	1
-2.28497909589	47.820365982	42.691771254	2.28497909589	1
-0.46974248717	9.70108196888	-39.7509622409	0.46974248717	1
-1.28108213158	48.281566596	-3.43984618439	1.28108213158	1
-2.23233418514	15.2247455298	35.2313024081	2.23233418514	1
-2.31331609033	-37.6616793351	-4.01867095925	2.31331609033	1
-1.60747415502	-48.2439839568	-20.2437844281	1.60747415502	1
-1.7617273011	-26.6835910755	47.7416014157	1.7617273011	1
-1.64316228456	17.8484498326	46.6983574147	1.64316228456	1
-1.47475646293	48.1876443257	-2.53672898825	1.47475646293	1
-1.22322782643	-4.31779309987	-19.5316366503	1.22322782643	1
-0.794725284464	10.7121278472	13.1372565192	0.794725284464	1
-0.934904613874	-21.1689944332	-39.1307066988	0.934904613874	1
-1.16165766714	3.49681622759	-19.9030615993	1.16165766714	1
-1.02306943832	1.81679915234	11.1588187159	1.02306943832	1
-2.28333806601	-40.2403404697	-25.9038298153	2.28333806601	1
-1.35058006057	-41.8886090256	-40.2208678579	1.35058006057	1
-1.69371725231	45.324358251	-28.7161480943	1.69371725231	1
-2.20319884328	34.9142739285	-34.3124719486	2.20319884328	1
-2.01600816268	14.8379600969	35.5652850967	2.01600816268	1
-1.08662708597	27.6203180727	-48.1155265274	1.08662708597	1
-0.301387374192	6.14384553424	27.2855846874	0.301387374192	1
-0.776347772126	-3.71561742876	-49.0915351918	0.776347772126	1
-2.18575588002	-44.2941316379	5.52250793658	2.18575588002	1
-1.72136898769	38.6814473659	-3.16927842133	1.72136898769	1
-0.687459684663	-0.280798686577	-1.7516764608	0.687459684663	1
-0.98411363211	32.6354175915	-9.56639256702	0.98411363211	1
-1.55767934876	25.4316867631	-33.1414859413	1.55767934876	1
-1.49103262726	-33.3463497003	-1.30405670942	1.49103262726	1
-1.90969171809	8.93052240083	27.5797643972	1.90969171809	1
-1.70265790638	-45.3498137653	-36.6146157259	1.70265790638	1
-1.53576031078	17.787467534	-3.90968576096	1.53576031078	1
-2.14783246999	-0.826251816061	48.0641357198	2.14783246999	1
-0.847041667752	-21.3194982926	20.6967579257	0.847041667752	1
-1.61369922116	-8.50994420997	17.008473222	1.61369922116	1
-1.25628998298	5.56613659728	-2.69306214049	1.25628998298	1
-1.16011240674	11.2072401419	3.13320912851	1.16011240674	1
-1.92753878116	18.2126259448	-13.2079888848	1.92753878116	1
-0.664204428024	-40.7399339746	-5.43907157585	0.664204428024	1
-1.74116862707	28.9167655245	25.1238591664	1.74116862707	1
-1.68908312734	-39.2184192514	36.7664401311	1.68908312734	1
-1.41926899187	28.1445792807	6.96481720422	1.41926899187	1
-2.03436376273	21.263299926	26.5626968563	2.03436376273	1
-1.00174973321	22.8372496554	32.428073394	1.00174973321	1
-1.8713818837	-47.6295070172	-10.6535378357	1.8713818837	1
-0.666749324035	11.6006896428	26.1924780438	0.666749324035	1
-1.21960503842	29.7842829831	6.37550884344	1.21960503842	1
-1.0326034183	10.0847630801	-38.438059241	1.0326034183	1
-0.832685724435	20.9040293211	-5.73228537485	0.832685724435	1
-1.59119218703	20.4221178076	44.0555132793	1.59119218703	1
-1.38160080034	-36.1884173714	-19.064477074	1.38160080034	1
-1.96172116754	-26.093621259	41.225112491	1.96172116754	1
-1.3592620088	-47.5736293034	29.5741633103	1.3592620088	1
-1.64214582834	45.6084464181	-19.1772354672	1.64214582834	1
-1.52275371151	-25.510121008	-2.7807127375	1.52275371151	1
-1.36853970004	38.4718425806	15.674493645	1.36853970004	1
-1.16188073429	-13.4398191479	45.6850484858	1.16188073429	1
-1.96801146126	-4.12911900968	-43.7338796792	1.96801146126	1
-0.631221522143	-10.4187326182	14.1946238726	0.631221522143	1
-1.75644842895	27.6652917948	10.0916754826	1.75644842895	1
-1.52296883201	17.6842961941	29.731757602	1.52296883201	1
-1.71558034445	45.5945595461	30.7065600699	1.71558034445	1
-1.24061767275	-22.7597776854	47.6216336676	1.24061767275	1
-1.00761753511	16.9371070793	30.4033614759	1.00761753511	1
-1.15616093727	-11.0448021241	25.8476015657	1.15616093727	1
-1.23270031185	-19.9487863862	-15.316925256	1.23270031185	1
-0.963966810984	33.7248390419	23.3799060504	0.963966810984	1
-1.38597054731	48.3312891264	-5.78822590753	1.38597054731	1
-1.29658365095	-32.5896964315	34.3872081371	1.29658365095	1
-1.15150519465	14.0364077381	14.8620587983	1.15150519465	1
-1.34430160763	3.60502207177	-46.9868466707	1.34430160763	1
-2.34334750668	-34.2997904454	26.0513522836	2.34334750668	1
-2.09778388164	12.9350574701	30.4126516844	2.09778388164	1
-1.44447150466	-6.85189788368	42.2293683322	1.44447150466	1
-0.522892455511	-34.7981529244	22.7235545943	0.522892455511	1
-2.4065611707	-37.7731420477	22.7740382636	2.4065611707	1
-2.55554195285	-34.1566663813	-45.301806907	2.55554195285	1
-1.22914242286	23.0240818816	-48.4566621485	1.22914242286	1
-0.975643206014	-8.49394075704	15.3097667038	0.975643206014	1
-2.21681697638	-44.6907912741	12.6655752475	2.21681697638	1
-1.7888767766	-17.6518262513	-39.3175136111	1.7888767766	1
-1.66449872878	-23.1486132825	42.4881654595	1.66449872878	1
-0.767177575227	-21.683828333	48.9829339596	0.767177575227	1
-1.27911574865	7.79970093534	34.0032225424	1.27911574865	1
-1.53191923599	4.65111274747	-47.8406706398	1.53191923599	1
-1.55732359019	-42.7211019995	19.9979444686	1.55732359019	1
-1.8625149987	3.46066934123	8.20840334093	1.8625149987	1
-0.816954797083	36.908807429	16.9777499355	0.816954797083	1
-1.18088051956	9.2490914666	15.6910000124	1.18088051956	1
-1.54609173329	-18.3652663418	-5.90429339895	1.54609173329	1
-0.265933668503	28.5944403729	-4.59447224369	0.265933668503	1
-2.17912971129	-49.0936658359	-46.7594833159	2.17912971129	1
-1.72456398104	5.40674064675	21.7088759168	1.72456398104	1
-0.317360874481	22.3618704082	-5.16146353596	0.317360874481	1
-1.25012150274	-10.395555614	-47.5725275117	1.25012150274	1
-1.74693167358	23.9002327922	46.883997366	1.74693167358	1
-1.67175285643	-5.87620902961	-32.6911999842	1.67175285643	1
-1.74385435312	-27.9213443947	1.33851691196	1.74385435312	1
-1.43999611473	-49.749807042	-36.8615900925	1.43999611473	1
-0.909754510183	38.6548947581	-18.2302615863	0.909754510183	1
-1.20459202763	39.9982008603	-20.6591619192	1.20459202763	1
-1.49077563658	-32.7859684958	23.853624942	1.49077563658	1
-0.973144030695	-26.1173018711	34.9324208501	0.973144030695	1
-1.15764624357	33.2996300234	14.7026715801	1.15764624357	1
-1.6816994333	-49.1104646856	15.4842421768	1.6816994333	1
-1.33354460649	1.37343349683	29.7383379031	1.33354460649	1
-1.28035828601	8.81914362114	-37.9349573028	1.28035828601	1
-1.82230362311	-25.5916672449	5.51509570602	1.82230362311	1
-1.41243155855	48.2551038957	30.6548653699	1.41243155855	1
-0.838040430315	-14.5517920865	12.0596401092	0.838040430315	1
-2.2609599644	-49.2883079494	38.5140776763	2.2609599644	1
-1.40377064711	-20.5191902123	-39.8285177805	1.40377064711	1
-1.31866113455	-1.36048741202	-21.7912111607	1.31866113455	1
-0.87294740264	-14.4014408484	-12.5034375333	0.87294740264	1
-1.1890208503	-32.885414592	8.89718910205	1.1890208503	1
-2.18592263025	24.8966169941	-21.7183128406	2.18592263025	1
-0.689758340095	-9.95589068284	11.7334087303	0.689758340095	1
-1.20724712747	-24.1989418775	-2.36304113316	1.20724712747	1
-2.75400301315	37.7170496768	39.9459510065	2.75400301315	1
-0.798459486929	10.5731858668	-21.4010599774	0.798459486929	1
-1.45710558374	-7.73774202806	42.260424487	1.45710558374	1
-1.80249022111	-28.2884296167	-37.4032065306	1.80249022111	1
-1.22256651133	12.7123636501	15.3737035122	1.22256651133	1
-1.95253372199	-29.0217261641	42.7709907901	1.95253372199	1
-1.6177701297	-8.30499811779	-27.0716086094	1.6177701297	1
-0.985150428022	13.6875851791	-15.9640446936	0.985150428022	1
-1.01525732908	-7.45523838973	-15.7725813709	1.01525732908	1
-1.82589753044	-25.4078423564	-20.8634760667	1.82589753044	1
-1.13204050715	47.9809915698	-3.28202591859	1.13204050715	1
-1.21824431575	11.5494388599	15.2049377986	1.21824431575	1
-0.324605789876	7.0912884321	0.129647037633	0.324605789876	1
-2.4223665526	-43.5847268343	22.8979824585	2.4223665526	1
-1.38919005612	26.7121538458	29.1520009129	1.38919005612	1
-0.762732204636	-16.9157332781	-13.4416178368	0.762732204636	1
-1.89299963618	-3.35629515989	27.754156131	1.89299963618	1
-1.24964358483	-10.338971973	1.69454889458	1.24964358483	1
-1.55663250179	42.3626579793	23.4980300783	1.55663250179	1
-1.97513173332	49.0667155734	37.8250676314	1.97513173332	1
-1.44516248667	-1.03627184872	21.0062900391	1.44516248667	1
-1.75738977593	16.8734182566	36.1403709541	1.75738977593	1
-2.33745550619	12.9996679295	40.2658007431	2.33745550619	1
-1.30364425952	-20.495359413	-25.2228333173	1.30364425952	1
-1.8432003526	-0.805111890829	41.2950433152	1.8432003526	1
-2.07718924804	42.0935447077	-46.1852589681	2.07718924804	1
-0.535193488185	-44.2803149091	-0.0622647140772	0.535193488185	1
-0.994662880809	46.6015568488	30.4633651914	0.994662880809	1
-2.217894786	28.4357767478	17.3362379344	2.217894786	1
-1.86149971538	-6.95712507012	-21.7069476036	1.86149971538	1
-0.299236202474	-12.5266385824	-26.0541239024	0.299236202474	1
-0.909271967626	-46.3698519049	12.750756142	0.909271967626	1
-0.239484546724	13.1030939554	-8.46339977365	0.239484546724	1
-1.74181170837	39.1325188248	30.5295663639	1.74181170837	1
-0.866411902368	-18.0131975947	-34.5552407903	0.866411902368	1
-0.610843270935	7.01044853119	1.41794084058	0.610843270935	1
-2.10918147771	11.914231873	47.6276568638	2.10918147771	1
-0.469035184937	-34.2314420599	-3.72354024574	0.469035184937	1
-2.29183791843	-25.3902670732	-31.7070776057	2.29183791843	1
-1.7084744909	49.5970975698	42.8944757966	1.7084744909	1
-0.962877984617	26.9730874026	-13.0649687086	0.962877984617	1
-1.64487505473	-17.2063392511	-49.9405944239	1.64487505473	1
-0.548658229189	22.9335848713	-4.41459929181	0.548658229189	1
-1.16228987947	42.7521737469	9.34724346731	1.16228987947	1
-2.46578036107	-24.9416402518	47.8527532209	2.46578036107	1
-1.86531319144	12.5584896065	21.1183768822	1.86531319144	1
-2.37471888181	37.8772182251	32.0764911917	2.37471888181	1
-1.02229927948	38.1408118338	16.2106615808	1.02229927948	1
-1.38707771003	-23.5635700947	31.4121920578	1.38707771003	1
-1.68805660813	-47.0712889108	41.7727369623	1.68805660813	1
-1.01477360802	20.841506245	2.55470897779	1.01477360802	1
-1.34058174099	40.0665427352	49.3749139475	1.34058174099	1
-1.72271573427	25.8352652975	-29.5273288452	1.72271573427	1
-1.78654986155	-35.868163419	-37.0695256364	1.78654986155	1
-1.19078897945	35.1148539035	-38.6363275104	1.19078897945	1
-1.56718283267	23.9750825817	-12.8859035651	1.56718283267	1
-0.907199846163	-14.3372880481	-3.39931983662	0.907199846163	1
-1.99916368633	-2.83971704032	-34.485100313	1.99916368633	1
-1.98899428707	22.7947613401	26.9696042153	1.98899428707	1
-2.55769961613	44.1548588043	22.6334472472	2.55769961613	1
-1.65716449598	22.346539678	-7.49271551805	1.65716449598	1
-1.46139979053	23.8692714227	-33.1110393586	1.46139979053	1
-1.3437794169	-9.67137687388	46.9913947431	1.3437794169	1
-1.28162107588	33.2303024423	-30.6562704465	1.28162107588	1
-2.4741291541	-31.2393209573	47.6923510012	2.4741291541	1
-1.13012177352	49.6256531599	35.4211586207	1.13012177352	1
-1.46325050989	-34.9921448455	-15.6993006898	1.46325050989	1
-2.083139111	42.9032355806	32.0678051023	2.083139111	1
-0.734363994807	-0.778127938641	36.3612416444	0.734363994807	1
-1.56719509879	-4.46425379785	-35.5977202326	1.56719509879	1
-1.01457056904	-25.4416191863	-28.3496291995	1.01457056904	1
-0.397481561816	12.5178592484	35.0974618362	0.397481561816	1
-0.928075445269	0.966613084423	44.5034975267	0.928075445269	1
-0.436887390017	-0.938639724856	-8.64013790471	0.436887390017	1
-1.60398446166	26.4746300958	-32.1154588125	1.60398446166	1
-1.96928764168	-25.5483712816	-3.73498102832	1.96928764168	1
-1.49141581635	-45.3441962142	26.9208314728	1.49141581635	1
-0.675093339521	32.3344418667	8.95260110527	0.675093339521	1
-2.21802670217	-40.335451447	36.9631694632	2.21802670217	1
-0.652540024444	16.3190402744	-40.1048485128	0.652540024444	1
-2.44520832745	44.2992166453	4.40000222872	2.44520832745	1
-1.6497405048	19.503832296	-20.8373054516	1.6497405048	1
-1.55175332337	-44.6567740111	33.7472343577	1.55175332337	1
-0.765504397579	3.89647771733	39.2148645968	0.765504397579	1
-1.45636212101	-17.0995899899	34.094790308	1.45636212101	1
-1.14374241863	-23.7365156598	-10.888503421	1.14374241863	1
-0.963881770665	27.1872650717	-31.1909690133	0.963881770665	1
-2.1627135169	12.5894904198	22.2132645983	2.1627135169	1
-1.74794782326	48.9796187163	24.4416495033	1.74794782326	1
-2.46757001604	41.0250859023	18.0395444552	2.46757001604	1
-1.83991168154	-28.1573477023	37.3408097959	1.83991168154	1
-1.45630509201	4.30570345676	-42.2283462729	1.45630509201	1
-1.01605282154	-28.7746763699	-48.1678796772	1.01605282154	1
-0.890100353861	17.6524343392	26.5567861285	0.890100353861	1
-2.43144967845	21.5158134073	43.9252393441	2.43144967845	1
-1.33738861948	-12.0816182627	6.189840269	1.33738861948	1
-1.75022903821	-5.74820520948	-5.21514601918	1.75022903821	1
-0.824682075567	11.511349083	-7.32414919879	0.824682075567	1
-2.12587595798	-38.3969225677	4.17879507291	2.12587595798	1
-0.659930487462	4.21890839519	22.3937726065	0.659930487462	1
-0.862908993654	15.5802086965	47.9109682836	0.862908993654	1
-0.92457240281	-43.5036514433	-27.4917978521	0.92457240281	1
-1.50249892675	16.2777579048	-33.5822777784	1.50249892675	1
-0.315332191546	6.05267750239	-16.8275899317	0.315332191546	1
-1.09880243927	-44.8871005766	26.1314796879	1.09880243927	1
-1.39949596906	22.6664358289	19.6745113954	1.39949596906	1
-1.26357446515	26.5120614661	-19.9093710167	1.26357446515	1
-1.71455886918	-32.1275655174	-42.1857149735	1.71455886918	1
-0.659809706799	10.0982689029	20.9168059938	0.659809706799	1
-1.45771513449	-18.0809665413	-20.5385916698	1.45771513449	1
-1.34714834795	-16.3065418165	24.6570363656	1.34714834795	1
-1.35237660073	-11.2154262749	-21.6908078099	1.35237660073	1
-2.42852085366	3.14907421301	44.9989269923	2.42852085366	1
-1.65321825985	46.775620696	10.9927092552	1.65321825985	1
-1.26508682913	-2.95628661846	-33.3009924114	1.26508682913	1
-1.4152382758	20.2066949011	-22.9887170884	1.4152382758	1
-2.16819102627	42.1817768902	44.6172970533	2.16819102627	1
-1.77324124388	-31.794114412	-23.8427879397	1.77324124388	1
-1.31689782696	-39.8006400315	39.4321451444	1.31689782696	1
-2.04057918869	43.0730954671	-38.2598103105	2.04057918869	1
-0.741501012029	22.2650955992	-40.8227044461	0.741501012029	1
-1.45151895107	29.4652856594	49.0640536469	1.45151895107	1
-1.39653245188	39.7344523353	-39.2119026792	1.39653245188	1
-1.52881182028	29.0206190207	-47.1144422208	1.52881182028	1
-1.5637680534	17.3066680012	45.2598040558	1.5637680534	1
-1.58785695752	-47.6772397304	-2.19089115949	1.58785695752	1
-2.00827939092	-0.246772754643	-21.6413553875	2.00827939092	1
-2.1529810824	-5.48810019669	-49.9006177059	2.1529810824	1
-1.21452344702	-28.9700862263	-41.3810913156	1.21452344702	1
-1.34986277539	-36.1873804521	-6.36627987983	1.34986277539	1
-2.15462730654	-40.2780746507	-16.8649876074	2.15462730654	1
-0.9241912425	-23.1277528893	14.5958765569	0.9241912425	1
-2.08911127665	-37.0462576738	-12.6551636936	2.08911127665	1
-2.75239294906	47.8020996937	-43.79439813	2.75239294906	1
-1.61711625602	-17.3127798024	46.61060362	1.61711625602	1
-1.66045937675	-34.8492993623	-37.7640470007	1.66045937675	1
-0.802993995221	8.41422308813	31.8006688812	0.802993995221	1
-1.68867319181	21.5405264445	-33.7811565295	1.68867319181	1
-1.701431166	14.3852827272	45.9099400684	1.701431166	1
-1.40620510457	27.6162660538	38.0269297752	1.40620510457	1
-1.34067388663	-47.0769796669	2.52821051866	1.34067388663	1
-1.9885490546	32.1731658488	4.34649665063	1.9885490546	1
-1.97809115904	-16.0238599024	-17.0857025948	1.97809115904	1
-1.04389518579	35.7155112824	-12.3745216258	1.04389518579	1
-1.12785415375	32.1669019909	-10.7952348181	1.12785415375	1
-0.905516943455	25.5881008506	-10.6480138371	0.905516943455	1
-1.71018329232	19.7728470773	-38.3551440455	1.71018329232	1
-0.556662163576	-27.9008262835	-21.3216265984	0.556662163576	1
-2.38313285178	-31.8641677456	47.6040625848	2.38313285178	1
-0.836787266317	22.4401288152	-23.7323268761	0.836787266317	1
-1.20643471265	-11.6181698234	6.26399166359	1.20643471265	1
-2.26916104273	28.5688274089	45.8011218716	2.26916104273	1
-1.34338935592	-48.2843351936	22.7655188871	1.34338935592	1
-2.15884449111	-6.7608589114	47.6559844673	2.15884449111	1
-0.137064302623	-18.5344535608	0.0904846157013	0.137064302623	1
-1.42389696421	17.1086644093	-33.869372959	1.42389696421	1
-1.74604639537	12.6360825953	-41.8214494082	1.74604639537	1
-1.7106510774	-13.1576393355	-38.2889231041	1.7106510774	1
-0.576257201801	-6.55293213542	7.34794105716	0.576257201801	1
-2.08991243988	11.7161344811	-39.8806725072	2.08991243988	1
-1.06859027827	35.3851334074	39.4821123046	1.06859027827	1
-1.41150971659	-36.0571182699	20.3313822133	1.41150971659	1
-0.693167611402	-7.2415280313	1.38532863145	0.693167611402	1
-1.7661141907	-12.9730120332	-12.3004485348	1.7661141907	1
-1.2536038825	23.5040442322	-19.4767322475	1.2536038825	1
-1.95568230775	45.507459225	43.0087049628	1.95568230775	1
-0.790445742559	7.1575037308	25.340354854	0.790445742559	1
-0.648641534513	-30.7156155631	-26.6236306893	0.648641534513	1
-1.44078952053	2.83701146829	-16.1195170128	1.44078952053	1
-1.71763805986	39.0979153429	-44.7811673338	1.71763805986	1
-1.23813309577	21.7630422704	-2.04871563904	1.23813309577	1
-1.39526309716	-1.81710338685	49.5203091681	1.39526309716	1
-0.174812428878	16.119775455	-4.13253021269	0.174812428878	1
-1.90685147749	45.636517024	41.4384393884	1.90685147749	1
-0.798617107353	-44.2432199924	9.92811511363	0.798617107353	1
-1.62093418169	35.9897865741	38.5752084027	1.62093418169	1
-1.50244974776	21.1077986946	-24.9727346311	1.50244974776	1
-1.28105515957	39.3835069932	4.15584099563	1.28105515957	1
-1.64220247988	-28.6071730462	42.1961374357	1.64220247988	1
-0.703550983825	2.50564752814	40.6724080038	0.703550983825	1
-0.905584400123	41.7581531337	-3.73775522696	0.905584400123	1
-1.12510778914	41.9464273201	21.8563937289	1.12510778914	1
-1.60397372182	-29.2388980626	19.2147791817	1.60397372182	1
-1.46779147154	-5.0075414311	-46.2861092504	1.46779147154	1
-1.70488693718	-1.14817094005	-41.1377455658	1.70488693718	1
-2.45193719177	2.88890508852	44.7015726823	2.45193719177	1
-2.02300053896	-9.34525231408	8.64544473992	2.02300053896	1
-1.56854554547	17.2751652817	-44.2881998939	1.56854554547	1
-1.94855658761	-32.4744633818	-30.536921699	1.94855658761	1
-1.311789666	-3.22993975993	28.7325400683	1.311789666	1
-0.925591649704	40.9658550584	-14.7223225866	0.925591649704	1
-0.855778903587	25.8557074335	-25.4003033879	0.855778903587	1
-1.71236185528	12.73661591	12.0977446783	1.71236185528	1
-1.24471274534	14.7522339325	-24.5335583677	1.24471274534	1
-0.716609981347	12.4272176293	-1.75194921625	0.716609981347	1
-1.90721689588	39.267979174	45.7334921912	1.90721689588	1
-0.86357080154	-35.6288136474	-4.02091480392	0.86357080154	1
-1.5617184487	5.77916610098	-42.0263051156	1.5617184487	1
-2.39997129296	46.743077683	9.53927988711	2.39997129296	1
-1.60823581368	-17.8308846119	13.9129910048	1.60823581368	1
-2.09060022576	35.4874211102	26.7281383134	2.09060022576	1
-1.96730475531	-0.128338133719	47.2516122743	1.96730475531	1
-0.981846894653	-29.409074149	12.0920607162	0.981846894653	1
-1.7838782974	35.3851989069	46.8115240368	1.7838782974	1
-1.7648676423	48.9147273687	-12.0144729076	1.7648676423	1
-1.24619092511	-38.3085766892	34.0637013552	1.24619092511	1
-2.66445776513	46.8861025198	27.065010662	2.66445776513	1
-2.1132118087	0.138482017488	22.1831244185	2.1132118087	1
-0.76763004778	-12.6362933178	7.07377327084	0.76763004778	1
-1.89450501914	22.6310017888	17.0284505166	1.89450501914	1
-1.72321391001	-35.6875352981	-8.27671604861	1.72321391001	1
-1.39550800719	-1.95855168337	-9.09816591523	1.39550800719	1
-1.5397548476	16.9643300337	37.1909731301	1.5397548476	1
-1.80291952899	-31.3074606182	-23.8253210231	1.80291952899	1
-1.7121887561	-16.4152361969	9.75494405416	1.7121887561	1
-1.10807993402	-23.8078105637	-10.7401820701	1.10807993402	1
-0.412410742	-3.01967282423	-14.5538200582	0.412410742	1
-0.329194551312	-24.5566356258	-0.285307874084	0.329194551312	1
-1.96837104426	-24.3346024228	-22.1612542673	1.96837104426	1
-1.24804956939	-35.5338843714	40.7388505973	1.24804956939	1
-0.815816726582	44.3965841817	27.1464939423	0.815816726582	1
-2.11399485663	-27.9698444875	9.37961186898	2.11399485663	1
-0.945647814751	-7.6130173642	-7.15818106015	0.945647814751	1
-0.649198384931	28.4405367818	30.1702488165	0.649198384931	1
-0.851473765745	38.2601484794	-16.6255274901	0.851473765745	1
-0.658335236669	-8.91225957085	32.2005626071	0.658335236669	1
-0.954482224488	40.4299484402	20.9293940375	0.954482224488	1
-0.886102183924	9.05048737581	11.3617863796	0.886102183924	1
-1.44450466201	-19.8213161699	-3.14880285738	1.44450466201	1
-0.625592094653	21.8520629793	-32.1033859264	0.625592094653	1
-1.73074875455	-36.9631079359	-14.8894800321	1.73074875455	1
-0.347313919155	13.0745550266	-17.0697941125	0.347313919155	1
-1.70546576414	-11.7040414877	-12.9643462476	1.70546576414	1
-1.124520948	48.0621166929	-12.497491749	1.124520948	1
-0.847595731184	-43.1165408004	-0.438134889821	0.847595731184	1
-1.88652593946	22.1032392057	37.1483459188	1.88652593946	1
-0.953242132349	-4.46950221516	-23.1842878477	0.953242132349	1
-2.15702730632	-9.60868370581	-45.7003592473	2.15702730632	1
-1.95039136866	-37.102121842	23.5869416414	1.95039136866	1
-1.29985909104	23.2596581897	-32.8139784786	1.29985909104	1
-0.966572491503	-30.7581955655	-16.1688332784	0.966572491503	1
-2.01251428545	38.9850800456	40.9953869042	2.01251428545	1
-0.924632569045	14.5153493722	31.0365859491	0.924632569045	1
-1.91726978146	27.4843402578	-42.7667150112	1.91726978146	1
-1.82426790611	-16.6660775557	46.0847539755	1.82426790611	1
-0.702745977533	30.5535356839	8.07636655861	0.702745977533	1
-2.37398722065	28.3462904935	-36.3406484565	2.37398722065	1
-0.9997078223	-10.900154866	14.1409171961	0.9997078223	1
-0.30839070108	9.89964153016	-21.7126870331	0.30839070108	1
-0.823420094079	21.6645911348	32.4327371979	0.823420094079	1
-1.60281120425	-40.7362993985	-33.1969544585	1.60281120425	1
-0.714612045516	43.4729553666	-0.734301141305	0.714612045516	1
-1.16581915469	23.390910475	-23.4579603033	1.16581915469	1
-0.977566881097	46.7632236204	-21.1455829853	0.977566881097	1
-2.68627019206	-44.9068469224	49.302898763	2.68627019206	1
-0.719209240679	14.6964768117	-3.19584366836	0.719209240679	1
-1.38032372399	-46.4669447749	41.0434199609	1.38032372399	1
-1.81498063769	-24.3401594563	-14.0290216858	1.81498063769	1
-1.15718067386	37.9819236122	6.98468181482	1.15718067386	1
-1.30650050218	24.9713856432	46.0906184058	1.30650050218	1
-1.31079394729	17.1782043052	32.8512091745	1.31079394729	1
-1.82038558636	28.5994028856	1.22160548467	1.82038558636	1
-1.67937626463	-4.47432441044	-45.6484828633	1.67937626463	1
-0.747379570224	12.1391883362	-45.1357747743	0.747379570224	1
-2.12596520165	-47.7406556131	-25.1565633322	2.12596520165	1
-1.79192700068	-2.79754928443	0.813751420327	1.79192700068	1
-1.43474801245	3.07507629036	16.083847523	1.43474801245	1
-2.23112228621	6.88171583753	-49.9550018324	2.23112228621	1
-0.575902595561	2.10427231459	5.22861729707	0.575902595561	1
-2.72656785166	38.204571893	-49.6512572521	2.72656785166	1
-1.14950689034	-23.4818428728	2.03311149537	1.14950689034	1
-0.880886115654	-35.3993924292	-12.2140556765	0.880886115654	1
-1.54763819026	17.3020720997	-44.5435306578	1.54763819026	1
-1.48540879427	-23.3757759582	26.2316963781	1.48540879427	1
-2.15256012647	3.32838080687	-26.8930762689	2.15256012647	1
-1.97645983217	21.2216454691	27.1210546018	1.97645983217	1
-2.0723197415	21.6189095689	45.9768279784	2.0723197415	1
-1.28638408552	4.87464642957	22.7178436924	1.28638408552	1
-1.29189556968	-37.2594406918	33.8696696891	1.29189556968	1
-1.11076481689	14.9339054096	-11.0588733042	1.11076481689	1
-1.36774746172	-20.2480660464	23.2115585557	1.36774746172	1
-1.40571677429	-14.640011792	16.44329084	1.40571677429	1
-2.18058096974	-41.5883916031	8.73511349506	2.18058096974	1
-1.69732101576	-35.6483305905	-9.8656443804	1.69732101576	1
-1.43083452895	-4.09257459798	-16.4912149279	1.43083452895	1
-0.288076978758	25.1812113586	-17.306567769	0.288076978758	1
-1.1026958445	-47.0414150251	32.2007373336	1.1026958445	1
-0.748184923497	40.3774721935	12.3721262642	0.748184923497	1
-1.05021757862	-17.3051609904	0.507906369605	1.05021757862	1
-1.10108326743	8.47181636629	-15.6044620012	1.10108326743	1
-1.42220153607	10.4426344954	-10.0019469307	1.42220153607	1
-1.68171375312	-17.4924646976	40.5827239443	1.68171375312	1
-0.862639354248	-11.7495878624	-44.7054314378	0.862639354248	1
-2.47191160071	37.5175260892	31.7947702922	2.47191160071	1
-0.870038858414	-15.0465094753	48.6325309158	0.870038858414	1
-1.05276925472	-22.7930364676	-48.4442072319	1.05276925472	1
-1.69035475262	-32.1625402443	23.8627155252	1.69035475262	1
-2.51727408722	40.4871606385	34.7805307072	2.51727408722	1
-1.78613397549	29.494068883	-34.5949111295	1.78613397549	1
-0.512216036284	-24.3951194711	-0.756422866604	0.512216036284	1
-1.16582715503	-23.0721763146	-11.1013883391	1.16582715503	1
-0.987153183736	17.0813066076	14.4469610956	0.987153183736	1
-1.53993371072	-29.6998115021	-27.1927153418	1.53993371072	1
-1.24290566223	-41.4599627343	-32.4920181618	1.24290566223	1
-0.551316749484	16.1401363758	-30.2321340007	0.551316749484	1
-1.4027112919	47.5948114638	48.0373514401	1.4027112919	1
-1.59044397028	-41.5524281194	-10.8645698917	1.59044397028	1
-1.96750473778	20.8846804219	-43.6527757932	1.96750473778	1
-1.12496644291	10.9910818608	19.231371797	1.12496644291	1
-1.40029320749	26.4081773791	-24.0343642296	1.40029320749	1
-2.71340859835	-41.4170991297	44.9639409656	2.71340859835	1
-2.105219444	24.9524182424	-30.048020731	2.105219444	1
-1.09434674175	47.8784056753	12.2203250935	1.09434674175	1
-1.41651391091	-12.0132231613	-2.87314178898	1.41651391091	1
-1.43470552255	-32.7102384419	-14.9562053903	1.43470552255	1
-0.736187421946	13.4622536757	-35.5359573039	0.736187421946	1
-1.09543562548	4.51535296528	31.9134220209	1.09543562548	1
-0.976535591545	4.56575065077	-6.286668351	0.976535591545	1
-2.0428438208	7.27662183076	48.0338622306	2.0428438208	1
-1.20381634849	-32.5006467769	36.3629697957	1.20381634849	1
-0.729671292237	-13.5296430458	7.53693132105	0.729671292237	1
-1.0530262105	-1.10552949277	44.0455101076	1.0530262105	1
-1.38299639083	-20.5638913498	40.5161346545	1.38299639083	1
-1.17805315992	9.62255866451	10.926338793	1.17805315992	1
-2.15351090535	-37.4584496052	32.4898588365	2.15351090535	1
-1.62500291217	13.1245900854	14.5984344814	1.62500291217	1
-1.49380574566	-20.8148602461	-18.7400179557	1.49380574566	1
-1.35361655602	18.162206744	46.1620167042	1.35361655602	1
-1.8044268273	-42.3713310843	35.5212743195	1.8044268273	1
-1.91554846497	-45.9218855479	25.39947632	1.91554846497	1
-2.38784633439	48.1447105653	43.2143586485	2.38784633439	1
-1.30318139973	-17.6608277244	-5.78657610371	1.30318139973	1
-1.95130136797	-39.3008548547	48.8299214234	1.95130136797	1
-2.14024138618	-16.6639850462	44.4609242727	2.14024138618	1
-2.25257231109	-9.30143312645	-36.1432675704	2.25257231109	1
-1.84704381907	-25.7498652572	41.7759255083	1.84704381907	1
-1.93382998829	-19.6364308234	-31.9505318488	1.93382998829	1
-2.14694991801	-25.9518741606	40.8418704393	2.14694991801	1
-2.22451328251	-6.74003126211	-40.6509955534	2.22451328251	1
-1.40552541211	-13.7332319712	12.4502063982	1.40552541211	1
-1.03142809271	11.213076347	-27.3890254991	1.03142809271	1
-1.06526870155	-8.01406469931	15.4567303406	1.06526870155	1
-1.67603605431	-43.7283081021	37.5381185685	1.67603605431	1
-1.12319533822	21.185007749	-38.5386404487	1.12319533822	1
-1.8479474202	41.8235485623	7.78693454198	1.8479474202	1
-1.57406610014	23.1275745606	-8.95864695361	1.57406610014	1
-1.9789417705	-11.4534744688	-48.0470696719	1.9789417705	1
-0.468475075529	4.09246836795	-13.2261268865	0.468475075529	1
-0.752689106278	6.04196227018	16.0260040379	0.752689106278	1
-1.9749971125	40.1282797161	-9.96308606526	1.9749971125	1
-2.11397840543	-48.6878732691	-45.4404331897	2.11397840543	1
-0.162969563982	6.51272337989	-18.1952002155	0.162969563982	1
-0.796236236523	-43.4754849925	0.970124277781	0.796236236523	1
-1.53343703966	-41.3079621653	-24.3699012077	1.53343703966	1
-2.2280499505	34.2796994082	18.4627545705	2.2280499505	1
-0.506639860651	-28.8384916597	-12.619791217	0.506639860651	1
-1.23395304348	-35.9028015553	-22.5879320388	1.23395304348	1
-0.801782893704	47.4824888293	-12.5595565611	0.801782893704	1
-1.11841833006	14.2059092689	-15.6835575348	1.11841833006	1
-1.42345833272	-40.1276945577	-41.4024738191	1.42345833272	1
-1.04079969616	19.3168602148	-19.754166015	1.04079969616	1
-1.22035948659	4.97314329165	5.34573250259	1.22035948659	1
-0.816796146388	6.96135690987	-1.8612744719	0.816796146388	1
-0.893640986355	1.98718780236	-31.7717667135	0.893640986355	1
-2.49715542321	30.8934486892	-49.9293824387	2.49715542321	1
-1.33193856266	16.3115427942	7.10569266559	1.33193856266	1
-0.979665109857	29.2120348372	-31.9465393343	0.979665109857	1
-1.03924551429	-24.0694105483	-7.01081542124	1.03924551429	1
-0.995087721687	36.8705659734	-19.0041086553	0.995087721687	1
-1.03124628884	-23.1755498641	31.6081762263	1.03124628884	1
-1.87948789005	45.6086633197	-35.0540498403	1.87948789005	1
-1.31861482759	-46.1903632918	-2.74852341623	1.31861482759	1
-2.64884470957	-47.3778653055	-34.6649789106	2.64884470957	1
-0.619063925332	-24.2930753848	-9.73031706478	0.619063925332	1
-1.70128699577	-37.0880914312	2.85611581383	1.70128699577	1
-1.73823196805	19.3703369755	-20.9326574438	1.73823196805	1
-2.24995434631	-22.1626702743	-26.3010147916	2.24995434631	1
-1.67677437214	30.3586785737	32.7990859054	1.67677437214	1
-0.999256987112	4.63602592965	-11.9242389284	0.999256987112	1
-0.99702826826	35.7527090681	-13.3020316901	0.99702826826	1
-0.924758921608	14.9705605839	29.5751205926	0.924758921608	1
-2.65666824482	44.3537034763	31.33085271	2.65666824482	1
-2.10172513917	6.46333676171	-38.9104555297	2.10172513917	1
-1.35829620528	2.1999216947	28.5043601247	1.35829620528	1
-1.42048418333	9.3305544361	-46.8646727087	1.42048418333	1
-2.76498496605	-46.9583615338	-45.5442004834	2.76498496605	1
-2.03711126686	-36.7422571797	-22.2743915159	2.03711126686	1
-1.29560819542	-29.9010384713	12.0835955784	1.29560819542	1
-2.05618076076	45.0032439037	32.5034328146	2.05618076076	1
-2.06895818652	30.7481367989	-21.6153420509	2.06895818652	1
-0.818928005764	-27.5840955935	-39.9899324293	0.818928005764	1
-1.01117091113	16.9576810706	31.4204646639	1.01117091113	1
-1.42881916548	23.5549761331	-33.9016859921	1.42881916548	1
-1.8510624909	3.82356615486	-17.5914245925	1.8510624909	1
-1.86977862009	-19.175904314	-3.57570621245	1.86977862009	1
-1.1026313955	-8.92560628608	29.0869529794	1.1026313955	1
-2.12857654443	-12.0665557843	-30.7803266655	2.12857654443	1
-1.81429171261	-6.95012711427	-13.7245835885	1.81429171261	1
-1.07261100957	-18.3214158122	-2.20094401343	1.07261100957	1
-2.18604519426	-34.4145589559	0.641009708423	2.18604519426	1
-2.02659307583	-16.1855263823	17.957058259	2.02659307583	1
-0.713518650604	-47.1941853165	-22.5451522311	0.713518650604	1
-1.28890960313	-41.352397231	-49.6156811628	1.28890960313	1
-2.38719687957	40.2620031539	-27.0889028994	2.38719687957	1
-1.57558534152	-36.1294810124	-31.50443071	1.57558534152	1
-1.13555915698	-20.4274571422	-11.6226275966	1.13555915698	1
-1.6766922192	19.242253747	-3.18440982824	1.6766922192	1
-1.43532788459	46.7036189505	41.3185260297	1.43532788459	1
-1.56384327222	-23.1145098244	0.148620303474	1.56384327222	1
-1.2132240655	13.9272734731	-36.4456717088	1.2132240655	1
-1.41602687292	0.0653334248418	-33.1199860544	1.41602687292	1
-0.928245181573	16.7944179408	-23.5212296788	0.928245181573	1
-2.1193186983	48.6083572954	43.2957297589	2.1193186983	1
-1.59288024226	-20.8790501669	27.8700412861	1.59288024226	1
-2.30918395133	-47.6040570205	-27.9378078977	2.30918395133	1
-0.842370548865	-12.4158085608	-15.9257891436	0.842370548865	1
-0.815951115625	-15.4661472616	29.5810917283	0.815951115625	1
-2.38837629451	-35.1181593026	34.954413762	2.38837629451	1
-1.78137682985	-42.3350987273	38.4755649848	1.78137682985	1
-1.59151748544	-23.0255887443	33.8105935002	1.59151748544	1
-1.94068376142	18.3637866314	47.1411198539	1.94068376142	1
-0.917580977212	19.851580387	-36.0401780168	0.917580977212	1
-1.8208242011	-0.312657505892	5.21266408553	1.8208242011	1
-2.08546842894	43.0764033349	-4.4978367119	2.08546842894	1
-1.04350218041	41.4864581872	-31.9988241468	1.04350218041	1
-1.52012115354	20.3103046581	-42.7261127923	1.52012115354	1
-1.24750110873	28.8406503578	-6.71174859272	1.24750110873	1
-1.02973335611	46.1366701139	-13.4803573604	1.02973335611	1
-0.77368885344	-5.67433075411	-43.6925548562	0.77368885344	1
-1.51114125502	-37.3032782751	46.0711243195	1.51114125502	1
-1.66025558936	27.9476626735	24.9072660437	1.66025558936	1
-1.19487857943	13.5206043032	2.58623240445	1.19487857943	1
-2.41053961263	47.7354863282	-42.891805473	2.41053961263	1
-1.53297978808	33.1907696278	18.5673771717	1.53297978808	1
-1.80900369989	-41.5946063365	46.99437966	1.80900369989	1
-1.26797812372	-0.447678726296	42.497418877	1.26797812372	1
-1.75715765201	-48.8180588523	12.9763216384	1.75715765201	1
-1.10388201681	-4.54123923447	15.8505755092	1.10388201681	1
-2.07561456589	-22.3046238749	0.0106896842949	2.07561456589	1
-1.31739285667	4.403193821	9.30704340618	1.31739285667	1
-1.39650393232	-11.3178202166	32.8956812649	1.39650393232	1
-0.694479673181	1.16666829095	17.4300973321	0.694479673181	1
-1.70918726521	45.2124440988	43.5885935525	1.70918726521	1
-0.653993793827	13.068261189	-36.4017595636	0.653993793827	1
-1.00918083622	30.5377222178	-36.2831568331	1.00918083622	1
-0.817869058671	-33.8099237006	-12.1814828564	0.817869058671	1
-1.27316174697	23.2751843709	39.2756665776	1.27316174697	1
-1.89670380124	6.43166177599	-5.11364404239	1.89670380124	1
-0.915131614682	34.3809192688	-32.3179156816	0.915131614682	1
-1.14413030875	-20.3503469098	-11.2847755943	1.14413030875	1
-1.61056047445	47.9654594247	-2.14874561942	1.61056047445	1
-2.44689381444	37.4961144714	-22.0612686751	2.44689381444	1
-0.67243853407	-27.2665429268	4.77446831217	0.67243853407	1
-1.48387359156	6.8911865896	-37.9577425173	1.48387359156	1
-1.03255357378	-17.9238119367	44.9939305758	1.03255357378	1
-1.00464174289	7.63426649645	2.1494911744	1.00464174289	1
-0.571745239371	25.9325091376	-0.768351915608	0.571745239371	1
-0.773326102013	18.020342004	7.36568719532	0.773326102013	1
-0.979538118831	-12.7084368251	33.8279859918	0.979538118831	1
-2.28688731538	-31.3560747738	-13.2623820888	2.28688731538	1
-2.10816061942	-30.7110929739	-21.9831078784	2.10816061942	1
-1.02604509739	43.6599123924	44.236413422	1.02604509739	1
-1.6261860317	2.43422382768	9.81869099548	1.6261860317	1
-0.819499291755	-5.01620788782	7.71039154473	0.819499291755	1
-2.35202733699	-6.08252412807	39.6356755685	2.35202733699	1
-0.704146396221	-8.53091545943	2.96988564903	0.704146396221	1
-0.783661937017	28.432937434	-20.7882564971	0.783661937017	1
-2.00996430886	49.0669648698	13.4126270395	2.00996430886	1
-2.53736536898	-47.2724275147	-9.24456401837	2.53736536898	1
-1.83857603674	18.6504341207	-14.4261410233	1.83857603674	1
-1.75026862694	-27.1138119146	27.0504478607	1.75026862694	1
-1.07853885781	-37.0040074186	-16.176601066	1.07853885781	1
-1.3731766767	1.42987212449	-31.9086443567	1.3731766767	1
-1.02258278122	-28.6831963559	-48.0300720377	1.02258278122	1
-2.2547280675	22.2666039409	26.4875744488	2.2547280675	1
-2.03608328468	0.15195925198	22.7956220824	2.03608328468	1
-2.36174871679	28.4571568314	-26.7717793355	2.36174871679	1
-0.562577201117	-25.5415567409	35.5876642388	0.562577201117	1
-1.68390220233	-29.6282680516	34.5652743242	1.68390220233	1
-1.21694575881	-47.4470839788	38.9979128388	1.21694575881	1
-2.04342307242	39.9988083492	8.39185848993	2.04342307242	1
-1.2921253322	-39.4333976523	-12.5012807036	1.2921253322	1
-1.14869295175	-17.8360548503	-43.4300336622	1.14869295175	1
-1.49141346575	-6.16358459944	-5.9620355551	1.49141346575	1
-2.08382847057	21.1817730802	43.3586957074	2.08382847057	1
-1.23326879317	20.2942766075	-4.36356674376	1.23326879317	1
-2.20898292675	13.5331477414	49.1019236772	2.20898292675	1
-1.06273388032	-49.7519754264	25.8199286504	1.06273388032	1
-1.88631607977	39.0815265364	38.8249605452	1.88631607977	1
-0.513355038398	2.22978086441	22.0875743077	0.513355038398	1
-1.7888122055	21.3109608563	-37.1438428211	1.7888122055	1
-1.70897365035	42.720011995	3.58536279274	1.70897365035	1
-0.307664844533	-12.0040188512	-17.3205992054	0.307664844533	1
-2.43782533931	-48.9389985407	-48.8745421758	2.43782533931	1
-1.44598735235	2.13203373145	-0.822724357616	1.44598735235	1
-0.614119121969	22.4137455082	-40.0167691765	0.614119121969	1
-0.355538013894	22.4615626116	3.70900791423	0.355538013894	1
-1.337388726	-4.64286774958	-40.0674257908	1.337388726	1
-2.39721267905	-44.6580090104	22.0801006446	2.39721267905	1
-1.17085098375	30.2453244789	-35.8665890903	1.17085098375	1
-0.814513896649	-1.04597473194	-35.4438697986	0.814513896649	1
-0.603423276388	28.1086297732	31.8585888449	0.603423276388	1
-0.331699960552	-6.773832865	-9.80071313169	0.331699960552	1
-1.17963556637	8.02492292056	0.395635054259	1.17963556637	1
-2.31335560821	43.0695722719	31.3169688246	2.31335560821	1
-0.439355212108	-18.0058479568	-8.73173002659	0.439355212108	1
-1.65091027836	0.867763742128	-38.4028620846	1.65091027836	1
-0.5725455473	-37.5513041026	0.936128727264	0.5725455473	1
-0.996776954693	25.7998206613	-36.7709315999	0.996776954693	1
-1.63657238989	-26.2241856077	4.33816613669	1.63657238989	1
-1.4454034475	-30.0973042906	14.5188414319	1.4454034475	1
-0.881904914923	-27.392280995	23.348382842	0.881904914923	1
-1.1525156932	-17.3123635201	-14.2354626477	1.1525156932	1
-1.51380090794	10.7925330427	34.8878440503	1.51380090794	1
-0.450346454324	21.4865130193	-12.4278041951	0.450346454324	1
-1.84511488448	-3.93020583412	27.1839925526	1.84511488448	1
-1.76149598381	-40.1023551744	-1.50493460726	1.76149598381	1
-1.95261993163	32.218707443	-4.25492674309	1.95261993163	1
-1.01791972491	-8.80222926653	-47.7538912941	1.01791972491	1
-0.755703427438	16.0444714125	2.69542438967	0.755703427438	1
-0.761385747706	-19.6117859025	10.3667534533	0.761385747706	1
-1.29303904409	43.2055916962	-44.8802375259	1.29303904409	1
-1.86685175994	-19.1688780524	-5.33206081706	1.86685175994	1
-2.08608502356	25.6521013724	22.8132386992	2.08608502356	1
-1.01900661469	-10.8777011011	-14.7250479488	1.01900661469	1
-0.5337936108	18.3951560966	10.1222482261	0.5337936108	1
-1.81360185543	-3.7851065297	9.11793750113	1.81360185543	1
-1.32123006915	-24.5459752623	15.3599535396	1.32123006915	1
-1.86645400514	4.13484852624	-35.5707361259	1.86645400514	1
-1.57133586894	-5.36648398759	-41.9149534257	1.57133586894	1
-2.19891747396	-36.5638853259	-47.7443127197	2.19891747396	1
-0.691945829063	19.6622004878	-1.33032747005	0.691945829063	1
-1.60198293262	-36.7389001418	-37.5468449487	1.60198293262	1
-1.28870175944	-20.0737832363	3.03922048654	1.28870175944	1
-1.09795724851	-24.8353240601	28.4905317857	1.09795724851	1
-1.37925775685	-10.8434028792	-37.840173346	1.37925775685	1
-2.08373737007	-15.7591819588	-34.4697482667	2.08373737007	1
-0.835799681771	32.3726751169	9.83813102579	0.835799681771	1
-0.26928681913	-28.1024488028	-4.90039695623	0.26928681913	1
-1.09442050854	-17.8729828977	24.7909081324	1.09442050854	1
-1.70874370752	-22.0338659081	-19.2605128405	1.70874370752	1
-1.30733577745	4.40337802785	0.14664922696	1.30733577745	1
-0.714314629072	-9.74211803913	32.4079603274	0.714314629072	1
-0.971528844091	25.6270330327	-10.747443829	0.971528844091	1
-0.366816309804	10.2132035441	3.95347090564	0.366816309804	1
-1.15187886575	-25.7846928313	-37.1028380864	1.15187886575	1
-0.410727200114	16.3436141649	-22.5427531727	0.410727200114	1
-0.941354528483	41.1859611184	-11.9321750198	0.941354528483	1
-1.85755507349	12.6362836163	47.0300494758	1.85755507349	1
-1.56309961292	34.2200951535	28.7839226273	1.56309961292	1
-1.26857024884	-36.2127001789	-9.29089000205	1.26857024884	1
-2.46183035255	-46.5688300573	17.5835391711	2.46183035255	1
-1.27674654968	34.2860461398	-20.1678465812	1.27674654968	1
-1.34308124869	45.7616482467	-3.76931337484	1.34308124869	1
-1.35553415576	25.0276112759	-33.436306136	1.35553415576	1
-1.11740955057	-16.109382394	-20.0669653286	1.11740955057	1
-0.784492659142	41.6663960584	-4.06238873991	0.784492659142	1
-2.24570153076	-15.4966584778	-45.5904716374	2.24570153076	1
-2.0914207229	-37.4892526568	32.6056513653	2.0914207229	1
-1.54432960317	-1.61793263233	48.5679399674	1.54432960317	1
-1.50863857278	11.4649823968	-23.2288670187	1.50863857278	1
-0.743045838974	8.27066991786	22.4338023565	0.743045838974	1
-2.24812846534	-48.1750666439	-34.5113084646	2.24812846534	1
-0.279482998922	-12.3885010887	-26.1871189827	0.279482998922	1
-1.12114498703	-38.9755893052	9.25869998484	1.12114498703	1
-1.23399849244	-30.1624805845	15.804772095	1.23399849244	1
-1.86129397976	41.9585061688	47.0874196249	1.86129397976	1
-1.76766102282	41.9602004381	-19.1864339476	1.76766102282	1
-1.10146593573	35.472792155	11.6980396197	1.10146593573	1
-0.638926402956	-27.3540624506	-13.6013048221	0.638926402956	1
-0.961889255727	16.0816649505	29.3724513255	0.961889255727	1
-1.56918026537	26.03128433	46.336597325	1.56918026537	1
-1.36756534057	8.14863549992	17.3232637637	1.36756534057	1
-2.33185686409	-44.5725263091	-4.50086894265	2.33185686409	1
-0.664387039148	-8.77147480312	14.7838740399	0.664387039148	1
-1.40541466252	27.0911996302	19.5093159247	1.40541466252	1
-1.83847803982	-28.6531212962	7.69431094394	1.83847803982	1
-0.191037996187	-18.6719594952	17.5592610905	0.191037996187	1
-1.21788796527	22.5037062114	-11.0081567928	1.21788796527	1
-1.75757989639	-45.6910060059	-32.9495318277	1.75757989639	1
-2.00378929132	-0.0426488323473	4.41621817199	2.00378929132	1
-1.18729143795	-14.2337363009	-24.2783305355	1.18729143795	1
-1.6267341045	38.9287181169	14.6752900323	1.6267341045	1
-1.30355259848	38.2589338844	-28.4298804624	1.30355259848	1
-1.32723534914	-1.79435046947	27.9878737773	1.32723534914	1
-1.69586921252	45.836107914	40.7078651784	1.69586921252	1
-0.897669687465	-11.7770857358	15.9586696707	0.897669687465	1
-0.981538442417	-5.66013931195	15.7038530334	0.981538442417	1
-0.486061748066	-37.691710432	18.2112816987	0.486061748066	1
-0.720769108823	36.8204091025	8.83032749598	0.720769108823	1
-1.4149041918	32.431864938	6.278100873	1.4149041918	1
-0.254615801069	-5.77042137827	17.3273757937	0.254615801069	1
-1.01548325209	-20.1043428559	10.5782987584	1.01548325209	1
-0.841326380716	-13.6824223987	16.5008527671	0.841326380716	1
-1.13287090952	35.2189734589	40.9930388412	1.13287090952	1
-1.44061031849	31.9642246892	11.3619724007	1.44061031849	1
-0.728769833848	27.6761668084	14.5963935203	0.728769833848	1
-1.30070013381	17.534227264	-3.71977830314	1.30070013381	1
-1.19377248654	-16.483451995	-33.028646218	1.19377248654	1
-1.0579655859	47.7191434781	23.1714329538	1.0579655859	1
-0.882741831871	33.5969254273	5.54680786306	0.882741831871	1
-0.949339828097	-21.8622001381	-38.5827591407	0.949339828097	1
-1.52029004845	7.26556022045	29.6482665247	1.52029004845	1
-1.61605357204	33.2131273348	-27.8774061791	1.61605357204	1
-1.09089114243	-36.5005216101	18.4126459444	1.09089114243	1
-1.46293336889	-14.5815142781	16.8345855683	1.46293336889	1
-0.986783503539	44.4309274909	-27.6266126404	0.986783503539	1
-1.40618266743	-20.2318111297	44.0964245029	1.40618266743	1
-0.379631634605	0.146953745826	35.9728746278	0.379631634605	1
-1.32032728751	-19.954849913	-5.96914517195	1.32032728751	1
-0.647077265014	43.7951631393	8.13979115186	0.647077265014	1
-0.526179563598	7.09386065407	27.0017339471	0.526179563598	1
-1.22280346278	20.3171047577	14.5557574129	1.22280346278	1
-1.38915740047	-33.0843572903	-9.26070100387	1.38915740047	1
-1.24504089057	6.29062527811	11.3958501184	1.24504089057	1
-0.326061005596	21.5733865944	22.1446888509	0.326061005596	1
-0.372877960525	-3.66654990937	-22.9135426386	0.372877960525	1
-0.885461542971	27.6346795409	-11.7257590632	0.885461542971	1
-1.46643541305	-30.6820476372	-28.9206200446	1.46643541305	1
-1.61155279561	-13.9438750933	-41.029980512	1.61155279561	1
-1.92984620809	49.3762720967	46.1638897961	1.92984620809	1
-1.04380702281	4.71560137839	12.0449761201	1.04380702281	1
-0.852613218993	-5.34943969788	-16.083857701	0.852613218993	1
-0.855678885223	-18.9750298447	10.7276319736	0.855678885223	1
-1.41850766738	-36.3597085623	-24.8512385458	1.41850766738	1
-1.57703076973	25.9480263831	42.2864890429	1.57703076973	1
-1.74107426788	-16.9933427515	-45.9019149916	1.74107426788	1
-2.58386579962	-49.1444483294	49.6982278512	2.58386579962	1
-0.733038477312	30.5143291698	18.2639205375	0.733038477312	1
-1.00566753982	4.58968479389	-22.152108223	1.00566753982	1
-1.82933962569	-2.44610866139	-18.110078278	1.82933962569	1
-0.435425438541	-34.5439504965	5.17300118001	0.435425438541	1
-2.49278779193	-43.3104601283	31.2099321891	2.49278779193	1
-1.07253356492	32.3097796802	-10.607944306	1.07253356492	1
-0.771574407553	40.8985894344	-3.22264697098	0.771574407553	1
-2.31706912437	34.6048155098	8.95622308216	2.31706912437	1
-2.72757670304	-34.7183863642	44.9487162872	2.72757670304	1
-0.82983345853	24.5860149025	1.67487579529	0.82983345853	1
-1.73595577689	-32.6127664963	42.1032014631	1.73595577689	1
-0.958915205628	-11.1778284578	1.63528977508	0.958915205628	1
-2.43380206524	-15.5542223399	-43.8049635303	2.43380206524	1
-1.82647445807	16.0869477299	-18.8472845164	1.82647445807	1
-1.16041043888	28.0007746662	6.59603053164	1.16041043888	1
-1.39697538967	48.0412963071	11.6153404468	1.39697538967	1
-1.60373099465	10.4040787532	8.83039753703	1.60373099465	1
-1.35079527605	-39.6288088172	-23.6663008767	1.35079527605	1
-0.891496534005	5.01056898844	26.4036369573	0.891496534005	1
-1.84714377848	-0.0370883174202	-5.25179665015	1.84714377848	1
-1.4853684401	7.1886798547	3.44354705394	1.4853684401	1
-0.674528227558	-27.9878792755	30.1446004667	0.674528227558	1
-1.5467571747	-47.997497756	-2.28862901248	1.5467571747	1
-0.231607314573	2.77792767388	-5.27541037477	0.231607314573	1
-1.891031439	48.3800425675	18.8965891017	1.891031439	1
-1.79078466944	-2.51928381122	9.35989874801	1.79078466944	1
-1.75453668725	6.68665244562	23.4179932043	1.75453668725	1
-1.48765804611	45.1673417341	36.0940448366	1.48765804611	1
-1.55994798076	20.8750289162	25.451838754	1.55994798076	1
-1.6313937428	-44.9231831245	28.6887715812	1.6313937428	1
-2.00268695478	35.4881688353	-25.928612191	2.00268695478	1
-1.41307024174	-20.5125994637	-39.9995372236	1.41307024174	1
-1.32578987803	34.1726919975	-2.17158655518	1.32578987803	1
-1.09530368559	13.8865098725	-15.6298286163	1.09530368559	1
-0.168121809767	21.9395330261	13.2239396687	0.168121809767	1
-0.41783864709	-3.10667397954	40.1950593592	0.41783864709	1
-1.64636700311	-48.8248422832	-26.7986495665	1.64636700311	1
-0.506434617515	19.5209482795	26.330598603	0.506434617515	1
-2.38998329672	38.3279715234	39.0595665363	2.38998329672	1
-1.30657366626	-29.3537414559	-24.2674257606	1.30657366626	1
-1.24810685238	28.9210879819	-47.6756493634	1.24810685238	1
-1.12563438226	17.6352161769	-19.789546685	1.12563438226	1
-1.13403246476	33.4959529291	-14.9449343799	1.13403246476	1
-2.09315057113	31.2769455148	5.22763248119	2.09315057113	1
-1.12648416958	49.4774842151	-7.78060685121	1.12648416958	1
-2.01700835588	3.93402092932	-35.7672424226	2.01700835588	1
-1.57988242163	42.2920391229	-8.49610042293	1.57988242163	1
-0.815787767599	-49.6451609551	-0.256070698689	0.815787767599	1
-1.79020795476	39.8037426451	7.85147014123	1.79020795476	1
-1.9418880909	-9.03476904049	0.121797681596	1.9418880909	1
-1.43988652588	42.3669891761	2.55799738177	1.43988652588	1
-1.28638994722	45.9405288579	21.775806125	1.28638994722	1
-1.35590677323	-12.7841271513	20.3025039221	1.35590677323	1
-0.284090830146	31.5680703357	-8.99885477901	0.284090830146	1
-1.55391845491	7.89915325114	47.7348148356	1.55391845491	1
-1.88698151038	17.8965309746	-41.1862112672	1.88698151038	1
-2.34540946387	35.416252408	43.6451137956	2.34540946387	1
-0.958105770214	-46.5872456966	12.251620761	0.958105770214	1
-2.57127081239	-37.4271695529	-40.8088423285	2.57127081239	1
-1.54804055395	11.9698293643	11.9749883874	1.54804055395	1
-0.657184355055	-7.09770539222	-18.9934990996	0.657184355055	1
-1.77767141708	36.6328134666	23.4722892055	1.77767141708	1
-1.56362931075	-19.7407283994	12.1702259994	1.56362931075	1
-1.59880499095	24.8828397823	-42.2094206846	1.59880499095	1
-2.00075966118	33.8819309806	0.588803820831	2.00075966118	1
-1.23137244419	-26.83518328	15.4594440859	1.23137244419	1
-1.69751832511	-28.8812308864	-28.3726197884	1.69751832511	1
-1.50444339656	38.7556252694	-2.59152970292	1.50444339656	1
-0.990111517834	-2.28001081818	49.316951784	0.990111517834	1
-2.4443285809	37.45812989	-22.3031509758	2.4443285809	1
-1.6073147716	-0.75600108513	14.3203593314	1.6073147716	1
-1.30154765711	-13.8685065593	-23.8222618767	1.30154765711	1
-1.14517474469	25.8020822487	-11.0141076231	1.14517474469	1
-1.26265835142	-10.8297487361	-18.4081496166	1.26265835142	1
-0.662754529379	-6.78938297047	34.4975761382	0.662754529379	1
-1.36823634709	-33.3463840094	-10.8618935841	1.36823634709	1
-0.853382973226	44.4358784418	9.92969998917	0.853382973226	1
-2.65882170547	-40.4811619647	-35.4662389008	2.65882170547	1
-2.08137977708	44.0787176986	32.8499287268	2.08137977708	1
-2.14777960411	46.5560700927	-1.08806753082	2.14777960411	1
-1.16049515429	46.7759974979	20.7761625904	1.16049515429	1
-1.18871318232	9.24818356465	-1.98131903499	1.18871318232	1
-0.810329952833	-1.87890129644	-5.65483637347	0.810329952833	1
-1.48440564552	36.8405030041	-45.7759607007	1.48440564552	1
-2.24370227714	19.2797594167	-31.1624165956	2.24370227714	1
-0.368448738668	-12.9441278862	26.0423283951	0.368448738668	1
-1.41223488633	39.4188628875	2.00359924728	1.41223488633	1
-0.816100920762	16.602061229	6.05393861272	0.816100920762	1
-1.30928123366	-6.25776707296	2.64913060515	1.30928123366	1
-1.5635572592	7.14078924585	3.62370404821	1.5635572592	1
-1.18027681501	10.1440211268	28.9830769012	1.18027681501	1
-1.55832685377	26.1128200368	-46.271469378	1.55832685377	1
-1.6694400414	20.976901576	18.4140978297	1.6694400414	1
-1.93987014332	48.3027448704	-37.7643382133	1.93987014332	1
-0.77852449094	15.0354469099	29.8615565664	0.77852449094	1
-0.785846386303	-18.7182286194	45.286806253	0.785846386303	1
-0.99837816072	44.941995063	0.690693604004	0.99837816072	1
-1.86900752344	48.5922807918	-27.2693808021	1.86900752344	1
-0.674678975428	46.7135550742	-13.4017690302	0.674678975428	1
-1.16485323236	5.81889733084	37.4546793846	1.16485323236	1
-2.18396590701	-34.2662231527	-9.50382985302	2.18396590701	1
-0.236548772736	-12.3460135636	0.857819527412	0.236548772736	1
-0.844873286227	5.06990821737	-1.54013281284	0.844873286227	1
-2.13780863299	-38.5659780974	-30.2627228568	2.13780863299	1
-0.686125688594	22.4414169908	-39.4159342162	0.686125688594	1
-1.09304279699	-14.0812100332	-16.1044362029	1.09304279699	1
-1.10928493429	30.0071103841	9.63715107539	1.10928493429	1
-0.970136763876	26.2047059893	1.60438123775	0.970136763876	1
-1.81591412142	-2.85015383221	-27.8840509583	1.81591412142	1
-2.00121732989	-39.9481930371	16.9736890061	2.00121732989	1
-2.16650492057	-28.6160711306	8.87003942388	2.16650492057	1
-1.3432107866	-39.1497860548	17.8520279841	1.3432107866	1
-1.94537453228	27.7097875657	-8.16259047748	1.94537453228	1
-0.425738345191	-3.48771125719	-23.2214475595	0.425738345191	1
-1.22818721203	27.5466534609	-49.8285204817	1.22818721203	1
-2.46697197203	13.0450031275	48.4003668202	2.46697197203	1
-1.70489470499	-20.8568653692	-34.4358191911	1.70489470499	1
-2.38224925797	39.9752703621	-43.4876167235	2.38224925797	1
-1.00950086953	-16.773966291	-40.3483111999	1.00950086953	1
-0.677998647173	-18.1999951085	-36.12008783	0.677998647173	1
-1.28672925306	14.3992355331	-8.08410215304	1.28672925306	1
-1.46378471453	46.0391855884	23.7848269575	1.46378471453	1
-1.25600681239	-11.3386046745	24.1021202226	1.25600681239	1
-1.62346494119	-29.3799230701	0.609563433778	1.62346494119	1
-0.75777225933	2.09496135518	11.9434062603	0.75777225933	1
-0.91280788353	-7.65056401294	-17.0213668813	0.91280788353	1
-1.89225939431	-12.0141128891	4.47066916627	1.89225939431	1
-1.78345929856	48.9123511144	-20.5295874832	1.78345929856	1
-2.10068416607	-8.78227170595	35.1655928952	2.10068416607	1
-1.16891647682	-29.3480903128	23.8603183249	1.16891647682	1
-1.67497508368	4.22774193948	-42.8720845647	1.67497508368	1
-0.863776206118	3.73231375351	48.1297202189	0.863776206118	1
-1.2210919185	49.7504342637	34.6368041945	1.2210919185	1
-1.05149492392	21.5134951841	2.32594561796	1.05149492392	1
-0.794765082812	25.3671940941	16.2004990364	0.794765082812	1
-2.10579898233	-30.7738090051	-22.7719303878	2.10579898233	1
-1.91498622921	30.2418288521	47.1387852345	1.91498622921	1
-0.288614240722	5.68128264311	18.1053329428	0.288614240722	1
-1.46842990329	-42.1913630559	30.818233378	1.46842990329	1
-1.49469525601	32.9974860096	30.4778032215	1.49469525601	1
-1.25338484309	37.0695137274	34.0125564509	1.25338484309	1
-1.66142914157	13.1280703193	5.5243453841	1.66142914157	1
-0.67562062934	43.9527988511	-8.0334843531	0.67562062934	1
-1.14151250341	-23.1300032985	11.1867114958	1.14151250341	1
-1.6153673629	20.5170615674	47.4800217739	1.6153673629	1
-1.21905594428	26.7370247798	10.5704142148	1.21905594428	1
-1.56570947623	-35.3425914696	-10.6492241573	1.56570947623	1
-1.98914221209	36.1829856896	-49.492597321	1.98914221209	1
-1.31421014884	-37.7050205303	-42.9518413269	1.31421014884	1
-1.9813918184	21.6811971075	-46.1475157461	1.9813918184	1
-1.16692363883	28.2380304774	-6.60299703719	1.16692363883	1
-2.06208719036	13.4163263211	40.5634921481	2.06208719036	1
-1.19254092083	16.9774564843	40.3559155669	1.19254092083	1
-0.947832443666	-26.1273322069	-10.4329459926	0.947832443666	1
-1.20056868031	29.7070131816	-6.35214553432	1.20056868031	1
-0.939302064387	16.6277268894	-39.1959932762	0.939302064387	1
-0.587472051776	-24.1921433568	-9.14101596493	0.587472051776	1
-2.03926546874	21.5322698919	36.7579840598	2.03926546874	1
-2.37907592262	47.7370898166	-0.20350316931	2.37907592262	1
-0.377336087173	12.2123000143	-25.9672961674	0.377336087173	1
-1.15037950681	2.04758554204	38.4741084835	1.15037950681	1
-2.21079343456	36.6655839864	-40.6126533596	2.21079343456	1
-0.776856396227	5.77350149956	36.7597471866	0.776856396227	1
-0.948625723631	-49.7251816887	18.4708886754	0.948625723631	1
-1.49824488196	-42.4656040508	15.9884401535	1.49824488196	1
-0.813412349416	-21.1868250804	-32.0099296085	0.813412349416	1
-0.77748951579	-16.0161415732	-48.2747717593	0.77748951579	1
-0.571272167224	-16.1844005466	21.0520709048	0.571272167224	1
-1.74072335362	7.44826082487	39.2454574713	1.74072335362	1
-2.07525912243	17.9623999715	-39.5610655359	2.07525912243	1
-1.45792019413	8.37802237458	-16.7287605863	1.45792019413	1
-1.20646427004	4.23079540957	-19.6687156604	1.20646427004	1
-0.833285181252	-22.9014898399	-30.344854738	0.833285181252	1
-1.1934484354	1.62004046049	-31.1136184872	1.1934484354	1
-0.759674977495	31.9879109883	35.8742825515	0.759674977495	1
-1.42745401483	4.51735325764	-47.9229422825	1.42745401483	1
-1.89350907641	35.3658668864	33.9407878931	1.89350907641	1
-1.68380932175	-9.12047085778	19.0837904565	1.68380932175	1
-2.2258389237	47.8127275964	-9.75552291201	2.2258389237	1
-0.976129357361	24.6592852048	-10.7786147957	0.976129357361	1
-0.617291692378	43.5137754571	-8.60392926699	0.617291692378	1
-2.35055626482	-13.3444145264	-49.0944485589	2.35055626482	1
-2.28354686439	-47.8771789575	8.43501084088	2.28354686439	1
-1.8079595164	-30.0324913934	-40.5580248339	1.8079595164	1
-0.536637096419	8.58694346994	21.5564984836	0.536637096419	1
-1.66172356706	-32.104136373	-20.5540048133	1.66172356706	1
-1.81346260147	5.57969937983	21.5887084089	1.81346260147	1
-1.14921669489	23.5670624978	4.59425778257	1.14921669489	1
-2.27066062354	-12.5220393141	31.3278309578	2.27066062354	1
-1.83707310763	-9.28653557725	0.853901487324	1.83707310763	1
-1.64001381168	-18.2725560082	5.65523442579	1.64001381168	1
-1.05947352623	6.92408475545	45.7514878763	1.05947352623	1
-1.8183732947	15.2548849943	-25.4650544444	1.8183732947	1
-0.663781627117	-16.0055046503	40.7621067277	0.663781627117	1
-1.67915819291	14.9209664084	-9.67022765273	1.67915819291	1
-2.08391105575	-27.393898734	-34.9979458613	2.08391105575	1
-1.28337848934	17.3639284743	22.1778664852	1.28337848934	1
-1.1145359745	-10.887762607	-7.6693872116	1.1145359745	1
-1.20698698149	-32.0390128368	-2.13296074995	1.20698698149	1
-2.41731537021	25.4467454722	40.670258207	2.41731537021	1
-1.42928473306	-34.8734998795	15.6454600333	1.42928473306	1
-0.438601365399	27.7111330465	-5.08515039155	0.438601365399	1
-2.06420497279	-26.138919029	-40.6290492316	2.06420497279	1
-1.86982996048	-9.38654353183	-0.78926044871	1.86982996048	1
-2.16446863479	44.6891227023	-38.3336212057	2.16446863479	1
-0.439611926196	-38.0636376604	0.223874201268	0.439611926196	1
-1.30323153761	3.7947567182	-10.6138423569	1.30323153761	1
-2.58616739217	-49.8631198692	-13.3512887292	2.58616739217	1
-1.94980842407	-15.091581089	-45.9964412539	1.94980842407	1
-1.67865926817	28.5062323658	7.36375875983	1.67865926817	1
-0.313991809339	34.5131773612	-4.64146869068	0.313991809339	1
-1.148446513	-9.20461292526	2.03800004887	1.148446513	1
-1.82145030834	-33.9159291831	-1.19080851248	1.82145030834	1
-0.929346507263	-4.21355838846	40.0946316973	0.929346507263	1
-1.43473876084	33.9018806098	47.4294956359	1.43473876084	1
-0.827932304882	25.5590884838	-1.68675023864	0.827932304882	1
-1.60211308873	-41.2643789236	19.8722862921	1.60211308873	1
-1.30026539034	-32.9208820478	18.5310485972	1.30026539034	1
-0.849623445526	12.3436265458	15.9194298781	0.849623445526	1
-1.41051674175	-5.22417025584	20.9051826475	1.41051674175	1
-2.19139324073	-35.0489251961	-9.17544083422	2.19139324073	1
-0.827287423934	-5.28235714027	16.2178990928	0.827287423934	1
-1.35586986298	14.139953361	34.8388983207	1.35586986298	1
-2.52484799468	-47.565233303	-43.029213029	2.52484799468	1
-2.06801975496	29.4168094399	-45.3023050311	2.06801975496	1
-1.68325772905	38.9721415783	12.6829828156	1.68325772905	1
-0.741105149854	1.86326563627	-5.00272610953	0.741105149854	1
-1.4528445281	-17.7777003799	-23.7158541391	1.4528445281	1
-0.815904228061	15.5047108937	6.29318043775	0.815904228061	1
-1.24497273337	-26.774148886	-0.528167692146	1.24497273337	1
-2.41866329687	24.6133579352	-39.9609411482	2.41866329687	1
-1.13937465207	-7.79275510862	-25.3322130711	1.13937465207	1
-0.0533806424314	-3.2406087824	-13.2379359968	0.0533806424314	1
-1.75344957441	-26.0434514261	-4.92553741019	1.75344957441	1
-0.839987199321	26.3236173645	9.30226996539	0.839987199321	1
-2.35304603796	-42.7156472804	48.8844622176	2.35304603796	1
-1.66861016268	-42.4213277397	29.3569667412	1.66861016268	1
-0.918965611096	-1.78533593737	21.7139460953	0.918965611096	1
-0.857251514966	26.3491815348	-9.21628124142	0.857251514966	1
-1.61079983007	4.12661174078	-17.3734010494	1.61079983007	1
-2.30058319032	-48.1042181302	-27.0079663469	2.30058319032	1
-1.34732994782	-11.0671469784	-31.6116842399	1.34732994782	1
-0.851756616726	25.0271429597	-19.4090773366	0.851756616726	1
-1.87645440028	-22.6243772678	8.27198019622	1.87645440028	1
-0.670606860321	25.4341746735	36.3022765098	0.670606860321	1
-2.29054469548	-16.0859018604	35.289429032	2.29054469548	1
-1.96555729873	-1.19357017066	-48.8617331446	1.96555729873	1
-1.6386545046	14.7016390815	18.2774333668	1.6386545046	1
-2.11089540402	46.3537090298	-46.5889860164	2.11089540402	1
-1.55282928567	36.0625027574	28.2534770222	1.55282928567	1
-2.33079235941	9.34908479205	35.4467179002	2.33079235941	1
-1.61928406991	-48.0235424112	-38.5524946626	1.61928406991	1
-1.83220439622	-7.25479453984	39.0235192664	1.83220439622	1
-0.835181058044	16.9604302227	3.45530110737	0.835181058044	1
-0.635155399301	25.9202185313	-17.0074392194	0.635155399301	1
-1.28576435498	29.7323449204	-10.6407131093	1.28576435498	1
-1.20235815791	-48.2672228245	3.89523372007	1.20235815791	1
-0.965089692685	43.629996113	1.40671314698	0.965089692685	1
-1.24911910709	31.8541009269	-24.6820639866	1.24911910709	1
-2.24860422175	-49.2122757542	-30.2801918434	2.24860422175	1
-1.081331424	10.9115334467	-10.7173061057	1.081331424	1
-1.73437345636	27.092892305	34.3663814726	1.73437345636	1
-1.30028368994	-17.0994876825	40.1857096591	1.30028368994	1
-1.68406396937	2.81481220344	-37.2529864016	1.68406396937	1
-1.79723252757	21.5341049742	33.9626026899	1.79723252757	1
-1.97127008439	27.6669405127	-36.9683477556	1.97127008439	1
-1.67375928871	-8.96924422908	-10.0106835714	1.67375928871	1
-1.43305024882	-45.6897870216	-5.55087468675	1.43305024882	1
-1.35572587328	44.7966352296	-25.0830502276	1.35572587328	1
-1.95979876717	-24.1965165821	-38.9281311797	1.95979876717	1
-2.01555699637	-28.4685086325	-18.8184368085	2.01555699637	1
-2.37850647275	46.5629942956	18.4492844447	2.37850647275	1
-1.63370172791	30.8303581286	5.9811275987	1.63370172791	1
-1.79609309926	13.4703111219	30.2963377863	1.79609309926	1
-1.13909274297	4.71185288368	23.1487065707	1.13909274297	1
-2.14939984504	-45.13406592	-30.8764281033	2.14939984504	1
-2.07464065094	38.483421411	-38.4607439204	2.07464065094	1
-2.55178794535	-47.162946268	-27.5518130139	2.55178794535	1
-1.76907460206	37.7073699885	-42.2536854208	1.76907460206	1
-2.32683265811	-41.1308787534	8.33532462773	2.32683265811	1
-1.60731862596	-39.0105827226	12.2804580547	1.60731862596	1
-0.813859042902	46.5720075102	-5.19109513031	0.813859042902	1
-0.54251269281	0.588519491119	-27.6149964297	0.54251269281	1
-1.92417044187	19.7537631136	30.6805855717	1.92417044187	1
-0.829151835902	-30.9892532228	-44.5487130212	0.829151835902	1
-0.905503557046	-21.8254955795	-38.6666389879	0.905503557046	1
-1.60918170667	-42.1883880846	-29.1935498207	1.60918170667	1
-1.36568059764	-39.2120624067	7.51895427163	1.36568059764	1
-1.05827285546	32.1139255781	44.9943965778	1.05827285546	1
-1.69024687529	-36.3764216177	21.9001813485	1.69024687529	1
-1.64098299736	9.66926055381	33.8151120741	1.64098299736	1
-1.03146339629	7.82626686867	10.5053792036	1.03146339629	1
-2.30500123723	-31.0840550085	22.0854357853	2.30500123723	1
-2.05431329161	16.0801014453	-18.0912495471	2.05431329161	1
-2.14230846461	-22.2941806288	18.0450158882	2.14230846461	1
-2.57700993074	37.7902465226	30.8628153897	2.57700993074	1
-1.75945134588	-29.721002906	43.1125631609	1.75945134588	1
-1.50685442965	-27.0259358436	49.4814273402	1.50685442965	1
-2.03687892498	-0.0184431796297	-13.5143863021	2.03687892498	1
-1.05544760016	38.4803251253	16.3524476869	1.05544760016	1
-1.42639318592	-7.13762224204	33.0152237509	1.42639318592	1
-1.72960271333	-29.7687353784	-43.0788786515	1.72960271333	1
-0.904856231183	46.6540804288	30.8446894676	0.904856231183	1
-0.885923107557	28.7516278387	-2.74713626202	0.885923107557	1
-0.879439248079	-26.317742525	17.9260374438	0.879439248079	1
-2.06696867091	-38.9431856285	-40.7759294317	2.06696867091	1
-1.20809870438	21.3337125801	-2.05443105719	1.20809870438	1
-2.27317897048	-18.9080706558	30.6534374749	2.27317897048	1
-0.12850985975	-12.4583655048	17.8955117509	0.12850985975	1
-1.4240921112	-19.6124787575	15.0052400013	1.4240921112	1
-2.08917665623	-39.7820533122	-36.603711314	2.08917665623	1
-1.0647105765	-47.4315182938	3.00244810598	1.0647105765	1
-1.95099174396	-13.1451763021	-38.7397535974	1.95099174396	1
-1.80039436524	49.9834407869	-6.41941278347	1.80039436524	1
-0.593571683833	-0.80831244183	-7.59125436985	0.593571683833	1
-1.2234891184	-12.0682799332	-33.4716305244	1.2234891184	1
-1.20589029762	-33.8200177184	-48.2124200395	1.20589029762	1
-0.938818553338	-49.5778048554	17.4410453272	0.938818553338	1
-1.46395903501	-11.3953008652	-13.5136587841	1.46395903501	1
-0.888999952611	-11.1466336579	0.473820004051	0.888999952611	1
-1.41258643038	15.6521866128	-42.0778903129	1.41258643038	1
-1.84236590836	-30.1228056086	39.1877033505	1.84236590836	1
-1.16938388573	23.3039934627	30.0899665285	1.16938388573	1
-1.53190980002	-42.7921886212	-36.6585486575	1.53190980002	1
-2.39798556819	40.9384276675	-8.51312433873	2.39798556819	1
-1.22183426949	30.0328424994	-10.8549066936	1.22183426949	1
-1.7656966045	46.0137340161	1.43043844016	1.7656966045	1
-0.854816081073	16.894149227	14.4220413341	0.854816081073	1
-0.895734225199	27.2360360197	14.5036564062	0.895734225199	1
-1.02700458428	5.37146216435	-33.9637333462	1.02700458428	1
-2.56210251202	-46.8844491025	-34.4916859863	2.56210251202	1
-1.10971431424	-23.4898226389	13.1073352538	1.10971431424	1
-1.96460826128	29.0115401148	8.71866148962	1.96460826128	1
-1.14254072664	-18.8137060912	-33.6485979066	1.14254072664	1
-1.54070505825	2.51342958604	16.4301648427	1.54070505825	1
-0.537811015134	-19.6818342722	-17.2848664518	0.537811015134	1
-1.87107866962	49.5823683696	11.5202023395	1.87107866962	1
-1.86245480722	-21.5133017338	-42.6801506792	1.86245480722	1
-1.41750574015	-35.6820937285	41.0190579463	1.41750574015	1
-1.36648285431	-47.3794344747	-29.5013068555	1.36648285431	1
-1.08056069351	35.799886861	3.42653274196	1.08056069351	1
-1.43387318022	20.7098538653	-48.2042272936	1.43387318022	1
-1.71770010317	6.9554094228	3.79600707552	1.71770010317	1
-2.15369695138	-41.7008394156	25.8615028591	2.15369695138	1
-0.777722206155	44.2206988425	18.6305021654	0.777722206155	1
-0.354364175987	25.2342710512	17.0784375512	0.354364175987	1
-2.23096527087	38.1141770775	-3.96741846042	2.23096527087	1
-1.06762513826	4.85427380194	-11.4017006348	1.06762513826	1
-1.60654555191	-45.5087053005	13.3283737399	1.60654555191	1
-0.826802248042	9.43816409893	11.4327485763	0.826802248042	1
-2.16988403503	-9.46990343468	36.4126784953	2.16988403503	1
-2.19394058235	-2.81131021888	-35.0331887854	2.19394058235	1
-0.849729139333	-46.3178958822	-4.50687571868	0.849729139333	1
-0.459625284475	24.636795025	-26.4140758695	0.459625284475	1
-0.231172072938	-5.74319936788	-17.6598197604	0.231172072938	1
-0.242228929153	-18.9165606679	-9.60839457897	0.242228929153	1
-1.52526585693	-39.2029155077	-24.6720600055	1.52526585693	1
-0.432834928205	31.4917628879	26.7656908361	0.432834928205	1
-1.28748673112	-8.01608416348	25.4850435084	1.28748673112	1
-2.4782731046	45.143272836	49.5355166922	2.4782731046	1
-1.26235698978	-2.07083898969	24.7573299827	1.26235698978	1
-1.35526128889	-7.44960264959	-3.68293827168	1.35526128889	1
-1.47328985001	21.598822799	33.4397729483	1.47328985001	1
-1.43563653656	2.1245587504	16.6361401793	1.43563653656	1
-0.978282256152	-19.9669873491	35.345026333	0.978282256152	1
-1.73590055266	26.7699606521	46.0871472498	1.73590055266	1
-1.40080769003	-36.964795416	-11.1606961498	1.40080769003	1
-1.48978897696	-36.1693848324	-22.078466139	1.48978897696	1
-1.7342793881	-3.95226787082	27.6054875602	1.7342793881	1
-1.9674072082	-39.8605295876	17.1097278047	1.9674072082	1
-1.74034188269	-16.48853106	-16.9734580535	1.74034188269	1
-1.69227550741	24.290603596	32.7143794455	1.69227550741	1
-2.19734972315	-47.6713234282	46.5033096569	2.19734972315	1
-2.09391131344	44.9407237077	21.3678001287	2.09391131344	1
-2.07991933817	25.7610552768	47.2924421223	2.07991933817	1
-1.68631643228	-41.6735003147	-28.7840470784	1.68631643228	1
-1.07051041705	4.5874720905	-15.6001362269	1.07051041705	1
-2.26159707741	-28.7829412184	34.7882045759	2.26159707741	1
-1.03353647556	40.2501567581	-30.0120705863	1.03353647556	1
-1.42319107563	-4.37834917506	-33.9031165285	1.42319107563	1
-0.409875469596	-5.8491229812	-1.20154396303	0.409875469596	1
-1.23666959863	35.6263124802	-40.0201373252	1.23666959863	1
-0.619416763631	12.2872131934	27.9009331474	0.619416763631	1
-0.901842194315	-5.01110660497	-18.9723738654	0.901842194315	1
-1.07191385867	-1.54332144834	-13.2498472008	1.07191385867	1
-0.602868945174	6.90675062333	27.7002136086	0.602868945174	1
-2.93849636941	-49.764021265	49.786584905	2.93849636941	1
-1.73337625691	-23.1723271866	34.6075577251	1.73337625691	1
-1.47641968274	-43.7836332068	2.21558576339	1.47641968274	1
-1.57850047348	48.181279572	-11.2029780059	1.57850047348	1
-1.61960970285	13.0818416611	-3.24074754356	1.61960970285	1
-2.02337636117	-40.6837166526	-16.3725356697	2.02337636117	1
-1.4592618493	-11.5501487233	-3.53962845977	1.4592618493	1
-1.7868088767	-33.8020325553	19.1480243612	1.7868088767	1
-1.48730655535	16.8565166296	-9.2698209259	1.48730655535	1
-1.2369410328	26.0079050192	45.5469327005	1.2369410328	1
-1.47162785867	30.2548379126	43.0358450277	1.47162785867	1
-1.22104499698	-23.3036919911	-15.6820599447	1.22104499698	1
-0.749148792323	-22.5845049025	40.4375028312	0.749148792323	1
-2.11940396199	-47.6084380386	7.58927985666	2.11940396199	1
-1.43930795976	-29.5853212512	-28.8070100851	1.43930795976	1
-2.56701558652	36.9201624071	48.2510120543	2.56701558652	1
-2.1608685562	-49.3558119114	-23.385813605	2.1608685562	1
-2.54042705906	-47.5855923539	17.7982815466	2.54042705906	1
-1.23105804479	-13.6389895363	37.2729312514	1.23105804479	1
-1.44918858841	43.0667518115	43.5208199296	1.44918858841	1
-0.463741683627	-15.6256217212	31.8735267505	0.463741683627	1
-0.520639295753	16.3231702898	-31.4406549733	0.520639295753	1
-1.92614056813	-32.2381246424	12.756329657	1.92614056813	1
-1.80325881241	-16.5483527953	36.8685242205	1.80325881241	1
-1.02036414496	-35.4967259009	31.6573960088	1.02036414496	1
-1.96821526912	42.2933837252	49.7239464807	1.96821526912	1
-0.466796213906	-22.8297597719	-4.41644218547	0.466796213906	1
-1.55092600344	-13.4993643294	14.3235065382	1.55092600344	1
-1.82618157813	9.97224116392	-0.498936356513	1.82618157813	1
-1.22779046931	26.4257971311	34.979189242	1.22779046931	1
-0.51225582408	0.118170522411	-44.161227879	0.51225582408	1
-2.13921881599	-35.3452976017	36.6768748901	2.13921881599	1
-1.25876876483	-33.7748669041	-41.2313510413	1.25876876483	1
-1.95923948173	-33.8274503908	9.60786661306	1.95923948173	1
-1.57989137078	-23.2911996772	-37.2359792532	1.57989137078	1
-1.0155900211	20.0092224319	-35.4865759296	1.0155900211	1
-1.40362651111	-39.3768560294	-21.8683216862	1.40362651111	1
-1.18956190357	-20.7438999505	-32.4625482305	1.18956190357	1
-0.643027895132	-43.670994214	-18.1602062449	0.643027895132	1
-1.67445093998	-49.4935899427	45.6663349573	1.67445093998	1
-1.08555287758	13.6378534614	24.7771031231	1.08555287758	1
-2.22484234244	-43.1213206531	21.9417333039	2.22484234244	1
-2.75544445429	47.6262825022	35.4444245628	2.75544445429	1
-0.653036128873	22.4466286942	-40.2810595687	0.653036128873	1
-0.147164236371	9.78957919915	13.0779349301	0.147164236371	1
-1.35324925727	-46.0643555948	-2.75150887746	1.35324925727	1
-0.514284254512	-28.9310889124	3.74875488566	0.514284254512	1
-1.79707100135	45.5218797846	35.1621342359	1.79707100135	1
-2.02793677904	35.2270082732	-8.22774287949	2.02793677904	1
-0.949675344799	8.7372439615	-29.4142829811	0.949675344799	1
-1.2804573743	-29.0151567139	-41.4860238665	1.2804573743	1
-1.0212972671	-5.35793653151	15.6611474561	1.0212972671	1
-1.52867656025	0.801501150199	-32.7801503347	1.52867656025	1
-2.46072151986	-34.1619850698	-45.5441319934	2.46072151986	1
-0.943137471808	44.6890485967	1.06068695611	0.943137471808	1
-1.65417577998	-34.2207583335	33.444313469	1.65417577998	1
-1.5929462938	-20.0227349563	22.7088637677	1.5929462938	1
-0.254466322635	-9.15478486439	21.6330708278	0.254466322635	1
-1.27884324935	-26.7839089521	9.19647284883	1.27884324935	1
-0.682859670419	27.7385838526	3.12329370042	0.682859670419	1
-0.85065622967	37.2487399595	-34.8698371706	0.85065622967	1
-2.14505497248	-48.0303154194	-37.2447491916	2.14505497248	1
-1.33725585142	29.9802126112	-3.56199428217	1.33725585142	1
-1.53089526727	-44.8501412534	-43.2659991901	1.53089526727	1
-0.553832296546	7.37598122883	-0.045219398037	0.553832296546	1
-0.427086568632	0.241349782882	-1.32814258812	0.427086568632	1
-0.413515857232	13.4188088789	-0.403507278756	0.413515857232	1
-1.15231037958	-49.3407484852	9.80091521349	1.15231037958	1
-2.08554637857	13.0044257013	30.4497313811	2.08554637857	1
-1.46326977522	6.96194899313	-14.7943306736	1.46326977522	1
-1.10908297534	29.5494033657	-23.0499471833	1.10908297534	1
-0.969629866609	-34.8710554108	-11.6696323815	0.969629866609	1
-1.01806899971	5.03593751444	35.8633201721	1.01806899971	1
-1.23934256144	-8.95104165838	33.2313425597	1.23934256144	1
-1.34535078553	33.0994066293	7.42594328707	1.34535078553	1
-0.696075566457	-5.40215664861	35.7354866426	0.696075566457	1
-0.524092747587	-38.0925967829	-9.4101709661	0.524092747587	1
-0.368575798916	11.9459841809	9.67403606069	0.368575798916	1
-1.28005228649	-31.963357434	-45.7675411375	1.28005228649	1
-1.59103829133	42.2183502535	1.00840334196	1.59103829133	1
-2.26252687562	46.7341870993	-46.3751152545	2.26252687562	1
-1.89761964408	44.2628495745	46.4558051908	1.89761964408	1
-1.27248579548	-14.1473462792	-30.4308497107	1.27248579548	1
-1.61189777545	39.7023933246	7.38398099484	1.61189777545	1
-1.33847226841	26.6680211105	23.3940120258	1.33847226841	1
-1.05981546807	11.4821688553	44.2014275726	1.05981546807	1
-1.17099514505	13.059583848	-45.9831648061	1.17099514505	1
-1.80593521509	-7.61546083219	49.9844655672	1.80593521509	1
-1.19411568057	14.9727560184	19.918804921	1.19411568057	1
-1.20811720022	35.8866252636	14.4649429088	1.20811720022	1
-1.51334704338	-21.7507858714	46.875844845	1.51334704338	1
-1.22675967055	-26.8437989937	-1.74891123986	1.22675967055	1
-1.14673119149	-9.85310272825	24.394935097	1.14673119149	1
-1.27005565488	33.5144431605	23.994312036	1.27005565488	1
-2.4732661857	-49.9247584206	23.2170741893	2.4732661857	1
-1.84598256369	-42.3546434128	41.3949083514	1.84598256369	1
-2.34670091446	-41.5792670372	-26.8175060451	2.34670091446	1
-1.19965814755	38.5553749103	-36.5188465471	1.19965814755	1
-1.08406064794	22.9071812343	-23.9848246743	1.08406064794	1
-1.07926971122	-12.2394112004	45.8904811486	1.07926971122	1
-0.259581717876	12.865991623	-8.06243601886	0.259581717876	1
-0.915023124485	-16.0791389382	-41.2663549472	0.915023124485	1
-1.19089765177	39.9037300796	11.700967839	1.19089765177	1
-2.16080081684	-48.6233779974	44.722500711	2.16080081684	1
-1.33683924428	1.69987352942	41.1535240883	1.33683924428	1
-0.603383042587	6.84897037746	7.40474223644	0.603383042587	1
-1.42472383955	29.7926533542	29.1320829504	1.42472383955	1
-1.13530548163	43.7377282625	34.3358210283	1.13530548163	1
-1.56199396048	5.33611097038	-4.93692650681	1.56199396048	1
-1.28703123553	-15.1164816645	1.82605811718	1.28703123553	1
-0.521254087419	-8.68629474643	-31.1048305008	0.521254087419	1
-0.805071238264	-3.72862194671	49.2398179263	0.805071238264	1
-0.769732636487	9.97464435843	-48.8843379299	0.769732636487	1
-1.91094543074	21.4431615762	-25.6147801583	1.91094543074	1
-1.57890411678	-19.3560258767	-42.1405992156	1.57890411678	1
-1.93897475208	-21.5393346843	16.9474404752	1.93897475208	1
-1.41930149536	-26.3375538827	-33.4559483737	1.41930149536	1
-1.76198894455	39.6566176629	-0.297928362813	1.76198894455	1
-0.218287948858	19.1548980522	17.8303353823	0.218287948858	1
-1.32569856191	-12.7487543349	46.2859740267	1.32569856191	1
-1.61946959408	20.6291772018	36.1973438767	1.61946959408	1
-0.482757851032	16.1196239242	-3.20005923698	0.482757851032	1
-1.75772893655	8.99562040954	-42.6543838337	1.75772893655	1
-0.376359368294	-0.305978463166	35.7515681865	0.376359368294	1
-0.866886768565	12.902681667	45.4866442247	0.866886768565	1
-1.28874037159	30.8007859155	15.5656828576	1.28874037159	1
-1.95772808983	25.7793797673	-4.68869177651	1.95772808983	1
-0.610998113325	9.0666175065	-40.6881847521	0.610998113325	1
-0.772994172953	-25.8032079891	16.4397268259	0.772994172953	1
-1.65535097794	13.2543939329	20.9915850057	1.65535097794	1
-1.18641132101	1.80972933981	16.2965474882	1.18641132101	1
-1.48465488632	-42.4598495455	16.7454543884	1.48465488632	1
-2.2325490851	35.1997232511	-34.5845172234	2.2325490851	1
-1.71367570043	22.2283782588	-28.2948549729	1.71367570043	1
-1.62664946061	-16.6546666008	8.33087677052	1.62664946061	1
-1.16340308007	-16.944538082	10.8371425647	1.16340308007	1
-2.15921959462	-49.1854041514	-21.6718545878	2.15921959462	1
-1.19505933684	26.6854099608	6.02051359486	1.19505933684	1
-2.37033487684	-49.5213481389	30.0216863523	2.37033487684	1
-0.947263536019	-40.3035367629	40.010226496	0.947263536019	1
-1.43875976293	-29.1329651876	41.7467184392	1.43875976293	1
-0.675416748199	16.3310680828	11.8893999485	0.675416748199	1
-1.1610643149	-8.48174154034	6.98216159975	1.1610643149	1
-1.25457669683	8.01291423625	33.0155821903	1.25457669683	1
-1.07001061133	-23.649903835	-0.916668117392	1.07001061133	1
-1.15823006341	28.4019682991	-41.50266839	1.15823006341	1
-1.43518994661	17.7534024792	-20.8048195605	1.43518994661	1
-1.09288806148	-43.1190382655	27.4112311208	1.09288806148	1
-1.07716614033	23.1822622296	23.6435743331	1.07716614033	1
-1.50025509327	-47.5950683095	49.8473906326	1.50025509327	1
-1.73362564877	-5.48543797958	-21.4977789122	1.73362564877	1
-0.976853993005	-43.8102975402	-1.46283672183	0.976853993005	1
-1.52712237886	-12.1810869231	37.963133425	1.52712237886	1
-1.02198503088	-32.049238041	-45.000669586	1.02198503088	1
-1.44709922105	-36.2798889447	-3.44691470682	1.44709922105	1
-1.17635466404	39.80837957	-14.7521870402	1.17635466404	1
-1.18113619159	-9.74214637591	-28.9564968168	1.18113619159	1
-1.86509760654	8.66253488778	-42.9991291534	1.86509760654	1
-0.512544614913	-11.8172181627	26.1977696344	0.512544614913	1
-2.36127955775	42.7312548496	49.3618769187	2.36127955775	1
-1.39715963026	-7.42611520113	-12.4916909204	1.39715963026	1
-1.58691054846	-38.635063187	-6.16711837446	1.58691054846	1
-1.26762860151	17.6463778838	2.99779463337	1.26762860151	1
-1.41276256255	-45.7179258965	-3.28950236486	1.41276256255	1
-1.00128717188	-7.88745791979	-2.94745861761	1.00128717188	1
-2.48422363812	40.8465787947	-34.5611870779	2.48422363812	1
-1.81160846348	24.3179498204	23.1894449312	1.81160846348	1
-0.102701947759	-12.697436597	9.24850927304	0.102701947759	1
-0.926945119934	19.6097326397	-36.6730591047	0.926945119934	1
-1.1193496785	-38.8600014257	-16.9287058246	1.1193496785	1
-0.937876202193	17.046571377	-14.2255480082	0.937876202193	1
-1.41542931222	-35.5764515882	-48.3184109763	1.41542931222	1
-1.50439431001	-38.6851556956	15.3671084588	1.50439431001	1
-0.572781226944	-15.6599335685	30.0041493478	0.572781226944	1
-1.29695428856	27.3846738069	-1.97654057488	1.29695428856	1
-1.33941592535	-43.6961478212	28.3678018126	1.33941592535	1
-0.402240991212	12.0088870459	-7.8967617723	0.402240991212	1
-0.488672693523	-15.3741722038	-23.2435581202	0.488672693523	1
-2.02036148806	21.4050245029	-43.0013756174	2.02036148806	1
-1.72360865855	4.14034158279	-26.6967325362	1.72360865855	1
-1.73199963904	-37.5543697729	-15.0805180973	1.73199963904	1
-1.25653095065	-5.68709852499	28.9453889701	1.25653095065	1
-2.24895435809	-10.0420704401	45.1406204121	2.24895435809	1
-1.28246157899	23.0674622406	-29.0632234531	1.28246157899	1
-2.26301008916	47.5258787612	-7.84687813792	2.26301008916	1
-1.39051477774	-43.128526318	45.1064153245	1.39051477774	1
-1.42230144977	49.5108826841	28.0851057656	1.42230144977	1
-0.724546177351	-21.8855217826	-48.9271188657	0.724546177351	1
-1.12956411058	-22.8671970562	-20.2223921589	1.12956411058	1
-1.82306843838	-42.8302232608	-29.4066394275	1.82306843838	1
-1.95433186562	5.60211672733	-38.9233636542	1.95433186562	1
-0.834634866755	-36.7576534013	-17.5288040943	0.834634866755	1
-1.99792170466	39.8859230304	-18.43570103	1.99792170466	1
-1.7358694763	-35.6918905084	-9.39765815748	1.7358694763	1
-1.23268371233	30.0178591414	-26.2526983116	1.23268371233	1
-0.966837750092	27.2161264758	-5.9828428235	0.966837750092	1
-1.0063634277	-40.4073789698	-29.9555015386	1.0063634277	1
-0.381834510728	-3.68327054448	12.3498600995	0.381834510728	1
-1.27834500825	18.383497227	28.8560821188	1.27834500825	1
-1.70682081844	47.1490523859	10.9353746813	1.70682081844	1
-0.305713529636	9.75170650494	-22.8644004393	0.305713529636	1
-1.38311122943	33.0890138267	-8.26157962123	1.38311122943	1
-0.496547398533	7.21691188383	9.50316660952	0.496547398533	1
-1.12231003546	-13.9996979793	-11.5271150182	1.12231003546	1
-1.37426210271	-36.1909945503	-3.3245263043	1.37426210271	1
-0.624696537869	38.1718251951	-17.1791220498	0.624696537869	1
-1.97713370186	-47.0061357982	-7.26859614806	1.97713370186	1
-0.757868205454	-40.5396631318	-5.58368244305	0.757868205454	1
-1.80890993017	38.7800074593	-3.84594653271	1.80890993017	1
-0.740036452305	9.76468272576	-38.8641435859	0.740036452305	1
-1.64954677174	-28.0851914109	37.6224510646	1.64954677174	1
-1.65021405048	-41.9695389755	1.49832716251	1.65021405048	1
-1.58046195391	-7.1407365392	29.6708863284	1.58046195391	1
-0.801948027389	-35.3583899949	3.39471609594	0.801948027389	1
-0.233416111279	-13.1167718638	-0.449375514628	0.233416111279	1
-1.69159234455	-38.7404309853	-11.9406971934	1.69159234455	1
-2.06232074744	-15.1112194469	43.2098643253	2.06232074744	1
-1.5945492333	-28.9560352322	1.48908411561	1.5945492333	1
-2.45351975931	41.0773882597	18.0736855491	2.45351975931	1
-1.35479327317	37.3073345503	42.9335498246	1.35479327317	1
-0.33598080318	24.6618813704	-8.37464271395	0.33598080318	1
-0.691282248417	-3.40856317371	48.3339070022	0.691282248417	1
-0.509244585254	-9.71627359531	23.3789904283	0.509244585254	1
-0.545114344847	-6.76327129119	-1.43756081205	0.545114344847	1
-0.426810827137	12.2689786533	-35.1517306906	0.426810827137	1
-1.33809371346	-42.1775481592	-21.9176354563	1.33809371346	1
-1.12015643189	-21.2874538912	41.3796860008	1.12015643189	1
-1.50357336623	-7.36062630797	12.8675645473	1.50357336623	1
-1.61583673499	10.8453749582	-43.4416614428	1.61583673499	1
-0.711922293031	-31.6125692462	36.2335563043	0.711922293031	1
-1.60475565225	17.1911627337	46.9990011638	1.60475565225	1
-1.50882518071	-44.1479990786	15.6064943007	1.50882518071	1
-2.54173273972	-12.1437003088	48.7786987653	2.54173273972	1
-0.345006595525	-28.0524589937	12.7404006788	0.345006595525	1
-1.66651503628	30.9449311758	23.9781822266	1.66651503628	1
-1.71650250539	34.4865218698	33.5183393217	1.71650250539	1
-1.5812417146	27.0343623815	17.5657044828	1.5812417146	1
-1.81993714957	-42.9310552934	33.0764123674	1.81993714957	1
-1.39375509559	7.95022529627	41.4178362778	1.39375509559	1
-1.17336750997	4.87865213536	4.19746775332	1.17336750997	1
-1.52416076412	-3.59901268558	19.2898876498	1.52416076412	1
-1.76683617083	-49.4021943767	-11.3793919199	1.76683617083	1
-1.69418977255	-36.2557965937	-37.8475358229	1.69418977255	1
-1.68208989178	23.5252732691	47.6279232342	1.68208989178	1
-1.75975049101	-41.3928739242	7.20642819207	1.75975049101	1
-0.118578914632	-12.5498383482	17.7262377317	0.118578914632	1
-2.00275661279	-35.4617357547	42.7500643465	2.00275661279	1
-0.850976355477	-15.9645765879	-23.903473987	0.850976355477	1
-2.68317458658	-18.9244218905	48.8494122983	2.68317458658	1
-1.3953828529	14.1489358145	36.7464865564	1.3953828529	1
-1.22980029741	10.8737142166	17.7433222526	1.22980029741	1
-1.17393269008	44.7884028606	1.52308460231	1.17393269008	1
-2.19692259393	16.060383728	-45.646651339	2.19692259393	1
-1.9064027007	-15.1763706981	17.1323377746	1.9064027007	1
-1.98228615651	6.52716755202	12.9187680783	1.98228615651	1
-2.18217656162	-31.8022394791	-4.3567165691	2.18217656162	1
-1.30365170942	4.86906200126	37.3019124984	1.30365170942	1
-1.18848871415	44.4600564677	36.6239995295	1.18848871415	1
-1.33843992208	-3.67524162918	-10.5915469164	1.33843992208	1
-1.48879353704	26.939730413	-38.1039002624	1.48879353704	1
-1.05914479046	-46.9823469278	14.722431246	1.05914479046	1
-1.33234341485	19.3109696263	28.9260285783	1.33234341485	1
-2.21983996749	25.2821042294	-22.6996575831	2.21983996749	1
-1.45068007134	-46.195121179	-39.0158615183	1.45068007134	1
-1.22028983884	-43.2182828961	-27.9472959361	1.22028983884	1
-1.89606194481	33.4677538962	-27.180920481	1.89606194481	1
-1.56884233953	-48.7677339801	10.0178810739	1.56884233953	1
-2.08958413481	-8.73994258246	-35.2648593747	2.08958413481	1
-0.631426604552	3.41086120278	39.0307834638	0.631426604552	1
-0.689983760272	-30.6027206833	-9.73182451511	0.689983760272	1
-1.12778777782	34.6558777532	-49.7909105166	1.12778777782	1
-1.95453069261	6.58397243198	13.8292794774	1.95453069261	1
-2.63763794639	-40.158986326	44.9207772828	2.63763794639	1
-0.729273076332	35.0261627585	-3.22235201993	0.729273076332	1
-1.24912983301	17.1884952969	-31.8380821039	1.24912983301	1
-1.66459372143	5.37237476409	-13.3877636567	1.66459372143	1
-1.62227174725	-27.2127405294	46.9864501125	1.62227174725	1
-1.17822683728	27.6431680007	-20.1946910775	1.17822683728	1
-0.841573137506	13.8480959898	-17.6965534038	0.841573137506	1
-1.76091146014	25.5814716462	38.1356093935	1.76091146014	1
-0.37324385397	-21.9187631293	-31.2585036495	0.37324385397	1
-2.17927274723	-44.9528870084	-21.9346822863	2.17927274723	1
-1.01195012865	19.8623539972	6.92944576526	1.01195012865	1
-2.08792370372	48.8718922019	-38.7699305722	2.08792370372	1
-0.686409011166	-8.46278704353	-3.1031703855	0.686409011166	1
-1.71675081918	36.1345027776	39.2415834701	1.71675081918	1
-1.95281190697	11.859944032	-31.8189455306	1.95281190697	1
-1.23136874116	-8.01393925041	-32.8309922239	1.23136874116	1
-1.84274720052	12.135335393	3.75250633934	1.84274720052	1
-2.02832318606	-27.6172531372	-18.2055421408	2.02832318606	1
-2.12601946085	-35.4572689493	-34.6854962869	2.12601946085	1
-0.928941458122	-13.6864252792	35.6172135431	0.928941458122	1
-2.55566486723	-25.1340335205	-39.9282829688	2.55566486723	1
-1.6450017307	-17.2043004243	45.5436845315	1.6450017307	1
-1.19777589884	20.352177574	12.452366438	1.19777589884	1
-1.07744132613	-32.4092018926	-27.796097466	1.07744132613	1
-1.10671109527	38.3816410627	27.9872574558	1.10671109527	1
-1.03362624171	-16.8677406136	23.7794163883	1.03362624171	1
-1.15534770791	-38.7429856613	-10.3815759995	1.15534770791	1
-2.02331025196	2.6432832135	26.2890740595	2.02331025196	1
-2.40113994494	12.5846805724	39.6329827369	2.40113994494	1
-0.729737915625	-9.85818450569	-48.5473111209	0.729737915625	1
-1.43421322891	17.8056811917	-37.7602674816	1.43421322891	1
-0.205102882617	9.16904105795	5.22642622191	0.205102882617	1
-1.18487190869	15.2210496189	19.9490235647	1.18487190869	1
-1.06578548077	5.39190124432	6.55671729487	1.06578548077	1
-2.52046232029	46.8607839144	-8.65492639815	2.52046232029	1
-0.453517747075	2.32051808125	3.55322009399	0.453517747075	1
-2.18360329046	-48.0127686157	-9.42455775681	2.18360329046	1
-2.03079352273	18.7491859378	-23.0916625069	2.03079352273	1
-0.864157588315	-0.956152831149	34.5268988781	0.864157588315	1
-2.07382169477	9.1494665715	-27.2932675733	2.07382169477	1
-1.96502161824	9.17831367146	18.4546788981	1.96502161824	1
-1.92800788701	17.8971593008	-39.0850263215	1.92800788701	1
-0.743630960158	-47.6129848291	13.5768249821	0.743630960158	1
-1.20268795887	17.0926146454	1.12720885	1.20268795887	1
-1.98762825013	-15.1354454	34.5259162518	1.98762825013	1
-1.44652310522	-46.1886488558	-32.4305803276	1.44652310522	1
-1.21150647903	-1.61948259897	-25.9430279713	1.21150647903	1
-1.60423743884	10.9450043421	-49.6749702368	1.60423743884	1
-2.51346945671	44.1081939608	-38.777069939	2.51346945671	1
-2.58761088214	43.8976228871	-21.9989258788	2.58761088214	1
-0.943552684172	28.8196791651	-40.9005450478	0.943552684172	1
-1.6498541453	-42.3972647149	-27.4546972169	1.6498541453	1
-1.90591427316	-37.0910216462	-46.6799513285	1.90591427316	1
-0.896725575853	-32.014867004	10.4182342283	0.896725575853	1
-1.22469039623	-20.4453982509	23.401743374	1.22469039623	1
-1.83848856929	44.8061041141	24.0301983338	1.83848856929	1
-1.85537852253	32.2494280217	-23.3736637822	1.85537852253	1
-0.961329257668	4.8010900247	9.85204398045	0.961329257668	1
-1.3263584411	5.46115465002	-24.0701915187	1.3263584411	1
-1.63020717418	-26.6590120834	44.5778164433	1.63020717418	1
-1.58158557782	40.3082180143	-10.8665942826	1.58158557782	1
-1.30112137802	35.5306817692	6.60052060023	1.30112137802	1
-1.99126724024	18.0630023158	-38.9650955052	1.99126724024	1
-1.08660528189	-24.4404590478	28.3834246829	1.08660528189	1
-2.18388108868	-49.1098321266	30.3674717212	2.18388108868	1
-1.52903379974	42.1574485247	-15.6810877457	1.52903379974	1
-1.51126626853	-31.5867044719	15.2557098409	1.51126626853	1
-1.06336014035	-9.02580930305	-38.2712800684	1.06336014035	1
-1.5380200135	-13.6949289935	42.0444508956	1.5380200135	1
-1.62202578	45.0161271082	43.2843496568	1.62202578	1
-0.816893688416	-1.82517307192	5.44258115305	0.816893688416	1
-0.986468904744	-23.0196272656	6.23090640006	0.986468904744	1
-1.49079411371	28.936260682	10.6451968816	1.49079411371	1
-1.96727098831	-18.0323113739	30.6576515825	1.96727098831	1
-1.15257356375	18.9369825567	2.30893041195	1.15257356375	1
-0.679457313237	37.7067444249	-18.7632637349	0.679457313237	1
-2.43977287223	46.0705553454	45.3415195642	2.43977287223	1
-1.91458257271	20.1089526721	47.9188500451	1.91458257271	1
-1.65873460767	30.5456911357	-3.23324284542	1.65873460767	1
-1.3433833678	29.8051733044	-23.7201219218	1.3433833678	1
-0.872913713357	-10.6223669646	-21.1561103596	0.872913713357	1
-0.649046570017	19.6651328868	-16.7612835539	0.649046570017	1
-1.50423628835	-29.6325014285	-25.3270045676	1.50423628835	1
-1.54738211752	-1.59464643996	47.0461764118	1.54738211752	1
-1.40740293411	-1.01108617584	-46.303582399	1.40740293411	1
-0.912941517447	-38.6372046662	-17.1421631841	0.912941517447	1
-0.934312308217	-1.88013811704	-11.5810365465	0.934312308217	1
-1.39972848414	-40.6885318163	-32.9081404664	1.39972848414	1
-2.32705049618	5.87772648049	47.9816466224	2.32705049618	1
-1.21712691949	-19.7633943776	-43.0533519622	1.21712691949	1
-1.64352901731	48.3059573993	-24.1151232068	1.64352901731	1
-2.1738483995	6.67242733051	-31.2742346383	2.1738483995	1
-2.1600779918	-48.0455079345	0.379029439599	2.1600779918	1
-0.72647780168	5.12464902813	18.3770055614	0.72647780168	1
-2.06529412499	-45.2091203188	30.6410049964	2.06529412499	1
-1.27161180658	29.4704836107	40.3653208989	1.27161180658	1
-1.96223538952	-7.24333136641	39.6396341408	1.96223538952	1
-0.767054933582	25.9986684308	-18.7798683268	0.767054933582	1
-2.58987588	28.7039529895	-44.7699174192	2.58987588	1
-0.542311432151	-5.33730080633	-18.2752502519	0.542311432151	1
-1.7147310416	-21.7692656411	-37.403215092	1.7147310416	1
-0.794208740309	0.0885228856868	19.5582033165	0.794208740309	1
-1.78065632412	35.672137206	18.5430929582	1.78065632412	1
-1.44069632083	16.6731816477	-37.7262919897	1.44069632083	1
-0.831866286095	-43.9444762804	35.1435784886	0.831866286095	1
-1.41144187114	26.148713537	-42.8097792488	1.41144187114	1
-1.49298573271	13.5730299354	-23.5674730471	1.49298573271	1
-1.4547051515	20.2485484488	-37.7334839817	1.4547051515	1
-2.61340902203	49.8629616507	-41.2702934757	2.61340902203	1
-1.66158147069	42.0074320182	-28.8334695719	1.66158147069	1
-0.0867699279692	12.3462966293	0.317679817225	0.0867699279692	1
-2.08920854433	-37.6107513616	-32.6276339643	2.08920854433	1
-1.39502565602	32.8711209508	27.9502244537	1.39502565602	1
-0.607262062226	24.9018863537	-27.6596397128	0.607262062226	1
-1.46767060304	11.0907287624	-45.3233193839	1.46767060304	1
-1.11430646895	44.2583896659	25.269790929	1.11430646895	1
-1.05633840553	33.8829478414	40.825488388	1.05633840553	1
-0.0781048317631	-6.19390090464	9.30233035807	0.0781048317631	1
-1.00542233956	-29.5623144053	3.47388492317	1.00542233956	1
-2.04469841291	-38.5062597543	-12.7445482754	2.04469841291	1
-2.25222905023	-39.8235178022	45.6761858078	2.25222905023	1
-1.10682116947	-8.14476911378	-29.5321237513	1.10682116947	1
-0.936235073572	44.4319574167	-18.8611444213	0.936235073572	1
-1.26509356761	-7.55936359687	23.8966767684	1.26509356761	1
-2.39647834653	-41.2580113749	-17.4779274675	2.39647834653	1
-2.02225402736	-48.9459154114	42.3501686808	2.02225402736	1
-1.43496910187	20.4837258621	39.3586004614	1.43496910187	1
-2.33168149908	29.0498953734	45.2021968996	2.33168149908	1
-1.70738357699	-28.2176495418	-7.39736987748	1.70738357699	1
-1.72013599927	-18.0193583446	-12.6519255294	1.72013599927	1
-0.180554418493	-25.239953838	0.250309575421	0.180554418493	1
-1.42913632399	17.8936556387	20.6076723194	1.42913632399	1
-1.62523845119	-42.5131137451	28.4660633245	1.62523845119	1
-2.38406037408	38.1027044901	-30.342918908	2.38406037408	1
-1.15211805648	30.9532474	6.82116583759	1.15211805648	1
-0.710866621201	18.7701745741	34.3688176036	0.710866621201	1
-1.47189567433	17.4716107979	-42.6515312539	1.47189567433	1
-1.16049717863	44.8145867128	35.1787983376	1.16049717863	1
-0.987438428593	-30.2165563452	-17.0228858668	0.987438428593	1
-1.2551806515	10.5295344617	-28.8161840096	1.2551806515	1
-1.81126020304	-48.3595117675	19.4069218245	1.81126020304	1
-1.65575544842	-37.5529942944	-42.4177447819	1.65575544842	1
-1.48179671665	24.5191259553	-46.2931568152	1.48179671665	1
-0.930100396745	4.58639148216	13.6751684369	0.930100396745	1
-0.895207666524	-17.7857969021	-25.562625613	0.895207666524	1
-1.25038149403	4.98432715324	-37.2134129379	1.25038149403	1
-1.6448591283	38.1657044536	28.9906329656	1.6448591283	1
-1.13717144057	-40.9115862311	2.62825150266	1.13717144057	1
-0.420986731322	-21.7704130534	30.6790957325	0.420986731322	1
-1.11939815334	14.2216565874	-23.1795438808	1.11939815334	1
-2.6908104222	-44.1150596476	-31.4748992412	2.6908104222	1
-1.58307200172	-35.4525237597	-47.3353649326	1.58307200172	1
-1.34710424791	37.4031411575	42.9223344668	1.34710424791	1
-1.46916967674	-29.4768238421	38.2167461949	1.46916967674	1
-1.06835916011	-25.7462789074	10.8866653243	1.06835916011	1
-1.69121585016	-42.3083643141	-28.2515102495	1.69121585016	1
-0.186480331264	25.2390870448	8.79039257142	0.186480331264	1
-0.911359492109	-17.9920924042	28.0389971548	0.911359492109	1
-0.383289017577	-18.8493972623	-27.3202081036	0.383289017577	1
-2.22615316051	31.2943651116	30.1005611709	2.22615316051	1
-1.44299436457	-13.3504206537	37.8451830206	1.44299436457	1
-2.00644556704	-9.60352467873	-0.052551610775	2.00644556704	1
-1.24249610349	18.7400149845	24.4280065925	1.24249610349	1
-1.25454554005	7.91875905631	-27.7499309358	1.25454554005	1
-2.34654078601	-47.234487773	-46.2860229455	2.34654078601	1
-0.813115292879	-28.819928433	11.8519700108	0.813115292879	1
-1.99415391975	9.58320642443	-36.780454266	1.99415391975	1
-1.04465810406	11.0974276401	10.8870846923	1.04465810406	1
-2.02360999566	42.0855250556	-34.8077802792	2.02360999566	1
-1.98906514274	5.85510023284	-30.2538874316	1.98906514274	1
-0.958789882258	-30.7748826536	-44.7648385493	0.958789882258	1
-0.940275593068	41.8616449278	-4.82461277454	0.940275593068	1
-2.03300321629	0.664309192252	-40.9430515253	2.03300321629	1
-1.94408765096	42.1240323593	-36.9180758153	1.94408765096	1
-1.53216415953	-14.5075575103	-34.09795998	1.53216415953	1
-2.66601871694	-25.5553335427	-49.1015670349	2.66601871694	1
-1.96020833394	25.6864557107	21.3079500635	1.96020833394	1
-1.63338901002	24.0893971804	4.05179821992	1.63338901002	1
-1.62040692932	26.6665864679	42.9758480951	1.62040692932	1
-0.962144209518	-27.0664845316	22.5040257899	0.962144209518	1
-1.86484974061	-10.1751726389	-34.5001919995	1.86484974061	1
-2.29633136553	-48.8835949051	-47.726227664	2.29633136553	1
-2.54749742547	-37.4228620104	30.9647365573	2.54749742547	1
-1.68062974813	-11.4940801429	-41.5440577335	1.68062974813	1
-1.4850569022	39.3128976128	20.0542878828	1.4850569022	1
-1.06104001538	-6.74677057522	11.1367027331	1.06104001538	1
-1.10436212359	-9.37029079707	33.0499150537	1.10436212359	1
-1.47137533987	-8.90358228314	-42.2171479417	1.47137533987	1
-1.54949152875	19.9553594283	4.27774356099	1.54949152875	1
-0.859860977899	5.73171939616	-19.5817227881	0.859860977899	1
-1.72717976532	-45.3088157146	-20.6438024721	1.72717976532	1
-2.17303991167	-29.1336431799	-35.3701451435	2.17303991167	1
-1.43371121908	42.6579167854	-16.0576273943	1.43371121908	1
-1.69474947736	-42.555889521	23.2525739905	1.69474947736	1
-1.8808733092	16.8114674077	45.6657479963	1.8808733092	1
-1.65440677067	-6.67716141273	12.1206885154	1.65440677067	1
-1.42630088404	-1.91969768704	27.8248775805	1.42630088404	1
-1.01749586147	-4.66756517236	-6.69133675088	1.01749586147	1
-2.1574621475	47.6001287455	-46.5726303857	2.1574621475	1
-1.14681868439	-35.3835212262	23.7701025955	1.14681868439	1
-2.5727606042	36.8563418996	-49.3751002845	2.5727606042	1
-1.11945347794	22.7511551958	-41.2940423623	1.11945347794	1
-1.43062994586	26.03981758	20.3585768304	1.43062994586	1
-1.46576665265	-20.0542026952	-12.7146665984	1.46576665265	1
-1.5782531657	-26.6086805315	-43.3537203826	1.5782531657	1
-1.37807144785	-5.14685797535	-5.18201460251	1.37807144785	1
-0.96709002014	-38.3848986647	25.5932764141	0.96709002014	1
-0.847902767873	-47.142107724	14.3310028257	0.847902767873	1
-3.01047595618	49.8090626393	48.2363327585	3.01047595618	1
-0.848936225521	13.3760670349	19.3799715439	0.848936225521	1
-1.58238960328	-36.4809966729	-5.56697022381	1.58238960328	1
-3.00482830936	44.381799701	48.7551367055	3.00482830936	1
-2.15297024179	31.2576362031	5.03438820801	2.15297024179	1
-1.47129781343	-4.93694152077	42.0616293929	1.47129781343	1
-2.04529612289	-49.358690502	-3.32468585857	2.04529612289	1
-2.46875984541	25.878509361	49.3532127316	2.46875984541	1
-1.04714794471	-38.2797995363	-44.0355921112	1.04714794471	1
-1.46736090187	41.5149719979	38.3850309783	1.46736090187	1
-0.653086220202	16.4510678416	14.576854711	0.653086220202	1
-1.69200318127	36.0853086752	36.5816370476	1.69200318127	1
-0.513594743199	-12.2323494185	-25.5884391059	0.513594743199	1
-1.68064380345	29.8961421491	40.4362114015	1.68064380345	1
-1.22393023725	-9.84074141589	-33.2041288753	1.22393023725	1
-1.28318033763	1.46422421059	33.2351400349	1.28318033763	1
-1.55322609074	32.9195505748	33.1681335783	1.55322609074	1
-1.23768150712	30.537687274	-11.049649524	1.23768150712	1
-1.67453163591	21.048763672	0.40662399578	1.67453163591	1
-1.14689249852	10.1952952262	-41.5730414939	1.14689249852	1
-1.41859247103	7.76950507302	44.0064511058	1.41859247103	1
-1.3102954565	-10.1368220326	-15.9687637443	1.3102954565	1
-0.937002685794	-23.1004803629	23.2480879937	0.937002685794	1
-1.57091795154	23.8028873853	32.1996128591	1.57091795154	1
-1.77552089356	-25.9117964787	14.2795619799	1.77552089356	1
-1.78805453297	-5.43029546135	22.1836621573	1.78805453297	1
-1.58036200072	46.1754075914	48.2998022342	1.58036200072	1
-2.22766467343	-48.1685320489	27.2248019758	2.22766467343	1
-1.78117805092	20.0120350253	38.9820627771	1.78117805092	1
-0.740714626313	-28.7244071182	-23.3993003865	0.740714626313	1
-0.883482973892	-31.9074296306	10.444266089	0.883482973892	1
-2.61144606544	47.4322459152	45.8268468815	2.61144606544	1
-1.35089948814	37.1526926084	-33.7932453695	1.35089948814	1
-0.563717094382	-26.0270917593	-8.93757585027	0.563717094382	1
-1.56189425923	-23.9579798942	-46.2196156402	1.56189425923	1
-1.06867631522	-10.9066003205	-21.4453261484	1.06867631522	1
-0.834823344007	-35.5018617491	-12.6511956951	0.834823344007	1
-1.82538259865	3.41171390605	8.06572916342	1.82538259865	1
-2.18542785867	-34.1229831617	-25.7546943443	2.18542785867	1
-1.33239803145	-19.2431860081	-37.5903581608	1.33239803145	1
-1.17377270105	4.5871656822	-29.4383439993	1.17377270105	1
-0.909877413172	46.4630691729	-21.754705131	0.909877413172	1
-1.31133244455	-27.959166747	-2.05018182499	1.31133244455	1
-2.35202059684	0.0461385981186	-39.5906462925	2.35202059684	1
-1.71409507416	-26.128132675	-4.65602872844	1.71409507416	1
-1.21128701022	14.6260606499	-48.2433538007	1.21128701022	1
-2.11787372706	22.0879049079	17.2243120096	2.11787372706	1
-1.76109952191	-15.4565637007	46.4113266473	1.76109952191	1
-1.81521934139	36.5870103603	-13.6060786567	1.81521934139	1
-1.16870719188	-33.2258132756	-21.7835373098	1.16870719188	1
-1.60836575916	23.3223996173	34.4940128519	1.60836575916	1
-1.40809067923	-36.2262960113	-26.097927968	1.40809067923	1
-0.686194904367	9.87188561325	2.76835541612	0.686194904367	1
-1.46386743139	-11.8090782694	-5.79137866369	1.46386743139	1
-1.21886716039	49.8801657122	7.32365077223	1.21886716039	1
-1.62039361263	10.5618532763	26.4851321381	1.62039361263	1
-1.62863306047	-33.0154893744	-38.3771807378	1.62863306047	1
-1.61673249914	27.084594437	25.5832940955	1.61673249914	1
-2.0987797528	-30.5055809082	-39.0533280809	2.0987797528	1
-1.31231316898	19.9388349807	37.3438987602	1.31231316898	1
-2.02914881063	43.6500070465	5.79637557969	2.02914881063	1
-2.42018794435	-9.29519212469	-45.0723656691	2.42018794435	1
-1.10358689223	-35.8427028166	13.8142787545	1.10358689223	1
-1.63244536573	32.6508336541	32.9072344966	1.63244536573	1
-1.10658277856	38.4013208862	-44.1592901594	1.10658277856	1
-1.05495024398	29.1456209525	40.665906243	1.05495024398	1
-0.79485084699	27.9093679623	-2.85044355368	0.79485084699	1
-1.60032329118	-7.78013123018	-47.2037115088	1.60032329118	1
-0.700256810634	30.5622203118	-8.06472547594	0.700256810634	1
-1.16996847079	9.28345730449	10.9375063408	1.16996847079	1
-1.94464422632	33.7022985008	18.4806146105	1.94464422632	1
-2.05370365574	44.9842986232	-13.8694231684	2.05370365574	1
-1.85231288888	33.066650995	45.2090016292	1.85231288888	1
-1.30439796296	-27.9245838831	-15.6230306174	1.30439796296	1
-1.165883949	20.771608122	-1.98593949293	1.165883949	1
-0.81363406255	8.78357858602	15.0781544134	0.81363406255	1
-1.48184397373	-10.3248155768	46.8646890547	1.48184397373	1
-1.87422817927	33.1960366021	46.1993272762	1.87422817927	1
-2.11637800969	-29.3088029882	-43.6030578978	2.11637800969	1
-1.33817195863	35.0248024191	-47.5568541947	1.33817195863	1
-1.28719015399	-23.4895325751	17.5995392989	1.28719015399	1
-2.94357444252	37.8069184617	-48.7697489456	2.94357444252	1
-0.84647571407	41.6206095479	22.264996725	0.84647571407	1
-2.18396914274	-19.2942554372	-39.0440033454	2.18396914274	1
-1.7821790493	32.7087401633	31.4019338284	1.7821790493	1
-1.13827032292	36.9187754637	44.0709324905	1.13827032292	1
-0.581841305965	16.4700498475	22.9871205697	0.581841305965	1
-2.55024865985	40.3551899959	-36.0973929437	2.55024865985	1
-1.08215144425	20.3565165051	-9.96029913695	1.08215144425	1
-1.86618184031	-10.0393314107	-36.8290304778	1.86618184031	1
-0.970391955214	9.42216103834	-11.2251531455	0.970391955214	1
-0.914823601943	-28.8755013909	29.8351379836	0.914823601943	1
-0.906165968129	24.6921558594	-45.2449183524	0.906165968129	1
-1.384906584	1.46489418152	-43.7825789704	1.384906584	1
-2.1628879849	21.8332178072	34.5317042484	2.1628879849	1
-2.32309971944	37.3931588903	30.1499420015	2.32309971944	1
-1.74956174583	45.1809439175	-43.1579822325	1.74956174583	1
-1.30712360339	47.8294883258	40.6535483763	1.30712360339	1
-0.564556872919	-1.08305919735	8.53062674284	0.564556872919	1
-1.40123861449	-48.3824769144	-22.0894433317	1.40123861449	1
-1.40848085927	31.4240189388	2.44886375778	1.40848085927	1
-1.72890523452	32.9287524342	-41.5337187838	1.72890523452	1
-1.83308705763	47.1867959395	-33.3200383652	1.83308705763	1
-0.997116319538	21.8772647399	38.498941617	0.997116319538	1
-0.725904911758	-14.8056357747	-23.2396892359	0.725904911758	1
-0.902217630255	43.8303224453	-34.8813650074	0.902217630255	1
-1.77892808275	-42.31033356	40.7991025422	1.77892808275	1
-1.54454988195	37.0856403829	-2.56923649132	1.54454988195	1
-1.82786375798	15.1023565832	-9.48966521414	1.82786375798	1
-0.26863649317	12.2877529077	-26.3806156249	0.26863649317	1
-1.15457795922	-16.5871855306	-2.03292569675	1.15457795922	1
-0.785435279193	8.99107935878	29.6199412996	0.785435279193	1
-2.28113025458	2.56888705708	44.9980483914	2.28113025458	1
-2.17626437524	-43.2045782	4.23885230717	2.17626437524	1
-2.22264119788	45.183789335	-40.8547192852	2.22264119788	1
-1.50004158315	31.8133829111	-20.216058966	1.50004158315	1
-1.95873662656	-31.2558952372	-38.2743853527	1.95873662656	1
-1.07894342591	-33.3833814288	-5.85921778922	1.07894342591	1
-1.69549958332	-13.8810637391	-39.8044613826	1.69549958332	1
-1.58707758018	0.691553382736	-32.7170233507	1.58707758018	1
-1.70582151317	2.48491140843	-42.6602372552	1.70582151317	1
-2.38833490341	37.7664871387	-13.137286329	2.38833490341	1
-1.62281054706	1.33949894603	-39.7785237872	1.62281054706	1
-1.51057694558	-8.56018413827	37.4534969926	1.51057694558	1
-0.716450701926	-28.1283506348	-14.7409606894	0.716450701926	1
-1.91760278394	-32.2277479995	-21.284501741	1.91760278394	1
-1.6088215642	32.625684142	-4.87654803795	1.6088215642	1
-1.03598680632	7.88681664417	-1.29407061495	1.03598680632	1
-1.64437544713	-6.59272640862	38.1698464312	1.64437544713	1
-1.80172697012	5.05818729048	47.6870382935	1.80172697012	1
-1.39653747889	-2.76840362093	1.60362126776	1.39653747889	1
-1.52630347954	19.5176969323	33.0345546596	1.52630347954	1
-1.81106031268	48.4574752239	-28.7762812859	1.81106031268	1
-1.69105536472	-24.0875417355	13.3125583712	1.69105536472	1
-2.1462123318	-25.0488981466	21.5050436138	2.1462123318	1
-2.487475674	-48.0127073317	45.7102073067	2.487475674	1
-1.8939390813	35.5921850688	-18.1228954757	1.8939390813	1
-1.21341215844	13.3522224884	-24.3957248661	1.21341215844	1
-1.76668966044	5.53661879972	30.0296726214	1.76668966044	1
-0.738157579075	-34.6267590606	23.3403387851	0.738157579075	1
-1.5970677157	32.779267298	22.4943505853	1.5970677157	1
-1.84522056876	-8.19457739168	-44.6460915028	1.84522056876	1
-1.62544634386	21.3908941057	10.2188170186	1.62544634386	1
-1.39551523583	-35.5350422761	-48.2246639983	1.39551523583	1
-2.21564355622	49.769304954	46.731431576	2.21564355622	1
-2.30670019053	-46.2364352109	46.0963448276	2.30670019053	1
-2.24822819134	6.82575542981	-47.9022546046	2.24822819134	1
-1.39571518175	-17.3628911687	30.8383679085	1.39571518175	1
-1.04833079813	-1.93646559507	-11.0402574766	1.04833079813	1
-1.635902989	10.0592231729	-37.2942757395	1.635902989	1
-1.58379598528	-49.0440206552	35.7781930067	1.58379598528	1
-2.37024987222	38.3513022828	-31.5574247453	2.37024987222	1
-1.06791674872	4.53992491947	-1.69830620666	1.06791674872	1
-1.71741929879	35.4093047689	-46.9698576008	1.71741929879	1
-1.66482510545	-41.8867470369	33.1828700872	1.66482510545	1
-0.776072143717	18.5542191405	25.159133152	0.776072143717	1
-1.2051205371	-35.2057371185	20.367117528	1.2051205371	1
-1.83585907124	-42.8227633445	-42.4688491577	1.83585907124	1
-0.439774710982	6.09313956596	16.5501723373	0.439774710982	1
-1.68404559316	18.1499752882	-12.2793466085	1.68404559316	1
-1.31424179111	-27.2152239102	-19.9062431192	1.31424179111	1
-0.918218707576	-6.21954568548	33.871405689	0.918218707576	1
-1.58592433049	-33.1485461016	25.9721968771	1.58592433049	1
-1.08028728103	14.0585315215	-18.8256476732	1.08028728103	1
-1.24025050985	-19.3384849979	-42.7136956916	1.24025050985	1
-1.40283942652	-5.12685881019	-29.52740221	1.40283942652	1
-1.37803726884	-39.5781158023	11.3206433614	1.37803726884	1
-1.44130435503	-46.6521935804	20.323099033	1.44130435503	1
-0.58534024183	-9.11718935888	20.8523235841	0.58534024183	1
-2.448219674	44.4077408296	13.3213146733	2.448219674	1
-2.0872424235	-44.6940707205	-46.7286788803	2.0872424235	1
-1.12593104716	36.4836632166	1.31890639918	1.12593104716	1
-1.70869266618	-35.3281168671	-1.39415542162	1.70869266618	1
-1.8426865078	-34.4784150096	-19.3272738392	1.8426865078	1
-0.865669806677	-33.7448543483	-31.4526132501	0.865669806677	1
-1.63786537147	13.1038403727	-14.5849923048	1.63786537147	1
-1.83831666035	-48.879773511	-23.6080736697	1.83831666035	1
-0.82162796225	-22.8629151649	31.8188562664	0.82162796225	1
-1.16927085942	1.27127859573	11.7749853014	1.16927085942	1
-1.92582711387	-30.6088462382	21.3894033788	1.92582711387	1
-1.80124688055	-2.33500631422	42.9316806779	1.80124688055	1
-1.15715137394	44.5651105869	44.4886455868	1.15715137394	1
-0.468790075018	25.1363564628	-27.3678142176	0.468790075018	1
-1.74318609454	-11.726322237	13.2122755556	1.74318609454	1
-1.33045816387	-23.1539372186	33.0469054231	1.33045816387	1
-1.72441306828	30.8355755894	23.8350646799	1.72441306828	1
-1.76017324809	-29.8179931201	-45.56663526	1.76017324809	1
-2.37778441131	-49.9435331113	-41.72235644	2.37778441131	1
-2.45826225831	-44.4275093782	22.7638311189	2.45826225831	1
-1.09283636065	-20.4406702604	-5.10457388166	1.09283636065	1
-1.53599510577	-32.3263244953	-11.6773404091	1.53599510577	1
-1.9822144656	-28.1825974346	-9.88096099934	1.9822144656	1
-1.30219226071	26.2194216648	6.2942025153	1.30219226071	1
-2.05447512083	19.1572370359	-13.7262359852	2.05447512083	1
-1.44977447574	29.2102416261	-41.7240936849	1.44977447574	1
-1.26713206698	-8.52108146478	1.63740930908	1.26713206698	1
-1.52984044776	4.67157454696	-44.047844355	1.52984044776	1
-1.07142940157	15.4855270852	11.135513286	1.07142940157	1
-2.00420358707	-27.6422668124	-8.63866147718	2.00420358707	1
-1.60230787042	-39.6037468029	-1.23871132812	1.60230787042	1
-2.40673943563	46.3166429275	36.5061140041	2.40673943563	1
-1.5991169753	27.5638919442	28.4890235044	1.5991169753	1
-1.48847128343	21.147470918	10.3229268713	1.48847128343	1
-1.25519047757	20.8000608152	-7.18791341056	1.25519047757	1
[truncated: 3,001 more rows]
