# Supplementary material for: SPOTting Model Parameters Using a Ready-Made Python Package
Source: PLoS One. 2015 Dec 17;10(12):e0145180. doi: 10.1371/journal.pone.0145180 (PMC4682995; doi:10.1371/journal.pone.0145180)
Supplement: S2 File — Contains the objective function traces for the 5,000 iterations with MC, LHS, MLE, MCMC, SA, SCE-UA. DE-MCZ and ROPE. (ZIP) [file pone.0145180.s002.zip › GriewankMCMC.csv]

like	par0	par1	simulation0	chain
-55.4226738587	1.63631753578	-0.124932760429	1.06589230618	1
-142.596749642	36.6647764489	-12.0796189499	1.69694075443	1
-21.8589072967	2.01422877545	14.0869752714	0.681799880559	1
-113.620552293	8.28774297438	-17.8111042905	1.51660277497	1
-56.2999748851	-49.9863269271	-18.9617814805	1.07409144345	1
-129.253786034	-48.451613385	-30.2595150067	1.61639990469	1
-125.146909888	-15.8728069228	37.5107685264	1.5907894672	1
-322.07428117	-46.6544344603	27.2540089645	2.54345405985	1
-72.2509167277	20.8157408398	-32.7068441641	1.21354491707	1
-49.6530911887	-6.16655830986	15.636023048	1.01031418627	1
-131.512501018	19.9430620771	-29.9145079532	1.63031375862	1
-249.116604829	15.2120783249	-35.3195405458	2.23830405168	1
-19.5365720715	-35.2936312239	12.892517748	0.646841845142	1
-28.3248117868	10.7295479863	4.44605005819	0.770823693805	1
-264.056374114	-0.768574401274	-49.2089857562	2.30408342155	1
-160.62801522	-21.227769685	0.442899163424	1.8000647865	1
-30.536794051	35.4305375999	-12.5791898098	0.799004888731	1
-115.129415354	-12.4951032719	-23.9375466389	1.52651932129	1
-34.6191407752	15.5333365099	38.6649372192	0.848560985846	1
-153.235909998	-24.94894018	-3.15052334331	1.75851958509	1
-92.9858577178	-26.5784045955	-34.7164730663	1.37382316386	1
-166.012271496	15.9618668563	-0.930624055865	1.829731773	1
-28.5066604046	32.4367473899	0.503262780784	0.773179241372	1
-68.6999038765	-27.9827310242	47.5654646448	1.18392187611	1
-34.6223946205	-16.3482173382	-40.910369293	0.84859933043	1
-186.365471478	-35.7454859763	-42.8321002996	1.9377776861	1
-23.8672362673	-19.4323480987	-34.6806813686	0.710645943168	1
-137.965872385	1.97964830045	-34.949733449	1.66942815925	1
-95.7769679044	-33.0408263269	23.863374618	1.39399149541	1
-178.464109405	-24.9023902699	20.9908727058	1.89656402984	1
-239.831696674	-44.5717812492	3.62634438344	2.19643048255	1
-56.8524554078	-17.561800583	-10.9654776843	1.07922288678	1
-26.5045938376	-13.7503078577	-8.07338168858	0.746836533619	1
-91.1676756166	-20.9796778316	33.2524482999	1.36052432669	1
-156.517967802	-36.4108297766	-30.151535495	1.77708533482	1
-94.6536163525	37.1900105843	-37.2566354917	1.38590954187	1
-12.9469353068	-9.82436463618	-5.85781062583	0.535361221356	1
-235.420975892	-48.1348525896	-17.4897989017	2.17625652188	1
-116.981849847	-11.9271953083	-20.7220795014	1.53860648905	1
-96.1297762729	43.6024935249	-2.09966110195	1.39652012397	1
-192.202916467	48.6429916114	-40.8806650668	1.96767153268	1
-37.1711393773	-5.01291143645	1.58487806498	0.878120560483	1
-25.8765148591	-4.4361620339	4.56289750844	0.738378783809	1
-169.319232389	-48.691660346	32.0825249616	1.84771685574	1
-47.8374953956	-5.33165108966	-45.0652558485	0.99218085	1
-95.3979754891	14.419797009	-17.3130140048	1.39127008197	1
-170.010322969	-9.59671628384	0.809345860597	1.8514533185	1
-70.7188486132	-17.3926215344	24.7938679149	1.20085382269	1
-140.344615358	-35.8880693459	-48.95527733	1.68361671361	1
-4.57098320003	21.313290023	-4.2687715112	0.345097950148	1
-38.1677924261	-5.01254003373	-26.4143693922	0.889397987246	1
-66.7080687193	10.4900986184	38.4659330408	1.16697656599	1
-0.205301724634	21.685067353	4.63576828607	0.178266557964	1
-153.479976516	48.1523323769	-19.7657517746	1.75990694683	1
-136.530969488	28.3044136716	-33.5758114976	1.66081074207	1
-97.2248627397	-28.8794083385	-19.8247904646	1.40433976871	1
-357.919769008	-36.9996651008	-48.5760186219	2.68068429908	1
-200.3530853	41.7890913944	42.5017732126	2.00866488922	1
-18.4116530208	19.6489689965	-1.18151846125	0.629210609901	1
-84.1448764078	45.1294670463	26.0244857754	1.30788778546	1
-117.673774214	-35.0085200847	-7.02065031537	1.54309702076	1
-108.362608777	-23.2968512646	48.233592171	1.48152796353	1
-38.191029192	-49.6654070027	-8.25292041528	0.889659212866	1
-101.734223655	-39.410145971	20.6014679242	1.43609101532	1
-233.65096522	27.2371052768	-44.9204880871	2.16810798523	1
-241.652424938	31.7303731846	41.3804454574	2.20470438607	1
-26.2710967618	-34.9107587215	-14.5414947005	0.743703480179	1
-286.514827092	-47.4876234166	-16.9045000486	2.39957693626	1
-140.800025592	-23.5232182607	48.3262549007	1.68631949613	1
-145.320085902	-0.535764396407	-12.3825016921	1.7129140811	1
-231.805514662	2.60591271644	35.876740714	2.15957940915	1
-119.223509835	13.2861282735	20.7882770305	1.55310757126	1
-58.4811470961	-5.04988242456	-6.32881391278	1.09421015948	1
-143.717210954	-39.5995806622	9.54977751392	1.70353078935	1
-70.0350511244	-44.0470427109	43.4351525059	1.19514599681	1
-80.4649839257	17.2362499244	29.0940910241	1.27944230417	1
-114.463819631	-45.3201847775	-25.4642458496	1.52215285823	1
-313.679378911	38.6772912295	48.5757488166	2.51023116653	1
-27.1305882104	-37.3449529992	35.8570174252	0.755171964127	1
-158.810351397	4.05421172026	-26.5433618778	1.78993853502	1
-8.95534528726	-10.0320482483	-31.2747810138	0.454730510238	1
-117.665484847	-19.9608803907	23.3541725844	1.5430433008	1
-115.686884486	-18.3703829875	-33.0444343798	1.53016686048	1
-199.99473274	-9.74248999127	-43.0271346779	2.00688006268	1
-62.5902377796	-10.975660605	-19.723931474	1.13113999434	1
-294.557192863	-46.1908345584	-35.315226795	2.43286185149	1
-152.770269096	-30.6185047084	-14.5094859775	1.7558696743	1
-50.5114567345	-6.8911275754	-45.6910710836	1.01877478664	1
-64.2165376525	15.1342100943	38.2405778321	1.1454272933	1
-23.8307961259	-14.7931541821	31.446062948	0.710132983119	1
-86.7868809003	8.16046010845	16.8530605192	1.32793469312	1
-74.8477101401	-30.1022969576	-25.344212677	1.23475792526	1
-43.6735900149	5.95803321952	28.4819543251	0.949286432798	1
-194.413828689	5.95377469729	32.1166905245	1.97887581848	1
-184.208521721	-13.0556999196	-22.9942579759	1.92661448287	1
-177.814419006	21.7263834051	37.110108088	1.89313531247	1
-56.9535068785	26.8367290674	-3.47535703654	1.08015881646	1
-23.3452181262	-9.29844437202	-29.6906141047	0.703261895541	1
-200.169273917	7.20965068992	-40.2580894155	2.00774958835	1
-196.64698827	39.6993245725	36.8230658511	1.99012881407	1
-152.800170698	8.97824235889	-0.872428685055	1.75603996115	1
-111.885579981	-23.4397812887	37.5972972364	1.50511944071	1
-393.690082453	44.3495277798	39.7815413402	2.81095616833	1
-34.5249610632	-5.10322184068	25.8930550346	0.847450383479	1
-43.07499515	47.5983741022	-31.3978399844	0.942959614297	1
-25.044519233	-19.9521474262	-17.7384274748	0.727023600619	1
-22.7282335105	41.507641415	13.472405257	0.694433295145	1
-149.562489869	38.7666211211	33.0605183233	1.73750474203	1
-147.903849238	-27.5867746117	-25.1615884564	1.72793226602	1
-22.537899879	-6.83453752323	-44.8049864169	0.691687016487	1
-173.999049367	-48.2943458351	28.564826997	1.87287317204	1
-146.66156282	18.992862634	14.6703584324	1.72072780753	1
-155.8572343	-0.536111299957	-5.10650993381	1.77336336299	1
-234.937884648	12.2738281024	31.6504690031	2.17403556184	1
-246.302650025	-27.9690579887	17.896187915	2.2256967295	1
-49.1758544531	26.1950815049	35.2536613254	1.00557944503	1
-44.5954001331	14.6841832849	-39.4569181888	0.958947826453	1
-5.80609660349	34.3591439764	-13.0283566623	0.37920293151	1
-100.110254186	20.1901766716	-45.2651290739	1.42473787586	1
-72.9803715928	-30.4115284364	43.8508174702	1.21954104607	1
-210.405953925	-24.477595711	22.0392394688	2.05810398418	1
-158.601577933	-35.5963548189	33.8511701252	1.78877178249	1
-58.9140392085	5.02637638876	-24.7164713019	1.09815923953	1
-133.029140392	45.1207453431	-24.5015675523	1.63959011312	1
-83.5910675929	-33.0006050184	10.9801201891	1.30364653302	1
-56.9609686842	-3.83672735877	49.9702109741	1.08022789488	1
-35.5662920996	-16.9922420436	12.6718385029	0.85965037846	1
-75.7496945764	7.45255135289	33.5126464921	1.24204139332	1
-4.48805711051	-0.826282028994	-8.82288343625	0.342686552707	1
-173.088961624	-46.0858535301	-37.8218567017	1.86800753844	1
-96.6177872318	-14.2596243453	41.2534745974	1.40001024133	1
-117.948321745	-39.7866006232	41.3602521415	1.54487519434	1
-108.953790448	-42.3889975726	8.16480485928	1.48551295523	1
-50.8197713424	-7.99425431997	22.8721176828	1.02179663243	1
-290.220790223	37.5805390817	-38.8406146009	2.41497178776	1
-162.328068255	-33.272198504	-46.7147891406	1.80948453884	1
-169.766480695	-36.6685603491	21.257475348	1.85013581801	1
-108.629940088	7.15835434519	-29.4541854276	1.48333129575	1
-134.621821675	16.8628625509	-36.8723686561	1.64927540596	1
-101.155849428	-32.8304625891	-35.6518288009	1.43205793171	1
-108.131119179	4.37101748203	-42.3231606406	1.47996463295	1
-62.0560039993	7.77653969941	12.7383405285	1.12640712497	1
-256.175242257	21.7426845707	-36.3346209691	2.26962062388	1
-73.0541029772	-8.05056018343	39.6006158572	1.22014547933	1
-20.069174413	-3.46455710428	48.6928634224	0.655023983878	1
-88.0841976713	-29.4908510312	-7.11032437673	1.33766845093	1
-248.437616967	-25.4587690382	-47.4546701023	2.23526850077	1
-159.269699376	-2.67560373723	-25.5375571135	1.79250297593	1
-189.118304275	-41.8572421298	9.40051459854	1.951932124	1
-77.4458053863	-11.14022079	-36.5469837067	1.25562296846	1
-99.8851481088	-45.7468730188	14.275631424	1.42315701642	1
-52.3943242052	-1.29396544627	-6.52950984678	1.03709180659	1
-10.9064871431	15.3045093668	-30.3491494849	0.495784907048	1
-248.033704522	-17.8683866999	-49.025531799	2.23346077235	1
-41.1057692074	2.69513939619	38.504315346	0.921839636458	1
-59.6300302058	-19.8596668846	-34.1215848951	1.1046599184	1
-24.5283249011	-37.926668034	-35.7860203359	0.719888483876	1
-108.874766642	40.7816073005	15.5623439077	1.48498089686	1
-244.83628604	48.9533836639	39.3757718889	2.2190986125	1
-158.582614135	33.0660268312	47.6969608403	1.7886657636	1
-105.98296154	-16.0449317448	-1.60185088861	1.46537782227	1
-79.2289308342	7.28774024265	20.4003992837	1.26974467822	1
-0.228841076835	9.78244972356	-13.7686783045	0.17958216151	1
-56.8651296203	-1.90085752343	29.5066728339	1.07934031871	1
-190.778592691	-35.2999596018	-8.12366611249	1.96041954311	1
-37.031251801	27.5146335322	-11.8143779555	0.876526079028	1
-19.7683621258	7.27983665434	26.4606555744	0.650415385513	1
-34.2804673814	15.6100394906	-11.465164844	0.844560405669	1
-41.7463016331	-23.9534228686	16.7415153803	0.928762059872	1
-214.33991983	-22.5810510591	26.1527304195	2.07713055146	1
-46.6413761309	44.0391899304	44.4327324451	0.980051250606	1
-51.3176355384	-7.22879264558	-15.6656255053	1.02665750957	1
-69.9502311393	-27.3143709813	-41.0679028728	1.194436082	1
-93.4358783327	32.9599399244	-20.1857590412	1.37709494874	1
-168.876576034	-48.5867619378	-28.0725046915	1.84531960697	1
-161.500754945	-13.7305464197	39.4602605497	1.80490665412	1
-324.714720301	-24.672893515	-49.5763338924	2.55381427226	1
-123.914594925	-36.4105919138	3.77472660774	1.58302395108	1
-174.095453423	-39.4430337425	-36.1146473776	1.87338784016	1
-105.086613567	10.8311491111	-48.5151589757	1.45924816345	1
-267.579094572	-7.00858971299	49.3980832716	2.319322061	1
-74.2993634437	39.0323010585	-17.3712283202	1.23030898561	1
-183.100192807	-18.5438851077	-5.17650072062	1.92085314049	1
-55.2643603077	-27.1130620387	31.6389247798	1.06440600212	1
-109.915836337	-17.6473365458	23.1781980172	1.49197508623	1
-101.419818378	-9.37647749958	-19.536997057	1.43390003095	1
-93.4190443594	-33.5834227327	41.3143806243	1.37697270067	1
-64.5822273636	-10.9533644413	-17.545557686	1.14861546153	1
-173.710991945	-37.0910718873	-32.8707254351	1.8713344891	1
-89.2150994259	-36.2724378017	10.9793911635	1.34609617774	1
-231.842559789	22.7661900348	35.5406851709	2.15975094096	1
-1.7705224336	-15.2613880771	-3.80122300139	0.251164049712	1
-128.469092561	-2.42620778085	28.0594760732	1.61153801768	1
-104.56455604	-45.7630899115	22.6928590298	1.45566618838	1
-114.445608041	24.8916800376	-33.1877648135	1.52203320989	1
-178.879573786	30.6251706755	38.3789363862	1.89875338233	1
-120.104739791	11.6275075498	29.6467073419	1.55877122344	1
-222.470320657	14.7577201964	44.8214163565	2.11591099632	1
-77.8022772027	1.80960521315	41.1157831661	1.25845876979	1
-164.695451962	-36.4513946782	30.2482748973	1.82252077366	1
-167.623345216	-20.0480333295	-40.6445140833	1.83851566094	1
-146.695193493	-31.1412205923	42.1571673118	1.7209232409	1
-160.530831856	-27.6256973717	-0.992770818373	1.79952481736	1
-96.0526765895	-20.43518459	-33.8387529985	1.3959679305	1
-41.2031857208	-13.4291555482	15.9600045459	0.922895793474	1
-137.466452562	21.1988990826	9.89899359981	1.66643391181	1
-19.7960498087	-40.449463042	-5.28539812741	0.65084093861	1
-55.3785382222	-33.3217193964	-3.22786120277	1.06547815353	1
-162.636312923	25.6582338113	-38.2326556265	1.81118723208	1
-62.3100929536	-46.6050064919	-40.443749336	1.12866061784	1
-168.854624376	18.5975852534	32.565242589	1.84520064457	1
-65.4069760203	42.9993915449	-16.6014521093	1.15577352955	1
-20.8151517431	0.0622057917969	-16.1313120508	0.666315215237	1
-301.584607202	6.151731315	48.1705922897	2.46157776136	1
-175.178431458	-14.8282012855	45.9673586549	1.87915980171	1
-33.965214123	5.48681541011	44.8436054711	0.84081937041	1
-132.492899903	17.2637904538	47.8869822477	1.6363162681	1
-66.0186605183	-20.9097359946	40.9392865593	1.16105389262	1
-82.1959822356	23.9426788651	43.7431970127	1.29290083762	1
-68.5878146938	17.060735775	19.9210517204	1.1829747356	1
-4.4815129851	-24.7313108868	-8.24423730285	0.342495534128	1
-50.7318518154	30.7613608621	25.1291121745	1.02093582928	1
-140.382190527	27.2047875009	9.0157494463	1.68383988007	1
-73.9053395335	49.1826224304	-17.4078632001	1.2271021644	1
-329.723944841	-31.2391735248	-49.9636116551	2.57335419793	1
-120.140204794	-36.5336750965	-11.8197693504	1.55899872581	1
-107.974829237	29.0331708929	41.8726555858	1.47890821755	1
-39.7063773605	-11.6647803404	-44.3925570904	0.906532116588	1
-162.081158489	-24.0385437191	31.7463582266	1.808119493	1
-52.162567058	-42.9385832309	9.54798640636	1.03485471075	1
-205.255810192	32.6245236518	47.5106788817	2.03292624929	1
-90.4699746226	-26.964501763	-40.5532906865	1.35538644808	1
-64.0610150401	10.8707357095	-9.97005835536	1.14406871821	1
-66.7414582365	-12.274044541	-11.2521156941	1.16726265079	1
-201.21330046	0.863143337242	40.5329677948	2.01294285572	1
-105.691185355	17.2401655329	-40.9450863385	1.46338533486	1
-35.5889849145	47.3319384295	22.9970862188	0.859914315201	1
-77.2650328546	-16.7006576419	7.1166073253	1.2541824382	1
-319.383151302	-6.43618305812	49.4326099903	2.53285134922	1
-68.3096561766	-29.735007505	2.78095559271	1.1806210462	1
-102.817103363	38.9926452417	34.8315312485	1.44361178939	1
-268.525861731	18.2975927927	-47.9194143525	2.32340056078	1
-327.04778198	44.592065262	39.1557203784	2.56293358689	1
-181.118722223	40.5297649263	-1.44065508399	1.91050971619	1
-127.050015364	-3.81731423135	-33.9028282126	1.60270809522	1
-83.7632304082	45.2417955282	-1.17147477336	1.30496648975	1
-63.9213974461	-46.8776734683	-14.8484876323	1.14284770644	1
-176.057511469	42.1009781201	-27.5115367344	1.8838320415	1
-102.244577822	33.6341280167	47.7149182246	1.4396404022	1
-14.7266251978	6.75314571541	7.42644920029	0.567631425444	1
-49.5329618113	26.8836748806	-4.66320134076	1.00912445586	1
-172.870803571	30.5817602582	29.8094271151	1.86683930819	1
-33.5874506461	-25.9632209228	35.0887368512	0.836314500722	1
-74.3985819226	-13.4373429706	-33.5312241164	1.23111517319	1
-254.395458863	37.4410635632	3.94428509648	2.26176526378	1
-161.51900932	4.20130298839	35.4133494271	1.80500778879	1
-84.8620872036	-30.4969039703	-33.8089490571	1.31336007068	1
-119.006420614	4.15663756118	-25.587558053	1.55170916846	1
-62.7392366774	35.3869957933	6.26008262008	1.13245647366	1
-10.2446420822	8.49983801983	-5.07769221206	0.482250736484	1
-69.1293103488	3.89209980443	-28.9279633125	1.18754332055	1
-8.43413476786	31.886857392	-17.825129626	0.443120329654	1
-27.3046159977	-18.4289874385	-25.2309017	0.757472937569	1
-31.8837226121	-44.4955594046	26.36898216	0.815688288158	1
-191.143793958	34.436825355	-7.67592077661	1.96228153188	1
-5.97898148929	-5.93825489136	-35.4580471242	0.383735014016	1
-336.584187631	49.5821080363	-41.0559468175	2.59987628241	1
-84.6055404737	31.8817256198	24.5846117013	1.31140525417	1
-40.1805508988	47.6525722331	-14.1953765169	0.911747744265	1
-29.7400722464	-40.87968109	-30.3417946374	0.788970453264	1
-219.209580803	34.7552398196	42.7118472453	2.10044389291	1
-144.243839952	19.815046937	-13.1635596966	1.70661938646	1
-44.1353301475	-24.134062007	-25.4412502854	0.954138110625	1
-137.893839617	14.9509691469	18.853763956	1.66899662179	1
-14.1628267675	18.0861709726	26.279071942	0.557610497163	1
-50.6402676447	9.06834137377	-47.5676977193	1.02003837383	1
-57.1874341488	-11.0497794128	3.77432941487	1.08232232453	1
-135.461115938	7.20822602265	-13.1697291202	1.65435644586	1
-211.705154141	-45.749372842	-42.8261804164	2.06440694002	1
-30.9187913361	46.4119611513	-4.74081308088	0.803771583174	1
-93.5405306308	33.1468795224	-30.1368154739	1.37785468893	1
-128.423129889	-36.5899183089	-14.8132843721	1.61125278246	1
-138.082550109	-24.5361884056	-29.4097643177	1.67012692134	1
-27.7605704905	1.85651650372	-13.3346108	0.763468624768	1
-31.3289251003	-6.20978663651	-36.951722186	0.808858104492	1
-70.6568321585	10.7762535633	7.79604975808	1.20033727525	1
-1.47428605979	3.7644755909	4.89822807541	0.239078757717	1
-82.5764674286	33.3191871173	20.3674231227	1.29584037588	1
-210.684635742	-43.7473758587	42.0031959249	2.05945760967	1
1.18524889739	-6.41503599935	0.422829243954	0.0629916918965	1
-78.2037214918	-34.687602277	-2.27916610594	1.26164470475	1
-13.6345325134	21.0855259069	-5.00337388528	0.548054359953	1
-11.6133280995	-31.2206861676	16.9120602094	0.509842616095	1
-20.9042034243	34.2689364468	5.64259125138	0.667650357358	1
-167.374718509	-21.5175574565	7.9589687573	1.83716284019	1
-285.387445644	-46.6266760351	18.4968547909	2.39487407687	1
-88.7184377288	-41.893396581	-6.35789608065	1.34240146222	1
-17.488972921	-31.7725421328	-9.99571293812	0.614371540369	1
-152.793241505	40.008049186	16.1810955567	1.75600050151	1
-116.106083595	3.98283410127	16.6267490082	1.53290397713	1
-127.797654177	-21.1323841419	-42.311705768	1.60736617319	1
-217.87271436	21.785208878	-9.20365355326	2.09406953523	1
0.760065038673	15.7504147885	-13.4478278702	0.111676454198	1
-114.749319996	-20.5249811347	-35.4644522379	1.52402733936	1
-92.3685676214	-13.4428553996	-46.1797110772	1.36932256376	1
-135.53374881	-14.6403621148	42.6441671758	1.65479542766	1
-57.7392807234	38.9506894484	-9.0273577135	1.08740909766	1
-142.624492249	-33.5677610609	-47.0070480422	1.69710423256	1
-99.5672578423	-46.7006016581	6.45457470637	1.42092156295	1
-84.9234422276	-46.6054888658	-6.27008374985	1.31382714835	1
-123.716318895	41.6313857148	1.92254193923	1.58177094078	1
-309.343351715	-41.5713061797	35.6211543788	2.49289790515	1
0.121359374491	15.5493480591	13.7263438867	0.15888909247	1
-69.6712880004	-2.78988834906	38.0240156313	1.19209844023	1
-135.222312486	45.1344583848	43.5500172751	1.6529123331	1
-7.34734876168	-34.2259328658	3.90839030713	0.417875467609	1
-190.151466076	6.55944312849	-4.74059814827	1.95721798804	1
-211.201901544	49.8093821954	-2.94500455555	2.06196774031	1
-141.236672772	-26.2531444923	22.8974418915	1.68890686145	1
-211.619374083	-22.2078794067	-0.38490525896	2.06399137906	1
-44.4694613967	23.2383858755	5.78207158328	0.957633624686	1
-202.165261136	-17.6581094822	-48.4391277693	2.01766651207	1
-133.49362982	-21.3312630829	-46.6790348394	1.64242063053	1
-207.257442774	47.2766894219	1.49867336002	2.04274858626	1
-164.678611893	2.54615682298	-18.4451381137	1.82242837145	1
-162.87649399	46.1006167591	33.3310135676	1.81251284437	1
-145.838911234	-37.3574778333	11.6185406903	1.71594031245	1
-4.90451664852	0.599331937855	26.7417886795	0.354631166377	1
-45.6792853984	-11.1678124422	18.5368428515	0.970184847936	1
-48.2255081669	-11.6008070077	2.12519798428	0.996083879266	1
-3.01402775357	-5.57042725605	0.491937922588	0.296569530241	1
-105.586172335	-20.039956106	-42.5555071858	1.46266755549	1
-296.015695272	37.5889494457	22.5960207362	2.43884949036	1
-136.466610525	-36.8011209238	24.0273594074	1.66042318151	1
-23.5993990664	26.1165687978	0.817664771058	0.706866969468	1
-238.989172546	13.0106281518	40.8685733482	2.1925912483	1
-120.683824035	35.4625381664	28.7849325592	1.5624818117	1
-164.080419532	24.8882354752	5.61350454767	1.81914301852	1
-32.0642800924	7.27895973356	-7.2204080272	0.817898852576	1
-185.055061954	-35.9823486025	-45.7896853754	1.93100341022	1
-191.217416498	-18.922338409	14.1778304535	1.96265668449	1
-18.7706614446	30.6346249154	8.15113755158	0.634890667822	1
-105.180958254	5.2219079905	3.87767462396	1.45989454971	1
-39.8325340976	-25.730048557	-44.9859421349	0.907922691174	1
-171.216968132	18.7505234719	46.9635949624	1.85795917443	1
-178.392581133	16.1236932978	-34.211846712	1.89618684572	1
-131.178647751	17.8075474099	13.3579736844	1.62826468555	1
-97.5505974738	-23.4302121369	-28.0488913427	1.40665734302	1
-72.2563781273	35.3591780639	-48.8419332031	1.21358991992	1
-45.261908814	4.57523617645	-2.65346121322	0.965873235718	1
-76.6305389236	-17.7207610606	-33.7008380337	1.24911316928	1
-239.235665142	21.643599465	36.4733265694	2.19371516703	1
-410.075222151	-37.3747452344	-48.5905121271	2.86865427931	1
-110.671239278	-1.26062391097	-32.0423651755	1.49702963122	1
-44.2980991438	-40.7430657825	11.8421107798	0.955842515309	1
-166.573170865	-35.6003744124	42.3949484763	1.83279468258	1
-3.06092218506	-18.6211129881	26.4484679793	0.298146566133	1
-161.727679518	39.1426943239	-45.4731146799	1.8061634814	1
-215.508466613	-49.9333861416	-20.5357427077	2.08274872787	1
-183.582371708	-49.0228614625	33.1079305851	1.92336173544	1
-93.7694789375	-39.2817781084	3.49532938053	1.37951531704	1
-117.487121115	35.7432639257	-48.907259851	1.54188694576	1
-86.051265825	-41.2979085373	-11.3224575856	1.32238354788	1
-56.8777450362	-35.2590622073	15.0041110917	1.07945719319	1
-184.658019919	30.15451092	-40.3454607553	1.92894617073	1
-95.3951569784	-42.4917619824	1.01504155484	1.39124982328	1
-14.1781926697	-34.3618756186	31.1602299911	0.557885996052	1
-217.858053084	36.9726713151	4.41373828644	2.09399952075	1
-25.4806256333	19.7485754884	7.5900009019	0.732997574254	1
-10.6228641215	27.6981710039	-12.6422879232	0.490030829261	1
-137.454994159	-44.9183407631	-45.7253644199	1.66636515037	1
-45.2862160145	4.53875547089	14.7426870863	0.9661248633	1
-148.690014209	-38.6515722292	-3.15817595477	1.73247603602	1
-246.136131253	-15.7400532322	-36.3729892589	2.22494843901	1
-31.2432912128	-14.663693103	30.6886469255	0.807798709736	1
-40.6687050662	33.5501436383	-22.7665230375	0.917086164174	1
-97.3100328483	29.5944069407	-40.5891001484	1.40494611575	1
-108.452752823	-30.2756015967	-37.4316961028	1.48213629186	1
-206.766454751	-31.3224248521	46.9987344394	2.04034360494	1
-111.207697045	-16.8073214222	47.0386747795	1.50060883381	1
-59.3417926388	21.5804152433	-32.8752870086	1.10204754161	1
-80.2837944915	-14.0278903861	-36.1754553862	1.27802536009	1
-77.5793119549	-12.9261577395	46.1603786748	1.25668578821	1
-150.183226608	1.18209907001	-39.4462750746	1.74107365248	1
-130.452500878	-48.979852945	-2.33557359186	1.62379892498	1
-178.70913237	44.0234006283	42.2541220975	1.897855521	1
-73.5633335134	23.0149560696	-49.1290999747	1.22431188897	1
-203.971758169	-49.9436871772	-24.0456292913	2.02660013189	1
-59.4567350104	-23.9954080338	10.8690804247	1.10309003776	1
-78.020855359	-46.3463399777	11.7465252945	1.26019444467	1
-228.992543096	-12.4212063337	22.3797265595	2.14651433564	1
-92.5882966208	-36.1245829867	13.8760624023	1.37092627942	1
-88.1921798019	-17.8003654314	-5.91936319211	1.33847544887	1
-211.83849995	19.1992544913	13.1257998533	2.06505276693	1
-49.6169051578	-18.6844505565	-33.8559384241	1.00995595664	1
-49.0894313958	10.0421156536	-49.8144351427	1.00471964204	1
-151.599709633	36.6235323529	-23.5628931608	1.74919041956	1
-74.1138766365	-10.9558314732	30.8475601637	1.22880041664	1
-127.856892838	49.458933105	-43.2685035456	1.60773467586	1
-11.2195621066	-21.4718359867	22.9763477827	0.502059930017	1
-173.442230788	-28.8480738896	9.88864805437	1.86989773703	1
-84.5790796454	-33.7561530055	11.1164766293	1.31120346404	1
-41.1758103176	15.2882962291	-2.43489776166	0.922599120717	1
-60.9863523761	38.4980606315	-10.5200573664	1.11687061861	1
-52.8594128037	-19.8094223476	-10.8938694462	1.04156669843	1
-27.8165957801	-29.1544015265	21.5312185037	0.764202098137	1
-17.8656979595	21.5610190037	11.9908793824	0.620473118182	1
-16.2423977838	21.4397399282	-31.7146714863	0.593734694011	1
-143.276486837	28.9397617186	7.58606171398	1.70094170033	1
-196.83338382	-49.0890336133	-4.52828134876	1.99106519421	1
-197.784091534	27.5958934346	-27.5904027708	1.99583435231	1
-97.2841267015	-32.8675159932	12.4363461916	1.40476171119	1
-78.1035558588	17.517404848	3.45619727145	1.26085052579	1
-279.081841686	38.3718601388	-30.7893889479	2.36839814324	1
-226.37519706	-6.86328912114	-39.2880868922	2.13428603341	1
-207.784455514	12.6604396288	30.1473698665	2.04532687888	1
-99.2703578607	-41.9676091586	-2.29658445663	1.41883053548	1
-158.680535056	-2.73299881348	16.8174305183	1.78921313216	1
-85.4946493751	20.6608385973	8.02446862897	1.3181676368	1
-42.5699058069	-37.7714814685	25.3122265208	0.937587887791	1
-298.91863983	44.3060792115	-12.9711207291	2.45072351109	1
-257.406314214	47.9945858579	17.4102871705	2.27503828879	1
-172.45363695	43.0969981906	-33.0349741586	1.86460335466	1
-3.23991772526	-0.0834610300802	-25.9192379734	0.304090916834	1
-27.4982398117	31.780601854	25.5356737447	0.760024820272	1
-111.899558486	-42.459787213	-15.7775107433	1.50521231091	1
-24.9236509522	11.5354843831	-18.7502121871	0.725359187052	1
-100.808405556	10.6038627555	8.93028710575	1.42962968712	1
-190.023152346	-42.7682135348	-46.4841957929	1.95656228578	1
-174.889392016	-27.3423225454	-46.2775647301	1.87762104044	1
-90.065499816	38.2196111707	-6.70348385095	1.35239895279	1
-108.577737546	-20.2450709909	-45.4007990275	1.48297932626	1
-79.5356526546	1.98120723326	-1.16623462162	1.27215800288	1
-50.6667434424	7.85279466953	-3.89038445799	1.0202978977	1
-31.7884540874	-13.8613571837	0.762828906744	0.814519498197	1
-143.011303373	10.257186915	0.00996517376727	1.69938194608	1
-71.5968064317	42.9290742063	-18.9136089503	1.20814281434	1
-39.9143550261	9.74829709026	29.3827127682	0.908823432641	1
-35.5730502942	1.98763471684	-30.5496438827	0.859728990484	1
-127.025228581	42.437197767	-26.6843700594	1.60255343212	1
-14.7464704445	-9.92466529713	2.99956843707	0.567980932854	1
-43.6221887427	-44.2808909522	-34.8560991066	0.948744805546	1
-45.4459268005	-24.5764814594	-28.218377125	0.967776558512	1
-25.7095349063	-37.1031181982	1.05366021183	0.736113869807	1
-101.093534691	45.7730430822	21.8700849735	1.4316227244	1
-21.9610951358	-9.17379947669	20.6672147468	0.683297031979	1
-49.7421608451	34.8602736032	38.8654064713	1.0111954055	1
-46.514013377	-20.7290113933	21.2969185475	0.97875083588	1
-17.3865538571	-28.7499256697	-31.5576694678	0.612702218322	1
-41.035318904	31.5185676818	43.53125408	0.921075083409	1
-140.27257209	-48.9478961753	34.8260465053	1.68318875144	1
-49.3153076117	-2.67454090281	-2.2151849	1.00696528412	1
-100.562741489	7.69104126909	-38.1933354002	1.42791027764	1
-89.0070775219	-27.5633998808	24.4455945234	1.34454991787	1
-84.9003718968	-44.079156967	1.97428036704	1.31365154022	1
-147.915752343	-42.4240277512	33.3815895367	1.72800115106	1
-47.4213661272	-2.1200162286	-15.3541824234	0.987977860956	1
-128.501112856	38.998299305	44.6119300671	1.61173669944	1
-103.46917127	-1.72921498629	36.6546394637	1.44812166499	1
-86.1576142757	16.9272894259	-48.6572817192	1.32318752137	1
-2.25186958146	-25.1403102335	18.1162579204	0.269648517194	1
-177.159647715	-25.6728756035	3.63540020045	1.88967348648	1
-140.873605474	-22.5439449257	7.64735803048	1.68675577387	1
-30.6275023536	11.4860705953	-27.325131047	0.800139349281	1
-50.2874298143	23.9340777943	16.3432963437	1.01657342454	1
-47.1689878219	9.85887885807	-6.58677340691	0.98542005644	1
-30.846057987	-24.4412763286	-36.2538021295	0.802866172495	1
-294.635752068	30.8644365092	40.5543610097	2.43318473868	1
-227.081290571	45.5330296626	-48.9593146048	2.13759180917	1
-38.0157313443	28.5976807972	38.9293928936	0.887686632817	1
-35.4294725315	-3.65268026927	-38.665884144	0.858057330151	1
-233.552150105	-45.7286609509	-43.9071186605	2.16765217074	1
-23.0727751459	25.4010888043	-34.6088481601	0.69937717586	1
-191.919512351	-6.01526445651	-4.67169919624	1.9662307032	1
-65.4783183129	29.7341501297	-13.4834121805	1.15639063359	1
-127.272093052	-44.5973365992	-33.6285235222	1.60409313702	1
-167.994741421	26.6492106644	49.9661797606	1.84053463962	1
-41.4492115151	-2.71766545477	38.4887247042	0.925557756976	1
-87.5369564596	-49.1684808365	-26.3304848586	1.3335711681	1
-181.472521342	33.3732497625	34.833931699	1.91236067676	1
-197.144680119	2.78589932122	18.1231792515	1.99262804697	1
-43.1218030861	-33.6873056132	-30.4203574758	0.943455877568	1
-18.0812088879	28.7814403897	-31.5418011801	0.623936782818	1
-202.833822754	43.0872976938	12.4865750841	2.02097733443	1
-32.7370761048	46.4430481596	3.88292894609	0.826083805247	1
-176.407276645	43.3175815701	3.00542838467	1.88568779603	1
-309.101932163	-40.7759200224	-17.7372047373	2.49192928761	1
-62.0767124482	-18.8787020811	24.5971627669	1.12659095512	1
-76.6377164033	44.8454738464	36.1996786581	1.24917062856	1
-93.1233514652	36.010655005	-1.59929864679	1.37482361069	1
-134.156691762	-24.2726281772	12.2196169214	1.64645278293	1
-51.655481314	14.0139779589	10.5522322564	1.02994298749	1
-198.878668287	-19.0700427117	-32.2912122728	2.00131114446	1
-180.671470832	38.6203178715	-46.6308101859	1.90816727459	1
-302.721667995	46.7098679556	-34.3846413012	2.46619267112	1
-139.410496098	-33.4969172809	-28.2900352152	1.67805925198	1
-8.13862666843	-0.22198722954	1.34945174563	0.436400578098	1
-34.721904075	-49.9047890972	9.66776428804	0.849771153132	1
-30.7585607956	-47.801382739	-4.28102456859	0.801775621423	1
-152.163162243	42.1125632469	-33.4616877927	1.75240867838	1
-11.1667457133	-7.30006332434	-0.323252789189	0.501006831753	1
-89.6129349265	-8.25180559534	-0.766575681831	1.34904841638	1
-103.739458359	-3.69982028758	1.43832419304	1.44998693041	1
-2.85501796995	-6.82133699547	0.812989246901	0.291158531722	1
-165.218189456	-6.35331815152	3.56665047954	1.82538673172	1
-41.2186484113	-5.21381379616	-1.97092311803	0.923063323625	1
-89.8763642246	-8.32559824914	1.05624197178	1.35099970973	1
-22.4563451482	-7.44802345471	-0.863486720402	0.69050693998	1
-182.568624727	-6.24117280189	3.82308738401	1.91808379007	1
-15.7216202882	-5.65034791202	-1.43923478706	0.584897714955	1
-67.4633932062	-5.182751908	-2.74785010453	1.17343120604	1
-0.979013848439	-12.0222604277	0.416223728278	0.217378030547	1
-21.8084896722	-5.78818844058	-1.68122970242	0.681060000764	1
-27.9969577487	-6.49740090455	1.86323432688	0.766558599306	1
-30.0414255494	-10.7381009574	4.88988595945	0.792780828593	1
-132.78950504	-2.41318713847	-0.776597931437	1.63812790465	1
-7.67395579949	-6.94375043078	1.03698822416	0.425619603855	1
-99.3267805596	-10.4353905017	-1.04908367998	1.41922815022	1
-3.34924221248	-10.1347648213	4.0032447549	0.307665037736	1
-119.265887829	-2.59928486446	-1.23251425788	1.55338040665	1
-44.1973787171	-5.2343172933	2.07043558994	0.954788199308	1
-157.517569763	-8.96983878141	0.787940999543	1.78270141259	1
-73.0349423173	-4.07648503305	1.69729204486	1.21998843336	1
-12.2966094093	-10.4524763333	4.67725582569	0.523072766814	1
-5.8694122813	-6.82648145028	-1.04916045041	0.380868975924	1
-43.7826171852	-4.64875847893	3.88748553286	0.950434255958	1
-51.3421650174	-10.9990748211	0.368388932906	1.02689640741	1
-2.23898173167	-5.5656885124	-0.281338129063	0.269170142901	1
-100.487592113	-7.11323044465	3.15083487462	1.42738389141	1
-1.51751500032	-2.73849929295	-3.6082403894	0.240880117905	1
-49.7864442816	-7.83887203903	-1.79076289	1.01163324225	1
-69.123891664	-7.44377679201	2.85056385397	1.1874976903	1
-32.3516404562	-10.3629597217	2.7280533854	0.821404735998	1
-15.799699937	-2.4536353313	3.02901756888	0.586231123308	1
-74.3610426792	-1.17119372166	-5.80534775211	1.23081021477	1
-50.3065600829	-4.65456730885	-1.96606292341	1.01676159096	1
-4.63586772441	-6.65134115559	1.10068601815	0.346973033079	1
-87.706668018	-2.58298727657	1.65164626725	1.33484317115	1
-47.2906260464	-9.10901041282	2.27409505235	0.986653663715	1
-132.807558728	-5.91630023461	-3.26266043803	1.63823811021	1
-55.8848362435	-7.91918968917	-0.825566799766	1.07021944295	1
-50.6231054295	-7.62784374078	-2.24706213564	1.01987010927	1
-88.6526915358	-5.36886903995	3.03594339398	1.34191160734	1
-109.099566991	-4.20935479572	-0.0134599923741	1.48649395257	1
-198.341074025	-6.26338117561	4.70025627677	1.99862312898	1
-37.8050701732	-4.84950312168	-0.691051470687	0.885310304164	1
-11.3348551578	-9.19854743199	3.01584330669	0.504351102261	1
-177.435909521	-6.78052807505	4.31033734763	1.89113487663	1
-97.3296620918	-7.45588912854	4.57562980899	1.40508582408	1
-3.50414840507	-5.65920299643	0.76566140508	0.312659398223	1
-2.58471250819	-7.0016954749	0.344488037617	0.281721815555	1
-119.638935211	-6.80267836438	3.17444306132	1.55578007296	1
-52.2716027841	-4.68022834353	-0.47266064928	1.0359078081	1
-45.793912369	-4.61856591543	2.77751980308	0.971365625589	1
-50.4191702356	-4.96987405645	-2.27918657055	1.01786852585	1
-2.90648784635	0.638256889925	-0.69792532823	0.292920958832	1
-136.483607361	-2.41222615205	-0.688567591897	1.66052554284	1
-35.0446328962	-6.02815673283	1.99168678883	0.853560536295	1
-18.1636773762	-6.382995843	1.65863104975	0.625257130084	1
-163.481763144	-2.58894905398	0.418577518794	1.81584916611	1
-144.20388717	-9.60763178054	-1.13558600541	1.70638526558	1
-133.319861785	-5.69861881932	-3.43323661464	1.64136228996	1
-44.2061442098	-3.31685545781	2.29210943484	0.95488000052	1
-135.574244423	-6.67962958648	3.30826629974	1.6550401263	1
1.37488028684	-6.19814008812	0.00953117928676	0.0132410520367	1
-151.339037714	-8.97249758038	0.889371531591	1.74769954096	1
-88.6291600867	-8.40514938915	-1.27919544444	1.34173623821	1
1.092680568	-6.44141553444	-0.467048620778	0.076284466543	1
-54.0265189812	-5.11795679478	-2.38217487648	1.05271235901	1
-10.7517738508	-11.7123269601	0.849956945106	0.492654451123	1
-40.3210286228	-8.54338147946	2.45928567378	0.913287196698	1
-0.708350387647	-5.93228692879	0.766735867314	0.204548133574	1
-62.2451611068	-4.83154822396	4.247073813	1.12808517113	1
0.550993197593	-9.80791087957	-4.09257957739	0.129046763787	1
-84.7233995758	-8.21320082581	-0.811229038201	1.31230367016	1
-113.882958611	-10.4093844577	-0.676320018364	1.51833201356	1
-92.2124108316	-7.1622930414	3.05092751014	1.36818169401	1
-20.0872755076	-8.24377897836	-4.80712180489	0.655300268082	1
-60.9764108063	-4.08160394864	-1.95205934154	1.11678160234	1
-32.2573873124	-8.05639526556	-4.47610799883	0.820256470528	1
-60.081079578	-8.06077795138	1.56532435937	1.10873555132	1
-77.4813803691	-3.96117170666	-1.68826135006	1.25590626186	1
-141.374928254	-3.29614259297	-1.13478942329	1.68972527242	1
-60.4327858609	-7.73882958773	3.57095620872	1.11190316503	1
-83.2017322475	-1.94367599197	-0.856333767923	1.30065659424	1
-25.8983635074	-5.23298878416	1.41446722292	0.738674624813	1
-174.235044952	-3.44587234321	0.594218094813	1.87413282086	1
-38.0970698529	-7.72459715444	-0.289178529917	0.888602457938	1
-26.9357902034	-7.43440311177	-1.23524383518	0.752588024928	1
-77.8263399764	-8.55389900468	1.68233771287	1.25864996354	1
-11.868948122	-7.09660535439	-1.07458613356	0.514831908137	1
-48.2722589437	-2.68984540398	-2.23166011527	0.996553114525	1
-22.6666464641	-6.62745304268	1.73380250108	0.6935458604	1
-90.1350760284	-11.4430941699	-3.38552232232	1.35291332012	1
-0.587317990549	-12.2309773868	0.674275932187	0.19854291981	1
-11.5172838143	-6.87222390535	1.29990125633	0.507955320359	1
-7.61831396798	-6.6585650669	-1.25555104772	0.424310276278	1
-44.3690204057	-3.5289017386	-2.29455038955	0.956584203983	1
-134.747376848	-3.51133885993	-1.13768339463	1.6500365051	1
-181.927427975	-3.20051182708	-0.591933841745	1.9147379692	1
-113.108366809	-4.1784696652	-0.0206505047989	1.51322181698	1
-24.8669101294	-4.12511040937	2.97623783745	0.72457652031	1
-75.8754025063	-8.19663581725	-1.178584874	1.2430530887	1
-10.859293792	-7.26457474184	-0.52200163427	0.494832099844	1
-108.069249671	-10.4883154964	0.530726587672	1.47954652668	1
-10.7352077161	-6.98086717785	1.1662132739	0.492318073524	1
-78.5561933201	-6.44614263971	-2.58720800129	1.26443536711	1
1.29440639406	-6.38646468643	0.328381374454	0.042246932606	1
-27.2207330293	-6.78880561783	1.80153130386	0.756364721403	1
-178.634280178	-9.00414658326	0.396699105148	1.89746107595	1
-28.8373256889	-7.1876113569	1.667033666	0.777444174828	1
-21.3396379909	-4.36921613521	4.53441909233	0.67414070565	1
-76.0915934102	-3.01609258252	1.87350333314	1.24479106656	1
-79.3101953444	-2.78035428064	-1.81110642646	1.27038452371	1
-124.275211343	-11.6789100088	3.70676888755	1.58530033686	1
-13.0676694337	-6.1888489614	-1.52201358046	0.537611681299	1
-66.2026824266	-8.05642412591	-1.07084296135	1.16263776806	1
-44.0003629757	-4.29684741808	-2.40886688392	0.952722515064	1
-51.336446643	-4.63707832879	1.82866346808	1.02684071991	1
-124.870093017	-3.27955818476	1.32628904272	1.58904839182	1
-94.909463244	-5.76787590971	2.85588384681	1.38775437167	1
-36.2733242639	-1.10266904403	-1.79739989579	0.867836053914	1
-24.446442185	-2.4764951363	2.74494589676	0.718750147754	1
-83.5132411201	-5.42025749435	-2.8840522615	1.30304940566	1
-58.2395844522	-4.61385304971	-0.700415767553	1.09200028399	1
-52.1526052815	-3.62068828296	2.17314412561	1.03475844371	1
-132.976925367	-8.9925107283	1.16125434834	1.63927161829	1
-63.8333399587	-3.39246001106	2.01901936133	1.14207693715	1
-100.21566287	-6.40735479319	-2.82885114343	1.42547753002	1
-76.3001254624	-3.70273531012	1.81111590096	1.24646517819	1
-9.99095216299	-10.0164616933	3.24755143776	0.476961187578	1
-168.224771123	-6.88360849848	-4.47023786875	1.84178401384	1
-3.81806809229	-5.7164623633	0.879179359494	0.322543474654	1
-172.999680797	-2.68109759001	0.367849139225	1.86752953046	1
-68.5679405999	-4.49941094222	0.810711059526	1.18280672267	1
-44.5723118734	-7.94954524974	-3.17578105307	0.958707029631	1
-34.3444350389	-3.6347320594	2.47897586354	0.845317474073	1
-8.40295128127	-5.67928025533	1.14922139742	0.442416044941	1
-133.451499713	-7.15471583594	-4.10301394437	1.64216409821	1
-106.12770307	-7.3303107268	3.80028317531	1.46636523165	1
-77.4122153428	-5.00318746879	3.67726221251	1.255355423	1
-73.6509918718	-3.66269634626	-1.85736738267	1.22502766035	1
-91.2116034959	-3.66560093089	-1.62069557729	1.36084716303	1
-5.38492253016	-9.29569057353	3.24424711175	0.367928500933	1
-15.2896715109	-7.19566866432	-1.10026813051	0.577465463395	1
-43.1104330035	-4.84205456731	1.50061335969	0.943335354614	1
-40.9016655921	-5.34756537745	2.00961964125	0.91962288088	1
-48.1944452939	-4.61815000371	2.38689874099	0.995771980462	1
-126.27130321	-2.22501415007	0.280775236966	1.59784198073	1
-51.753347648	-4.59322507052	1.92556048521	1.03089276074	1
-184.565804708	-6.70494906766	4.46644715584	1.92846805142	1
-29.3571470793	-2.05028481737	-2.92126202457	0.784101953053	1
-52.8443279494	-13.7854278606	-2.19152242689	1.04142185985	1
-47.830468626	-4.6874124364	-3.20072090263	0.992110026013	1
-166.058132088	-3.73040220421	-0.156782682865	1.8299823969	1
-46.6150386589	-7.81842288031	-0.07530309383	0.979782478091	1
-30.7403114125	-4.19191469054	-2.82183318431	0.801547977009	1
-136.530665135	-5.43078292437	-4.6927490145	1.66080890951	1
-16.5699884763	-5.13450194586	0.150547933026	0.599226752341	1
-1.9144234712	-6.11475296696	0.992739282978	0.256829516645	1
-57.9538724446	-7.92806778147	0.138766024725	1.08938073238	1
-50.0316590037	-7.79053077431	-2.17021616082	1.01405429404	1
-0.509145341094	-9.75492787759	5.13225741863	0.194565767846	1
-68.0639694358	-6.7850463717	2.48999175218	1.17853821317	1
-101.046897833	-2.12968596773	0.884073055065	1.43129692512	1
-5.2208484717	-7.06226978351	-0.596881097318	0.363441743103	1
-20.1718994546	-3.06624596855	2.72501881843	0.656590374806	1
-59.6959905037	-7.71879046164	3.22427397266	1.10525686665	1
-46.3152328992	-11.1365954788	-1.6531658717	0.976717763317	1
-50.7877963509	-3.95745809651	2.18764961594	1.02148365538	1
-83.1306332432	-8.89911376386	1.75605367671	1.30010984	1
-153.645039279	-2.45008137583	-0.238779891047	1.76084460325	1
-49.671435879	-7.84047905771	1.62442230118	1.01049574407	1
-23.2597833649	-6.07299783482	-1.76841686732	0.702046008815	1
-115.072778173	-2.7060343231	-1.35022666888	1.52614825448	1
-48.8988230107	-7.87135376154	-4.28998433541	1.00282071748	1
-122.207227602	-2.79552145087	-1.30122429379	1.57220147667	1
-78.9664144631	-4.34373423617	1.06639261226	1.2676755186	1
-189.611322415	-9.61219004611	0.45849964281	1.95445628744	1
0.871321273852	-6.5566567587	0.472585035091	0.101225025161	1
-17.2542215722	-5.30854674523	1.11143953518	0.610538584071	1
-97.1822689156	-12.0258946929	-2.84484392172	1.40403643454	1
-111.82712753	-5.22828506944	4.50614987227	1.50473103304	1
-92.0411101454	-6.45873467595	-2.74248631861	1.36692908891	1
-51.1511312418	-7.87114304215	-1.43789418572	1.025034417	1
-156.287388319	-8.98844455322	0.827827347103	1.77578734582	1
-21.1335577654	-5.33451723632	-1.35092183266	0.67107681118	1
-73.6877876181	-7.34103816205	-2.84625338413	1.2253279902	1
-53.9907530665	-4.857392007	2.66619594403	1.05237255405	1
-29.7191613604	-10.4745267971	-2.93576300925	0.788705368565	1
-32.0308413739	-6.14416260725	-1.94422034084	0.8174899135	1
-11.1388758773	-7.15060940164	-0.927709998701	0.500450246021	1
-14.35382997	-3.90679788492	-3.16249866235	0.561025427762	1
1.37454852453	-6.24576384893	0.110225476013	0.0134892811256	1
-60.9757750308	-5.37478842678	2.47114481442	1.1167759094	1
-60.2995001426	-4.9418866247	-2.88259959869	1.11070380122	1
-102.42594736	-6.53970618585	-2.86990363974	1.44089967673	1
-15.6285488442	-5.25049394491	0.844740532616	0.583304301441	1
-53.2108320548	-8.38395169047	2.14808606592	1.04493520004	1
-184.992827895	-9.15814490932	-0.479888338065	1.93068109461	1
-128.248665806	-4.05512793669	0.17923595451	1.61016963309	1
-129.304951105	-6.24310554259	-3.14033629866	1.61671641091	1
-28.537975802	-4.96066969199	-0.464136281274	0.773584156532	1
-197.501992124	-9.37114758733	0.324192398556	1.99442041046	1
-50.512516886	-6.86068658773	2.23118673436	1.01878519273	1
-9.18891337859	-5.75432570211	1.24721917177	0.459838231085	1
-20.3510072528	-8.58940699058	3.02599263991	0.659312578563	1
-0.559148139865	-5.7107315242	0.37580915082	0.197118984355	1
-105.391364005	-8.6935767119	-1.32233433318	1.46133507837	1
-42.6511634958	-5.07544430024	-1.94518632447	0.93845415504	1
-46.1933784936	-1.5448198453	-0.355162467015	0.975469374747	1
-43.8885523463	-7.77931730744	-0.772851294071	0.95154820063	1
-6.04041930675	-5.58220099684	0.874655260485	0.385332735867	1
-12.2813186195	-3.99158756746	5.48512014636	0.522780358837	1
-19.0838843512	-12.4771327104	-1.63733572922	0.63980514082	1
-5.40399585415	-6.06418354197	1.20806298938	0.368446533813	1
-101.884031485	-8.49395116206	-1.12233340658	1.43713380062	1
-86.0184372723	-4.29683586872	0.942594403874	1.32213527169	1
-71.4739951866	-1.97206414758	-1.43731720814	1.20712585712	1
-110.732469783	-7.00326734516	5.69202714825	1.49743858868	1
-35.35157621	-9.59567156077	-2.46283150768	0.857149027531	1
-15.1208486022	-6.83387235739	-1.45864818007	0.574534510051	1
-177.330418774	-6.63402062538	3.92044258536	1.89057697719	1
-9.72601176565	-2.99922382946	-3.02583272029	0.471373701545	1
-97.2763202775	-7.33437558705	-5.41431481923	1.40470613893	1
-162.052357979	-2.54158748699	0.304123379667	1.80796020166	1
-1.02437825996	-5.6234206076	0.092337734395	0.219454998565	1
-146.646511865	-3.90930330981	-0.122249169642	1.72064033676	1
-160.281705106	-6.06557165914	-3.54416746068	1.79813988147	1
-62.052276669	-4.84480517657	-3.76083119874	1.12637403405	1
-33.8358272921	-1.33397839145	-1.14774637336	0.83927914131	1
-77.2469024763	-4.19439774489	-1.47591930674	1.25403787053	1
-34.777151431	-2.9264164167	2.44415211063	0.850421048549	1
-108.723160073	-9.92912678408	-1.44137525842	1.48395961288	1
-2.70503791208	-5.52334776998	0.134528741132	0.28596099286	1
-65.5580096775	-7.71300517577	-4.16799321005	1.15707956716	1
-65.4558136567	-7.224819213	2.5648660068	1.15619600602	1
-44.8219049867	-7.79966960972	0.166680663715	0.961306938979	1
-16.4303454024	-8.94776620414	2.92738489335	0.59689181536	1
-89.7135852026	-0.732710864384	-2.90944634493	1.34979429368	1
-164.822831059	-6.90037400025	4.66034878862	1.82321955682	1
-49.3181755983	-1.54008109081	-2.44816785335	1.0069937652	1
1.26853685832	-6.06143765731	-0.242409287771	0.0479811841183	1
-48.5553370049	-4.68124123574	-2.57707401106	0.999389649383	1
-106.902844181	-4.05973555086	-0.979801314189	1.47164187723	1
-87.9458277393	-5.05115255322	4.16483041267	1.3366336394	1
-117.528430775	-8.51203150064	-0.766634273304	1.54215483875	1
-87.509857234	-3.23027012567	-1.74388719158	1.33336794467	1
-36.0606789144	-1.74684861993	-3.51081214262	0.865382290947	1
-25.5001589596	-7.3491201038	-1.34587701697	0.733264011382	1
-63.8293842325	-2.45611004668	-1.96506385	1.14204230037	1
-9.32211382396	-2.6491000115	5.71677509626	0.462725845047	1
-109.95491686	-7.25849384517	3.65326584986	1.49223700142	1
-171.940660308	-6.84180808375	4.33354386695	1.86185019198	1
-26.525758636	-5.79167205033	1.79459973008	0.747119872521	1
-87.3051438142	-6.9849456465	-2.82806192839	1.33183174894	1
-27.9567520751	-6.76121506001	1.82405382341	0.766033923987	1
-74.543461607	-4.47176992703	8.19578518291	1.23229142792	1
-54.9421229329	-4.01373183757	2.09761071131	1.06137429301	1
-121.719569767	0.769745125005	3.50499269503	1.5690966594	1
1.27991585921	-6.2241059126	-0.370619447937	0.0455479309255	1
-108.747459998	-6.17076781579	2.92218213152	1.48412335443	1
-105.301164105	-8.31341457887	0.00198335667115	1.46071770486	1
-27.5736552741	-3.14724327892	2.568735804	0.761016449676	1
-34.986981164	-1.01176585594	1.82093485488	0.852884842447	1
1.22859721092	-6.3381318758	-0.421830994661	0.0556865062417	1
-52.5012112434	-7.02679433735	2.26850818882	1.03812193699	1
-150.612223463	-6.11034777673	-3.40456257185	1.74353589021	1
-37.2643285001	-7.56540744476	-1.51848481449	0.8791811538	1
-2.67462567495	-3.05080339814	5.51112728843	0.284895497849	1
-3.46093613638	-3.1313295073	-3.30607997631	0.311274242306	1
-36.6674170199	-1.24027547473	-1.64478349639	0.872365331494	1
-137.332058893	-8.74581286072	-0.8354526452	1.66562724193	1
-22.9084570016	-6.0363716914	1.756855983	0.697023723576	1
1.32831436301	-6.24305283367	0.301987564245	0.0332662582144	1
-26.0608460607	-5.01554849268	-0.671298742871	0.740871009292	1
-50.4400227418	-4.23342848251	-6.67188676618	1.01807336967	1
-4.74492651674	-5.70171267117	0.93865453577	0.350102073017	1
-19.0659183007	-9.54049113953	-2.78458549942	0.639524274136	1
-36.5148058912	-4.89396180636	-1.01971935758	0.870614179198	1
-10.5155558757	-0.62457531862	-1.25400376958	0.487836087954	1
-100.039422909	-4.27724494016	-0.133562073996	1.42424063605	1
-30.9356647211	-3.33233515802	2.51208653889	0.80398148338	1
-113.092374592	-6.87337308555	3.13223616712	1.51311613006	1
-72.0429163285	-9.54552804664	1.9518497088	1.21182971484	1
-76.3362303009	-4.04915078166	1.65021197844	1.24675480236	1
-27.1393694873	-5.8659178597	-1.82304564023	0.755288236995	1
-48.8112166843	-4.81162162545	-2.15008088432	1.00194673755	1
-82.0518744558	-4.38855939829	0.632820456004	1.29178574861	1
-16.9473710443	-7.16292829787	1.23980432477	0.605491826602	1
-51.9910688782	-5.04570384229	2.33165591138	1.0331961618	1
-48.3661022411	-4.99299914989	6.76750634935	0.997494348865	1
-52.4647825622	-9.16106526049	2.19861625935	1.0377709682	1
-160.176133061	-3.39014756447	-0.862583617797	1.7975526675	1
-59.4595148478	-4.81876667486	-3.75290774302	1.10311523793	1
-57.2539203454	-7.73056232791	-3.01783758891	1.08293644232	1
-95.7313377043	-9.84881351731	1.63239494026	1.39366412212	1
-49.7873191506	-7.1569659961	-2.21617283256	1.0116418903	1
-32.2645052373	-2.73066453709	2.50579609087	0.82034324276	1
-3.15714291699	-5.50003186585	-0.118411569171	0.301356582035	1
-67.1257780271	-5.07876666145	-6.03149020706	1.17055050798	1
-158.46003604	-10.0812864492	0.387785573715	1.78798032763	1
-43.7670787898	-8.78942692759	2.34533010348	0.95027075457	1
-48.2262317406	-7.94400539739	2.56011123731	0.996091143424	1
-184.129265767	-2.78106285909	0.221492923911	1.92620306472	1
-120.718601905	-9.70180444086	-1.38076844796	1.56270437681	1
-43.9905430151	-1.68003634538	-5.88994045851	0.952619436868	1
-26.2610173127	-7.53511809943	0.746970347238	0.743567937347	1
0.488560943037	-9.19536991057	5.02070355345	0.133797280746	1
-61.9250631232	-4.5844927679	-0.491262621406	1.1252440596	1
-51.5512158745	-1.54736282075	4.42787642376	1.02893014762	1
-106.817198445	-8.48223458752	-0.977515834087	1.47105978808	1
-5.34157538736	-7.12862649739	-0.324794145119	0.366748468222	1
-37.6605109017	-1.42555519475	0.889571948446	0.883675929982	1
-176.645341545	-9.29405174984	0.721461968605	1.88694985681	1
-106.436312355	-6.53140998756	-2.91354649432	1.46846831028	1
-123.619704506	-7.2242005688	4.03006224396	1.58116002395	1
-86.5469865245	-2.37950517035	1.56446170026	1.32612694026	1
-5.05940653171	-6.84871308052	-0.971002643699	0.358972229887	1
-59.4834591211	-9.49939374443	-2.10834843201	1.10333227707	1
-123.058439914	-9.7605571632	1.33585570183	1.57760632906	1
-14.6777209243	-5.79514688904	1.4799492576	0.566769220831	1
-118.902521224	-3.4517715385	1.35501335114	1.55103944362	1
-104.168243738	-6.69847244976	2.93013850138	1.45294108826	1
-67.1612873609	-8.03704036075	-0.787300884884	1.17085382453	1
-2.91185235914	-6.10554749672	-1.06838231599	0.293104040195	1
-49.6831044084	-7.71929770546	2.16395899214	1.01061121078	1
-92.2796783388	-4.3196850489	0.444274374225	1.36867326195	1
-39.452862309	-5.16104885174	1.8796612682	0.903731252849	1
-152.812348362	-5.97726821815	-3.48752256089	1.75610930709	1
-48.8972125982	-7.8733441796	3.58480858	1.00280465852	1
-116.930510829	-4.12060806894	0.415074331603	1.53827278068	1
-70.7838829267	-8.06388925335	-0.675851039126	1.2013952679	1
-61.7845678589	-7.74075770502	3.91438701512	1.12399479019	1
-78.8428355438	-5.0176185696	3.67266240383	1.26670029686	1
-111.184593864	-4.13030887237	0.630106927881	1.50045486719	1
-62.484095196	-4.26388973662	-1.80844047998	1.13020123656	1
-40.4534443899	-8.55133054029	-2.45382648378	0.914735928558	1
-22.3179933228	-5.51222600427	1.56805880869	0.688500397713	1
-3.90514072468	-6.40078939872	1.14432836776	0.325231833758	1
-47.9116731127	-6.47464838871	-2.19442119477	0.992928191487	1
-113.525725305	-9.73720810673	1.45343108555	1.5159773868	1
-42.1781005523	-5.55924893481	-2.0788601219	0.933399669082	1
-104.4256258	-2.27639342023	1.12743803222	1.45471146527	1
-58.2072048425	-4.4631959733	-1.7177894895	1.09170372723	1
-9.8382896446	-7.02110970567	1.06763199488	0.473749642837	1
-198.843222351	-3.10705888568	0.0523209249014	2.00113402305	1
-108.354840579	-4.17277103747	0.538183080595	1.48147552892	1
-121.864143118	-11.7271262833	-3.52617890839	1.57001776855	1
-138.588934526	-2.40852022033	-0.625519703849	1.67315618569	1
-40.5687831318	-7.65646991295	-1.47190639912	0.915995957323	1
-68.2857266136	-5.16079520156	2.79769301544	1.18041834257	1
-118.695045129	-5.86123422264	3.11472927369	1.5497012079	1
-31.116216638	-5.29848050931	-1.69406898249	0.806224078006	1
-117.572510086	-8.41098235285	-0.171790944394	1.54244064162	1
-44.832866161	-5.85590361872	-2.14634629568	0.961420955886	1
-54.5665997941	-1.63568776176	-0.701129308177	1.05783029219	1
-49.8032298188	-5.65972604969	-2.22588756506	1.01179915377	1
-14.2702825808	-7.22847692884	-0.967456359091	0.559534255262	1
-29.2596569224	-3.51566889162	-2.56180475789	0.782857630508	1
-129.264322714	-8.67764022795	0.875628042276	1.61646508947	1
-188.569507534	-6.49476300581	4.0210610713	1.94911853972	1
-51.631374936	-7.99075066933	-2.09000062159	1.02970890543	1
-1.35345740291	-6.563973801	-0.889414364064	0.233970252925	1
-188.652933767	-9.81170099546	-0.0507406008996	1.94954651305	1
-1.79955837497	-5.79937267067	-0.773031156732	0.252317456184	1
-12.0325714252	-6.79845231293	1.36760545004	0.518000347201	1
-18.9575511722	-8.24821770149	-4.4329089039	0.637827527346	1
-189.862212484	-6.63177043946	4.43265473397	1.95573954832	1
-41.2096145649	-4.56719145031	-3.10536957409	0.922965450325	1
-21.6966788112	-5.58400078353	-1.59302721353	0.679416299054	1
-58.8073951647	-7.77680828332	4.46262060425	1.09718769337	1
-115.199580615	-7.29385137622	-4.03736667576	1.52697889425	1
-98.4594848126	-4.23671299481	0.663163677501	1.41310389832	1
-83.3031846272	-5.00768917636	-4.35237968012	1.30143636945	1
-46.2123770742	-2.60533476167	-2.26638948535	0.975664118782	1
-17.1209296087	-6.75913287167	-1.55475762786	0.608351480125	1
-1.19895029306	-6.91715108177	-0.32334563447	0.227270625152	1
-139.087509942	-5.60951257307	5.23739700426	1.67613338671	1
1.02867145541	-9.75906548196	4.41189139606	0.0842585431134	1
-163.34870069	-5.98857295831	5.2663751933	1.81511623457	1
-35.0315591903	-7.2096453012	7.07528167146	0.85340735584	1
-34.5905593559	-8.02764660469	4.41488728867	0.848224096753	1
-33.8011829889	-8.16062625882	5.72558680435	0.838866253329	1
-69.1465469119	-11.4370456332	6.17304648279	1.18768845639	1
-171.956569398	-13.049855549	5.01843152846	1.86193563776	1
-133.705193046	-15.3792849042	1.28072406275	1.64370824422	1
-1.45991475862	-9.45085279752	5.37315197089	0.238476888541	1
-67.8939081418	-5.51182610278	2.55566101004	1.17709434373	1
-109.902301656	-13.6512240958	4.93356933043	1.49188436694	1
-1.36997464099	-9.22891162245	3.54505578418	0.234675145713	1
-47.0374617032	-8.81098709451	2.28483049579	0.984084429944	1
-36.712601706	-12.7283790283	6.9231326238	0.872883133825	1
-114.285599063	-7.21304527453	5.2592345528	1.52098156217	1
-73.2362642058	-11.9097567988	2.55400142351	1.22163751388	1
-106.311619616	-6.04517246216	5.98423956494	1.46761892994	1
-158.336765393	-11.8617390934	4.170540344	1.78729075392	1
-20.0752535168	-10.5865825924	3.98329594457	0.655116784652	1
-78.9859959228	-11.2391809309	4.05398177785	1.26782997663	1
-192.654459239	-6.50674611167	4.73935691995	1.96996500374	1
-58.4392218911	-9.45884383981	6.74937818307	1.09382693742	1
0.906094763646	-9.75166150779	4.1773812161	0.0977294015272	1
-3.9071077183	-10.1948229239	4.69822650629	0.325292307874	1
-199.226763878	-12.6300374026	4.84806029833	2.00304972698	1
-179.330964101	-9.03131227126	8.37161312041	1.90112919425	1
-114.071406336	-8.35802300205	8.83132546526	1.51957265635	1
-26.6262969426	-11.3156788685	8.47529613938	0.748464341199	1
-37.2618865294	-9.84999930891	6.42186625809	0.879153377849	1
-185.968280749	-12.1443040298	4.16366551537	1.93572687799	1
-55.4797995113	-11.3356031157	2.36121976561	1.06642811357	1
-167.68478864	-9.7734213188	0.737733992331	1.83884983182	1
-206.518927192	-12.6709769532	4.40330879878	2.03913007801	1
-164.105629917	-6.90176906569	4.2024805265	1.8192815971	1
-32.8943823668	-10.6529673164	5.71712023923	0.827985856481	1
-77.5804145596	-13.7655281414	5.83569634795	1.25669456209	1
-71.5213602956	-8.11475736065	1.04338858697	1.20751817258	1
-178.323275947	-12.7289254933	12.4849329311	1.89582131282	1
-149.931085136	-9.29208979907	-1.07628237375	1.73962485436	1
-197.891084113	-12.4305639429	4.05432982313	1.99637035979	1
-69.4022402087	-7.23173996039	2.6527188743	1.18983937377	1
-65.1418941069	-8.08705031803	7.46011199169	1.15347770387	1
0.184155888615	-6.73281080322	8.54574095266	0.154886453325	1
-105.897221722	-13.6940175307	4.83923670464	1.46479260158	1
-67.7961557217	-5.10496591518	6.05169438638	1.1762635953	1
-191.300540979	-12.5142557716	5.01641940048	1.96308016922	1
-9.12903852013	-10.348093627	4.88305329095	0.45853429708	1
-4.28600055542	-13.0186030615	9.76950681328	0.336738685488	1
-51.5545746187	-11.6145856718	-2.20686736761	1.02896279018	1
-49.7559224836	-7.81208012175	2.05293808155	1.01133148911	1
-8.09670737565	-3.64656222306	5.64871915637	0.435438949462	1
-137.706992656	-8.794551177	0.904134578801	1.66787672935	1
-25.5849333737	-9.69778907232	6.21820275352	0.734419225423	1
-128.103556444	-10.337394703	0.438531724149	1.60926817531	1
-11.921343501	-10.4224119988	4.87435174683	0.515848622384	1
-11.3512704036	-9.30949702233	5.87578842805	0.504676469898	1
-11.5222313508	-3.52380644594	3.02147042058	0.508052712041	1
-1.89556276985	-8.87316299623	5.06727672169	0.256094097145	1
-24.4652977729	-8.17832205742	4.8788610715	0.719012438456	1
-104.672966681	-7.36429453707	4.9814863304	1.45641074729	1
-29.9570272429	-8.5497030203	6.13115216408	0.791715527228	1
-3.39157792966	-9.68746624951	3.40549164016	0.30903800703	1
-204.811768192	-12.4125223559	4.50795647975	2.03074082419	1
-19.2068440697	-6.13490958321	1.68166566494	0.64172409382	1
-45.7364607902	-9.35050357875	6.57649101119	0.97077399378	1
-164.998517747	-6.8960358746	4.2196593244	1.82418290918	1
-2.16973526374	-9.91065713783	5.18687328921	0.266585139253	1
-29.2475720846	-7.14846347421	7.20770592608	0.782703247015	1
-81.3024047234	-7.23356662535	2.9066112605	1.28597084946	1
-40.9440028374	-15.1853441658	2.44939183277	0.920083141864	1
-31.4211354902	-10.7694614655	4.49369052012	0.809997309255	1
-86.2386413494	-9.9308639191	1.72907917185	1.32379974248	1
1.10100286414	-12.8183473539	-0.102185903109	0.0751855964469	1
-1.35414855089	-15.7349203194	5.26654738787	0.233999791054	1
-134.756314768	-14.8464520087	-0.592842288463	1.65009067222	1
-78.0777085336	-11.3066587714	-3.3947592183	1.26064550999	1
-53.9348509185	-14.1399602256	-1.57131560696	1.0518412188	1
-171.922997239	-16.3371903353	0.258513229575	1.86175532119	1
-102.26618185	-13.1349917116	-2.91054841755	1.43979045983	1
-16.399901466	-12.274615893	1.54325860265	0.59638155615	1
-16.5781377851	-12.9984465396	-1.499966515	0.599362733992	1
-145.502623902	-12.2240105785	-3.34871331337	1.71397940747	1
-28.0865904221	-13.8481860824	-0.258371579429	0.767726995512	1
-36.3224876511	-13.9543390537	-0.183246588836	0.868402374604	1
-44.2691227287	-15.2742183523	-2.3842114154	0.955539316705	1
-65.2846914172	-14.5200413376	-1.83363470766	1.15471501226	1
-127.355928579	-13.5444332559	-4.26476820368	1.60461568694	1
-152.4670136	-16.0289052174	-1.07090575884	1.75414172836	1
-11.3448555617	-13.5632688291	-0.103946013822	0.504549345883	1
-16.4756336408	-7.20644352369	-1.14635697018	0.597650068193	1
-74.2875135238	-10.5208232536	-1.57440620623	1.23021266522	1
-0.534089861143	-12.4621423374	-0.790669138046	0.195843632571	1
-202.327709768	-12.66108661	4.74582074454	2.01847148272	1
-124.977275893	-16.6198658672	0.784148026937	1.58972275855	1
-0.18052928689	-12.5441496007	-0.749494505286	0.176871470095	1
-97.3457334992	-14.7852681003	-1.34652720081	1.40520019968	1
-81.3631429597	-13.3329835208	-6.19971887827	1.28644307701	1
-4.95791240269	-11.7671349619	0.328666834143	0.356133653632	1
-162.167465736	-12.3161171267	-3.51475934153	1.80859676156	1
0.411608094836	-15.5769551738	-3.92254622082	0.139430159216	1
0.923661134923	-12.8300072217	-8.92173213465	0.0959151108915	1
-32.349010804	-13.5767408905	-16.3716593703	0.821372721288	1
-84.521584036	-13.9055176109	-12.932055005	1.31076489574	1
-1.8941284418	-12.2010881038	-8.11187306999	0.256038083167	1
-48.4305606	-14.2540369488	-5.88145896653	0.998140342434	1
-182.129736478	-15.3091980748	-8.2864961837	1.91579426368	1
-45.8328799162	-11.1218468896	-7.54405512999	0.971766705295	1
-31.8514528536	-11.4891272686	-10.3405262239	0.815292578322	1
-9.64092186512	-11.8365674765	-7.92908845636	0.469565084411	1
-27.0862680071	-13.4167412766	-7.34134301893	0.754584847011	1
-119.337554321	-10.2426875165	-9.9384226696	1.55384169645	1
-102.602829006	-14.7086905678	-7.74061958005	1.44212673206	1
-38.1278000555	-10.0579879263	-11.4056606946	0.888948216887	1
-84.2494020684	-14.381646189	-9.2083788656	1.30868673584	1
-14.4317366444	-9.21073298759	-11.8566485295	0.562412361247	1
-30.3205202677	-14.6473481833	-14.5757388744	0.796293499001	1
-86.7560992705	-15.4409793154	-10.7528179134	1.32770287211	1
-44.6614506676	-11.7624792067	-6.84139019469	0.95963636058	1
-24.6030694457	-13.1017536844	-7.23023970393	0.720926015698	1
-102.357534754	-16.8841291089	-8.29980352474	1.44042480757	1
-14.3889349859	-12.8293702441	-10.3269073986	0.5616508087	1
-49.3108079986	-10.908507648	-12.1825894971	1.00692059824	1
-162.087535052	-12.3992853335	-5.41443599322	1.80815475893	1
-84.2175998553	-11.2337952395	-13.1348879386	1.30844370467	1
-2.37289181814	-11.9657745876	-8.4133281151	0.274099922581	1
-19.8344871072	-11.9387286993	-10.3539912239	0.651431249895	1
0.343354754312	-12.1621069002	-8.7023370583	0.144242282669	1
-49.6404102391	-11.0381505922	-8.1450052601	1.01018866356	1
-140.300756169	-10.2907261064	-9.15843901081	1.68335618767	1
-14.9041932743	-13.6172574881	-8.97755641656	0.570751081193	1
-53.675558765	-10.6257101679	-11.1459878768	1.04937319696	1
-99.5066206871	-12.969146607	-11.6500357041	1.42049475358	1
-1.18048506608	-12.6788945944	-9.69020388688	0.226456690158	1
-172.463878696	-15.4549474371	-8.01130197938	1.86465828106	1
-170.05844482	-9.92759263252	-9.46117624474	1.85171321419	1
1.11421400153	-12.4591099317	-8.68506468155	0.0734074326295	1
-111.213909116	-13.4463523454	-3.33882719667	1.50065023024	1
-43.1212695206	-11.3113930414	-7.13397096805	0.943450222115	1
-161.981576311	-8.75614857251	-8.61059789112	1.80756865912	1
-10.9550659819	-11.5857565714	-8.8594468652	0.496763777699	1
-214.644854564	-15.7165529764	-8.78732101652	2.07859809066	1
-151.980525128	-9.14630134854	-9.941577202	1.7513661621	1
-18.5854653495	-12.2160771333	-7.31778896931	0.631966959727	1
-51.9827737384	-7.72090844132	-6.58573095005	1.03311587248	1
-33.4419063647	-10.2702324166	-11.5975264619	0.834572380618	1
-44.7230096839	-11.0898960684	-9.21215660061	0.96027762906	1
-21.7626877262	-7.48807481911	-9.08466326112	0.680387158697	1
-18.9821178725	-12.6064080311	-10.4796681801	0.638212573244	1
-55.0308205724	-11.2142552567	-6.53311136366	1.06220965098	1
-68.8562347214	-14.3833039	-10.4699511235	1.18524158956	1
-114.897304865	-16.8284788655	-8.99234022536	1.52499804213	1
-55.2859324252	-10.9869392878	-13.1089865791	1.06460865096	1
-158.76924954	-9.58464944387	-7.88717980325	1.78970889309	1
-45.4296164155	-10.9208908449	-5.01907856503	0.967608009219	1
-54.0997258738	-12.4781862101	-11.0841592932	1.05340754159	1
-0.0694355278913	-9.00358235642	-4.94401275925	0.170474754007	1
-77.3532452882	-10.0966584641	-7.06151381484	1.2548855872	1
1.17959254287	-9.67527591998	-4.57213866542	0.0638833338077	1
-44.403894681	-13.981732383	-7.74238301759	0.956948705425	1
-97.0969908356	-6.11633199795	-6.09743725567	1.40342892514	1
-94.5100301458	-10.0499391094	-10.5106308181	1.3848731112	1
-40.7115518582	-8.15578235906	-6.13594926912	0.917553250966	1
-73.0779526211	-10.6285366244	-7.40018048412	1.22034092926	1
-133.028801259	-12.0007887699	-5.55627486473	1.63958804472	1
-62.5043168355	-7.7068986959	-3.45967324285	1.1303801431	1
-49.1011870989	-10.9582461661	-5.2095225452	1.00483664004	1
-6.51807594233	-8.64076261503	-5.12332339014	0.397535470169	1
-82.9904434966	-8.79536522453	-1.72318813735	1.29903110091	1
-90.5158529042	-8.93271053165	-7.1946863396	1.35572489439	1
-57.8180633639	-5.33215213718	-6.49227883718	1.0881333551	1
-67.5028614348	-7.34058788786	-2.68613370488	1.17376750675	1
-77.3932873476	-13.9281834704	-4.79824236199	1.25520463596	1
-7.90918323159	-13.2815068603	-0.880990344708	0.431110885768	1
-1.22390121645	-6.88143571321	-8.53969476729	0.228365837035	1
-63.4362655255	-4.84058732025	-4.42639580711	1.13859485407	1
0.340556655988	-12.3461917958	-8.36797333745	0.1444361384	1
-91.4026906897	-11.8237638492	-11.6859903174	1.36225061754	1
-105.378966456	-8.33049410044	-9.45885992429	1.46125023877	1
-56.9178601968	-10.3537387091	-11.0540896839	1.07982875269	1
-163.687117145	-9.22848684999	-7.96423005259	1.81697971208	1
1.19374037727	-12.6034236348	-8.95463241391	0.0616289189449	1
-169.838680901	-10.0583333983	-8.84909872356	1.8505260196	1
-42.4308396865	-15.3484539347	-11.3423924492	0.936103479817	1
-58.2548071104	-7.20841257399	-11.2194005483	1.09213967669	1
-45.7940132896	-7.71486300062	-7.25991904479	0.971366664545	1
-206.31166266	-16.0051574905	-8.98310075672	2.03811338851	1
-66.6380555135	-13.0681204319	-6.4812491163	1.16637645787	1
-53.0814641843	-10.9983098397	-7.88169392148	1.04369641893	1
-128.329763998	-15.6508092822	-7.4649711903	1.61067321675	1
-117.568195451	-10.2180030301	-7.78957410519	1.54241266858	1
-42.9603084544	-14.3774576981	-12.0426896238	0.94174258706	1
-28.0338657394	-11.2877760134	-8.63216337021	0.767039924635	1
-86.408738746	-11.7347416916	-6.05469106507	1.32508403738	1
-2.51174361343	-13.209592324	-9.15726396081	0.279119693795	1
-169.459928133	-15.453736418	-9.81897939538	1.84847815618	1
-62.5681049055	-14.6173695508	-6.86626568668	1.13094430867	1
-4.44484427357	-13.3133618681	-8.6270722258	0.341423222214	1
-8.96747123261	-15.0230865042	-12.4839058811	0.454997094329	1
-36.8987274284	-10.8055180478	-3.61480474566	0.875012845485	1
-144.036975057	-9.45705323074	-10.0917078799	1.70540682311	1
-169.604027619	-8.99048005422	-8.23255879426	1.84925754928	1
-107.156205483	-12.9848093787	-5.98494807284	1.47336249472	1
-155.302297158	-11.7638103854	-13.4942204148	1.77023130533	1
-95.515543206	-12.5472891975	-11.5669121701	1.39211486427	1
-125.278120762	-9.00603886294	-10.2026622597	1.59161406956	1
-77.3125159464	-14.3703156577	-9.85720919656	1.25456097904	1
-63.010896323	-11.1972589286	-5.96875157712	1.13485279118	1
-46.9736833702	-11.1956711028	-7.10178748303	0.98343611821	1
-107.966973187	-16.8787899035	-8.78233035996	1.47885509599	1
-55.4182526933	-12.9400612735	-6.64464952854	1.06585082683	1
-77.4083369288	-13.7387260415	-11.7630399838	1.25532452767	1
-27.6477544729	-8.42918093024	-5.94592642292	0.761989514793	1
-60.0349754098	-11.5499635509	-11.2241312241	1.10831964676	1
-73.8753881506	-13.7746283587	-11.7036553467	1.22685805789	1
-30.7157607258	-11.7338484607	-10.5440532194	0.801241627545	1
-2.14800205986	-11.944179847	-9.21174814777	0.265768644488	1
-32.767448271	-14.4106890271	-13.3571916604	0.826451387933	1
-137.847469105	-13.2628992085	-12.3386747809	1.66871876399	1
-5.34879012144	-11.8121496429	-8.39614219118	0.366945137077	1
-200.503622507	-15.6576286962	-9.42921270763	2.0094141886	1
-45.0487158002	-10.5860227465	-6.3978570135	0.963663451211	1
-101.015766668	-10.5472369107	-8.2204254537	1.4310794054	1
-192.656923776	-12.1289568606	-13.0679847098	1.96997751427	1
-66.7930072591	-16.6638958298	-6.87709185514	1.16770419044	1
-40.0301827936	-13.0012646352	-10.8538405368	0.91009702069	1
-19.9756142629	-14.5533626999	-4.42471579487	0.653594076207	1
0.472464047981	-12.8362792248	-8.47883366073	0.134995000782	1
0.972741156861	-15.8783195995	-4.25569748763	0.0906537812701	1
-10.1952455243	-15.0343863802	-5.4743090441	0.481225354364	1
-79.4153939383	-18.7837553833	-6.41831223714	1.27121233866	1
-1.49982706419	-15.4322282137	-5.20410946467	0.240144690717	1
-116.484428008	-13.2671981831	-3.20275201881	1.53537014799	1
-98.4926186456	-16.0515326221	-1.685702946	1.41333835443	1
-25.5754401405	-10.683208481	-4.10245987633	0.73428995227	1
-7.48862199558	-18.2327510227	-8.05216267025	0.421242651102	1
-15.3740649505	-21.1041263065	-3.6531457935	0.578925064412	1
-15.5349438927	-14.8641226988	-5.51944577514	0.581697351765	1
-188.952675001	-12.6634653932	-5.05123573991	1.95108339935	1
-56.0815786355	-17.2672670325	-5.29166406668	1.07205620371	1
0.766156422404	-15.5976711512	-4.8371823487	0.111129666371	1
-73.7813328527	-16.9251714324	-7.25878467996	1.22609118268	1
-97.712673366	-10.6055613662	-0.073410459052	1.40780907744	1
-86.9129497894	-16.9453646775	-7.83967270324	1.32888371462	1
-1.01421844702	-18.3266729325	-0.080587556376	0.21899155266	1
-80.7725301862	-17.0681885425	0.0101283408067	1.28184380286	1
-143.916357434	-16.3754888391	0.882124353302	1.70469941042	1
-23.024767054	-22.7302829104	-3.10643716934	0.698690398013	1
-91.8447852984	-19.0071379454	2.61820954436	1.36549208609	1
-12.3450572296	-16.5091692226	-3.50123140585	0.523998163916	1
-69.9754160648	-17.4048227053	-3.85971971927	1.19464691541	1
-74.685264411	-19.1379123646	-2.42929744422	1.23344161573	1
-1.81246369509	-19.2170148351	-0.638966179733	0.252828410385	1
-73.6313155784	-21.5676706076	2.05426136317	1.22486703065	1
-13.8669741739	-13.6191310934	-0.0934884590487	0.552279290463	1
-53.9033373615	-17.3179026571	-1.29438172789	1.05154157237	1
-24.8114813039	-16.1147488296	-6.11064755788	0.723811133703	1
-9.39155612691	-19.096006979	1.22659594642	0.464224141697	1
-78.5525320746	-17.8763837248	-2.68912768285	1.2644064112	1
-118.962729023	-16.3839970561	-1.27506147042	1.55142757216	1
-47.8742227705	-18.3653685423	2.07281258939	0.992550949124	1
-23.9385841758	-14.5587135977	3.63784386743	0.711649221676	1
-79.1763730301	-16.2254255754	-1.8886590871	1.26933068654	1
-34.8208058596	-20.0124499797	1.25906941056	0.850934220952	1
-30.3163179831	-17.9949936811	-1.58560346425	0.79624072419	1
-155.398187033	-21.3323121345	0.835020137012	1.7707729024	1
-100.284545673	-19.5106974672	-2.82908066067	1.4259606743	1
-162.3219463	-16.4314674858	0.20087803435	1.80945070593	1
-51.6622577943	-14.0618632425	-1.83568638313	1.0300087801	1
-77.1158018403	-17.8211756447	-2.70117303115	1.25299200636	1
-80.8355388945	-18.2883851074	2.55370639115	1.28233525612	1
-83.2542022338	-17.7522966124	-2.93380597304	1.30105994323	1
-61.5444082655	-17.2303654666	0.250381343444	1.12185609438	1
-68.6279124182	-20.1995692888	2.74630066242	1.18331364378	1
-6.33259828007	-14.8693140988	4.51764185746	0.392842076154	1
-105.66522076	-14.6068434431	-0.620173744317	1.46320789582	1
-66.9603211861	-23.5172514532	-1.15725480875	1.16913615756	1
-36.4848105623	-20.1118093198	-0.998301365479	0.870269580327	1
0.228129936381	-22.18367017	-4.5892421453	0.15202082906	1
-71.9304444277	-20.8295240768	-6.98786199286	1.21090124277	1
-231.066834975	-25.1364834411	-4.28300349786	2.15615621667	1
-119.509729619	-26.0028994944	-3.12232902256	1.55494936367	1
-49.0704368253	-23.1066849104	-6.21083011737	1.00453057082	1
-75.6008223306	-27.1504550493	-2.03927846127	1.24084220504	1
-15.4018055571	-22.9625083823	-4.65517267276	0.579404040665	1
-17.473215207	-27.6293350119	-3.36898201171	0.614115001719	1
-27.9216367499	-19.7972641926	-1.36297243825	0.765575382438	1
-165.751793179	-28.137461925	-7.6131413554	1.82830763133	1
-3.62159439005	-24.9256897224	-0.764557311344	0.316393455995	1
-14.0305768312	-21.0259998728	-4.68773614815	0.555233705587	1
-93.7627645764	-19.7821511852	-5.99204700134	1.3794666443	1
-13.8397493065	-24.2274632256	-9.00607984966	0.55178611556	1
-70.2293628806	-23.7036968497	-2.78013517509	1.1967707336	1
-217.658218561	-18.8819686395	-4.40249984966	2.09304498337	1
-201.080528414	-18.5755824636	-4.86516962567	2.01228315589	1
-61.8309069376	-20.3905575232	-3.13896959152	1.1244069859	1
-94.8295795732	-20.1324221003	-4.25011159229	1.38717861959	1
-89.737203943	-19.9126894772	-2.98064172757	1.34996926263	1
-19.8427218945	-19.878897632	-0.734779791989	0.651557648322	1
-1.31970001487	-21.5137341739	-4.4555631008	0.232522969818	1
-72.9764934176	-18.6411312433	-2.41163791682	1.21950924537	1
-33.0682317429	-20.7480935277	-5.13489399325	0.83008286698	1
-66.560441327	-24.6647418109	-2.24104029325	1.16571083796	1
-71.4518869724	-22.5152806863	-2.0920283599	1.20694269568	1
-181.061521595	-21.867459287	-7.93161354316	1.9102102929	1
-204.950849047	-24.7466232498	-4.92869618624	2.03142558617	1
-223.606815363	-24.9074888785	-4.21171857554	2.12127538016	1
-97.6416347531	-18.4462756084	-2.72459606436	1.40730438295	1
-88.6099172422	-20.6882961487	-0.682934217396	1.34159281305	1
-76.6173841038	-19.5224459173	-2.49838532138	1.24900785157	1
-49.2334189853	-17.1114949779	-5.99362701117	1.00615173354	1
-179.344631002	-21.654296047	-8.0084428913	1.90120108122	1
-89.2670714843	-18.187426337	-6.20027156595	1.34648221707	1
-122.144683772	-27.2000230165	-0.882075411125	1.5718036158	1
-141.345926885	-24.8638606134	-5.8473750701	1.68955363008	1
-184.770082656	-21.406447108	-8.46394997844	1.92952703643	1
-144.774928489	-24.7731435438	-3.1169082135	1.7097284875	1
-7.79073588444	-22.753599243	-4.12838661688	0.428354583126	1
-28.5661061414	-16.819197685	-5.59382028913	0.773947707551	1
-56.9988465464	-20.1905983668	-6.87084334615	1.08057848494	1
-58.1311595382	-23.6136738678	-0.503923226295	1.0910069303	1
-43.3381701693	-24.8600367944	-1.91105661404	0.945746443071	1
-72.8273288217	-20.6731880957	-1.57236463684	1.21828547871	1
-49.1023705557	-21.526641742	-2.39977405139	1.00484841758	1
-53.6308170529	-23.968552285	-1.87633627613	1.04894674424	1
-117.59596448	-20.9094831506	-9.60605710549	1.54259269439	1
-81.8491945999	-18.119194951	-6.28332931328	1.29021580489	1
-7.49375959375	-21.6536129045	-3.40069963686	0.421364596366	1
-221.754446065	-24.8959399793	-4.16389101909	2.11252499453	1
-32.0639551028	-17.9424567607	-7.32127865293	0.817894879096	1
-4.87773038944	-18.5325355762	-0.977177390927	0.353875033006	1
-201.420949629	-24.7836679703	-5.0513867873	2.01397416164	1
-5.05099212409	-18.5329891119	-0.988707115954	0.358737750561	1
-136.387108747	-16.163497203	-1.19874894878	1.65994430814	1
-8.61038889514	-22.6770439448	-5.11526476002	0.447080204324	1
-113.411390112	-20.8181543171	-8.96534997955	1.51522299793	1
-13.6525976311	-19.1620070203	-10.1999959223	0.548383883623	1
-41.9865335298	-23.3459010306	-4.71309559778	0.931345049802	1
-56.58410133	-22.0837784178	-6.58470360932	1.07673346646	1
-6.26568184997	-21.36466096	-5.07934997841	0.391134974395	1
-62.2295326177	-23.4810609781	-6.31315126945	1.12794662265	1
-10.1175783777	-25.9188679694	0.321917544066	0.479608693364	1
-71.6035239487	-23.8468048482	-2.54846956367	1.20819841507	1
-152.752102744	-25.7156806295	-3.32582805845	1.75576621054	1
-24.0314874006	-15.6631719559	-2.72801782742	0.712953490214	1
-1.44079701815	-21.8543745794	-3.784753197	0.237673876475	1
-163.786933803	-19.5648783176	-3.99799837808	1.81752898389	1
-81.4935905392	-23.7666852017	-3.32929165604	1.28745669519	1
-37.2281306614	-24.8492141211	-1.80842312501	0.878769335164	1
-130.836601482	-21.0607839882	-0.751548058798	1.62616264895	1
-20.2357829814	-24.3886313555	-7.73719569302	0.657562613615	1
-15.2094139829	-22.5860202633	-5.61576260014	0.576073963006	1
-111.267106921	-26.2699137228	-5.4342040265	1.50100468674	1
-65.8008214079	-20.5234330829	-10.761240662	1.15917615545	1
-48.9995089012	-28.0908323974	-2.50381884621	1.0038242422	1
-56.4630493065	-19.7613979078	-6.74146406211	1.07560862646	1
-65.1200804736	-21.3135346331	-6.71597234497	1.15328857649	1
-31.7213761249	-18.9269047183	-7.07932386757	0.813695553443	1
-159.90547972	-19.6045520505	-4.87840221531	1.79604635953	1
-56.6486485863	-22.3749550694	-6.57483751475	1.0773327726	1
-3.6182963593	-21.3776464737	-4.70625432284	0.316289200546	1
-59.3436323166	-23.4409395709	-2.66297767183	1.10206423476	1
-185.299668762	-21.4456835444	0.421218689673	1.93226972922	1
-26.8228723458	-16.9129538293	-5.03538652314	0.751086132286	1
-67.897777598	-23.4813025396	-1.5124875411	1.17712721622	1
-1.43329079031	-21.6244544165	-3.97785487082	0.237357845882	1
-37.6836204029	-22.4496230343	-2.61077477031	0.883937406864	1
-36.1894802926	-21.1056169184	-6.08092361427	0.86686938869	1
-18.052918791	-18.6421400791	-1.52283596699	0.623483205079	1
-27.243401311	-21.7351111988	-6.10808069197	0.75666436246	1
-1.06148837193	-21.8674650606	-3.83498181707	0.221139545614	1
-24.9573352035	-22.2931283991	-2.83350343924	0.725823418791	1
-2.4836049403	-19.4301055478	-8.90391738961	0.278109744529	1
-25.0835335662	-21.8311904235	-6.07308987877	0.727560033619	1
-90.8352890695	-24.9445120673	-6.3856411577	1.35807905241	1
-36.8380526774	-23.2579906437	-5.1015040403	0.874319154968	1
-67.8544295361	-21.0498978629	-2.06519382958	1.1767589056	1
-1.74136466531	-21.5488607572	-4.81962329608	0.250000449004	1
-24.2598390211	-22.9001906387	-5.59133782271	0.716149224406	1
-106.77575394	-24.4301593161	-11.6536794727	1.4707780288	1
-15.3665844291	-19.4002698137	-1.30218097098	0.578795836006	1
-63.5582275544	-20.6136713252	-1.98139612819	1.13966551333	1
-62.5583921029	-20.3806233813	-3.16222991479	1.13085842317	1
-9.42604463703	-22.0536253652	-5.63386658697	0.464966476142	1
-0.2157166363	-21.9426717001	-4.89813303066	0.178849836236	1
-20.6699945699	-21.6471924737	-2.93510606029	0.664133136197	1
-141.254506079	-24.7281075927	-5.79953684572	1.68901244897	1
-60.5054358631	-20.4168414824	-4.39796120965	1.11255635743	1
-33.2609403895	-17.0302730197	-4.54672924274	0.832401188722	1
-66.0458185566	-26.7284581617	-3.59177726251	1.16128777757	1
-88.2727820461	-24.941677512	-6.4134239127	1.33907750788	1
-64.6520733035	-23.8382699267	-6.68513833524	1.14922338876	1
-7.04152427267	-21.4836958104	-3.5570350359	0.410491676711	1
-75.5847734302	-23.6231022698	-12.9688790808	1.24071285953	1
-202.999817132	-24.7517253112	-3.91682317593	2.02179852454	1
-75.8042037184	-23.6676998861	-3.92603962404	1.24248018317	1
-10.2244493723	-27.5911381345	-3.86738671671	0.481831836476	1
-48.8291113803	-23.7007300974	0.031362324585	1.00212532091	1
-208.094665659	-25.6268991512	-4.3381145789	2.04684299456	1
-50.5131131506	-19.9967691851	-6.98846577034	1.01879104541	1
-83.5173542272	-23.1581919663	-7.24138037039	1.30308097052	1
-110.216086617	-22.8054314203	-1.43227567156	1.49398616578	1
-158.752242168	-21.2993047315	-0.706059447763	1.78961386186	1
-44.8641313989	-20.2511852394	-0.818387048494	0.961746099121	1
-54.5237968428	-22.6752305183	-6.51491185092	1.05742558511	1
-23.0697243513	-19.3918506448	-7.36692831117	0.699333552908	1
-71.9904339323	-20.0113965411	-6.29982157648	1.2113965535	1
-212.68393705	-24.723922842	-4.28306892859	2.06914273848	1
-31.2541851474	-25.0231866328	-7.19076759866	0.807933558	1
-116.297468619	-24.3720475697	-3.01021985086	1.5341519819	1
-66.4080222983	-20.3593437257	-5.11368914621	1.1644025838	1
-218.336557095	-22.125984956	-0.262699058967	2.09628339523	1
-212.250275996	-25.0975506932	-5.06858342676	2.06704582705	1
-90.183775759	-17.5762066446	-5.01078688513	1.35327323419	1
-37.9718504844	-20.6649430218	-3.88157727279	0.88719216683	1
-67.8729085756	-23.4586965623	-7.03851474437	1.17691592848	1
-102.420216686	-24.6646893931	-2.68441475269	1.44085990468	1
-40.2833665464	-22.7975610195	-6.19249762494	0.912874724222	1
-215.165864584	-25.09171129	-3.87597395253	2.08110312644	1
-40.4083129209	-17.4412812664	9.92565027476e-05	0.914242412937	1
0.442235507248	-22.1309632165	-4.45671334606	0.137215965	1
-60.8598965144	-17.3187767068	-3.88857834464	1.11573781037	1
-26.5510896936	-24.2064333238	-7.7394744494	0.747458845066	1
-166.244232973	-19.1788997108	-5.41417835252	1.830999069	1
-61.4799184916	-20.523292706	-6.72850059938	1.12128109813	1
-55.5799158676	-23.4831680061	-3.97629217077	1.06736650151	1
-68.194683843	-20.1762046705	-6.2605765854	1.17964681496	1
-68.3144470924	-20.4783302253	-9.44087573785	1.18066162513	1
-31.7223042463	-25.6306711812	-7.26797729547	0.813706959613	1
-56.8234399921	-17.5700274077	-2.224105108	1.07895399857	1
-67.949714556	-23.8619363049	-6.54691840542	1.17756835144	1
-68.3240238081	-20.3460014413	-4.8380588533	1.18074273547	1
-15.3405747211	-25.5496636089	-1.23915864211	0.578346285211	1
-58.2458955464	-20.4493513991	-2.97311139253	1.09205807635	1
-28.338023591	-23.1755477258	-4.73423217044	0.770995073276	1
-114.132485925	-18.671879175	-6.03495408043	1.51997455561	1
-154.190375616	-22.4870304384	-7.77611403483	1.76393890017	1
-98.4806784221	-23.8520301625	-4.99129121222	1.41325386949	1
-58.3011039873	-24.1652863686	-6.82688724826	1.09256350431	1
-115.439956707	-19.9093981067	-3.71703599274	1.5285522776	1
-84.6388057229	-20.1951802013	-3.8817930232	1.31165889074	1
-43.9297847963	-20.602079154	-3.71937375779	0.951981421626	1
-29.3506015239	-21.9232030408	-6.16401868945	0.784018470237	1
-105.297383865	-23.9584891804	-5.34646142915	1.4606918253	1
-39.3530000544	-17.0818914814	-5.06890816516	0.902625577017	1
-177.861116098	-24.5030324828	-5.04125254425	1.89338196177	1
-82.709351877	-27.5525345689	-2.02094874181	1.29686543972	1
-101.361668366	-19.9804791993	-3.47886620832	1.43349443616	1
-70.371080587	-23.628781624	-3.59516222631	1.19795431588	1
-124.254547376	-26.0424523245	-3.26471260298	1.58516998417	1
-70.9351055991	-22.6033646562	-2.09368519345	1.20265333458	1
-55.5646459733	-23.847759477	-7.11111065973	1.06722343053	1
-92.6099841487	-22.5799956291	-1.80240965394	1.37108446646	1
-167.400587453	-24.3336482139	-4.175324288	1.837303644	1
-105.284880753	-21.0207386329	-7.56456002266	1.4606062256	1
-160.066170622	-22.5971187667	-0.876445070485	1.7969408292	1
-99.7865682997	-21.9806582551	-7.07918880141	1.42246416376	1
-151.791668858	-25.8363883224	-3.4450649251	1.75028749306	1
-62.2113544817	-23.5303587404	-2.80165311351	1.12778544982	1
-98.5483278264	-24.1472943132	-5.97420030712	1.41373246681	1
-112.849851438	-23.9496592873	-4.0558526006	1.5115124743	1
-69.2127768177	-26.7126515878	-6.53605706548	1.18824596256	1
-46.0026487637	-21.0631283992	-6.31304368927	0.97351215014	1
-131.884335639	-23.0549433692	-9.11993355006	1.63259292047	1
-65.5469345629	-23.53963446	-7.05111650659	1.1569838471	1
-45.9138936252	-20.1666276874	-1.45416339141	0.972600022466	1
-20.7271173828	-24.2397860361	-7.96098550133	0.664992690826	1
-143.794928864	-18.2084656247	-3.46703177286	1.70398694493	1
-60.5403560146	-20.5205396635	-6.61696295641	1.11287018627	1
-34.946237466	-20.6917896865	-4.78405212082	0.852406992296	1
0.373699586716	-18.5386504485	-0.186321218204	0.142122973025	1
-55.5548169396	-17.2515777814	2.70435086583	1.06713132743	1
-58.7850118171	-17.1594207423	1.95354637027	1.09698366785	1
-8.41270232988	-16.4952516956	-3.77692973454	0.442636394565	1
-40.0103886471	-17.5542472581	-1.28284031172	0.90987949979	1
0.210859319536	-18.4801660233	-0.0371073402122	0.153152684616	1
-35.9650375649	-13.5695497193	-1.73162651681	0.86427639242	1
-29.7577094603	-16.754321894	3.07206111339	0.789193968807	1
-109.258339714	-16.4417333933	1.37251285032	1.48756167115	1
-2.21941516752	-19.2599029833	0.640982030544	0.268442236889	1
-22.7195425765	-18.0154699194	1.35258622977	0.694308132407	1
0.519377812153	-18.6768094098	-0.346105022878	0.131473856537	1
-62.3181693274	-17.0507130347	1.87278122645	1.12873217272	1
-120.473283193	-20.8894157258	0.00907292096555	1.5611337531	1
-150.169444516	-18.9929861933	-3.23130949583	1.7409944921	1
-13.1612718804	-18.8334932806	-1.39804923327	0.539349950221	1
-135.669117425	-20.9975851133	0.0483731775265	1.65561326393	1
-117.913115876	-14.6706489351	-0.374529244605	1.54464728942	1
-42.4959620205	-20.253403498	-0.100638073652	0.936798896032	1
-64.6484406584	-17.1801167769	-0.993690086347	1.14919177876	1
-201.91624917	-22.1925426411	0.598973375574	2.01643197619	1
-22.4149069739	-20.9833644281	3.51649536753	0.689906566627	1
-14.0917635112	-17.8438216127	0.302206791252	0.556334612818	1
-23.8681039221	-17.6604945732	0.23661434479	0.710658152447	1
-19.8517235852	-19.8605045236	0.806205073993	0.65169579015	1
-25.2822850402	-19.7408615073	-1.33779994809	0.730286677956	1
-97.0219334498	-22.0956052476	-1.81781418847	1.40289400889	1
-134.647663789	-18.0969957468	-3.47189124113	1.6494320862	1
-24.2056428458	-20.9412017872	3.52934380199	0.715392052032	1
-67.7171273708	-17.0442487425	-1.57643585342	1.17559154412	1
-49.3049300179	-17.4876994571	-1.73213915317	1.00686222074	1
-71.9962088982	-16.94578145	-1.60018184739	1.21144422454	1
-76.1620457837	-16.6656587572	-1.78408689062	1.24535691545	1
-60.058130014	-20.425058442	-5.52416609561	1.10852854337	1
-77.5934112797	-17.0907926746	0.258147546011	1.25679797772	1
-111.173378119	-22.6769539811	1.51388854749	1.50038011636	1
-46.6331716539	-19.8428472236	1.90967850228	0.979967532255	1
-171.011954988	-18.4404965402	3.62575315069	1.85685541466	1
-35.5801674508	-20.0129033756	-1.2980632374	0.859811770222	1
-189.376116512	-21.9041812242	0.820672750179	1.95325248276	1
-1.57309654367	-19.3676891748	-0.289380490892	0.243176606747	1
-83.110918362	-21.0315087797	1.74778241777	1.29995819103	1
-135.429332941	-15.7550553407	-1.32490984546	1.65416431772	1
-139.156847562	-19.7980123008	-4.70406716726	1.6765470117	1
-9.29418793305	-15.05702689	-3.42306451313	0.462121942626	1
-131.646104441	-19.0946216796	3.05217321376	1.63113304792	1
-110.739896974	-19.0951268705	-2.82949968798	1.49748818715	1
-143.291685163	-18.3471951885	-3.31939294002	1.70103105041	1
-44.3115101992	-20.1580352425	1.37519793067	0.955982811132	1
-107.544029763	-18.0803995366	-3.03746958258	1.47599238699	1
-1.64631207737	-18.3418633935	0.406717728182	0.246168992246	1
-80.1981357788	-19.36270377	2.51913816127	1.27735494158	1
-20.304933221	-17.7343551735	-0.427366820414	0.65861338858	1
-63.1512897898	-17.832938415	2.37000765941	1.13608922493	1
-169.946884475	-22.7537443788	-0.087063146199	1.85111064518	1
-108.97775607	-19.1313146455	-6.08122708049	1.48567427541	1
-110.367733345	-19.923415459	-3.58952111409	1.49500086893	1
-168.784697945	-21.3184040042	-0.513417348788	1.84482164181	1
-203.479838851	-15.7181030826	0.388944503595	2.02417136335	1
-60.5844975755	-17.378618643	-2.74214873789	1.1132667617	1
-30.5985602475	-20.1054819571	0.329855531923	0.799777554165	1
-104.493086019	-16.1852431111	-1.58026185393	1.45517512746	1
-11.9681338698	-16.4876779779	-3.48533652242	0.516754882504	1
-72.2766586044	-21.2211548218	2.0235134041	1.21375701987	1
-195.403501168	-15.8858880347	-0.51077360095	1.98387070006	1
-151.53388608	-16.1049974745	1.04041715029	1.74881407039	1
-38.1846576891	-15.7633699946	2.46924053272	0.889587592639	1
-51.9793801304	-17.3253162902	-0.625846245387	1.03308302367	1
-148.30400914	-15.8180104353	-1.18043034941	1.73024654717	1
-8.73302142553	-19.1743744483	-1.16801341287	0.449814806011	1
-100.703597032	-16.1195883159	-7.21999449589	1.42889638247	1
-22.9723619147	-19.9934305475	0.341974423306	0.697939946908	1
-85.5004990146	-20.7111601041	1.05411874888	1.3182120131	1
-103.730501807	-22.2254132242	-1.73860466381	1.44992515922	1
-9.38859165311	-15.1741288792	-3.30320565748	0.46416027863	1
-3.51567926799	-18.7646328486	-0.960626250834	0.313027980467	1
-44.7610662442	-21.7675221948	2.45350018558	0.960673855208	1
-118.717405136	-15.9179552169	1.48607859976	1.54984548711	1
-193.268641882	-15.3169629796	0.209348780203	1.9730802743	1
-79.4644101871	-18.7169071703	-2.48328140698	1.27159786683	1
-106.38454698	-20.8530089336	0.766077128462	1.46811575525	1
-94.7080468419	-15.1944479497	-1.67563437948	1.38630222824	1
-32.2610368693	-17.6026581049	-0.889493726229	0.820300962198	1
-16.6653493335	-24.3460246695	0.966438630998	0.600816043282	1
-52.9763456691	-23.6764526365	-0.77314396392	1.04268875729	1
-96.5052729261	-20.7178233901	-0.128450568182	1.3992063428	1
-50.3678278331	-18.3170044948	-2.11031359799	1.01736398986	1
-58.077301526	-15.9150065915	2.18386653372	1.09051316439	1
-57.9557282997	-20.4051383596	-0.358611752491	1.08939776812	1
-10.2613927994	-19.042044403	1.2758626423	0.48259795605	1
-159.022006782	-21.3307512471	0.764196963792	1.79112061761	1
-197.105326524	-21.5758653422	0.414354585626	1.99243054124	1
-46.0241187526	-17.3809801276	-0.098661798124	0.973732666726	1
-27.6140468435	-19.5466443802	1.5827857266	0.761547022886	1
-22.2584609423	-19.9303719295	-0.71459489222	0.687635186739	1
-57.998586493	-20.6395589099	2.33912490318	1.08979110891	1
-0.554258824805	-22.1822404695	4.89463102598	0.196870789331	1
-52.4614232844	-23.442368218	5.11215095109	1.03773859757	1
-1.70203985141	-21.6613389476	4.99420496017	0.248422479305	1
-120.578805428	-19.6208773359	3.21418966425	1.56180954017	1
-183.588738681	-18.9658414411	3.62102325626	1.92339483851	1
-91.6570525398	-23.9957256407	5.91895466759	1.36411655733	1
-90.7065911785	-19.0931665781	6.28663159079	1.35713107501	1
-39.8905499324	-20.6493704234	5.07835766897	0.908561461787	1
-135.810280784	-24.1481746773	5.04194868511	1.65646567935	1
-14.5628607524	-21.9463839024	5.81570926888	0.564739007191	1
-3.02185469065	-21.5323053503	5.01034336804	0.296833328669	1
-26.3814061105	-23.0142280137	3.41912648299	0.745185247711	1
-56.28602245	-20.4884760498	5.79214246311	1.07396153572	1
-194.886402224	-22.0026912879	0.756941778391	1.98126247016	1
-86.3546243158	-23.1459490449	10.5197499846	1.32467558954	1
-122.294064372	-16.7730085124	9.02707271573	1.57275370565	1
-237.497677583	-28.1670413659	9.22268029912	2.18577823277	1
-30.9591947434	-21.0508794979	5.86685441292	0.804274098839	1
-93.3016690501	-23.8589030422	5.41254052974	1.376120021	1
-58.2411394041	-23.1371071939	11.3628268319	1.09201452338	1
-66.7856227386	-23.6317424607	2.76425191714	1.16764094908	1
-60.8217588112	-23.6818919778	7.11470550398	1.115395942	1
-26.5302680486	-27.529034657	5.73113151011	0.747180227367	1
-64.4242719629	-23.3266647503	2.16051917087	1.14723945646	1
-42.7313588058	-22.9633296681	2.71948083981	0.939308313235	1
-151.419370079	-21.2466928062	0.747222042778	1.74815912684	1
-45.7157398261	-20.7008861001	2.96388662886	0.97056052244	1
-150.520489076	-18.0368221143	4.8745412983	1.74300967086	1
-88.9483356492	-21.8646239172	6.96956499141	1.34411295812	1
-57.7048991865	-23.4303038994	6.00308817055	1.08709287318	1
-33.4424747701	-23.1277158575	5.50895116414	0.834579191328	1
-171.581689122	-24.4365274981	5.01969206643	1.85992115791	1
-86.3489435074	-20.0631871497	3.19152827948	1.32463270432	1
-81.9828374568	-23.3097785932	10.3408656231	1.29125120729	1
-87.1378356117	-20.1861816736	12.4626534471	1.33057492966	1
-14.3389717684	-22.4599686156	3.19735502313	0.560760525147	1
-0.667630401757	-21.8736134479	4.9764323522	0.202547622131	1
-65.9364023568	-19.6959716089	6.55188662853	1.16034519792	1
-19.8579170312	-19.4102377133	7.46910738829	0.651790819066	1
-16.3616752612	-24.2465048084	0.723538622452	0.595740242404	1
-167.708057635	-22.3529743193	9.93512533633	1.8389763685	1
-78.1792267182	-25.5119352869	2.36988755211	1.26145054028	1
-199.518431404	-18.8166333837	5.04708827611	2.00450531535	1
-227.099611546	-21.9334313523	8.94710207967	2.13767751593	1
-54.5015272634	-23.4478314303	5.4231832179	1.05721496228	1
-132.481844922	-18.488882555	3.10704749014	1.63624870653	1
-76.2828086592	-19.6976363324	6.36445306163	1.24632624316	1
-8.931026744	-22.7933045432	4.14688481501	0.454195405168	1
-54.662531621	-20.4713960403	4.25019695176	1.0587367773	1
-160.055793019	-25.9184244698	5.14174666182	1.79688307677	1
-11.3255496351	-21.0791762475	4.38824263417	0.504166563646	1
-99.4445908775	-20.0991858112	4.5979233166	1.42005800894	1
-69.6275322131	-18.7742684921	-2.36665786415	1.19173133527	1
-46.630489502	-20.9662439453	6.27872759501	0.979940162069	1
-50.3968569334	-23.3882898538	5.50060879336	1.01764928628	1
-183.937285963	-25.7493120366	3.8961576419	1.92520613194	1
-71.3241578641	-23.6421844673	3.50256272801	1.20588394486	1
-28.4996638841	-20.8035388286	3.82507754547	0.773088745797	1
-224.63044844	-22.0669735138	8.67019318714	2.12609545881	1
-76.528040679	-25.9420104702	2.38293596478	1.24829233146	1
-52.1616315808	-23.6809714998	0.675240674993	1.03484567101	1
-112.990533736	-26.353419868	4.12829044513	1.5124429265	1
-119.581515551	-19.911116162	12.5578437233	1.55541095606	1
-138.232516091	-22.1884868398	7.47866574188	1.67102461173	1
-63.1899311516	-20.3888124331	3.84945502058	1.13642930015	1
-67.7617425528	-20.5058511271	7.67819893635	1.1759709955	1
-107.595812737	-24.0206423353	3.4068956265	1.47634318027	1
-148.597270712	-24.348855004	5.31872115951	1.73194062988	1
-114.128250067	-24.9814704588	6.14566565475	1.5199466874	1
-138.422143267	-23.0135860838	8.80240975091	1.6721590225	1
-57.0987256701	-26.5476362451	7.77520549368	1.08150240157	1
-89.1691963977	-18.0129439213	6.11145310311	1.345755126	1
-161.258158215	-21.7849742545	7.73047060219	1.80356205757	1
-189.427250215	-21.4343750968	-0.220738984286	1.9535142527	1
-101.207198132	-20.7632884731	0.373366111496	1.43241645265	1
-67.2906611994	-21.9665429722	6.72097210326	1.17195825659	1
-193.931138307	-22.3110947897	0.64614658249	1.97643509819	1
-46.8455054381	-23.2444143582	5.89479759387	0.982131885216	1
-81.7042604369	-19.9877658167	6.03631353489	1.28909198273	1
-151.481620171	-24.994914128	5.77259185483	1.74851517998	1
-120.578982557	-22.3513454331	7.32843718164	1.56181067429	1
-78.9369077477	-22.2890100973	2.01024499812	1.26744273486	1
-43.5582957555	-21.5261825766	11.4270231042	0.948071118802	1
-89.0302917974	-23.7821413454	12.321835441	1.3447225614	1
-16.9332088404	-18.2971128045	7.5371338878	0.605257885536	1
-66.2124423291	-23.5364625144	7.29180177839	1.16272171124	1
-88.0427791104	-23.8356635826	5.57999881479	1.3373587826	1
-15.8324297586	-22.8808603089	5.15842792075	0.586789166881	1
-99.3662820211	-26.4501802467	4.03942563686	1.41950645353	1
-32.0818157878	-22.9852364997	5.77000085318	0.818113223797	1
-34.1052320812	-18.5828782135	7.04456724262	0.84248298073	1
-38.2979241951	-21.1121626184	2.72511506116	0.890859930122	1
-59.6597256108	-17.3936029692	6.42924366072	1.10492870513	1
-23.7742874882	-15.9685728205	6.11844131771	0.709336789516	1
-84.5061261285	-20.8972353247	7.26208178379	1.31064696	1
-15.5057894332	-22.916857839	4.99309963761	0.5811959393	1
-6.03078832832	-24.5757606513	8.3260692005	0.385082715481	1
-147.429695813	-25.1429010176	5.82597429024	1.72518603271	1
-122.221976051	-19.8315489074	3.65141522637	1.5722952815	1
-51.98293863	-25.4846072858	6.87766347143	1.03311746854	1
-147.824646069	-21.8780477846	7.56961083798	1.72747383557	1
-59.4568947698	-20.1305916113	6.71124983304	1.10309148605	1
-43.6546903544	-20.6201813069	3.55155511502	0.949087318577	1
-96.372146676	-19.5873650777	2.81256742862	1.39825457793	1
-85.2570233959	-20.624633175	8.42667633005	1.3163637032	1
-97.4241054668	-20.7614391509	-0.667967939561	1.40575781717	1
-70.2566951988	-17.3958697675	4.60943614419	1.19699909573	1
-23.3866694929	-19.900920179	8.04563816299	0.70385106454	1
-131.39322547	-24.7743630007	5.92536265225	1.62958198339	1
-96.4662682468	-19.2396687065	2.69601544785	1.39892755214	1
-57.1691468878	-26.0292882323	6.88975114826	1.08215334817	1
-40.7217424518	-20.6847445734	5.45876762844	0.91766430694	1
-89.8340804572	-19.9529685295	3.04889906559	1.35068669215	1
-67.7980233805	-23.532821841	7.89428745903	1.17627947309	1
-132.885239158	-24.4188980177	5.68747999431	1.63871221218	1
-48.9830475454	-23.1624140189	6.1440356664	1.00366024236	1
-170.608039169	-22.7292616548	0.277885410149	1.85467887101	1
-11.073213985	-21.2741701445	3.57813710947	0.499136465203	1
-81.3906200325	-26.5979070364	4.33108417825	1.28665664878	1
-5.23871345765	-22.3513168187	5.30308192545	0.363932961339	1
-41.608604203	-22.0974770448	6.37074104838	0.927278283611	1
-68.8949260848	-23.390628758	1.81813421095	1.18556798746	1
-142.701819286	-19.7833517093	4.46056903038	1.69755981247	1
-168.755347053	-27.4091266299	8.63373938885	1.84466253614	1
-41.6300882439	-23.2917336841	3.51230323713	0.927509943922	1
-87.4666453433	-23.3451981686	8.07295313329	1.33304382451	1
-100.060357128	-19.902913038	3.22673820701	1.42438761359	1
-8.96824772906	-21.6688010197	5.55487364367	0.455014159974	1
-67.9448761416	-26.6922049425	2.01971464506	1.17752726254	1
-80.6566069552	-20.7705875392	7.34844827696	1.28093913606	1
-98.0361337467	-21.0894715885	7.34058493344	1.41010482097	1
-54.2887400108	-23.4046908024	5.79690387664	1.05520032762	1
-58.3780566985	-21.75315862	2.25973176867	1.09326760913	1
-58.6323596108	-19.811270806	2.21216233881	1.09559122095	1
-54.1114397735	-20.3696651375	-0.18747769873	1.05351873579	1
-47.612111513	-25.30767337	1.97433840169	0.989906642798	1
-4.04782185401	-21.6486036573	5.24490189581	0.32958969686	1
-62.9377496351	-24.5030179845	6.71184819217	1.13420806023	1
-6.84816454105	-21.5343086267	5.35454551104	0.405753893409	1
-150.499206106	-24.1979239758	4.32294624921	1.74288756187	1
-107.699383098	-19.4940339949	2.92179744435	1.47704454678	1
-40.193531247	-18.8144003381	6.9328509389	0.911890100909	1
-0.0201745417326	-21.9053297812	4.83511314348	0.167560204197	1
-181.450110425	-21.8273729151	0.901323631538	1.91224348337	1
-102.537710889	-23.8657900321	4.71359290667	1.44167511908	1
-172.505471143	-19.4264418591	3.85514995682	1.86488132439	1
-64.35136769	-21.9775425317	6.68508507108	1.14660380472	1
-125.775617507	-19.7744820777	3.58198073637	1.59473674359	1
-43.7287673185	-23.2433176171	5.72339715624	0.949867505269	1
-78.0832745148	-20.5927886061	0.635037655486	1.26068966106	1
-1.16954197225	-21.5711094257	4.71744728934	0.225972942276	1
-7.39710117379	-22.7550618622	4.24229887609	0.419064380104	1
-27.765791808	-22.6568569576	5.96411234674	0.763537011123	1
-81.2792952558	-18.6725197417	6.39195946697	1.28579113246	1
-39.7433602037	-22.2337873485	6.33102029003	0.906939984382	1
-172.310853063	-27.4500114963	0.145650571478	1.86383743724	1
-197.047392989	-24.5789502522	4.18766635053	1.99213975187	1
-31.1129203554	-20.7429870857	4.79770571267	0.80618319153	1
-16.0518986891	-19.5734445956	7.74987601494	0.590517489138	1
-12.6508273301	-22.5880986402	5.503093814	0.529801356923	1
-31.7791074405	-15.3144620082	2.60260565196	0.814404739675	1
-78.5010606617	-20.2030418674	3.39500583875	1.26399926599	1
-166.669967969	-24.471119083	3.69142075072	1.83332274589	1
-39.2467799492	-23.1191768322	5.82086923774	0.901448018568	1
-52.9954110173	-24.6965176317	2.04834810789	1.04287158919	1
-33.6610052686	-22.9280763123	5.90498130855	0.837193547854	1
-195.650997569	-18.459747789	4.80907586195	1.98511785105	1
-48.1723102918	-20.5397249452	4.02689200964	0.995549665778	1
-7.83831954074	-21.5917782005	5.45671365521	0.429463993847	1
-13.0595357325	-21.9759094442	5.76895617662	0.537460366767	1
-167.868257316	-19.5675992588	4.72125515999	1.83984729733	1
-79.9497444301	-23.4319757949	9.55610145985	1.27540888338	1
-120.097185317	-18.9966528321	2.91576049007	1.55872275839	1
-118.485300603	-16.495688463	1.16320820317	1.54834716497	1
-51.9368433111	-22.7203983732	2.40752176838	1.03267119521	1
-88.3897101021	-19.479612045	6.24637011337	1.33995042193	1
-213.544533158	-21.692246203	-0.00195572416247	2.07329775825	1
-45.3335094645	-23.7767741868	8.24571224671	0.966614256302	1
-21.1496972381	-19.9106671311	8.28801075728	0.671317269224	1
-8.41075873738	-22.1648871863	5.57071026633	0.442592482927	1
-64.4158163064	-20.0258551008	6.53076312829	1.14716574972	1
-48.2680408376	-22.5975054402	2.45074263932	0.996510786669	1
-64.2464702274	-20.3800433139	3.95653979493	1.14568858585	1
-85.547269348	-23.3931506784	9.32304046737	1.31856676667	1
-33.6970755916	-20.7095551635	4.81462406976	0.837624285122	1
-64.1244476136	-23.0975550097	2.18970480381	1.14462303116	1
-23.5761937684	-24.6922724461	1.49146593615	0.706538609394	1
-45.8381665359	-20.7589172519	2.82699247115	0.971821105921	1
-77.0682473648	-17.5379659402	5.65551613969	1.2526124215	1
-101.589355382	-19.3110684914	6.12631968961	1.43508189273	1
-105.291632548	-15.8370629748	1.63852439572	1.46065245084	1
-37.4357696094	-23.2421697571	5.27984482615	0.881129004961	1
-60.9433570334	-19.8817281076	2.2666098529	1.11648558964	1
-121.307027431	-22.8519664973	7.65807478817	1.56646528203	1
-21.3529557501	-21.0482221757	5.45296624842	0.674338228338	1
-21.5053162777	-19.9117602515	8.25674272553	0.67659386396	1
-3.21955618463	-22.0964393794	5.27913070892	0.303420590746	1
-121.438237154	-21.2301519898	7.58843077399	1.56730267475	1
-31.6452150884	-20.7314607393	4.1366938259	0.812759025151	1
-102.531797587	-19.7847252037	3.08786520833	1.44163410161	1
-63.9463620115	-20.5123554612	7.06068652452	1.14306612732	1
-201.471649132	-21.5322434445	8.6118640544	2.01422588451	1
-199.030913181	-25.7150268977	4.57580186875	2.00207172569	1
-24.7273301915	-29.314218533	4.1641651469	0.72264758702	1
-43.1745490505	-18.7083974454	6.88714239902	0.944014783892	1
-69.1480884529	-23.7083444606	2.66899927786	1.18770143565	1
-40.010415536	-22.9186674126	6.10586113659	0.909879795311	1
-91.4722272256	-22.6468123863	7.06589215245	1.36276097527	1
-80.5121561816	-19.5006048599	6.3512523484	1.27981094496	1
-72.9293197447	-21.2339565009	6.84907646046	1.21912235895	1
-23.8710272302	-20.8840250849	3.80095252438	0.710699286478	1
-54.832240421	-20.5097263377	3.00730488137	1.06033850237	1
-72.537117243	-17.4193080907	4.85614825912	1.21590101409	1
-3.382586337	-25.4716740717	8.32835174557	0.30874691567	1
-61.7597802936	-20.4125702863	10.010643449	1.12377423759	1
-118.765526515	-19.4721866955	5.84064263912	1.55015594748	1
-167.297379042	-25.304550733	3.28673455304	1.83674181964	1
-92.0835995314	-23.7990673548	4.95799462732	1.36723989183	1
-28.3516958486	-18.2739676358	1.6806560472	0.771172385506	1
-65.8227736468	-16.1159551208	6.7922219161	1.15936551792	1
-42.306326583	-23.3520008969	4.22907124195	0.934772412331	1
-109.409910538	-20.8077224367	8.48062824942	1.48858024371	1
-123.502279819	-17.8619199433	5.08903346519	1.58041720048	1
-4.85280591863	-19.3214633927	0.833779816922	0.353170000946	1
-37.8563153565	-21.3643381561	2.62856437717	0.885888953721	1
-39.5757281161	-21.0020582915	6.09721387109	0.905089770971	1
-80.6589053658	-19.9321219439	6.13260941879	1.28095707911	1
-53.4174992292	-17.3619808537	7.41741758546	1.04691113079	1
-3.46748169186	-22.576866777	4.68207353959	0.311484453919	1
-174.861656699	-18.2583734119	4.00126713552	1.87747331943	1
-51.0351631372	-20.2490196926	7.47606182127	1.0239024338	1
-19.3693281974	-19.8849650748	9.40093914787	0.644251111869	1
-196.494429136	-21.4481301119	8.98156249662	1.98936208718	1
-40.7206427405	-16.5318145035	2.54115310995	0.917652323054	1
-187.356655179	-18.563715352	3.77102935314	1.94288600664	1
-31.0243679544	-23.9760244207	9.52987239462	0.805084026847	1
-133.433000675	-26.012033234	3.39339921852	1.64205144399	1
-140.757834495	-21.0127741992	8.76877153544	1.68606928123	1
-0.461642063965	-25.1486848242	9.11491651646	0.192108751688	1
-13.7493969895	-30.6331176068	8.7091344831	0.550146226912	1
-29.4696211256	-27.4793640778	3.09512041	0.785535074779	1
-41.8726863386	-23.8125555042	9.37019702081	0.93012185114	1
-77.5117764368	-26.7883018534	7.81374653609	1.25614826352	1
-50.5336045543	-22.8114037966	6.41130492486	1.01899216007	1
-47.1795845785	-20.6850439987	12.0213219027	0.985527585999	1
-105.59451879	-24.5483868965	11.5886577658	1.46272461762	1
-61.8139762573	-26.8040482879	12.9963315025	1.12425640151	1
-191.939538886	-22.5835629479	8.67083285416	1.96633255298	1
-33.43682558	-22.8117102889	6.00933448137	0.834511499498	1
-129.239859651	-22.87707033	9.9534353483	1.6163137456	1
-12.1577108777	-31.1910374835	9.87212535644	0.520410557877	1
-4.51572760583	-21.8517455813	14.1550614622	0.34349306152	1
-50.6688712632	-23.4362721799	4.07607175911	1.02031875238	1
-179.447904911	-28.6786268833	7.84339457246	1.90174420715	1
-4.18256996621	-25.6263999443	9.24781128689	0.333653009158	1
-211.609840123	-25.5584794413	13.8358884942	2.06394518669	1
-19.4925467702	-25.9707638122	9.75592387451	0.646160867431	1
-142.937456484	-22.1812326754	10.2671779162	1.69894733905	1
-56.1399267249	-20.7827135626	6.48077059988	1.07260032896	1
-74.366171894	-20.2971579114	4.47860967292	1.23085188755	1
-110.104557459	-24.607189969	11.6221949978	1.49323945848	1
-60.1815473344	-25.1662491154	10.9954206546	1.10964132849	1
-22.845559891	-24.6887836995	10.3094328858	0.69612077186	1
-38.9978654893	-26.0565298572	10.3760072543	0.898682502879	1
-72.2256079495	-26.6619561031	3.49455683617	1.21333634668	1
-69.6546145898	-25.4091990939	11.1067833251	1.19195856597	1
-68.545054385	-28.2175803886	11.1747480789	1.1826132161	1
-24.8357677102	-31.0379445648	7.52405489414	0.724146591098	1
-24.1057276808	-24.083596362	8.24482405106	0.713994036958	1
-37.67560022	-26.3884142322	8.87222136428	0.883846669732	1
-110.700787851	-24.360144057	5.96471937074	1.49722699956	1
-152.081981652	-27.7644138696	10.1774816614	1.75194536565	1
-96.5715054114	-25.2454342808	11.4051954958	1.39967962028	1
-53.8726134781	-23.6725588345	9.07262659383	1.05124935232	1
-72.100877839	-19.4694416526	11.256674156	1.21230791797	1
-40.4909174039	-29.5186237166	4.83422376147	0.915145496232	1
-77.5568777017	-23.4628422134	8.97274765067	1.25650725634	1
-57.423443382	-21.8183093719	11.2018545725	1.08450071408	1
-25.8520789142	-19.9468973083	9.68609824156	0.738047769104	1
-103.249540523	-24.8962234051	11.4880628561	1.44660421044	1
-102.546080765	-20.8102464361	8.06072233306	1.44173317451	1
-133.154075001	-27.1699769683	8.555492047	1.64035192298	1
-39.9687230432	-23.8483511409	8.19592276211	0.909421460083	1
-30.5025768404	-27.3331884208	12.2499682236	0.798576526078	1
-16.6779819879	-25.2291287809	7.53058610727	0.601026264778	1
-36.8917491969	-25.3898014356	7.10860856808	0.874933091804	1
-33.0900512662	-24.0543796889	9.97566623077	0.830345684953	1
-22.6759138254	-25.9223294496	7.75091059115	0.693679470435	1
-43.4437106391	-24.5935350995	7.02534341697	0.946861734351	1
-205.061519855	-28.208726415	9.76975397191	2.03197030694	1
-202.328910905	-28.7252548991	8.19700097435	2.01847743344	1
-64.0504219958	-23.5924503155	10.0648395507	1.14397612349	1
-24.0828862392	-22.4164654828	11.8324937595	0.713674054439	1
-50.8119440305	-23.7222383287	9.55991586381	1.02172002614	1
-199.019679724	-28.3690242912	9.84174430781	2.00201561574	1
-32.8088532243	-26.291337926	9.4584685582	0.826952233011	1
-22.5640227212	-25.0114571693	7.37471507647	0.692064581971	1
-55.5165616269	-20.3223940121	10.1333838365	1.06677277981	1
-52.5479639573	-29.0102973874	6.31387867707	1.03857219794	1
-6.31774500477	-25.6146697701	9.53522616792	0.392463796154	1
-100.483543863	-26.9885824107	9.8275788297	1.4273555298	1
-59.6034541335	-23.441005363	6.15614309777	1.10441931071	1
-82.0273288049	-23.3707239184	10.0437148874	1.2915957213	1
-163.337033025	-22.7569174881	8.34183590347	1.81505195289	1
-48.4983796387	-26.2830411452	10.3798588391	0.998819565272	1
-65.6677164837	-26.6335560024	10.120696645	1.15802731439	1
-1.8660960744	-25.246450898	8.34510379049	0.254940880762	1
-40.5497798496	-27.3903595493	6.01548799139	0.915788473495	1
-85.0744039613	-25.416392725	11.2868593012	1.31497566914	1
-71.139250452	-23.5159740719	9.02858089766	1.2043495922	1
-68.2832805625	-25.6805811729	15.625528653	1.18039762048	1
-188.292261196	-24.4935194069	13.8443150885	1.94769560124	1
-99.8923076922	-26.4328656349	12.3862562091	1.42320732328	1
-61.2564999727	-21.7237909308	6.65002810577	1.11928679553	1
-113.090230749	-21.612846215	10.5304050684	1.51310196159	1
-52.8998266465	-26.9550371363	12.2267477766	1.04195463631	1
-79.7854437893	-26.8107495472	7.83981931051	1.27412001279	1
-125.550651651	-29.4777144294	8.73031196849	1.59332544203	1
-135.200319269	-25.7441786719	5.78120431462	1.65277927037	1
-23.2723608992	-25.1292250936	16.3272528257	0.702225141375	1
-28.2087281366	-26.266840124	8.89329562109	0.769316250919	1
-50.0929080544	-23.8135594883	10.1714422947	1.01465811596	1
-31.4181954314	-24.0534702058	9.88441266253	0.809961011299	1
-22.9945034002	-24.0506660031	8.69550080024	0.698257115395	1
-98.3961290247	-22.482993282	7.11073288054	1.41265548231	1
-169.134889681	-27.579667945	9.73828844255	1.8467189079	1
-109.551830022	-25.9223026721	6.01403120317	1.48953332679	1
-13.9435025258	-24.2610497654	9.30739738179	0.553663238541	1
-42.4519225907	-26.4120059903	9.5011178613	0.936328672534	1
-231.438351989	-28.159290818	9.36140493848	2.15787858115	1
-81.0656463341	-22.4807050824	10.9012507351	1.2841284429	1
-59.6955235955	-23.6187892749	8.25421657805	1.10525264221	1
-31.4805819735	-24.8154197244	10.5398792751	0.81073088671	1
-12.3341139797	-25.5513123203	7.79389041589	0.523789280904	1
-53.9675107264	-23.9454883519	10.6473944368	1.0521516743	1
-78.263369849	-25.8970185319	11.2306316064	1.26211739873	1
-32.7250236098	-28.0784305501	11.7098434005	0.825937893181	1
-33.5976027405	-22.0667799028	15.0550463183	0.836435882782	1
-43.4413019263	-21.3040608298	11.4764335318	0.946836295101	1
-173.592751641	-25.7808882802	12.5039504191	1.87070253221	1
-168.943337423	-28.1541071225	7.64193504841	1.84568135919	1
-73.6218749841	-21.4991726139	6.82125242891	1.22478995378	1
-169.888353303	-24.4206809811	12.6122069663	1.85079442328	1
-81.6885232989	-30.1935171921	2.46933257926	1.2889698977	1
-107.557694732	-23.2189426609	8.49075535628	1.47608496566	1
-112.2610556	-29.5013091662	8.00647622148	1.50761203338	1
-34.280885398	-25.4047054734	10.5894647401	0.844565355171	1
-131.619635314	-22.9475335213	9.73497383199	1.63097076537	1
-66.8700655721	-26.017610075	11.037247926	1.16836391704	1
-63.9509843078	-23.186909175	6.65515736884	1.1431065643	1
-145.792577266	-24.2412158989	5.09674243094	1.71567027034	1
-70.1768669819	-26.2350221687	11.0869524565	1.19633200694	1
-2.41028438143	-25.5360259057	9.10934511168	0.27546073917	1
-109.678719203	-29.51281208	9.88450383649	1.49038495539	1
-0.54907895975	-24.9702391246	9.05499213991	0.196607503394	1
-59.6541987182	-23.6321063473	7.78413780514	1.10487868364	1
-214.402748418	-24.9548871572	4.97426674703	2.07743300724	1
-50.9803888824	-18.3192973209	6.78254739812	1.02336733817	1
-10.2993285364	-22.25331528	12.2070501017	0.483383390204	1
-79.7967545806	-26.7889323405	9.70945515092	1.27420878305	1
-32.8654491031	-24.0353341995	7.81824394596	0.82763634119	1
-69.3258377158	-26.6977627728	7.7491780737	1.18919707598	1
-91.7009982212	-21.2920734207	7.11234610427	1.36443867419	1
-123.988168067	-25.8221464642	5.87607270325	1.58348864617	1
-31.6584209078	-22.6586983075	11.7604785757	0.812921490276	1
-85.6218303238	-26.2119211368	11.4539023444	1.31913211532	1
-84.5369019	-23.1960557227	7.3329573407	1.31088175256	1
-41.6575991392	-30.3528842143	7.66953414024	0.927806506757	1
-70.9187380873	-22.9248683296	6.80613584133	1.20251723187	1
-67.7774725889	-25.7232390849	11.0732041329	1.17610475	1
-208.910273794	-28.3244691055	9.72852057571	2.05082383619	1
-100.589003476	-24.6074625062	11.5108281712	1.42809418482	1
-70.3706954985	-26.7228254547	7.15908512664	1.19795110133	1
-52.7238138644	-27.0775248691	11.8269370336	1.04026400903	1
-126.891218734	-23.0967644694	8.91739920878	1.60171698682	1
-1.50448710363	-25.4751425585	8.9135188119	0.240338663698	1
-30.1759058327	-21.5008702702	11.6933797975	0.794475328661	1
-63.9082724403	-26.4889212669	6.96410257169	1.14273285592	1
-90.2115290128	-21.722904674	6.99479385607	1.35347830106	1
-96.8151386759	-26.3573509472	5.66827232078	1.40141917523	1
-27.0822711578	-22.4009048491	11.7547611645	0.754531877624	1
-137.162571962	-30.3382586727	12.5053725949	1.66460937473	1
-56.0888319717	-26.298728062	10.6350636537	1.07212385974	1
-69.8519184425	-23.1749836743	6.84331365738	1.1936127094	1
-33.0529746799	-26.2999792259	8.30709520741	0.829899044941	1
-76.487808063	-22.8756020232	6.90028191197	1.2479699886	1
-2.46640084299	-24.8933995806	9.43296147658	0.277490446782	1
-42.1677927777	-23.2421882746	5.63153592939	0.933289229955	1
-2.86873750257	-18.9080549632	8.01215662052	0.291629355942	1
-166.671108895	-22.7320841725	8.35607848327	1.83332896914	1
-48.9597470259	-27.5964956795	6.30292364395	1.00342806006	1
-48.7228098633	-30.1335867278	9.59974183959	1.00106399818	1
-6.91458355143	-25.7884958379	9.14053633962	0.407387533222	1
-87.4992143371	-21.5882347707	6.9814963294	1.33328812263	1
-61.3635961594	-20.4210903899	7.85783445903	1.12024321216	1
-77.5200769948	-23.1585446873	7.06470873503	1.25621434122	1
-32.0372133323	-31.9508476534	7.44567976314	0.817567855191	1
-3.91086617991	-25.1530321316	8.09936296747	0.325407828415	1
-171.66152953	-27.6078514443	8.05289901909	1.86035037608	1
-90.0532133443	-23.1164381524	7.36604878325	1.35230810028	1
-155.937560085	-26.1019600829	13.574371887	1.77381626244	1
-27.7939982856	-27.8591436655	14.7607915408	0.763906340403	1
-182.752840721	-24.506441867	12.6886811778	1.91904396657	1
-83.7743882095	-23.7460993991	3.73413266468	1.30505198953	1
-71.1652330631	-23.4692081524	10.4861166275	1.20456531266	1
-19.6572960794	-25.8168384697	7.73655647609	0.648705520853	1
-48.6637119648	-26.5026072965	8.53048033831	1.00047347316	1
-185.792145932	-21.3502333294	8.94450278416	1.93481674838	1
-94.0574145488	-23.3003420347	9.64078457348	1.38160096344	1
-63.8270929126	-28.0011760122	6.5691085874	1.14202223684	1
-35.4620527917	-26.0608530929	7.47575839546	0.858436944119	1
-70.1248629291	-25.9056384503	11.1018908002	1.19589723211	1
-102.058868096	-24.5113053305	11.5579167443	1.43834985074	1
-2.10951618426	-22.4225977555	13.2066031705	0.264316580791	1
-60.4254294959	-20.3912870658	6.85237356505	1.11183700294	1
-3.76321116733	-25.1867015513	9.63692072913	0.320838206176	1
-145.640491741	-22.4425645565	7.64316361139	1.7147835916	1
-58.4785338235	-30.0585935126	9.93309007616	1.09418627649	1
-212.140307586	-22.1147130952	9.42134276003	2.06651375096	1
-122.981186087	-21.4774495701	7.42842214561	1.57711656289	1
-9.80510549688	-22.8143581075	4.76101042079	0.473048666771	1
-137.282443301	-23.0137935507	8.65508360358	1.66532933596	1
-200.102573963	-22.5249747236	8.91208887875	2.00741734835	1
-72.2898673364	-20.7844244151	7.03998056806	1.21386584017	1
-32.0207036647	-21.9874677714	6.21388376833	0.817365893887	1
-15.8905984757	-24.5428593415	7.75169978936	0.587779636182	1
-29.5248205277	-25.2816210316	10.5164438446	0.786237458883	1
-77.2494674424	-26.7700958377	9.88952717586	1.25405832402	1
-6.5675967624	-24.6025000947	8.22217166384	0.398779220175	1
-52.2061496976	-29.2378794399	6.1894725332	1.03527577251	1
-135.249931768	-23.0182539565	9.26119654907	1.65307941931	1
-90.9718322026	-21.1015333742	10.6033013753	1.35908409425	1
-143.759449512	-21.1468434613	9.65378291172	1.70377871845	1
-47.7233351791	-20.215562917	7.60578371575	0.9910295832	1
-116.354982697	-27.132643363	7.98535838905	1.53452682777	1
-169.354030576	-21.5008761443	8.00429807582	1.84790517687	1
-76.3566820918	-25.4844753882	6.5530057638	1.24691883177	1
-190.839138153	-27.6258572036	9.38471710582	1.9607283581	1
-109.216878731	-25.1013496247	11.5331534247	1.48728292729	1
-79.1531224579	-20.5779384117	9.53792969813	1.26914750142	1
-45.6199857446	-23.7550414133	8.71403501265	0.969573435119	1
-54.5792953942	-21.8415586487	11.2402663986	1.05795030086	1
-36.6765894636	-23.2899556245	4.52048713131	0.872470469682	1
-71.4094295444	-20.6769436684	10.7059026943	1.20659086773	1
-51.8634912351	-26.4552854517	10.0408029972	1.0319606368	1
-162.025303751	-25.5645533943	12.143559748	1.80781055595	1
-99.8892463774	-27.1342527634	7.46986921577	1.42318581315	1
-11.0366635055	-22.6709878291	5.30647129305	0.498403652983	1
-65.1272035196	-23.5649849282	8.32528486644	1.15335033775	1
-213.501863434	-25.5726875425	4.42539215221	2.07309194197	1
-82.7758181815	-29.7844587717	8.44827817301	1.29737785353	1
-31.2593565858	-24.3566594149	10.343209755	0.807997563679	1
-32.6617000361	-27.0826784321	4.15564417036	0.825170850139	1
-50.4068301403	-24.5541080025	6.91035691315	1.01774728396	1
-96.8034711066	-26.9203225094	9.45664485506	1.40133591738	1
-132.982599418	-29.0564023786	10.2554050632	1.63930623117	1
-131.127177149	-27.7381799695	7.38985253603	1.62794854777	1
-32.3943698442	-23.9794773478	9.66699387272	0.821924770329	1
-35.8617702125	-23.8804575547	8.43338427785	0.863080723598	1
-63.5213266431	-23.5863929231	9.48959945145	1.13934168012	1
-64.1552892403	-21.0346454627	11.0986606316	1.14489244735	1
-171.806126546	-31.2156800631	12.0055291371	1.86112747068	1
-0.317128655056	-25.1798067867	8.73395981474	0.184432926282	1
-91.7601722187	-23.3281916258	9.55755375474	1.36487229277	1
-70.7655938549	-26.7507122743	11.4168666296	1.20124302632	1
-162.562629248	-25.2531626408	12.0520929477	1.8107803611	1
-57.6942963286	-26.4432107607	10.451433915	1.08699533475	1
-38.0739741387	-26.3752280619	9.32103389425	0.888342509379	1
-34.7055438453	-20.1449843589	8.92560559177	0.849578606193	1
-95.046671331	-26.4734155974	5.05373238917	1.38874272557	1
-187.543868625	-22.6404700575	8.94984771524	1.94384935211	1
-56.8402065862	-22.1922837113	6.58510892444	1.07910938413	1
-89.3156252375	-21.984239482	10.827185885	1.34684276586	1
-207.072745177	-27.7807391112	8.40976114264	2.04184422392	1
-52.1677164523	-26.907374598	12.7705469752	1.03490446914	1
-223.551966094	-21.8040785015	8.87006626946	2.12101679698	1
-34.7655862038	-25.7211304062	7.23790786279	0.850285043542	1
-92.5724393522	-20.6848351457	9.44037178139	1.37081060626	1
-41.4789186694	-26.202023481	10.2565289742	0.925878666232	1
-46.3203614841	-24.012505365	7.26906129199	0.976770270267	1
-79.8169866265	-25.7606290152	6.49277660199	1.27436755441	1
-78.9093858477	-24.1272666705	6.36764123921	1.26722557114	1
-59.380522784	-22.0617732027	6.62144172711	1.10239892366	1
-67.3389038233	-26.6332978783	7.01591915338	1.17236982547	1
-0.522616355831	-25.0766654931	9.13615303127	0.195256903367	1
-130.51094693	-27.5836339491	10.3198309402	1.62415881914	1
-178.659381833	-24.5981595517	14.2182256781	1.89759336209	1
-4.19759857979	-27.8382413591	13.4169587497	0.334103131969	1
-36.2066576071	-27.1398998772	14.0656747131	0.867067519481	1
-60.8824572458	-26.0648427515	6.82009871104	1.11593999664	1
-94.067390225	-26.2949669916	5.91803298211	1.3816731653	1
-13.0573807789	-25.8724736587	8.17228404643	0.537420270156	1
-40.4500647695	-27.9671526852	11.5825415424	0.914698981406	1
-135.910173973	-27.5655016131	7.56812265213	1.65706861978	1
-39.1986955454	-25.4038075014	7.07048207508	0.900914447716	1
-46.2914821998	-24.2494553649	7.07814514029	0.976474564539	1
-60.0874620113	-29.5702149309	11.905591672	1.1087931148	1
-92.0399106259	-24.508861524	6.29991706029	1.36692031359	1
-117.306887352	-25.3249009068	11.6176288151	1.54071758549	1
-58.1576143074	-23.4880148372	5.49831778136	1.09124938366	1
-84.0362921013	-26.968130948	7.28993425732	1.30705729531	1
-24.2232638257	-28.0453816575	5.9191374188	0.715638321857	1
-220.576639923	-28.3962928968	9.55805117447	2.10694227013	1
-76.7653086184	-24.3667496983	11.245068708	1.25019162674	1
-29.0610429927	-24.6714964087	10.4538132019	0.780316468524	1
-21.6975501931	-26.0328335285	9.73148421839	0.679429124381	1
-42.2913449631	-27.0315501269	13.8985423477	0.934612128349	1
-219.86038103	-24.7042539868	13.2266186428	2.1035400048	1
-175.376461621	-27.6733229522	8.01323919741	1.88021332928	1
-43.6038983713	-27.1090675047	5.72418414113	0.948552001011	1
-87.5648431028	-23.3381681892	9.83869487005	1.33378026423	1
-166.285419353	-27.3793247474	8.99690679269	1.83122399456	1
-23.2754566531	-24.0830163696	8.33164342467	0.702269224911	1
-16.9637863225	-31.7165582308	7.7446398628	0.605762872457	1
-64.8708235333	-23.4046544952	11.265985135	1.15112527635	1
-20.5198992167	-25.9455651261	7.88365043499	0.661869258637	1
-27.3992081155	-25.4142428524	7.29781136251	0.758720695319	1
-38.2761203462	-23.8625147382	9.43525761736	0.890615145907	1
-20.9329560388	-27.5849666988	12.2548533639	0.66808087233	1
-105.791451571	-26.4042406905	4.82867423524	1.46407034073	1
-38.4235448995	-28.8823221006	2.78447614927	0.892268922011	1
-94.9034892957	-22.2092375999	7.03357894567	1.38771132341	1
-11.3964393772	-24.6421872006	7.86401771311	0.505570686196	1
-141.292616972	-29.0673654034	10.1162421751	1.68923807399	1
-211.224134652	-28.0398300287	9.62615988185	2.06207556221	1
-20.6504546404	-24.438211171	7.66677397328	0.663838853943	1
-60.0242201643	-21.5136959229	11.168804665	1.1082226015	1
-13.7865844518	-25.6014515385	9.9804951621	0.550821768117	1
-91.7233954254	-22.4391170118	10.7751409542	1.3646028139	1
-31.8374539558	-27.1717975578	13.8788062842	0.815120856261	1
-20.5551408654	-24.4637904513	7.64595451177	0.662401500982	1
-62.4944662974	-23.5905168876	8.88435896736	1.13029299615	1
-173.01088163	-28.9956399953	8.11068691743	1.86758950623	1
-156.247575498	-25.9802767183	5.05689776266	1.77556313353	1
-73.5130704832	-27.3242576235	6.72740157476	1.22390127905	1
-75.2635908858	-23.6620103916	3.96379416459	1.23812145968	1
-14.7653090408	-24.9869669007	7.58969213923	0.568312512629	1
-137.346669334	-27.6473036064	7.51974628478	1.66571495697	1
-92.9923640872	-23.0647446065	10.4506320151	1.37387052263	1
-66.9922284111	-23.6624947526	6.39191079481	1.16940903854	1
-68.7636288354	-25.7005867716	11.0880728726	1.18446000688	1
-165.35843918	-24.5590733926	12.3256609269	1.8261548989	1
-105.023703325	-23.2252686581	8.34566115246	1.45881698568	1
-44.4302368347	-23.2332864807	3.05837185072	0.957223938214	1
-201.395358472	-28.3055174595	7.97113104049	2.01384708968	1
-52.9158831216	-25.8491467881	15.9067550513	1.04210872448	1
-73.9960620898	-23.4365301194	7.58957479915	1.22784126539	1
-164.719476487	-21.1859280149	8.78382692165	1.82265258921	1
-30.7815346758	-25.8078965796	7.37932738087	0.802062107764	1
-214.253072872	-27.7496463998	8.82664137294	2.07671239911	1
-10.2865898043	-24.3187450401	8.98489160043	0.483119785645	1
-103.100832719	-23.8739074736	4.79744662678	1.44557586642	1
-16.5148095788	-26.0493518815	8.53163167407	0.598305208712	1
-14.1872733046	-27.478793642	12.9318565354	0.558048740962	1
-93.487264452	-30.7552605962	6.42921432993	1.3774680469	1
[truncated: 3,001 more rows]
