# Supplementary material for: SPOTting Model Parameters Using a Ready-Made Python Package
Source: PLoS One. 2015 Dec 17;10(12):e0145180. doi: 10.1371/journal.pone.0145180 (PMC4682995; doi:10.1371/journal.pone.0145180)
Supplement: S2 File — Contains the objective function traces for the 5,000 iterations with MC, LHS, MLE, MCMC, SA, SCE-UA. DE-MCZ and ROPE. (ZIP) [file pone.0145180.s002.zip › GriewankMLE.csv]

like	par0	par1	simulation0	chain
-0.873646530943	-5.71874159069	36.9195550199	0.873646530943	1
-1.76535863343	-35.8081819094	34.0497287484	1.76535863343	1
-1.9765469642	9.02783837482	-34.4484171398	1.9765469642	1
-1.76802055891	10.2480109262	27.5381875836	1.76802055891	1
-1.79239587936	-39.6838717858	33.7290289782	1.79239587936	1
-0.927504846709	-25.0038762133	-1.89089707065	0.927504846709	1
-1.50662362061	14.4841982398	-25.8565896844	1.50662362061	1
-0.328876195411	-18.3031701779	18.0621140056	0.328876195411	1
-0.292302131611	-9.23640758101	14.2530810406	0.292302131611	1
-1.38894145418	19.0095839034	-37.6836470105	1.38894145418	1
-0.878637918192	-20.0143947219	-7.56941402258	0.878637918192	1
-0.608896090327	-15.2095881943	-5.88933789952	0.608896090327	1
-1.50883534792	1.80417671385	46.9091267568	1.50883534792	1
-1.39877172339	-10.8825957459	-37.5561787909	1.39877172339	1
-2.04851460593	-48.9956075342	-32.3585524437	2.04851460593	1
-2.64889760694	47.5609726939	26.7315352506	2.64889760694	1
-1.10571257025	7.36555506182	-45.1058607917	1.10571257025	1
-2.2349621528	-6.19773197483	31.3607648454	2.2349621528	1
-1.36747647059	39.2405766147	1.2931673068	1.36747647059	1
-1.48338405043	19.8401632238	-12.081500476	1.48338405043	1
-2.03434286436	-21.2661339882	43.13415634	2.03434286436	1
-0.8786771499	-16.8208879964	-23.2569087875	0.8786771499	1
-1.00580432426	36.8495432928	35.7507816055	1.00580432426	1
-0.528947891312	3.96861859733	5.54200888228	0.528947891312	1
-0.698559368476	12.8167781466	36.6669926649	0.698559368476	1
-2.08527137916	13.0183201164	38.9383316624	2.08527137916	1
-1.71490326556	-32.555933301	-13.7037872484	1.71490326556	1
-0.396482255241	-5.76921656819	-9.94779868966	0.396482255241	1
-1.26744357001	49.8000866103	43.9120255261	1.26744357001	1
-2.29093323347	33.9802851037	-26.4342635681	2.29093323347	1
-1.13252056307	-23.6299532421	-10.3675301494	1.13252056307	1
-2.6397539532	-46.7221768258	-36.382112758	2.6397539532	1
-1.08241952799	-37.320478966	1.80988115269	1.08241952799	1
-0.773228335195	18.8393768671	-19.396189605	0.773228335195	1
-1.57051400162	-18.6599936427	37.9428898997	1.57051400162	1
-0.574747555633	-38.1884100271	9.45472292267	0.574747555633	1
-2.13127079304	-31.4806991738	3.7484647835	2.13127079304	1
-1.06747016596	14.1077620378	-6.28228332587	1.06747016596	1
-1.30026035888	37.2401839673	-24.7534220906	1.30026035888	1
-0.156109905768	-15.5222700655	13.6895660764	0.156109905768	1
-1.54842764126	-46.9769536047	6.643857113	1.54842764126	1
-2.42803607481	46.699630993	8.43303544521	2.42803607481	1
-1.7326130933	34.790513915	10.5041650099	1.7326130933	1
-0.686469722662	-0.619063236456	7.24817551057	0.686469722662	1
-1.52802933427	39.1190476403	28.3448075318	1.52802933427	1
-1.85166095075	-30.0890133912	39.611472493	1.85166095075	1
-1.19790804225	4.60384385184	24.9317285309	1.19790804225	1
-1.20028704322	12.9815766147	-42.6750981723	1.20028704322	1
-0.689751664181	25.764066589	-35.7772964818	0.689751664181	1
-2.30479288947	-27.6506266904	-35.3212593646	2.30479288947	1
-0.841702200881	43.3480091265	26.6220628188	0.841702200881	1
-1.58542524842	-17.9121232943	-38.1075608857	1.58542524842	1
-0.521134643019	-8.70059992286	-31.2870993734	0.521134643019	1
-1.12585745685	25.4388256314	24.7175333993	1.12585745685	1
-0.959541217909	27.9701850518	-15.1084905205	0.959541217909	1
-0.497284269547	-18.9874079318	27.5891894012	0.497284269547	1
-2.58457449192	-21.8711122009	-44.1768693761	2.58457449192	1
-1.68063940657	-14.6044244278	26.8188147795	1.68063940657	1
-2.38624605117	-34.1485283589	-26.63296644	2.38624605117	1
-1.03389118406	-1.66747594943	21.412728446	1.03389118406	1
-2.59350855431	-49.5843196733	30.6842045741	2.59350855431	1
-2.36703724544	43.4305828333	13.2907904471	2.36703724544	1
-1.31579068761	32.7047636927	-35.8295422694	1.31579068761	1
-1.09207237815	-18.5245139357	-15.6319265475	1.09207237815	1
-1.2948965672	13.8391329319	43.4400277186	1.2948965672	1
-1.71586045102	-44.3526255515	6.33670123994	1.71586045102	1
-1.86127034169	21.9850595889	-18.9917864331	1.86127034169	1
-1.86109148766	-13.2540131913	-13.36049078	1.86109148766	1
-1.54892521152	36.3229794713	23.8586504655	1.54892521152	1
-1.22612939918	7.75504709875	23.1758268394	1.22612939918	1
-0.67872318034	-18.1278407158	-35.9082672629	0.67872318034	1
-1.5887410501	4.13638499125	-17.2638327895	1.5887410501	1
-1.12177952295	-39.8862937641	30.3906599621	1.12177952295	1
-1.45381889628	-46.8712633999	41.3989021388	1.45381889628	1
-0.858658888802	7.58402522954	10.0523551256	0.858658888802	1
-1.78273877411	12.4830575029	-3.40687465781	1.78273877411	1
-1.17730309545	40.5665530586	6.30186083038	1.17730309545	1
-0.172735437239	18.8659170447	-17.6160087716	0.172735437239	1
-2.23384883248	-40.9488422957	25.4488069856	2.23384883248	1
-2.49149392002	40.4477353862	-26.3978750238	2.49149392002	1
-1.06897421292	31.7412705988	34.0606632946	1.06897421292	1
-1.94738745592	45.2693383078	42.2656872566	1.94738745592	1
-1.23800286982	33.2374186579	23.334125801	1.23800286982	1
-0.919275917306	33.5176180523	-5.50881697622	0.919275917306	1
-1.50421387153	-3.7753760309	1.27423504008	1.50421387153	1
-1.7169605953	-13.8091486957	-39.2854757626	1.7169605953	1
-1.44486943944	-36.3836262291	-6.05948237471	1.44486943944	1
-0.791365002358	-44.6091842757	-9.52387798917	0.791365002358	1
-0.304131946975	-22.1452895887	3.61014714168	0.304131946975	1
-1.40683032618	39.3258820559	-14.644737886	1.40683032618	1
-2.04588860247	-46.2687412217	-37.4144987178	2.04588860247	1
-2.53954076626	-25.622098744	49.6270472848	2.53954076626	1
-2.21336731486	47.1593918296	16.4427975206	2.21336731486	1
-0.867590642357	13.7812262183	18.7533541766	0.867590642357	1
-0.300602239357	-27.9914789941	-13.0212482784	0.300602239357	1
-1.50066072906	8.84941142203	-1.35879301193	1.50066072906	1
-0.529765605809	-0.199169030766	-44.1195038537	0.529765605809	1
-2.43168426856	-43.8819167675	38.6394268969	2.43168426856	1
-1.35662965313	4.61820855611	-37.8748116047	1.35662965313	1
-0.768912047504	-32.0277148193	-27.5027791838	0.768912047504	1
-1.73955205387	-19.5326778396	-38.2825107281	1.73955205387	1
-1.03502403333	-11.018214543	2.42244068779	1.03502403333	1
-1.74218886126	35.3912576562	46.9062573859	1.74218886126	1
-2.09128827962	18.3668970767	-22.1370803785	2.09128827962	1
-0.280773159228	3.69025206504	5.21422748473	0.280773159228	1
-2.40061992688	37.3459531462	-22.4433882262	2.40061992688	1
-0.349654387531	-25.1846285636	18.425444081	0.349654387531	1
-2.81532705971	49.5994445848	-49.9276147892	2.81532705971	1
-0.998612891173	-32.0956106546	-44.0044678327	0.998612891173	1
-1.17784964971	5.57750043057	-20.1210833375	1.17784964971	1
-2.0967950066	-37.0822294827	-21.26851848	2.0967950066	1
-0.901209748899	7.55102026377	-7.28252241968	0.901209748899	1
-2.2448892566	-35.6347692371	-45.1186099215	2.2448892566	1
-0.505028421617	-19.2420792158	35.2028954396	0.505028421617	1
-1.75632437217	31.8006451511	-46.5904982304	1.75632437217	1
-2.14566670991	-15.5759217219	45.8002355205	2.14566670991	1
-2.0737822754	15.7693146141	-18.3053875723	2.0737822754	1
-1.45265026457	-38.947941751	-11.2933509849	1.45265026457	1
-2.28532020286	34.0129799058	27.1074636389	2.28532020286	1
-1.00062911132	13.2393567901	15.7408075012	1.00062911132	1
-0.850050250791	21.9959375668	2.61191800641	0.850050250791	1
-2.15919790509	-32.4685312882	-40.0275197959	2.15919790509	1
-0.760809737481	24.412066779	-10.2805717051	0.760809737481	1
-0.892303537721	11.6486382384	-36.4967379151	0.892303537721	1
-1.59894830643	-21.1626935539	-37.4784125296	1.59894830643	1
-1.36520909858	-44.8452280078	44.0089140207	1.36520909858	1
-1.50561115292	-27.0188839627	-47.99829561	1.50561115292	1
-1.73661498747	48.9559922511	-28.5143846554	1.73661498747	1
-2.46608862879	40.5433174492	-27.2645484046	2.46608862879	1
-2.57826861846	-43.0428958932	-48.2447395027	2.57826861846	1
-0.665016319719	41.4156527989	-5.02087496737	0.665016319719	1
-0.516994671192	3.21919463552	20.8969536751	0.516994671192	1
-0.640606240277	33.8713688516	-3.63048673272	0.640606240277	1
-1.96124103943	-15.8034474902	16.9369744516	1.96124103943	1
-1.36833053396	29.5434957265	19.740759847	1.36833053396	1
-0.566961017215	30.6993416006	17.9343450069	0.566961017215	1
-2.19908378833	24.8370474117	21.8526908435	2.19908378833	1
-0.714371093963	15.1731197875	39.1883802263	0.714371093963	1
-0.447784351556	-34.8422853694	-3.79014771147	0.447784351556	1
-0.840907405037	0.800239713071	-10.7207359838	0.840907405037	1
-0.4869350633	-34.9800710863	13.7778444322	0.4869350633	1
-1.23317852396	33.709303389	-48.5036544539	1.23317852396	1
-0.759881578986	0.00105582037856	10.7222450227	0.759881578986	1
-1.04187531185	-7.36696892249	44.1518091974	1.04187531185	1
-1.53481859227	17.8029094989	-42.1766853593	1.53481859227	1
-1.42169707708	19.3150766969	29.064819379	1.42169707708	1
-1.89948386672	9.56386250312	-8.15199820922	1.89948386672	1
-1.02751848851	-17.5695895242	-19.2581820287	1.02751848851	1
-2.26990929312	-22.5788726198	35.41652036	2.26990929312	1
-2.0183111497	-3.02351894201	27.486569058	2.0183111497	1
-1.3580247382	6.68572740848	-6.13325066029	1.3580247382	1
-2.09752787688	34.3609773338	18.8405963881	2.09752787688	1
-1.63910871845	23.926391516	-38.2901691589	1.63910871845	1
-1.1515475517	20.996996772	38.6935876856	1.1515475517	1
-0.650311613748	-10.083434475	-5.94739088517	0.650311613748	1
-1.61193063858	-5.45720549817	-29.7292714474	1.61193063858	1
-1.70405623972	5.62707038199	-23.3255623883	1.70405623972	1
-1.24557793605	-19.1051268874	-46.0848133872	1.24557793605	1
-1.53002109071	39.8813063734	-24.3954622222	1.53002109071	1
-0.782342053127	20.9361707358	-22.7617606013	0.782342053127	1
-1.48341597388	7.70832917535	-38.7502080526	1.48341597388	1
-0.57031450991	9.64367017176	20.8601090265	0.57031450991	1
-1.54537582399	9.52749023426	-10.3692911739	1.54537582399	1
-1.19434448527	14.2364809033	-31.1600450054	1.19434448527	1
-1.80912290647	15.4520158013	9.90937976066	1.80912290647	1
-0.558619877874	-27.9872160942	31.6494832138	0.558619877874	1
-0.487838327274	27.8252919464	3.50213862594	0.487838327274	1
-1.51368375338	39.7677729539	-48.7647815123	1.51368375338	1
-1.00497889042	4.67361119562	-6.28219860037	1.00497889042	1
-2.0576656348	16.1007147059	17.582006038	2.0576656348	1
-1.47944331826	44.7362724779	33.9404030891	1.47944331826	1
-1.95404514315	21.6592508016	8.14947914753	1.95404514315	1
-1.51694787008	-41.5830439089	11.0027181683	1.51694787008	1
-2.95932272188	43.779252508	49.5586895634	2.95932272188	1
-1.53471994763	12.3561775867	-11.8025630865	1.53471994763	1
-2.47030961851	-13.0912110317	48.5207924016	2.47030961851	1
-0.794420363929	-40.6413897846	-21.1826105553	0.794420363929	1
-0.958833517069	-2.06174367986	29.7155823808	0.958833517069	1
-0.690397483576	-19.3411340373	-10.3864723634	0.690397483576	1
-2.2951191145	15.5715314874	-43.4495635538	2.2951191145	1
-2.07955198255	47.8396387263	-16.4302572961	2.07955198255	1
-0.820734110518	-18.2520779234	-43.7819519171	0.820734110518	1
-1.17522857135	26.7246719959	5.82582619854	1.17522857135	1
-0.518068017716	-40.6004801637	-12.9459116669	0.518068017716	1
-2.2691585373	-31.0335269522	-21.9236189748	2.2691585373	1
-0.589084590999	15.5830571366	23.5000449804	0.589084590999	1
-1.88081575861	37.0264300429	-32.8256916963	1.88081575861	1
-1.99836758834	30.5331025871	-38.7021851382	1.99836758834	1
-2.4888431942	-31.4312438165	-31.1477816614	2.4888431942	1
-1.66868618892	-8.85006479641	33.9502858285	1.66868618892	1
-1.77032362544	26.2437994815	30.2680918082	1.77032362544	1
-1.18328345171	-14.2081787234	-19.1086994574	1.18328345171	1
-1.71609925883	46.61389352	15.7304834605	1.71609925883	1
-1.13081241373	12.2792992631	-24.5202411861	1.13081241373	1
-0.759441092901	-6.28785574056	36.8714816181	0.759441092901	1
-1.47516442115	11.486545916	-3.90960828321	1.47516442115	1
-1.39181043332	30.0113569067	-4.77421754804	1.39181043332	1
-1.45554454344	-6.90761233896	14.8438298185	1.45554454344	1
-0.59607087387	-11.7554409777	10.0625667636	0.59607087387	1
-2.93140142422	-47.0184918689	-45.1463804894	2.93140142422	1
-2.05635998695	-32.0219680143	21.3883690709	2.05635998695	1
-2.06312686129	-21.2648477135	-43.2018873511	2.06312686129	1
-1.57934534174	38.6219329343	15.1980842224	1.57934534174	1
-1.16859710779	-10.2644971985	-1.91979238129	1.16859710779	1
-1.38021021115	-37.9057215482	2.24995750808	1.38021021115	1
-0.428651211904	2.30350751551	-3.6889975792	0.428651211904	1
-0.902406797396	-5.98570195219	-10.9049356325	0.902406797396	1
-1.18518816571	15.4103369968	38.1194755565	1.18518816571	1
-1.29989405208	-3.4897852799	-7.09878110135	1.29989405208	1
-1.56041501713	18.0552013113	-23.7235455377	1.56041501713	1
-1.89171797781	33.6467114782	-25.5846610124	1.89171797781	1
-1.75736062087	18.8855752485	3.25213418316	1.75736062087	1
-2.06273553117	-38.0645181825	5.48201045949	2.06273553117	1
-1.26767697072	-42.6823216426	-17.5776093858	1.26767697072	1
-1.56952577376	-35.385929047	41.8244371623	1.56952577376	1
-1.29058273095	-22.8533756061	10.8211362231	1.29058273095	1
-2.57185836014	-47.724914175	26.7195448623	2.57185836014	1
-1.44934140047	14.5593023568	0.362609991062	1.44934140047	1
-1.27091628366	42.8122992124	-18.879504068	1.27091628366	1
-0.711193485412	16.0807980225	32.3029035094	0.711193485412	1
-0.931537455602	-7.02825651692	45.3187188207	0.931537455602	1
-0.998881795355	-38.3848073399	34.8103739898	0.998881795355	1
-1.93414530381	25.3159970157	-46.9728063935	1.93414530381	1
-1.67091299993	-33.5353069637	16.4905106027	1.67091299993	1
-1.82270432156	7.43886274851	-47.5658634236	1.82270432156	1
-1.11219635885	-17.6924425114	-34.318653414	1.11219635885	1
-2.25993937143	-41.5645721528	-17.8337188391	2.25993937143	1
-1.32062117716	-26.3859199292	-36.8254804488	1.32062117716	1
-0.197567786356	15.663575939	21.9727969479	0.197567786356	1
-1.76264145098	48.4647338025	-19.482194518	1.76264145098	1
-1.03962191925	17.5390489542	27.3778717142	1.03962191925	1
-0.69490023044	-13.0516985036	34.4769166706	0.69490023044	1
-1.64763703609	46.1158365176	-41.3272233454	1.64763703609	1
-1.77151263641	-6.92115402027	-12.6763643	1.77151263641	1
-1.18313736669	-39.0295466801	-8.25441528407	1.18313736669	1
-1.2052786659	-23.49495646	-20.9702521928	1.2052786659	1
-1.79568512457	-33.1299237511	49.957764609	1.79568512457	1
-1.89604596411	-38.9930056123	38.5513769743	1.89604596411	1
-0.365675976131	-24.8730486442	-26.6356900319	0.365675976131	1
-1.71428229258	-0.929216194306	-38.6222986077	1.71428229258	1
-2.04693667296	-15.7719599082	-27.5761068368	2.04693667296	1
-0.571789869026	-22.7048054689	21.5462126122	0.571789869026	1
-1.34986066677	-26.8978946286	16.3390631997	1.34986066677	1
-2.0502595582	36.624819741	30.9878641389	2.0502595582	1
-1.58461656986	-39.4671274509	16.5451210384	1.58461656986	1
-1.29257826016	-17.2622777382	30.5505191188	1.29257826016	1
-1.64139732068	-14.1210546023	-48.0790864226	1.64139732068	1
-1.06800533231	43.8219324657	27.9416920064	1.06800533231	1
-0.881228691351	49.9333403326	9.77134828039	0.881228691351	1
-0.975390940816	-43.620393696	-25.5513053798	0.975390940816	1
-1.58268365556	-31.5974355534	37.7316683342	1.58268365556	1
-1.14277483148	-14.4638182832	-40.2619487013	1.14277483148	1
-1.5865340424	1.00529206478	23.0065665829	1.5865340424	1
-1.67142000074	6.9555923165	-5.26971018625	1.67142000074	1
-0.769785859054	-47.5918087296	-3.79349519483	0.769785859054	1
-1.76017531526	22.6058771561	18.9659162811	1.76017531526	1
-1.31038180409	40.2433598467	11.3245324213	1.31038180409	1
-1.05466471666	8.48160420677	-48.3502804787	1.05466471666	1
-1.73038645679	30.1873507145	-30.2304721259	1.73038645679	1
-1.64031081581	21.1645171764	-37.3865309072	1.64031081581	1
-2.05417919414	42.6988769436	39.0056139673	2.05417919414	1
-1.99647204287	-12.1513883669	-13.3322998325	1.99647204287	1
-1.96366574359	42.4174257904	-45.5233370868	1.96366574359	1
-2.08498122308	-46.8049533728	-25.0194291711	2.08498122308	1
-1.6805204956	-36.0951054329	39.0028321346	1.6805204956	1
-2.94892593329	47.4384335303	-44.9761294475	2.94892593329	1
-1.60940234806	30.0925747468	42.6245259375	1.60940234806	1
-0.583497444618	-37.5181611227	-18.5058459908	0.583497444618	1
-2.44651187282	-30.5696819488	-48.4055175854	2.44651187282	1
-1.97599707251	-32.2368984935	-13.10806975	1.97599707251	1
-1.23862569348	13.5115428872	2.69174108707	1.23862569348	1
-1.09369530573	-14.8246478691	32.7967479523	1.09369530573	1
-0.352051265973	-6.04966661753	-35.5390436706	0.352051265973	1
-2.38290646591	46.94588146	-42.7599315245	2.38290646591	1
-1.09767001398	-36.8312602204	-10.5002125824	1.09767001398	1
-1.48715574813	13.4289458022	-3.27027121172	1.48715574813	1
-2.20351899525	-31.7434404257	4.47498308713	2.20351899525	1
-0.777518425566	40.3722501354	12.3032052071	0.777518425566	1
-0.50791768087	-19.7008430712	-8.3168492772	0.50791768087	1
-1.82441851507	-27.1639152925	-34.5606951817	1.82441851507	1
-1.13153010439	-13.9770031229	-5.984575441	1.13153010439	1
-1.79583584512	-43.8395174798	-33.2663180299	1.79583584512	1
-0.673646786121	37.3152044743	-16.871324442	0.673646786121	1
-1.50730665909	13.4721511017	42.1674874095	1.50730665909	1
-0.843143254714	6.70937209876	36.9256421353	0.843143254714	1
-0.516248382709	2.40154590963	31.3105612516	0.516248382709	1
-0.637001928995	-19.9030755392	-8.5457216606	0.637001928995	1
-1.71581759361	4.02684568956	-17.8507041079	1.71581759361	1
-0.93042673623	-0.785180880993	-2.07961744173	0.93042673623	1
-2.62528426571	-46.7794337968	-27.1047460523	2.62528426571	1
-1.62176132367	-46.2876081915	2.04142453229	1.62176132367	1
-1.40996242911	-44.9240482003	-44.4417925562	1.40996242911	1
-1.95293867634	-43.2336551818	42.1262764394	1.95293867634	1
-0.682726155129	13.5832976791	1.14156386697	0.682726155129	1
-1.43826445481	42.6275546353	-16.0965276809	1.43826445481	1
-1.18842187353	32.7249404355	-26.7518701695	1.18842187353	1
-1.57550318947	41.1634378028	41.7766220485	1.57550318947	1
-1.50529521536	-22.8233796586	16.2250620082	1.50529521536	1
-0.927864103097	-8.49019316065	40.7677213026	0.927864103097	1
-0.275566027789	19.3987642884	-8.61242276612	0.275566027789	1
-0.7722920957	-5.8584665266	-25.0671861617	0.7722920957	1
-1.95541333908	45.7351517408	-42.12097016	1.95541333908	1
-1.39601175242	16.4280173611	-19.5472842693	1.39601175242	1
-1.59849480114	21.0512976487	-37.432015556	1.59849480114	1
-0.99880142657	-28.0064055272	-49.671693783	0.99880142657	1
-2.02949429632	0.320989672511	21.8108080307	2.02949429632	1
-1.98437866561	-40.4095435636	-1.25072757296	1.98437866561	1
-1.70950510445	-36.0603356204	35.5817976474	1.70950510445	1
-0.108927783489	12.8757172021	8.91168200903	0.108927783489	1
-1.42389592469	11.4397104572	32.9205193297	1.42389592469	1
-1.99994387466	-0.753712951009	-40.9016586539	1.99994387466	1
-1.51218236875	23.0299235381	7.79765492351	1.51218236875	1
-2.16964641847	-22.1225463211	25.9761785261	2.16964641847	1
-0.383418964276	-15.4103201175	21.3686665602	0.383418964276	1
-1.35826794295	1.39500904142	30.0826950589	1.35826794295	1
-0.244877522885	22.2465931238	12.8851229482	0.244877522885	1
-1.3686535613	31.1994502988	-6.49778524504	1.3686535613	1
-1.77345556086	-46.984866891	33.2434418751	1.77345556086	1
-1.36916846687	-41.3764595931	15.3557645904	1.36916846687	1
-1.37197697612	14.4439831053	9.0788896238	1.37197697612	1
-2.42963895518	-49.2074549815	40.8199388227	2.42963895518	1
-1.36551361168	-33.3477479451	-6.96835816517	1.36551361168	1
-1.57451016275	-10.8067967307	-46.6388280622	1.57451016275	1
-1.49034398459	-42.2599027965	-23.4854368423	1.49034398459	1
-1.45600762952	-10.4361139918	-0.892143310551	1.45600762952	1
-1.50579286605	-35.5824292376	33.090475962	1.50579286605	1
-2.10466022497	-21.7985259208	-43.0030716337	2.10466022497	1
-1.30770615584	-14.0854608907	34.758795863	1.30770615584	1
-0.22839391073	3.75219361875	4.87662035935	0.22839391073	1
-1.73096863525	48.4681798768	-19.6968148308	1.73096863525	1
-1.02702303612	18.7392242629	15.7249577024	1.02702303612	1
-2.37924970366	41.1742798722	-27.5424285662	2.37924970366	1
-1.39491858167	32.7733880593	-34.6914541434	1.39491858167	1
-1.75515307759	-40.2607174288	42.0512643684	1.75515307759	1
-1.15500886712	-4.73162286119	-23.2378028576	1.15500886712	1
-2.41445617965	-46.5920477717	34.3581283918	2.41445617965	1
-1.63844661467	32.6016909515	12.6465705677	1.63844661467	1
-1.22273698218	10.5118475439	41.4596212835	1.22273698218	1
-1.11715828646	-36.4277153724	-17.5609520493	1.11715828646	1
-1.07850891242	-17.4566364129	-16.0575356822	1.07850891242	1
-1.70432686236	-7.23169387725	32.1373062037	1.70432686236	1
-1.48109530187	-36.356725435	34.2909125251	1.48109530187	1
-0.47964114682	-0.312408984335	34.7997108067	0.47964114682	1
-1.2056810266	11.9022076829	-20.1172168223	1.2056810266	1
-1.5985219163	-49.6330857953	33.8683151602	1.5985219163	1
-0.625546330745	-9.93218957378	-40.5313378777	0.625546330745	1
-0.463536831823	-15.0119236416	12.4747675679	0.463536831823	1
-1.63528177185	-4.3175693427	-34.7686953737	1.63528177185	1
-1.52733708915	-33.175236423	-18.4335380895	1.52733708915	1
-1.77534364389	-48.695738714	-27.0944711295	1.77534364389	1
-1.88521485594	40.1846744142	33.6786792266	1.88521485594	1
-0.508544495397	16.1406480247	-23.2117757342	0.508544495397	1
-1.78431424635	22.8777182153	18.4100591514	1.78431424635	1
-1.37687174955	-13.3674542824	11.7325240654	1.37687174955	1
-1.85973357479	16.7675907583	43.2247802958	1.85973357479	1
-2.0009021243	-31.6555456831	23.4707476465	2.0009021243	1
-1.61487895997	-20.5245243491	47.3886017819	1.61487895997	1
-1.68380514025	-12.4745088704	12.0372585859	1.68380514025	1
-0.883418437175	-22.7646870293	11.676365002	0.883418437175	1
-1.02520604533	7.6897119737	19.2481568162	1.02520604533	1
-1.12537900758	9.52755684901	24.3707219503	1.12537900758	1
-1.47685505533	-48.4511606719	2.90547532259	1.47685505533	1
-1.57745429875	-29.445050749	28.2768575843	1.57745429875	1
-1.76153588511	37.6571569973	29.1558223674	1.76153588511	1
-2.1941821952	47.5096306684	-19.1157914868	2.1941821952	1
-1.96170860716	-18.8013825185	5.17879177888	1.96170860716	1
-1.89311340764	-23.2114505663	-45.5584493213	1.89311340764	1
-1.14564685267	-38.6867063628	35.2539034842	1.14564685267	1
-1.44113627987	-23.0323906694	-37.9067305282	1.44113627987	1
-1.92955601566	6.18238507928	-47.1792519901	1.92955601566	1
-0.166792392406	15.8871133507	-3.85438740125	0.166792392406	1
-1.29952568617	44.7315624357	-16.0744441563	1.29952568617	1
-1.76938125173	36.1847468676	-44.6271276808	1.76938125173	1
-1.19229050374	32.7559260803	16.5140396292	1.19229050374	1
-0.44926033944	-22.6026405471	-3.61271131333	0.44926033944	1
-1.14416006024	29.9307013573	-0.514731727225	1.14416006024	1
-0.986677396835	8.28416167258	-23.8328471199	0.986677396835	1
-1.3881596249	-7.1781842831	42.3742086625	1.3881596249	1
-0.872881640571	-15.616334736	-2.49241615465	0.872881640571	1
-1.33773501091	-18.0065916144	-42.6342064531	1.33773501091	1
-1.08800190137	-27.0297779118	14.8619154704	1.08800190137	1
-0.64506744813	-0.526094896139	-44.6568336051	0.64506744813	1
-1.24521902154	49.4533553105	-35.298358692	1.24521902154	1
-1.53642974467	-36.9021643081	11.4406562043	1.53642974467	1
-1.05700984569	-27.1002305135	6.15536540026	1.05700984569	1
-1.74138308556	48.7696991754	-20.7660100948	1.74138308556	1
-0.677417227782	6.61542652472	19.3302738386	0.677417227782	1
-1.12363528441	-7.84940303494	-20.617864297	1.12363528441	1
-1.18453698858	-27.828317055	-6.63286776577	1.18453698858	1
-2.3107193486	-44.7928030488	-22.1028067988	2.3107193486	1
-0.722853926721	-41.4419713348	-12.7096776028	0.722853926721	1
-1.03905836929	-7.80219672604	2.83706486289	1.03905836929	1
-1.85122508705	37.5533337573	32.9949797244	1.85122508705	1
-1.00986087591	44.5638755588	27.5450268963	1.00986087591	1
-1.44060450177	-45.1478027685	-35.1287108835	1.44060450177	1
-1.26327759834	26.1159798858	-43.2583208712	1.26327759834	1
-1.91143962882	49.997498264	-24.2302151764	1.91143962882	1
-1.2304057634	-4.22528977459	-47.8262935408	1.2304057634	1
-1.02260466509	-39.6671103074	4.09134655148	1.02260466509	1
-1.15416504161	-47.1811682418	20.7512230399	1.15416504161	1
-1.67570013502	-25.6404813543	23.8184153699	1.67570013502	1
-1.2651661518	-19.0440029843	-37.5076709733	1.2651661518	1
-2.07043111702	-9.8037165094	-36.5276787915	2.07043111702	1
-1.61473164252	-26.6569267022	43.7340736728	1.61473164252	1
-0.686892913269	32.0925403599	16.9186378868	0.686892913269	1
-1.71216253933	18.7016287712	-20.7706086322	1.71216253933	1
-1.38356315912	-37.8935516105	-42.856319308	1.38356315912	1
-1.48585745329	42.4537961673	-17.5596469219	1.48585745329	1
-1.35942273366	10.8343707613	41.2974566725	1.35942273366	1
-0.748617599936	-11.6012071811	25.7270443891	0.748617599936	1
-0.51323985704	24.5528647631	0.995434729005	0.51323985704	1
-1.58029552943	18.7281019513	-46.5792940167	1.58029552943	1
-1.34889036638	-24.6037364637	11.3794745696	1.34889036638	1
-1.96929749166	48.7579712931	-38.0552732756	1.96929749166	1
-1.21190273212	14.0424150375	-20.8505433944	1.21190273212	1
-1.41031427808	32.2928933983	24.4351088983	1.41031427808	1
-1.83657132152	-41.8335925513	-10.041261441	1.83657132152	1
-0.54068866947	41.1611255132	13.0105131949	0.54068866947	1
-2.06276823592	-25.6910020789	-22.8366979635	2.06276823592	1
-2.01749119516	-45.2395682291	-46.4915999286	2.01749119516	1
-1.74557008393	-48.7040588331	-24.990470551	1.74557008393	1
-1.70608061708	8.70881222892	0.602462221565	1.70608061708	1
-2.25282211431	35.1097893921	-26.0536430257	2.25282211431	1
-1.7821552881	48.3898523104	-1.21265022354	1.7821552881	1
-1.50912902227	-13.251499538	11.9389197601	1.50912902227	1
-1.7259818765	46.8893053493	47.2196543237	1.7259818765	1
-2.37763628881	2.80943254522	44.9994522679	2.37763628881	1
-0.429126783486	-40.7528804969	4.29471513589	0.429126783486	1
-1.94174075196	35.4212316638	-0.36552434286	1.94174075196	1
-1.74505698125	40.2851318785	-37.7940765556	1.74505698125	1
-1.75409825063	-13.2498969109	-5.05512679134	1.75409825063	1
-2.34001126604	-34.3292782617	17.6116054079	2.34001126604	1
-0.89653329462	30.7425132174	36.3106387844	0.89653329462	1
-1.43876746852	47.093321575	49.9172098351	1.43876746852	1
-1.47482667773	2.24149687449	46.820101513	1.47482667773	1
-2.04612973399	-28.4504748617	42.7775970429	2.04612973399	1
-0.76130700334	1.30901341986	8.83467004832	0.76130700334	1
-1.67712690316	32.6939886037	-22.4774683303	1.67712690316	1
-1.99931259183	-0.0724930720135	-13.7568722661	1.99931259183	1
-1.24321196787	44.2951886209	-34.1738253267	1.24321196787	1
-2.59047895596	-40.4682407879	36.1204053805	2.59047895596	1
-0.678362884778	-12.8491648051	-34.3904024797	0.678362884778	1
-2.48863308573	-47.7150474099	27.3508524872	2.48863308573	1
-1.91355721533	19.1343267696	32.4425221239	1.91355721533	1
-1.81925220151	48.2790359116	24.7309022816	1.81925220151	1
-0.542753540746	28.1365071179	-21.2478348199	0.542753540746	1
-1.99478109056	-18.3516785172	30.1393253966	1.99478109056	1
-2.27744014516	41.7773570331	-36.2894282228	2.27744014516	1
-0.572288552748	-35.21689427	-13.516127868	0.572288552748	1
-2.24989105996	24.8945988624	-22.2010313456	2.24989105996	1
-2.1489738308	-47.8740857526	7.89843339348	2.1489738308	1
-1.51907534586	-2.11715091657	0.111854941306	1.51907534586	1
-1.03649382672	-17.4346006419	18.6467726693	1.03649382672	1
-1.07089019487	-14.7499646588	32.6841615669	1.07089019487	1
-1.47539357887	23.9624015984	-37.6806101797	1.47539357887	1
-1.09453819633	-17.1519267003	-1.99696292221	1.09453819633	1
-1.27318340891	-17.6201102303	14.9410204158	1.27318340891	1
-1.09896025047	17.2282802572	14.6800966293	1.09896025047	1
-0.813175823032	8.98824604367	20.4900075009	0.813175823032	1
-1.07574879897	-14.4247178377	2.10852932575	1.07574879897	1
-1.50287561747	-11.7271846933	29.4257827259	1.50287561747	1
-0.36972191144	-12.9180522806	7.82599662652	0.36972191144	1
-1.14360052654	37.0696393941	-19.4652907421	1.14360052654	1
-1.32933719011	-33.7020631382	-29.2460795036	1.32933719011	1
-1.20659991024	13.9999181776	-14.2873096747	1.20659991024	1
-1.37495406077	-0.996809469399	-5.61535370784	1.37495406077	1
-1.65124053913	0.208862767371	20.8248233044	1.65124053913	1
-1.28702134697	-8.12717952262	8.38299049703	1.28702134697	1
-0.281643354305	-15.4760156712	-12.5173081035	0.281643354305	1
-1.2213911877	32.6319071264	-19.4107924945	1.2213911877	1
-0.977808112006	6.89780239864	-28.4631880203	0.977808112006	1
-1.56492005787	-35.9620280371	-39.2480955623	1.56492005787	1
-1.42264966967	-49.3374116403	-7.14206073682	1.42264966967	1
-1.27877364324	-40.7837556959	47.7638826264	1.27877364324	1
-1.7307851343	0.59939338054	14.1803159045	1.7307851343	1
-1.79886711223	35.8777779922	36.9444555617	1.79886711223	1
-1.41546122099	35.5008163547	49.5837978922	1.41546122099	1
-0.921118098447	30.4846872588	-7.47922943967	0.921118098447	1
-1.78451811093	2.70074535497	-8.09400341783	1.78451811093	1
-1.20186771733	36.8268630264	28.1047548153	1.20186771733	1
-2.33278798162	-22.0780653123	34.9358538796	2.33278798162	1
-0.248731175644	12.1151644779	-8.23000528825	0.248731175644	1
-1.0480253273	-1.42368159206	-6.29742594274	1.0480253273	1
-1.53367684946	10.9078406865	48.0527335046	1.53367684946	1
-0.926162589211	-16.0434432716	-20.359213529	0.926162589211	1
-0.589703593314	12.0054661827	19.0219566562	0.589703593314	1
-2.37671717557	41.2998688865	17.4554358285	2.37671717557	1
-2.41941224495	-45.2195065559	49.500002833	2.41941224495	1
-0.310382242761	18.5033023428	18.3632296137	0.310382242761	1
-1.64533694876	-29.5537746295	-37.3770403899	1.64533694876	1
-1.38456752912	40.7215257117	-24.1835492976	1.38456752912	1
-0.903155266033	19.6960373291	34.503277611	0.903155266033	1
-1.30316019682	-38.8267003556	-36.0733786001	1.30316019682	1
-2.31425719117	47.7692632923	-8.27975024355	2.31425719117	1
-1.3534961714	20.6286488196	38.7029071578	1.3534961714	1
-1.71522993284	28.6856444578	42.3033074839	1.71522993284	1
-2.1291295478	-38.0469731224	-5.33256611072	2.1291295478	1
-2.32964598561	34.6658170139	27.453253244	2.32964598561	1
-1.68943287494	39.364452872	39.7632176399	1.68943287494	1
-1.51762126176	17.3593743989	42.2935116873	1.51762126176	1
-0.108927783489	12.8757172021	8.91168200903	0.108927783489	1
-0.108927783489	12.8757172021	8.91168200903	0.108927783489	1
-0.108927783489	12.8757172021	8.91168200903	0.108927783489	1
-0.108927783489	12.8757172021	8.91168200903	0.108927783489	1
-0.108927783489	12.8757172021	8.91168200903	0.108927783489	1
-0.108927783489	12.8757172021	8.91168200903	0.108927783489	1
-0.108927783489	12.8757172021	8.91168200903	0.108927783489	1
-0.108927783489	12.8757172021	8.91168200903	0.108927783489	1
-0.108927783489	12.8757172021	8.91168200903	0.108927783489	1
-0.108927783489	12.8757172021	8.91168200903	0.108927783489	1
-0.108927783489	12.8757172021	8.91168200903	0.108927783489	1
-0.108927783489	12.8757172021	8.91168200903	0.108927783489	1
-0.108927783489	12.8757172021	8.91168200903	0.108927783489	1
-0.108927783489	12.8757172021	8.91168200903	0.108927783489	1
-0.108927783489	12.8757172021	8.91168200903	0.108927783489	1
-0.108927783489	12.8757172021	8.91168200903	0.108927783489	1
-0.108927783489	12.8757172021	8.91168200903	0.108927783489	1
-0.108927783489	12.8757172021	8.91168200903	0.108927783489	1
-0.108927783489	12.8757172021	8.91168200903	0.108927783489	1
-0.108927783489	12.8757172021	8.91168200903	0.108927783489	1
-0.108927783489	12.8757172021	8.91168200903	0.108927783489	1
-0.108927783489	12.8757172021	8.91168200903	0.108927783489	1
-0.108927783489	12.8757172021	8.91168200903	0.108927783489	1
-0.108927783489	12.8757172021	8.91168200903	0.108927783489	1
-0.108927783489	12.8757172021	8.91168200903	0.108927783489	1
-0.108927783489	12.8757172021	8.91168200903	0.108927783489	1
-0.108927783489	12.8757172021	8.91168200903	0.108927783489	1
-0.108927783489	12.8757172021	8.91168200903	0.108927783489	1
-0.108927783489	12.8757172021	8.91168200903	0.108927783489	1
-0.108927783489	12.8757172021	8.91168200903	0.108927783489	1
-0.108927783489	12.8757172021	8.91168200903	0.108927783489	1
-0.108927783489	12.8757172021	8.91168200903	0.108927783489	1
-0.108927783489	12.8757172021	8.91168200903	0.108927783489	1
-0.108927783489	12.8757172021	8.91168200903	0.108927783489	1
-0.108927783489	12.8757172021	8.91168200903	0.108927783489	1
-0.108927783489	12.8757172021	8.91168200903	0.108927783489	1
-0.108927783489	12.8757172021	8.91168200903	0.108927783489	1
-0.108927783489	12.8757172021	8.91168200903	0.108927783489	1
-0.108927783489	12.8757172021	8.91168200903	0.108927783489	1
-0.108927783489	12.8757172021	8.91168200903	0.108927783489	1
-0.108927783489	12.8757172021	8.91168200903	0.108927783489	1
-0.108927783489	12.8757172021	8.91168200903	0.108927783489	1
-0.108927783489	12.8757172021	8.91168200903	0.108927783489	1
-0.108927783489	12.8757172021	8.91168200903	0.108927783489	1
-0.108927783489	12.8757172021	8.91168200903	0.108927783489	1
-0.108927783489	12.8757172021	8.91168200903	0.108927783489	1
-0.108927783489	12.8757172021	8.91168200903	0.108927783489	1
-0.108927783489	12.8757172021	8.91168200903	0.108927783489	1
-0.108927783489	12.8757172021	8.91168200903	0.108927783489	1
-0.108927783489	12.8757172021	8.91168200903	0.108927783489	1
-0.108927783489	12.8757172021	8.91168200903	0.108927783489	1
-0.108927783489	12.8757172021	8.91168200903	0.108927783489	1
-0.108927783489	12.8757172021	8.91168200903	0.108927783489	1
-0.108927783489	12.8757172021	8.91168200903	0.108927783489	1
-0.108927783489	12.8757172021	8.91168200903	0.108927783489	1
-0.108927783489	12.8757172021	8.91168200903	0.108927783489	1
-0.108927783489	12.8757172021	8.91168200903	0.108927783489	1
-0.108927783489	12.8757172021	8.91168200903	0.108927783489	1
-0.108927783489	12.8757172021	8.91168200903	0.108927783489	1
-0.108927783489	12.8757172021	8.91168200903	0.108927783489	1
-0.108927783489	12.8757172021	8.91168200903	0.108927783489	1
-0.108927783489	12.8757172021	8.91168200903	0.108927783489	1
-0.108927783489	12.8757172021	8.91168200903	0.108927783489	1
-0.108927783489	12.8757172021	8.91168200903	0.108927783489	1
-0.108927783489	12.8757172021	8.91168200903	0.108927783489	1
-0.108927783489	12.8757172021	8.91168200903	0.108927783489	1
-0.108927783489	12.8757172021	8.91168200903	0.108927783489	1
-0.108927783489	12.8757172021	8.91168200903	0.108927783489	1
-0.108927783489	12.8757172021	8.91168200903	0.108927783489	1
-0.108927783489	12.8757172021	8.91168200903	0.108927783489	1
-0.108927783489	12.8757172021	8.91168200903	0.108927783489	1
-0.108927783489	12.8757172021	8.91168200903	0.108927783489	1
-0.108927783489	12.8757172021	8.91168200903	0.108927783489	1
-0.108927783489	12.8757172021	8.91168200903	0.108927783489	1
-0.108927783489	12.8757172021	8.91168200903	0.108927783489	1
-0.108927783489	12.8757172021	8.91168200903	0.108927783489	1
-0.108927783489	12.8757172021	8.91168200903	0.108927783489	1
-0.108927783489	12.8757172021	8.91168200903	0.108927783489	1
-0.108927783489	12.8757172021	8.91168200903	0.108927783489	1
-0.108927783489	12.8757172021	8.91168200903	0.108927783489	1
-0.108927783489	12.8757172021	8.91168200903	0.108927783489	1
-0.108927783489	12.8757172021	8.91168200903	0.108927783489	1
-0.108927783489	12.8757172021	8.91168200903	0.108927783489	1
-0.108927783489	12.8757172021	8.91168200903	0.108927783489	1
-0.108927783489	12.8757172021	8.91168200903	0.108927783489	1
-0.108927783489	12.8757172021	8.91168200903	0.108927783489	1
-0.108927783489	12.8757172021	8.91168200903	0.108927783489	1
-0.108927783489	12.8757172021	8.91168200903	0.108927783489	1
-0.108927783489	12.8757172021	8.91168200903	0.108927783489	1
-0.108927783489	12.8757172021	8.91168200903	0.108927783489	1
-0.108927783489	12.8757172021	8.91168200903	0.108927783489	1
-0.108927783489	12.8757172021	8.91168200903	0.108927783489	1
-0.108927783489	12.8757172021	8.91168200903	0.108927783489	1
-0.108927783489	12.8757172021	8.91168200903	0.108927783489	1
-0.108927783489	12.8757172021	8.91168200903	0.108927783489	1
-0.108927783489	12.8757172021	8.91168200903	0.108927783489	1
-0.108927783489	12.8757172021	8.91168200903	0.108927783489	1
-0.108927783489	12.8757172021	8.91168200903	0.108927783489	1
-0.108927783489	12.8757172021	8.91168200903	0.108927783489	1
-0.108927783489	12.8757172021	8.91168200903	0.108927783489	1
-0.108927783489	12.8757172021	8.91168200903	0.108927783489	1
-0.108927783489	12.8757172021	8.91168200903	0.108927783489	1
-0.108927783489	12.8757172021	8.91168200903	0.108927783489	1
-0.108927783489	12.8757172021	8.91168200903	0.108927783489	1
-0.108927783489	12.8757172021	8.91168200903	0.108927783489	1
-0.108927783489	12.8757172021	8.91168200903	0.108927783489	1
-0.108927783489	12.8757172021	8.91168200903	0.108927783489	1
-0.108927783489	12.8757172021	8.91168200903	0.108927783489	1
-0.108927783489	12.8757172021	8.91168200903	0.108927783489	1
-0.108927783489	12.8757172021	8.91168200903	0.108927783489	1
-0.108927783489	12.8757172021	8.91168200903	0.108927783489	1
-0.108927783489	12.8757172021	8.91168200903	0.108927783489	1
-0.108927783489	12.8757172021	8.91168200903	0.108927783489	1
-0.108927783489	12.8757172021	8.91168200903	0.108927783489	1
-0.108927783489	12.8757172021	8.91168200903	0.108927783489	1
-0.108927783489	12.8757172021	8.91168200903	0.108927783489	1
-0.108927783489	12.8757172021	8.91168200903	0.108927783489	1
-0.0883962633627	12.3267187776	8.96982512294	0.0883962633627	1
-0.0883962633627	12.3267187776	8.96982512294	0.0883962633627	1
-0.0883962633627	12.3267187776	8.96982512294	0.0883962633627	1
-0.0883962633627	12.3267187776	8.96982512294	0.0883962633627	1
-0.0883962633627	12.3267187776	8.96982512294	0.0883962633627	1
-0.0883962633627	12.3267187776	8.96982512294	0.0883962633627	1
-0.0883962633627	12.3267187776	8.96982512294	0.0883962633627	1
-0.0883962633627	12.3267187776	8.96982512294	0.0883962633627	1
-0.0883962633627	12.3267187776	8.96982512294	0.0883962633627	1
-0.0883962633627	12.3267187776	8.96982512294	0.0883962633627	1
-0.0883962633627	12.3267187776	8.96982512294	0.0883962633627	1
-0.0883962633627	12.3267187776	8.96982512294	0.0883962633627	1
-0.0883962633627	12.3267187776	8.96982512294	0.0883962633627	1
-0.0883962633627	12.3267187776	8.96982512294	0.0883962633627	1
-0.0883962633627	12.3267187776	8.96982512294	0.0883962633627	1
-0.0883962633627	12.3267187776	8.96982512294	0.0883962633627	1
-0.0883962633627	12.3267187776	8.96982512294	0.0883962633627	1
-0.0883962633627	12.3267187776	8.96982512294	0.0883962633627	1
-0.0883962633627	12.3267187776	8.96982512294	0.0883962633627	1
-0.0883962633627	12.3267187776	8.96982512294	0.0883962633627	1
-0.0883962633627	12.3267187776	8.96982512294	0.0883962633627	1
-0.0883962633627	12.3267187776	8.96982512294	0.0883962633627	1
-0.0878402143069	9.19642464478	4.8227224976	0.0878402143069	1
-0.0878402143069	9.19642464478	4.8227224976	0.0878402143069	1
-0.0878402143069	9.19642464478	4.8227224976	0.0878402143069	1
-0.0878402143069	9.19642464478	4.8227224976	0.0878402143069	1
-0.0878402143069	9.19642464478	4.8227224976	0.0878402143069	1
-0.0878402143069	9.19642464478	4.8227224976	0.0878402143069	1
-0.0878402143069	9.19642464478	4.8227224976	0.0878402143069	1
-0.0878402143069	9.19642464478	4.8227224976	0.0878402143069	1
-0.0878402143069	9.19642464478	4.8227224976	0.0878402143069	1
-0.0878402143069	9.19642464478	4.8227224976	0.0878402143069	1
-0.0878402143069	9.19642464478	4.8227224976	0.0878402143069	1
-0.0878402143069	9.19642464478	4.8227224976	0.0878402143069	1
-0.0878402143069	9.19642464478	4.8227224976	0.0878402143069	1
-0.0878402143069	9.19642464478	4.8227224976	0.0878402143069	1
-0.0878402143069	9.19642464478	4.8227224976	0.0878402143069	1
-0.0878402143069	9.19642464478	4.8227224976	0.0878402143069	1
-0.0878402143069	9.19642464478	4.8227224976	0.0878402143069	1
-0.0878402143069	9.19642464478	4.8227224976	0.0878402143069	1
-0.0878402143069	9.19642464478	4.8227224976	0.0878402143069	1
-0.0878402143069	9.19642464478	4.8227224976	0.0878402143069	1
-0.0878402143069	9.19642464478	4.8227224976	0.0878402143069	1
-0.0878402143069	9.19642464478	4.8227224976	0.0878402143069	1
-0.0878402143069	9.19642464478	4.8227224976	0.0878402143069	1
-0.0878402143069	9.19642464478	4.8227224976	0.0878402143069	1
-0.0878402143069	9.19642464478	4.8227224976	0.0878402143069	1
-0.0878402143069	9.19642464478	4.8227224976	0.0878402143069	1
-0.0878402143069	9.19642464478	4.8227224976	0.0878402143069	1
-0.0878402143069	9.19642464478	4.8227224976	0.0878402143069	1
-0.0878402143069	9.19642464478	4.8227224976	0.0878402143069	1
-0.0878402143069	9.19642464478	4.8227224976	0.0878402143069	1
-0.0878402143069	9.19642464478	4.8227224976	0.0878402143069	1
-0.0878402143069	9.19642464478	4.8227224976	0.0878402143069	1
-0.0878402143069	9.19642464478	4.8227224976	0.0878402143069	1
-0.0878402143069	9.19642464478	4.8227224976	0.0878402143069	1
-0.0878402143069	9.19642464478	4.8227224976	0.0878402143069	1
-0.0878402143069	9.19642464478	4.8227224976	0.0878402143069	1
-0.0878402143069	9.19642464478	4.8227224976	0.0878402143069	1
-0.0878402143069	9.19642464478	4.8227224976	0.0878402143069	1
-0.0878402143069	9.19642464478	4.8227224976	0.0878402143069	1
-0.0878402143069	9.19642464478	4.8227224976	0.0878402143069	1
-0.0878402143069	9.19642464478	4.8227224976	0.0878402143069	1
-0.0878402143069	9.19642464478	4.8227224976	0.0878402143069	1
-0.0878402143069	9.19642464478	4.8227224976	0.0878402143069	1
-0.0878402143069	9.19642464478	4.8227224976	0.0878402143069	1
-0.0878402143069	9.19642464478	4.8227224976	0.0878402143069	1
-0.0878402143069	9.19642464478	4.8227224976	0.0878402143069	1
-0.0878402143069	9.19642464478	4.8227224976	0.0878402143069	1
-0.0878402143069	9.19642464478	4.8227224976	0.0878402143069	1
-0.0878402143069	9.19642464478	4.8227224976	0.0878402143069	1
-0.0878402143069	9.19642464478	4.8227224976	0.0878402143069	1
-0.0878402143069	9.19642464478	4.8227224976	0.0878402143069	1
-0.0878402143069	9.19642464478	4.8227224976	0.0878402143069	1
-0.0878402143069	9.19642464478	4.8227224976	0.0878402143069	1
-0.0878402143069	9.19642464478	4.8227224976	0.0878402143069	1
-0.0878402143069	9.19642464478	4.8227224976	0.0878402143069	1
-0.0878402143069	9.19642464478	4.8227224976	0.0878402143069	1
-0.0878402143069	9.19642464478	4.8227224976	0.0878402143069	1
-0.0878402143069	9.19642464478	4.8227224976	0.0878402143069	1
-0.0878402143069	9.19642464478	4.8227224976	0.0878402143069	1
-0.0878402143069	9.19642464478	4.8227224976	0.0878402143069	1
-0.0878402143069	9.19642464478	4.8227224976	0.0878402143069	1
-0.0878402143069	9.19642464478	4.8227224976	0.0878402143069	1
-0.0878402143069	9.19642464478	4.8227224976	0.0878402143069	1
-0.0878402143069	9.19642464478	4.8227224976	0.0878402143069	1
-0.0878402143069	9.19642464478	4.8227224976	0.0878402143069	1
-0.0878402143069	9.19642464478	4.8227224976	0.0878402143069	1
-0.0878402143069	9.19642464478	4.8227224976	0.0878402143069	1
-0.0878402143069	9.19642464478	4.8227224976	0.0878402143069	1
-0.0878402143069	9.19642464478	4.8227224976	0.0878402143069	1
-0.0503860784818	9.48842647852	4.72836144443	0.0503860784818	1
-0.0503860784818	9.48842647852	4.72836144443	0.0503860784818	1
-0.0503860784818	9.48842647852	4.72836144443	0.0503860784818	1
-0.0503860784818	9.48842647852	4.72836144443	0.0503860784818	1
-0.0503860784818	9.48842647852	4.72836144443	0.0503860784818	1
-0.0503860784818	9.48842647852	4.72836144443	0.0503860784818	1
-0.0503860784818	9.48842647852	4.72836144443	0.0503860784818	1
-0.0503860784818	9.48842647852	4.72836144443	0.0503860784818	1
-0.0503860784818	9.48842647852	4.72836144443	0.0503860784818	1
-0.0503860784818	9.48842647852	4.72836144443	0.0503860784818	1
-0.0503860784818	9.48842647852	4.72836144443	0.0503860784818	1
-0.0503860784818	9.48842647852	4.72836144443	0.0503860784818	1
-0.0503860784818	9.48842647852	4.72836144443	0.0503860784818	1
-0.0503860784818	9.48842647852	4.72836144443	0.0503860784818	1
-0.0503860784818	9.48842647852	4.72836144443	0.0503860784818	1
-0.0503860784818	9.48842647852	4.72836144443	0.0503860784818	1
-0.0503860784818	9.48842647852	4.72836144443	0.0503860784818	1
-0.0503860784818	9.48842647852	4.72836144443	0.0503860784818	1
-0.0503860784818	9.48842647852	4.72836144443	0.0503860784818	1
-0.0503860784818	9.48842647852	4.72836144443	0.0503860784818	1
-0.0503860784818	9.48842647852	4.72836144443	0.0503860784818	1
-0.0503860784818	9.48842647852	4.72836144443	0.0503860784818	1
-0.0503860784818	9.48842647852	4.72836144443	0.0503860784818	1
-0.0503860784818	9.48842647852	4.72836144443	0.0503860784818	1
-0.0503860784818	9.48842647852	4.72836144443	0.0503860784818	1
-0.0503860784818	9.48842647852	4.72836144443	0.0503860784818	1
-0.0503860784818	9.48842647852	4.72836144443	0.0503860784818	1
-0.0503860784818	9.48842647852	4.72836144443	0.0503860784818	1
-0.0503860784818	9.48842647852	4.72836144443	0.0503860784818	1
-0.0503860784818	9.48842647852	4.72836144443	0.0503860784818	1
-0.0503860784818	9.48842647852	4.72836144443	0.0503860784818	1
-0.0503860784818	9.48842647852	4.72836144443	0.0503860784818	1
-0.0503860784818	9.48842647852	4.72836144443	0.0503860784818	1
-0.0503860784818	9.48842647852	4.72836144443	0.0503860784818	1
-0.0503860784818	9.48842647852	4.72836144443	0.0503860784818	1
-0.0503860784818	9.48842647852	4.72836144443	0.0503860784818	1
-0.0503860784818	9.48842647852	4.72836144443	0.0503860784818	1
-0.0503860784818	9.48842647852	4.72836144443	0.0503860784818	1
-0.0503860784818	9.48842647852	4.72836144443	0.0503860784818	1
-0.0503860784818	9.48842647852	4.72836144443	0.0503860784818	1
-0.0503860784818	9.48842647852	4.72836144443	0.0503860784818	1
-0.0503860784818	9.48842647852	4.72836144443	0.0503860784818	1
-0.0503860784818	9.48842647852	4.72836144443	0.0503860784818	1
-0.0503860784818	9.48842647852	4.72836144443	0.0503860784818	1
-0.0503860784818	9.48842647852	4.72836144443	0.0503860784818	1
-0.0503860784818	9.48842647852	4.72836144443	0.0503860784818	1
-0.0503860784818	9.48842647852	4.72836144443	0.0503860784818	1
-0.0503860784818	9.48842647852	4.72836144443	0.0503860784818	1
-0.0503860784818	9.48842647852	4.72836144443	0.0503860784818	1
-0.0503860784818	9.48842647852	4.72836144443	0.0503860784818	1
-0.0503860784818	9.48842647852	4.72836144443	0.0503860784818	1
-0.0503860784818	9.48842647852	4.72836144443	0.0503860784818	1
-0.0503860784818	9.48842647852	4.72836144443	0.0503860784818	1
-0.0503860784818	9.48842647852	4.72836144443	0.0503860784818	1
-0.0503860784818	9.48842647852	4.72836144443	0.0503860784818	1
-0.0503860784818	9.48842647852	4.72836144443	0.0503860784818	1
-0.0503860784818	9.48842647852	4.72836144443	0.0503860784818	1
-0.0503860784818	9.48842647852	4.72836144443	0.0503860784818	1
-0.0503860784818	9.48842647852	4.72836144443	0.0503860784818	1
-0.0503860784818	9.48842647852	4.72836144443	0.0503860784818	1
-0.0503860784818	9.48842647852	4.72836144443	0.0503860784818	1
-0.0503860784818	9.48842647852	4.72836144443	0.0503860784818	1
-0.0503860784818	9.48842647852	4.72836144443	0.0503860784818	1
-0.0503860784818	9.48842647852	4.72836144443	0.0503860784818	1
-0.0503860784818	9.48842647852	4.72836144443	0.0503860784818	1
-0.0503860784818	9.48842647852	4.72836144443	0.0503860784818	1
-0.0503860784818	9.48842647852	4.72836144443	0.0503860784818	1
-0.0503860784818	9.48842647852	4.72836144443	0.0503860784818	1
-0.0503860784818	9.48842647852	4.72836144443	0.0503860784818	1
-0.0503860784818	9.48842647852	4.72836144443	0.0503860784818	1
-0.0503860784818	9.48842647852	4.72836144443	0.0503860784818	1
-0.0503860784818	9.48842647852	4.72836144443	0.0503860784818	1
-0.0503860784818	9.48842647852	4.72836144443	0.0503860784818	1
-0.0503860784818	9.48842647852	4.72836144443	0.0503860784818	1
-0.0503860784818	9.48842647852	4.72836144443	0.0503860784818	1
-0.0503860784818	9.48842647852	4.72836144443	0.0503860784818	1
-0.0503860784818	9.48842647852	4.72836144443	0.0503860784818	1
-0.0503860784818	9.48842647852	4.72836144443	0.0503860784818	1
-0.0503860784818	9.48842647852	4.72836144443	0.0503860784818	1
-0.0503860784818	9.48842647852	4.72836144443	0.0503860784818	1
-0.0503860784818	9.48842647852	4.72836144443	0.0503860784818	1
-0.0503860784818	9.48842647852	4.72836144443	0.0503860784818	1
-0.0503860784818	9.48842647852	4.72836144443	0.0503860784818	1
-0.0503860784818	9.48842647852	4.72836144443	0.0503860784818	1
-0.0503860784818	9.48842647852	4.72836144443	0.0503860784818	1
-0.0503860784818	9.48842647852	4.72836144443	0.0503860784818	1
-0.0503860784818	9.48842647852	4.72836144443	0.0503860784818	1
-0.0503860784818	9.48842647852	4.72836144443	0.0503860784818	1
-0.0503860784818	9.48842647852	4.72836144443	0.0503860784818	1
-0.0503860784818	9.48842647852	4.72836144443	0.0503860784818	1
-0.0503860784818	9.48842647852	4.72836144443	0.0503860784818	1
-0.0503860784818	9.48842647852	4.72836144443	0.0503860784818	1
-0.0503860784818	9.48842647852	4.72836144443	0.0503860784818	1
-0.0503860784818	9.48842647852	4.72836144443	0.0503860784818	1
-0.0503860784818	9.48842647852	4.72836144443	0.0503860784818	1
-0.0503860784818	9.48842647852	4.72836144443	0.0503860784818	1
-0.0503860784818	9.48842647852	4.72836144443	0.0503860784818	1
-0.0503860784818	9.48842647852	4.72836144443	0.0503860784818	1
-0.0503860784818	9.48842647852	4.72836144443	0.0503860784818	1
-0.0503860784818	9.48842647852	4.72836144443	0.0503860784818	1
-0.0503860784818	9.48842647852	4.72836144443	0.0503860784818	1
-0.0503860784818	9.48842647852	4.72836144443	0.0503860784818	1
-0.0503860784818	9.48842647852	4.72836144443	0.0503860784818	1
-0.0503860784818	9.48842647852	4.72836144443	0.0503860784818	1
-0.0503860784818	9.48842647852	4.72836144443	0.0503860784818	1
-0.0503860784818	9.48842647852	4.72836144443	0.0503860784818	1
-0.0503860784818	9.48842647852	4.72836144443	0.0503860784818	1
-0.0503860784818	9.48842647852	4.72836144443	0.0503860784818	1
-0.0503860784818	9.48842647852	4.72836144443	0.0503860784818	1
-0.0503860784818	9.48842647852	4.72836144443	0.0503860784818	1
-0.0503860784818	9.48842647852	4.72836144443	0.0503860784818	1
-0.0503860784818	9.48842647852	4.72836144443	0.0503860784818	1
-0.0503860784818	9.48842647852	4.72836144443	0.0503860784818	1
-0.0503860784818	9.48842647852	4.72836144443	0.0503860784818	1
-0.0503860784818	9.48842647852	4.72836144443	0.0503860784818	1
-0.0503860784818	9.48842647852	4.72836144443	0.0503860784818	1
-0.0503860784818	9.48842647852	4.72836144443	0.0503860784818	1
-0.0503860784818	9.48842647852	4.72836144443	0.0503860784818	1
-0.0503860784818	9.48842647852	4.72836144443	0.0503860784818	1
-0.0503860784818	9.48842647852	4.72836144443	0.0503860784818	1
-0.0503860784818	9.48842647852	4.72836144443	0.0503860784818	1
-0.0503860784818	9.48842647852	4.72836144443	0.0503860784818	1
-0.0503860784818	9.48842647852	4.72836144443	0.0503860784818	1
-0.0503860784818	9.48842647852	4.72836144443	0.0503860784818	1
-0.0503860784818	9.48842647852	4.72836144443	0.0503860784818	1
-0.0503860784818	9.48842647852	4.72836144443	0.0503860784818	1
-0.0503860784818	9.48842647852	4.72836144443	0.0503860784818	1
-0.0503860784818	9.48842647852	4.72836144443	0.0503860784818	1
-0.0503860784818	9.48842647852	4.72836144443	0.0503860784818	1
-0.0503860784818	9.48842647852	4.72836144443	0.0503860784818	1
-0.0503860784818	9.48842647852	4.72836144443	0.0503860784818	1
-0.0503860784818	9.48842647852	4.72836144443	0.0503860784818	1
-0.0503860784818	9.48842647852	4.72836144443	0.0503860784818	1
-0.0503860784818	9.48842647852	4.72836144443	0.0503860784818	1
-0.0503860784818	9.48842647852	4.72836144443	0.0503860784818	1
-0.0503860784818	9.48842647852	4.72836144443	0.0503860784818	1
-0.0503860784818	9.48842647852	4.72836144443	0.0503860784818	1
-0.0503860784818	9.48842647852	4.72836144443	0.0503860784818	1
-0.0503860784818	9.48842647852	4.72836144443	0.0503860784818	1
-0.0503860784818	9.48842647852	4.72836144443	0.0503860784818	1
-0.0503860784818	9.48842647852	4.72836144443	0.0503860784818	1
-0.0503860784818	9.48842647852	4.72836144443	0.0503860784818	1
-0.0503860784818	9.48842647852	4.72836144443	0.0503860784818	1
-0.0503860784818	9.48842647852	4.72836144443	0.0503860784818	1
-0.0503860784818	9.48842647852	4.72836144443	0.0503860784818	1
-0.0503860784818	9.48842647852	4.72836144443	0.0503860784818	1
-0.0503860784818	9.48842647852	4.72836144443	0.0503860784818	1
-0.0503860784818	9.48842647852	4.72836144443	0.0503860784818	1
-0.0503860784818	9.48842647852	4.72836144443	0.0503860784818	1
-0.0503860784818	9.48842647852	4.72836144443	0.0503860784818	1
-0.0503860784818	9.48842647852	4.72836144443	0.0503860784818	1
-0.0503860784818	9.48842647852	4.72836144443	0.0503860784818	1
-0.0503860784818	9.48842647852	4.72836144443	0.0503860784818	1
-0.0503860784818	9.48842647852	4.72836144443	0.0503860784818	1
-0.0503860784818	9.48842647852	4.72836144443	0.0503860784818	1
-0.0503860784818	9.48842647852	4.72836144443	0.0503860784818	1
-0.0503860784818	9.48842647852	4.72836144443	0.0503860784818	1
-0.0472092369743	9.46800275329	4.71404512407	0.0472092369743	1
-0.0472092369743	9.46800275329	4.71404512407	0.0472092369743	1
-0.0472092369743	9.46800275329	4.71404512407	0.0472092369743	1
-0.0472092369743	9.46800275329	4.71404512407	0.0472092369743	1
-0.0472092369743	9.46800275329	4.71404512407	0.0472092369743	1
-0.0472092369743	9.46800275329	4.71404512407	0.0472092369743	1
-0.0472092369743	9.46800275329	4.71404512407	0.0472092369743	1
-0.0472092369743	9.46800275329	4.71404512407	0.0472092369743	1
-0.0472092369743	9.46800275329	4.71404512407	0.0472092369743	1
-0.0472092369743	9.46800275329	4.71404512407	0.0472092369743	1
-0.0472092369743	9.46800275329	4.71404512407	0.0472092369743	1
-0.0472092369743	9.46800275329	4.71404512407	0.0472092369743	1
-0.0472092369743	9.46800275329	4.71404512407	0.0472092369743	1
-0.0472092369743	9.46800275329	4.71404512407	0.0472092369743	1
-0.0472092369743	9.46800275329	4.71404512407	0.0472092369743	1
-0.0472092369743	9.46800275329	4.71404512407	0.0472092369743	1
-0.0472092369743	9.46800275329	4.71404512407	0.0472092369743	1
-0.0472092369743	9.46800275329	4.71404512407	0.0472092369743	1
-0.0472092369743	9.46800275329	4.71404512407	0.0472092369743	1
-0.0472092369743	9.46800275329	4.71404512407	0.0472092369743	1
-0.0472092369743	9.46800275329	4.71404512407	0.0472092369743	1
-0.0472092369743	9.46800275329	4.71404512407	0.0472092369743	1
-0.0472092369743	9.46800275329	4.71404512407	0.0472092369743	1
-0.0472092369743	9.46800275329	4.71404512407	0.0472092369743	1
-0.0472092369743	9.46800275329	4.71404512407	0.0472092369743	1
-0.0472092369743	9.46800275329	4.71404512407	0.0472092369743	1
-0.0472092369743	9.46800275329	4.71404512407	0.0472092369743	1
-0.0472092369743	9.46800275329	4.71404512407	0.0472092369743	1
-0.0472092369743	9.46800275329	4.71404512407	0.0472092369743	1
-0.0472092369743	9.46800275329	4.71404512407	0.0472092369743	1
-0.0472092369743	9.46800275329	4.71404512407	0.0472092369743	1
-0.0472092369743	9.46800275329	4.71404512407	0.0472092369743	1
-0.0472092369743	9.46800275329	4.71404512407	0.0472092369743	1
-0.0472092369743	9.46800275329	4.71404512407	0.0472092369743	1
-0.0472092369743	9.46800275329	4.71404512407	0.0472092369743	1
-0.0472092369743	9.46800275329	4.71404512407	0.0472092369743	1
-0.0472092369743	9.46800275329	4.71404512407	0.0472092369743	1
-0.0472092369743	9.46800275329	4.71404512407	0.0472092369743	1
-0.0472092369743	9.46800275329	4.71404512407	0.0472092369743	1
-0.0472092369743	9.46800275329	4.71404512407	0.0472092369743	1
-0.0472092369743	9.46800275329	4.71404512407	0.0472092369743	1
-0.0472092369743	9.46800275329	4.71404512407	0.0472092369743	1
-0.0472092369743	9.46800275329	4.71404512407	0.0472092369743	1
-0.0472092369743	9.46800275329	4.71404512407	0.0472092369743	1
-0.0472092369743	9.46800275329	4.71404512407	0.0472092369743	1
-0.0472092369743	9.46800275329	4.71404512407	0.0472092369743	1
-0.0472092369743	9.46800275329	4.71404512407	0.0472092369743	1
-0.0472092369743	9.46800275329	4.71404512407	0.0472092369743	1
-0.0472092369743	9.46800275329	4.71404512407	0.0472092369743	1
-0.0472092369743	9.46800275329	4.71404512407	0.0472092369743	1
-0.0472092369743	9.46800275329	4.71404512407	0.0472092369743	1
-0.0472092369743	9.46800275329	4.71404512407	0.0472092369743	1
-0.0472092369743	9.46800275329	4.71404512407	0.0472092369743	1
-0.0472092369743	9.46800275329	4.71404512407	0.0472092369743	1
-0.0472092369743	9.46800275329	4.71404512407	0.0472092369743	1
-0.0472092369743	9.46800275329	4.71404512407	0.0472092369743	1
-0.0472092369743	9.46800275329	4.71404512407	0.0472092369743	1
-0.0472092369743	9.46800275329	4.71404512407	0.0472092369743	1
-0.0472092369743	9.46800275329	4.71404512407	0.0472092369743	1
-0.0472092369743	9.46800275329	4.71404512407	0.0472092369743	1
-0.0472092369743	9.46800275329	4.71404512407	0.0472092369743	1
-0.0472092369743	9.46800275329	4.71404512407	0.0472092369743	1
-0.0472092369743	9.46800275329	4.71404512407	0.0472092369743	1
-0.0472092369743	9.46800275329	4.71404512407	0.0472092369743	1
-0.0472092369743	9.46800275329	4.71404512407	0.0472092369743	1
-0.0472092369743	9.46800275329	4.71404512407	0.0472092369743	1
-0.0472092369743	9.46800275329	4.71404512407	0.0472092369743	1
-0.0472092369743	9.46800275329	4.71404512407	0.0472092369743	1
-0.0472092369743	9.46800275329	4.71404512407	0.0472092369743	1
-0.0472092369743	9.46800275329	4.71404512407	0.0472092369743	1
-0.0472092369743	9.46800275329	4.71404512407	0.0472092369743	1
-0.0472092369743	9.46800275329	4.71404512407	0.0472092369743	1
-0.0472092369743	9.46800275329	4.71404512407	0.0472092369743	1
-0.0472092369743	9.46800275329	4.71404512407	0.0472092369743	1
-0.0472092369743	9.46800275329	4.71404512407	0.0472092369743	1
-0.0472092369743	9.46800275329	4.71404512407	0.0472092369743	1
-0.0472092369743	9.46800275329	4.71404512407	0.0472092369743	1
-0.0472092369743	9.46800275329	4.71404512407	0.0472092369743	1
-0.0472092369743	9.46800275329	4.71404512407	0.0472092369743	1
-0.0472092369743	9.46800275329	4.71404512407	0.0472092369743	1
-0.0472092369743	9.46800275329	4.71404512407	0.0472092369743	1
-0.0472092369743	9.46800275329	4.71404512407	0.0472092369743	1
-0.0472092369743	9.46800275329	4.71404512407	0.0472092369743	1
-0.0472092369743	9.46800275329	4.71404512407	0.0472092369743	1
-0.0472092369743	9.46800275329	4.71404512407	0.0472092369743	1
-0.0472092369743	9.46800275329	4.71404512407	0.0472092369743	1
-0.0472092369743	9.46800275329	4.71404512407	0.0472092369743	1
-0.0472092369743	9.46800275329	4.71404512407	0.0472092369743	1
-0.0472092369743	9.46800275329	4.71404512407	0.0472092369743	1
-0.0472092369743	9.46800275329	4.71404512407	0.0472092369743	1
-0.0472092369743	9.46800275329	4.71404512407	0.0472092369743	1
-0.0472092369743	9.46800275329	4.71404512407	0.0472092369743	1
-0.0472092369743	9.46800275329	4.71404512407	0.0472092369743	1
-0.0472092369743	9.46800275329	4.71404512407	0.0472092369743	1
-0.0472092369743	9.46800275329	4.71404512407	0.0472092369743	1
-0.0472092369743	9.46800275329	4.71404512407	0.0472092369743	1
-0.0472092369743	9.46800275329	4.71404512407	0.0472092369743	1
-0.0472092369743	9.46800275329	4.71404512407	0.0472092369743	1
-0.0472092369743	9.46800275329	4.71404512407	0.0472092369743	1
-0.0472092369743	9.46800275329	4.71404512407	0.0472092369743	1
-0.0472092369743	9.46800275329	4.71404512407	0.0472092369743	1
-0.0472092369743	9.46800275329	4.71404512407	0.0472092369743	1
-0.0472092369743	9.46800275329	4.71404512407	0.0472092369743	1
-0.0472092369743	9.46800275329	4.71404512407	0.0472092369743	1
-0.0472092369743	9.46800275329	4.71404512407	0.0472092369743	1
-0.0472092369743	9.46800275329	4.71404512407	0.0472092369743	1
-0.0472092369743	9.46800275329	4.71404512407	0.0472092369743	1
-0.0472092369743	9.46800275329	4.71404512407	0.0472092369743	1
-0.0472092369743	9.46800275329	4.71404512407	0.0472092369743	1
-0.0472092369743	9.46800275329	4.71404512407	0.0472092369743	1
-0.0472092369743	9.46800275329	4.71404512407	0.0472092369743	1
-0.0472092369743	9.46800275329	4.71404512407	0.0472092369743	1
-0.0472092369743	9.46800275329	4.71404512407	0.0472092369743	1
-0.0472092369743	9.46800275329	4.71404512407	0.0472092369743	1
-0.0472092369743	9.46800275329	4.71404512407	0.0472092369743	1
-0.0472092369743	9.46800275329	4.71404512407	0.0472092369743	1
-0.0472092369743	9.46800275329	4.71404512407	0.0472092369743	1
-0.0472092369743	9.46800275329	4.71404512407	0.0472092369743	1
-0.0472092369743	9.46800275329	4.71404512407	0.0472092369743	1
-0.0472092369743	9.46800275329	4.71404512407	0.0472092369743	1
-0.0472092369743	9.46800275329	4.71404512407	0.0472092369743	1
-0.0472092369743	9.46800275329	4.71404512407	0.0472092369743	1
-0.0472092369743	9.46800275329	4.71404512407	0.0472092369743	1
-0.0472092369743	9.46800275329	4.71404512407	0.0472092369743	1
-0.0472092369743	9.46800275329	4.71404512407	0.0472092369743	1
-0.0472092369743	9.46800275329	4.71404512407	0.0472092369743	1
-0.0472092369743	9.46800275329	4.71404512407	0.0472092369743	1
-0.0472092369743	9.46800275329	4.71404512407	0.0472092369743	1
-0.0472092369743	9.46800275329	4.71404512407	0.0472092369743	1
-0.0472092369743	9.46800275329	4.71404512407	0.0472092369743	1
-0.0472092369743	9.46800275329	4.71404512407	0.0472092369743	1
-0.0472092369743	9.46800275329	4.71404512407	0.0472092369743	1
-0.0345515165506	9.30162147991	4.39740969101	0.0345515165506	1
-0.0345515165506	9.30162147991	4.39740969101	0.0345515165506	1
-0.0345515165506	9.30162147991	4.39740969101	0.0345515165506	1
-0.0345515165506	9.30162147991	4.39740969101	0.0345515165506	1
-0.0345515165506	9.30162147991	4.39740969101	0.0345515165506	1
-0.0345515165506	9.30162147991	4.39740969101	0.0345515165506	1
-0.0345515165506	9.30162147991	4.39740969101	0.0345515165506	1
-0.0345515165506	9.30162147991	4.39740969101	0.0345515165506	1
-0.0345515165506	9.30162147991	4.39740969101	0.0345515165506	1
-0.0345515165506	9.30162147991	4.39740969101	0.0345515165506	1
-0.0345515165506	9.30162147991	4.39740969101	0.0345515165506	1
-0.0345515165506	9.30162147991	4.39740969101	0.0345515165506	1
-0.0345515165506	9.30162147991	4.39740969101	0.0345515165506	1
-0.0345515165506	9.30162147991	4.39740969101	0.0345515165506	1
-0.0345515165506	9.30162147991	4.39740969101	0.0345515165506	1
-0.0345515165506	9.30162147991	4.39740969101	0.0345515165506	1
-0.0345515165506	9.30162147991	4.39740969101	0.0345515165506	1
-0.0345515165506	9.30162147991	4.39740969101	0.0345515165506	1
-0.0345515165506	9.30162147991	4.39740969101	0.0345515165506	1
-0.0345515165506	9.30162147991	4.39740969101	0.0345515165506	1
-0.0345515165506	9.30162147991	4.39740969101	0.0345515165506	1
-0.0345515165506	9.30162147991	4.39740969101	0.0345515165506	1
-0.0345515165506	9.30162147991	4.39740969101	0.0345515165506	1
-0.0345515165506	9.30162147991	4.39740969101	0.0345515165506	1
-0.0345515165506	9.30162147991	4.39740969101	0.0345515165506	1
-0.0345515165506	9.30162147991	4.39740969101	0.0345515165506	1
-0.0345515165506	9.30162147991	4.39740969101	0.0345515165506	1
-0.0345515165506	9.30162147991	4.39740969101	0.0345515165506	1
-0.0345515165506	9.30162147991	4.39740969101	0.0345515165506	1
-0.0345515165506	9.30162147991	4.39740969101	0.0345515165506	1
-0.0345515165506	9.30162147991	4.39740969101	0.0345515165506	1
-0.0345515165506	9.30162147991	4.39740969101	0.0345515165506	1
-0.0345515165506	9.30162147991	4.39740969101	0.0345515165506	1
-0.0345515165506	9.30162147991	4.39740969101	0.0345515165506	1
-0.0345515165506	9.30162147991	4.39740969101	0.0345515165506	1
-0.0345515165506	9.30162147991	4.39740969101	0.0345515165506	1
-0.0345515165506	9.30162147991	4.39740969101	0.0345515165506	1
-0.0345515165506	9.30162147991	4.39740969101	0.0345515165506	1
-0.0345515165506	9.30162147991	4.39740969101	0.0345515165506	1
-0.0345515165506	9.30162147991	4.39740969101	0.0345515165506	1
-0.0345515165506	9.30162147991	4.39740969101	0.0345515165506	1
-0.0345515165506	9.30162147991	4.39740969101	0.0345515165506	1
-0.0345515165506	9.30162147991	4.39740969101	0.0345515165506	1
-0.0345515165506	9.30162147991	4.39740969101	0.0345515165506	1
-0.0345515165506	9.30162147991	4.39740969101	0.0345515165506	1
-0.0345515165506	9.30162147991	4.39740969101	0.0345515165506	1
-0.0345515165506	9.30162147991	4.39740969101	0.0345515165506	1
-0.0345515165506	9.30162147991	4.39740969101	0.0345515165506	1
-0.0345515165506	9.30162147991	4.39740969101	0.0345515165506	1
-0.0345515165506	9.30162147991	4.39740969101	0.0345515165506	1
-0.0345515165506	9.30162147991	4.39740969101	0.0345515165506	1
-0.0345515165506	9.30162147991	4.39740969101	0.0345515165506	1
-0.0345515165506	9.30162147991	4.39740969101	0.0345515165506	1
-0.0345515165506	9.30162147991	4.39740969101	0.0345515165506	1
-0.0345515165506	9.30162147991	4.39740969101	0.0345515165506	1
-0.0345515165506	9.30162147991	4.39740969101	0.0345515165506	1
-0.0345515165506	9.30162147991	4.39740969101	0.0345515165506	1
-0.0345515165506	9.30162147991	4.39740969101	0.0345515165506	1
-0.0345515165506	9.30162147991	4.39740969101	0.0345515165506	1
-0.0345515165506	9.30162147991	4.39740969101	0.0345515165506	1
-0.0345515165506	9.30162147991	4.39740969101	0.0345515165506	1
-0.0345515165506	9.30162147991	4.39740969101	0.0345515165506	1
-0.0345515165506	9.30162147991	4.39740969101	0.0345515165506	1
-0.0345515165506	9.30162147991	4.39740969101	0.0345515165506	1
-0.0345515165506	9.30162147991	4.39740969101	0.0345515165506	1
-0.0345515165506	9.30162147991	4.39740969101	0.0345515165506	1
-0.0345515165506	9.30162147991	4.39740969101	0.0345515165506	1
-0.0345515165506	9.30162147991	4.39740969101	0.0345515165506	1
-0.0345515165506	9.30162147991	4.39740969101	0.0345515165506	1
-0.0345515165506	9.30162147991	4.39740969101	0.0345515165506	1
-0.0345515165506	9.30162147991	4.39740969101	0.0345515165506	1
-0.0345515165506	9.30162147991	4.39740969101	0.0345515165506	1
-0.0345515165506	9.30162147991	4.39740969101	0.0345515165506	1
-0.0345515165506	9.30162147991	4.39740969101	0.0345515165506	1
-0.0345515165506	9.30162147991	4.39740969101	0.0345515165506	1
-0.0345515165506	9.30162147991	4.39740969101	0.0345515165506	1
-0.0345515165506	9.30162147991	4.39740969101	0.0345515165506	1
-0.0345515165506	9.30162147991	4.39740969101	0.0345515165506	1
-0.0345515165506	9.30162147991	4.39740969101	0.0345515165506	1
-0.0345515165506	9.30162147991	4.39740969101	0.0345515165506	1
-0.0345515165506	9.30162147991	4.39740969101	0.0345515165506	1
-0.0345515165506	9.30162147991	4.39740969101	0.0345515165506	1
-0.0345515165506	9.30162147991	4.39740969101	0.0345515165506	1
-0.0345515165506	9.30162147991	4.39740969101	0.0345515165506	1
-0.0345515165506	9.30162147991	4.39740969101	0.0345515165506	1
-0.0345515165506	9.30162147991	4.39740969101	0.0345515165506	1
-0.0345515165506	9.30162147991	4.39740969101	0.0345515165506	1
-0.0345515165506	9.30162147991	4.39740969101	0.0345515165506	1
-0.0345515165506	9.30162147991	4.39740969101	0.0345515165506	1
-0.0345515165506	9.30162147991	4.39740969101	0.0345515165506	1
-0.0345515165506	9.30162147991	4.39740969101	0.0345515165506	1
-0.0345515165506	9.30162147991	4.39740969101	0.0345515165506	1
-0.0345515165506	9.30162147991	4.39740969101	0.0345515165506	1
-0.0345515165506	9.30162147991	4.39740969101	0.0345515165506	1
-0.0345515165506	9.30162147991	4.39740969101	0.0345515165506	1
-0.0345515165506	9.30162147991	4.39740969101	0.0345515165506	1
-0.0345515165506	9.30162147991	4.39740969101	0.0345515165506	1
-0.0345515165506	9.30162147991	4.39740969101	0.0345515165506	1
-0.0345515165506	9.30162147991	4.39740969101	0.0345515165506	1
-0.0345515165506	9.30162147991	4.39740969101	0.0345515165506	1
-0.0345515165506	9.30162147991	4.39740969101	0.0345515165506	1
-0.0345515165506	9.30162147991	4.39740969101	0.0345515165506	1
-0.0345515165506	9.30162147991	4.39740969101	0.0345515165506	1
-0.0345515165506	9.30162147991	4.39740969101	0.0345515165506	1
-0.0345515165506	9.30162147991	4.39740969101	0.0345515165506	1
-0.0345515165506	9.30162147991	4.39740969101	0.0345515165506	1
-0.0345515165506	9.30162147991	4.39740969101	0.0345515165506	1
-0.0345515165506	9.30162147991	4.39740969101	0.0345515165506	1
-0.0345515165506	9.30162147991	4.39740969101	0.0345515165506	1
-0.0345515165506	9.30162147991	4.39740969101	0.0345515165506	1
-0.0345515165506	9.30162147991	4.39740969101	0.0345515165506	1
-0.0345515165506	9.30162147991	4.39740969101	0.0345515165506	1
-0.0345515165506	9.30162147991	4.39740969101	0.0345515165506	1
-0.0345515165506	9.30162147991	4.39740969101	0.0345515165506	1
-0.0345515165506	9.30162147991	4.39740969101	0.0345515165506	1
-0.0345515165506	9.30162147991	4.39740969101	0.0345515165506	1
-0.0345515165506	9.30162147991	4.39740969101	0.0345515165506	1
-0.0345515165506	9.30162147991	4.39740969101	0.0345515165506	1
-0.0345515165506	9.30162147991	4.39740969101	0.0345515165506	1
-0.0345515165506	9.30162147991	4.39740969101	0.0345515165506	1
-0.0345515165506	9.30162147991	4.39740969101	0.0345515165506	1
-0.0345515165506	9.30162147991	4.39740969101	0.0345515165506	1
-0.0345515165506	9.30162147991	4.39740969101	0.0345515165506	1
-0.0345515165506	9.30162147991	4.39740969101	0.0345515165506	1
-0.0345515165506	9.30162147991	4.39740969101	0.0345515165506	1
-0.0345515165506	9.30162147991	4.39740969101	0.0345515165506	1
-0.0345515165506	9.30162147991	4.39740969101	0.0345515165506	1
-0.0345515165506	9.30162147991	4.39740969101	0.0345515165506	1
-0.0345515165506	9.30162147991	4.39740969101	0.0345515165506	1
-0.0345515165506	9.30162147991	4.39740969101	0.0345515165506	1
-0.0345515165506	9.30162147991	4.39740969101	0.0345515165506	1
-0.0345515165506	9.30162147991	4.39740969101	0.0345515165506	1
-0.0345515165506	9.30162147991	4.39740969101	0.0345515165506	1
-0.0345515165506	9.30162147991	4.39740969101	0.0345515165506	1
-0.0345515165506	9.30162147991	4.39740969101	0.0345515165506	1
-0.0345515165506	9.30162147991	4.39740969101	0.0345515165506	1
-0.0345515165506	9.30162147991	4.39740969101	0.0345515165506	1
-0.0345515165506	9.30162147991	4.39740969101	0.0345515165506	1
-0.0345515165506	9.30162147991	4.39740969101	0.0345515165506	1
-0.0345515165506	9.30162147991	4.39740969101	0.0345515165506	1
-0.0345515165506	9.30162147991	4.39740969101	0.0345515165506	1
-0.0345515165506	9.30162147991	4.39740969101	0.0345515165506	1
-0.0345515165506	9.30162147991	4.39740969101	0.0345515165506	1
-0.0345515165506	9.30162147991	4.39740969101	0.0345515165506	1
-0.0345515165506	9.30162147991	4.39740969101	0.0345515165506	1
-0.0345515165506	9.30162147991	4.39740969101	0.0345515165506	1
-0.0345515165506	9.30162147991	4.39740969101	0.0345515165506	1
-0.0345515165506	9.30162147991	4.39740969101	0.0345515165506	1
-0.0345515165506	9.30162147991	4.39740969101	0.0345515165506	1
-0.0345515165506	9.30162147991	4.39740969101	0.0345515165506	1
-0.0345515165506	9.30162147991	4.39740969101	0.0345515165506	1
-0.0345515165506	9.30162147991	4.39740969101	0.0345515165506	1
-0.0345515165506	9.30162147991	4.39740969101	0.0345515165506	1
-0.0345515165506	9.30162147991	4.39740969101	0.0345515165506	1
-0.0345515165506	9.30162147991	4.39740969101	0.0345515165506	1
-0.0345515165506	9.30162147991	4.39740969101	0.0345515165506	1
-0.0345515165506	9.30162147991	4.39740969101	0.0345515165506	1
-0.0345515165506	9.30162147991	4.39740969101	0.0345515165506	1
-0.0345515165506	9.30162147991	4.39740969101	0.0345515165506	1
-0.0345515165506	9.30162147991	4.39740969101	0.0345515165506	1
-0.0345515165506	9.30162147991	4.39740969101	0.0345515165506	1
-0.0345515165506	9.30162147991	4.39740969101	0.0345515165506	1
-0.0345515165506	9.30162147991	4.39740969101	0.0345515165506	1
-0.0345515165506	9.30162147991	4.39740969101	0.0345515165506	1
-0.0345515165506	9.30162147991	4.39740969101	0.0345515165506	1
-0.0345515165506	9.30162147991	4.39740969101	0.0345515165506	1
-0.0345515165506	9.30162147991	4.39740969101	0.0345515165506	1
-0.0345515165506	9.30162147991	4.39740969101	0.0345515165506	1
-0.0345515165506	9.30162147991	4.39740969101	0.0345515165506	1
-0.0345515165506	9.30162147991	4.39740969101	0.0345515165506	1
-0.0345515165506	9.30162147991	4.39740969101	0.0345515165506	1
-0.0345515165506	9.30162147991	4.39740969101	0.0345515165506	1
-0.0345515165506	9.30162147991	4.39740969101	0.0345515165506	1
-0.0345515165506	9.30162147991	4.39740969101	0.0345515165506	1
-0.0345515165506	9.30162147991	4.39740969101	0.0345515165506	1
-0.0345515165506	9.30162147991	4.39740969101	0.0345515165506	1
-0.0345515165506	9.30162147991	4.39740969101	0.0345515165506	1
-0.0345515165506	9.30162147991	4.39740969101	0.0345515165506	1
-0.0345515165506	9.30162147991	4.39740969101	0.0345515165506	1
-0.0345515165506	9.30162147991	4.39740969101	0.0345515165506	1
-0.0345515165506	9.30162147991	4.39740969101	0.0345515165506	1
-0.0345515165506	9.30162147991	4.39740969101	0.0345515165506	1
-0.0345515165506	9.30162147991	4.39740969101	0.0345515165506	1
-0.0345515165506	9.30162147991	4.39740969101	0.0345515165506	1
-0.0345515165506	9.30162147991	4.39740969101	0.0345515165506	1
-0.0345515165506	9.30162147991	4.39740969101	0.0345515165506	1
-0.0345515165506	9.30162147991	4.39740969101	0.0345515165506	1
-0.0345515165506	9.30162147991	4.39740969101	0.0345515165506	1
-0.0345515165506	9.30162147991	4.39740969101	0.0345515165506	1
-0.0345515165506	9.30162147991	4.39740969101	0.0345515165506	1
-0.0345515165506	9.30162147991	4.39740969101	0.0345515165506	1
-0.0345515165506	9.30162147991	4.39740969101	0.0345515165506	1
-0.0345515165506	9.30162147991	4.39740969101	0.0345515165506	1
-0.0345515165506	9.30162147991	4.39740969101	0.0345515165506	1
-0.0345515165506	9.30162147991	4.39740969101	0.0345515165506	1
-0.0345515165506	9.30162147991	4.39740969101	0.0345515165506	1
-0.0345515165506	9.30162147991	4.39740969101	0.0345515165506	1
-0.0345515165506	9.30162147991	4.39740969101	0.0345515165506	1
-0.0345515165506	9.30162147991	4.39740969101	0.0345515165506	1
-0.0345515165506	9.30162147991	4.39740969101	0.0345515165506	1
-0.0345515165506	9.30162147991	4.39740969101	0.0345515165506	1
-0.0345515165506	9.30162147991	4.39740969101	0.0345515165506	1
-0.0345515165506	9.30162147991	4.39740969101	0.0345515165506	1
-0.0345515165506	9.30162147991	4.39740969101	0.0345515165506	1
-0.0345515165506	9.30162147991	4.39740969101	0.0345515165506	1
-0.0345515165506	9.30162147991	4.39740969101	0.0345515165506	1
-0.0345515165506	9.30162147991	4.39740969101	0.0345515165506	1
-0.0345515165506	9.30162147991	4.39740969101	0.0345515165506	1
-0.0345515165506	9.30162147991	4.39740969101	0.0345515165506	1
-0.0345515165506	9.30162147991	4.39740969101	0.0345515165506	1
-0.0345515165506	9.30162147991	4.39740969101	0.0345515165506	1
-0.0345515165506	9.30162147991	4.39740969101	0.0345515165506	1
-0.0345515165506	9.30162147991	4.39740969101	0.0345515165506	1
-0.0345515165506	9.30162147991	4.39740969101	0.0345515165506	1
-0.0345515165506	9.30162147991	4.39740969101	0.0345515165506	1
-0.0345515165506	9.30162147991	4.39740969101	0.0345515165506	1
-0.0345515165506	9.30162147991	4.39740969101	0.0345515165506	1
-0.0345515165506	9.30162147991	4.39740969101	0.0345515165506	1
-0.0345515165506	9.30162147991	4.39740969101	0.0345515165506	1
-0.0345515165506	9.30162147991	4.39740969101	0.0345515165506	1
-0.0345515165506	9.30162147991	4.39740969101	0.0345515165506	1
-0.0345515165506	9.30162147991	4.39740969101	0.0345515165506	1
-0.0345515165506	9.30162147991	4.39740969101	0.0345515165506	1
-0.0345515165506	9.30162147991	4.39740969101	0.0345515165506	1
-0.0345515165506	9.30162147991	4.39740969101	0.0345515165506	1
-0.0345515165506	9.30162147991	4.39740969101	0.0345515165506	1
-0.0345515165506	9.30162147991	4.39740969101	0.0345515165506	1
-0.0345515165506	9.30162147991	4.39740969101	0.0345515165506	1
-0.0345515165506	9.30162147991	4.39740969101	0.0345515165506	1
-0.0345515165506	9.30162147991	4.39740969101	0.0345515165506	1
-0.0345515165506	9.30162147991	4.39740969101	0.0345515165506	1
-0.0345515165506	9.30162147991	4.39740969101	0.0345515165506	1
-0.0345515165506	9.30162147991	4.39740969101	0.0345515165506	1
-0.0345515165506	9.30162147991	4.39740969101	0.0345515165506	1
-0.0345515165506	9.30162147991	4.39740969101	0.0345515165506	1
-0.0345515165506	9.30162147991	4.39740969101	0.0345515165506	1
-0.0345515165506	9.30162147991	4.39740969101	0.0345515165506	1
-0.0345515165506	9.30162147991	4.39740969101	0.0345515165506	1
-0.0345515165506	9.30162147991	4.39740969101	0.0345515165506	1
-0.0345515165506	9.30162147991	4.39740969101	0.0345515165506	1
-0.0345515165506	9.30162147991	4.39740969101	0.0345515165506	1
-0.0345515165506	9.30162147991	4.39740969101	0.0345515165506	1
-0.0345515165506	9.30162147991	4.39740969101	0.0345515165506	1
-0.0345515165506	9.30162147991	4.39740969101	0.0345515165506	1
-0.0345515165506	9.30162147991	4.39740969101	0.0345515165506	1
-0.0345515165506	9.30162147991	4.39740969101	0.0345515165506	1
-0.0345515165506	9.30162147991	4.39740969101	0.0345515165506	1
-0.0345515165506	9.30162147991	4.39740969101	0.0345515165506	1
-0.0345515165506	9.30162147991	4.39740969101	0.0345515165506	1
-0.0345515165506	9.30162147991	4.39740969101	0.0345515165506	1
-0.0345515165506	9.30162147991	4.39740969101	0.0345515165506	1
-0.0345515165506	9.30162147991	4.39740969101	0.0345515165506	1
-0.0345515165506	9.30162147991	4.39740969101	0.0345515165506	1
-0.0345515165506	9.30162147991	4.39740969101	0.0345515165506	1
-0.0345515165506	9.30162147991	4.39740969101	0.0345515165506	1
-0.0345515165506	9.30162147991	4.39740969101	0.0345515165506	1
-0.0345515165506	9.30162147991	4.39740969101	0.0345515165506	1
-0.0345515165506	9.30162147991	4.39740969101	0.0345515165506	1
-0.0345515165506	9.30162147991	4.39740969101	0.0345515165506	1
-0.0345515165506	9.30162147991	4.39740969101	0.0345515165506	1
-0.0345515165506	9.30162147991	4.39740969101	0.0345515165506	1
-0.0345515165506	9.30162147991	4.39740969101	0.0345515165506	1
-0.0345515165506	9.30162147991	4.39740969101	0.0345515165506	1
-0.0345515165506	9.30162147991	4.39740969101	0.0345515165506	1
-0.0345515165506	9.30162147991	4.39740969101	0.0345515165506	1
-0.0345515165506	9.30162147991	4.39740969101	0.0345515165506	1
-0.0345515165506	9.30162147991	4.39740969101	0.0345515165506	1
-0.0345515165506	9.30162147991	4.39740969101	0.0345515165506	1
-0.0345515165506	9.30162147991	4.39740969101	0.0345515165506	1
-0.0345515165506	9.30162147991	4.39740969101	0.0345515165506	1
-0.0345515165506	9.30162147991	4.39740969101	0.0345515165506	1
-0.0345515165506	9.30162147991	4.39740969101	0.0345515165506	1
-0.0345515165506	9.30162147991	4.39740969101	0.0345515165506	1
-0.0345515165506	9.30162147991	4.39740969101	0.0345515165506	1
-0.0345515165506	9.30162147991	4.39740969101	0.0345515165506	1
-0.0345515165506	9.30162147991	4.39740969101	0.0345515165506	1
-0.0345515165506	9.30162147991	4.39740969101	0.0345515165506	1
-0.0345515165506	9.30162147991	4.39740969101	0.0345515165506	1
-0.0345515165506	9.30162147991	4.39740969101	0.0345515165506	1
-0.0345515165506	9.30162147991	4.39740969101	0.0345515165506	1
-0.0345515165506	9.30162147991	4.39740969101	0.0345515165506	1
-0.0345515165506	9.30162147991	4.39740969101	0.0345515165506	1
-0.0345515165506	9.30162147991	4.39740969101	0.0345515165506	1
-0.0345515165506	9.30162147991	4.39740969101	0.0345515165506	1
-0.0345515165506	9.30162147991	4.39740969101	0.0345515165506	1
-0.0345515165506	9.30162147991	4.39740969101	0.0345515165506	1
-0.0345515165506	9.30162147991	4.39740969101	0.0345515165506	1
-0.0345515165506	9.30162147991	4.39740969101	0.0345515165506	1
-0.0345515165506	9.30162147991	4.39740969101	0.0345515165506	1
-0.0345515165506	9.30162147991	4.39740969101	0.0345515165506	1
-0.0345515165506	9.30162147991	4.39740969101	0.0345515165506	1
-0.0345515165506	9.30162147991	4.39740969101	0.0345515165506	1
-0.0345515165506	9.30162147991	4.39740969101	0.0345515165506	1
-0.0345515165506	9.30162147991	4.39740969101	0.0345515165506	1
-0.0345515165506	9.30162147991	4.39740969101	0.0345515165506	1
-0.0345515165506	9.30162147991	4.39740969101	0.0345515165506	1
-0.0345515165506	9.30162147991	4.39740969101	0.0345515165506	1
-0.0345515165506	9.30162147991	4.39740969101	0.0345515165506	1
-0.0345515165506	9.30162147991	4.39740969101	0.0345515165506	1
-0.0345515165506	9.30162147991	4.39740969101	0.0345515165506	1
-0.0345515165506	9.30162147991	4.39740969101	0.0345515165506	1
-0.0345515165506	9.30162147991	4.39740969101	0.0345515165506	1
-0.0345515165506	9.30162147991	4.39740969101	0.0345515165506	1
-0.0345515165506	9.30162147991	4.39740969101	0.0345515165506	1
-0.0345515165506	9.30162147991	4.39740969101	0.0345515165506	1
-0.0345515165506	9.30162147991	4.39740969101	0.0345515165506	1
-0.0345515165506	9.30162147991	4.39740969101	0.0345515165506	1
-0.0345515165506	9.30162147991	4.39740969101	0.0345515165506	1
-0.0345515165506	9.30162147991	4.39740969101	0.0345515165506	1
-0.0345515165506	9.30162147991	4.39740969101	0.0345515165506	1
-0.0345515165506	9.30162147991	4.39740969101	0.0345515165506	1
-0.0345515165506	9.30162147991	4.39740969101	0.0345515165506	1
-0.0345515165506	9.30162147991	4.39740969101	0.0345515165506	1
-0.0345515165506	9.30162147991	4.39740969101	0.0345515165506	1
-0.0345515165506	9.30162147991	4.39740969101	0.0345515165506	1
-0.0345515165506	9.30162147991	4.39740969101	0.0345515165506	1
-0.0345515165506	9.30162147991	4.39740969101	0.0345515165506	1
-0.0345515165506	9.30162147991	4.39740969101	0.0345515165506	1
-0.0345515165506	9.30162147991	4.39740969101	0.0345515165506	1
-0.0345515165506	9.30162147991	4.39740969101	0.0345515165506	1
-0.0345515165506	9.30162147991	4.39740969101	0.0345515165506	1
-0.0345515165506	9.30162147991	4.39740969101	0.0345515165506	1
-0.0345515165506	9.30162147991	4.39740969101	0.0345515165506	1
-0.0345515165506	9.30162147991	4.39740969101	0.0345515165506	1
-0.0345515165506	9.30162147991	4.39740969101	0.0345515165506	1
-0.0345515165506	9.30162147991	4.39740969101	0.0345515165506	1
-0.0345515165506	9.30162147991	4.39740969101	0.0345515165506	1
-0.0345515165506	9.30162147991	4.39740969101	0.0345515165506	1
-0.0345515165506	9.30162147991	4.39740969101	0.0345515165506	1
-0.0345515165506	9.30162147991	4.39740969101	0.0345515165506	1
-0.0345515165506	9.30162147991	4.39740969101	0.0345515165506	1
-0.0345515165506	9.30162147991	4.39740969101	0.0345515165506	1
-0.0345515165506	9.30162147991	4.39740969101	0.0345515165506	1
-0.0345515165506	9.30162147991	4.39740969101	0.0345515165506	1
-0.0345515165506	9.30162147991	4.39740969101	0.0345515165506	1
-0.0345515165506	9.30162147991	4.39740969101	0.0345515165506	1
-0.0345515165506	9.30162147991	4.39740969101	0.0345515165506	1
-0.0345515165506	9.30162147991	4.39740969101	0.0345515165506	1
-0.0345515165506	9.30162147991	4.39740969101	0.0345515165506	1
-0.0345515165506	9.30162147991	4.39740969101	0.0345515165506	1
-0.0345515165506	9.30162147991	4.39740969101	0.0345515165506	1
-0.0345515165506	9.30162147991	4.39740969101	0.0345515165506	1
-0.0345515165506	9.30162147991	4.39740969101	0.0345515165506	1
-0.0345515165506	9.30162147991	4.39740969101	0.0345515165506	1
-0.0345515165506	9.30162147991	4.39740969101	0.0345515165506	1
-0.0345515165506	9.30162147991	4.39740969101	0.0345515165506	1
-0.0345515165506	9.30162147991	4.39740969101	0.0345515165506	1
-0.0345515165506	9.30162147991	4.39740969101	0.0345515165506	1
-0.0345515165506	9.30162147991	4.39740969101	0.0345515165506	1
-0.0345515165506	9.30162147991	4.39740969101	0.0345515165506	1
-0.0345515165506	9.30162147991	4.39740969101	0.0345515165506	1
-0.0345515165506	9.30162147991	4.39740969101	0.0345515165506	1
-0.0345515165506	9.30162147991	4.39740969101	0.0345515165506	1
-0.0345515165506	9.30162147991	4.39740969101	0.0345515165506	1
-0.0345515165506	9.30162147991	4.39740969101	0.0345515165506	1
-0.0345515165506	9.30162147991	4.39740969101	0.0345515165506	1
-0.0345515165506	9.30162147991	4.39740969101	0.0345515165506	1
-0.0345515165506	9.30162147991	4.39740969101	0.0345515165506	1
-0.0345515165506	9.30162147991	4.39740969101	0.0345515165506	1
-0.0345515165506	9.30162147991	4.39740969101	0.0345515165506	1
-0.0345515165506	9.30162147991	4.39740969101	0.0345515165506	1
-0.0345515165506	9.30162147991	4.39740969101	0.0345515165506	1
-0.0345515165506	9.30162147991	4.39740969101	0.0345515165506	1
-0.0345515165506	9.30162147991	4.39740969101	0.0345515165506	1
-0.0345515165506	9.30162147991	4.39740969101	0.0345515165506	1
-0.0345515165506	9.30162147991	4.39740969101	0.0345515165506	1
-0.0345515165506	9.30162147991	4.39740969101	0.0345515165506	1
-0.0345515165506	9.30162147991	4.39740969101	0.0345515165506	1
-0.0345515165506	9.30162147991	4.39740969101	0.0345515165506	1
-0.0345515165506	9.30162147991	4.39740969101	0.0345515165506	1
-0.0345515165506	9.30162147991	4.39740969101	0.0345515165506	1
-0.0345515165506	9.30162147991	4.39740969101	0.0345515165506	1
-0.0345515165506	9.30162147991	4.39740969101	0.0345515165506	1
-0.0345515165506	9.30162147991	4.39740969101	0.0345515165506	1
-0.0345515165506	9.30162147991	4.39740969101	0.0345515165506	1
-0.0345515165506	9.30162147991	4.39740969101	0.0345515165506	1
-0.0345515165506	9.30162147991	4.39740969101	0.0345515165506	1
-0.0345515165506	9.30162147991	4.39740969101	0.0345515165506	1
-0.0345515165506	9.30162147991	4.39740969101	0.0345515165506	1
-0.0345515165506	9.30162147991	4.39740969101	0.0345515165506	1
-0.0345515165506	9.30162147991	4.39740969101	0.0345515165506	1
-0.0345515165506	9.30162147991	4.39740969101	0.0345515165506	1
-0.0345515165506	9.30162147991	4.39740969101	0.0345515165506	1
-0.0345515165506	9.30162147991	4.39740969101	0.0345515165506	1
-0.0345515165506	9.30162147991	4.39740969101	0.0345515165506	1
-0.0345515165506	9.30162147991	4.39740969101	0.0345515165506	1
-0.0345515165506	9.30162147991	4.39740969101	0.0345515165506	1
-0.0345515165506	9.30162147991	4.39740969101	0.0345515165506	1
-0.0345515165506	9.30162147991	4.39740969101	0.0345515165506	1
-0.0345515165506	9.30162147991	4.39740969101	0.0345515165506	1
-0.0345515165506	9.30162147991	4.39740969101	0.0345515165506	1
-0.0345515165506	9.30162147991	4.39740969101	0.0345515165506	1
-0.0345515165506	9.30162147991	4.39740969101	0.0345515165506	1
-0.0345515165506	9.30162147991	4.39740969101	0.0345515165506	1
-0.0345515165506	9.30162147991	4.39740969101	0.0345515165506	1
-0.0345515165506	9.30162147991	4.39740969101	0.0345515165506	1
-0.0345515165506	9.30162147991	4.39740969101	0.0345515165506	1
-0.0345515165506	9.30162147991	4.39740969101	0.0345515165506	1
-0.0345515165506	9.30162147991	4.39740969101	0.0345515165506	1
-0.0345515165506	9.30162147991	4.39740969101	0.0345515165506	1
-0.0345515165506	9.30162147991	4.39740969101	0.0345515165506	1
-0.0345515165506	9.30162147991	4.39740969101	0.0345515165506	1
-0.0345515165506	9.30162147991	4.39740969101	0.0345515165506	1
-0.0345515165506	9.30162147991	4.39740969101	0.0345515165506	1
-0.0345515165506	9.30162147991	4.39740969101	0.0345515165506	1
-0.0345515165506	9.30162147991	4.39740969101	0.0345515165506	1
-0.0345515165506	9.30162147991	4.39740969101	0.0345515165506	1
-0.0345515165506	9.30162147991	4.39740969101	0.0345515165506	1
-0.0345515165506	9.30162147991	4.39740969101	0.0345515165506	1
-0.0345515165506	9.30162147991	4.39740969101	0.0345515165506	1
-0.0345515165506	9.30162147991	4.39740969101	0.0345515165506	1
-0.0345515165506	9.30162147991	4.39740969101	0.0345515165506	1
-0.0345515165506	9.30162147991	4.39740969101	0.0345515165506	1
-0.0345515165506	9.30162147991	4.39740969101	0.0345515165506	1
-0.0345515165506	9.30162147991	4.39740969101	0.0345515165506	1
-0.0345515165506	9.30162147991	4.39740969101	0.0345515165506	1
-0.0345515165506	9.30162147991	4.39740969101	0.0345515165506	1
-0.0345515165506	9.30162147991	4.39740969101	0.0345515165506	1
-0.0345515165506	9.30162147991	4.39740969101	0.0345515165506	1
-0.0345515165506	9.30162147991	4.39740969101	0.0345515165506	1
-0.0345515165506	9.30162147991	4.39740969101	0.0345515165506	1
-0.0345515165506	9.30162147991	4.39740969101	0.0345515165506	1
-0.0345515165506	9.30162147991	4.39740969101	0.0345515165506	1
-0.0345515165506	9.30162147991	4.39740969101	0.0345515165506	1
-0.0345515165506	9.30162147991	4.39740969101	0.0345515165506	1
-0.0345515165506	9.30162147991	4.39740969101	0.0345515165506	1
-0.0345515165506	9.30162147991	4.39740969101	0.0345515165506	1
-0.0345515165506	9.30162147991	4.39740969101	0.0345515165506	1
-0.0345515165506	9.30162147991	4.39740969101	0.0345515165506	1
-0.0345515165506	9.30162147991	4.39740969101	0.0345515165506	1
-0.0345515165506	9.30162147991	4.39740969101	0.0345515165506	1
-0.0345515165506	9.30162147991	4.39740969101	0.0345515165506	1
-0.0345515165506	9.30162147991	4.39740969101	0.0345515165506	1
-0.0345515165506	9.30162147991	4.39740969101	0.0345515165506	1
-0.0345515165506	9.30162147991	4.39740969101	0.0345515165506	1
-0.0345515165506	9.30162147991	4.39740969101	0.0345515165506	1
-0.0345515165506	9.30162147991	4.39740969101	0.0345515165506	1
-0.0345515165506	9.30162147991	4.39740969101	0.0345515165506	1
-0.0345515165506	9.30162147991	4.39740969101	0.0345515165506	1
-0.0345515165506	9.30162147991	4.39740969101	0.0345515165506	1
-0.0345515165506	9.30162147991	4.39740969101	0.0345515165506	1
-0.0345515165506	9.30162147991	4.39740969101	0.0345515165506	1
-0.0345515165506	9.30162147991	4.39740969101	0.0345515165506	1
-0.0345515165506	9.30162147991	4.39740969101	0.0345515165506	1
-0.0345515165506	9.30162147991	4.39740969101	0.0345515165506	1
-0.0345515165506	9.30162147991	4.39740969101	0.0345515165506	1
-0.0345515165506	9.30162147991	4.39740969101	0.0345515165506	1
-0.0345515165506	9.30162147991	4.39740969101	0.0345515165506	1
-0.0345515165506	9.30162147991	4.39740969101	0.0345515165506	1
-0.0345515165506	9.30162147991	4.39740969101	0.0345515165506	1
-0.0345515165506	9.30162147991	4.39740969101	0.0345515165506	1
-0.0345515165506	9.30162147991	4.39740969101	0.0345515165506	1
-0.0345515165506	9.30162147991	4.39740969101	0.0345515165506	1
-0.0345515165506	9.30162147991	4.39740969101	0.0345515165506	1
-0.0345515165506	9.30162147991	4.39740969101	0.0345515165506	1
-0.0345515165506	9.30162147991	4.39740969101	0.0345515165506	1
-0.0345515165506	9.30162147991	4.39740969101	0.0345515165506	1
-0.0345515165506	9.30162147991	4.39740969101	0.0345515165506	1
-0.0345515165506	9.30162147991	4.39740969101	0.0345515165506	1
-0.0345515165506	9.30162147991	4.39740969101	0.0345515165506	1
-0.0345515165506	9.30162147991	4.39740969101	0.0345515165506	1
-0.0345515165506	9.30162147991	4.39740969101	0.0345515165506	1
-0.0345515165506	9.30162147991	4.39740969101	0.0345515165506	1
-0.0345515165506	9.30162147991	4.39740969101	0.0345515165506	1
-0.0345515165506	9.30162147991	4.39740969101	0.0345515165506	1
-0.0345515165506	9.30162147991	4.39740969101	0.0345515165506	1
-0.0345515165506	9.30162147991	4.39740969101	0.0345515165506	1
-0.0345515165506	9.30162147991	4.39740969101	0.0345515165506	1
-0.0345515165506	9.30162147991	4.39740969101	0.0345515165506	1
-0.0345515165506	9.30162147991	4.39740969101	0.0345515165506	1
-0.0345515165506	9.30162147991	4.39740969101	0.0345515165506	1
-0.0345515165506	9.30162147991	4.39740969101	0.0345515165506	1
-0.0345515165506	9.30162147991	4.39740969101	0.0345515165506	1
-0.0345515165506	9.30162147991	4.39740969101	0.0345515165506	1
-0.0345515165506	9.30162147991	4.39740969101	0.0345515165506	1
-0.0345515165506	9.30162147991	4.39740969101	0.0345515165506	1
-0.0345515165506	9.30162147991	4.39740969101	0.0345515165506	1
-0.0345515165506	9.30162147991	4.39740969101	0.0345515165506	1
-0.0345515165506	9.30162147991	4.39740969101	0.0345515165506	1
-0.0345515165506	9.30162147991	4.39740969101	0.0345515165506	1
-0.0345515165506	9.30162147991	4.39740969101	0.0345515165506	1
-0.0345515165506	9.30162147991	4.39740969101	0.0345515165506	1
-0.0345515165506	9.30162147991	4.39740969101	0.0345515165506	1
-0.0345515165506	9.30162147991	4.39740969101	0.0345515165506	1
-0.0345515165506	9.30162147991	4.39740969101	0.0345515165506	1
-0.0345515165506	9.30162147991	4.39740969101	0.0345515165506	1
-0.0345515165506	9.30162147991	4.39740969101	0.0345515165506	1
-0.0345515165506	9.30162147991	4.39740969101	0.0345515165506	1
-0.0345515165506	9.30162147991	4.39740969101	0.0345515165506	1
-0.0345515165506	9.30162147991	4.39740969101	0.0345515165506	1
-0.0345515165506	9.30162147991	4.39740969101	0.0345515165506	1
-0.0345515165506	9.30162147991	4.39740969101	0.0345515165506	1
-0.0345515165506	9.30162147991	4.39740969101	0.0345515165506	1
-0.0345515165506	9.30162147991	4.39740969101	0.0345515165506	1
-0.0345515165506	9.30162147991	4.39740969101	0.0345515165506	1
-0.0345515165506	9.30162147991	4.39740969101	0.0345515165506	1
-0.0345515165506	9.30162147991	4.39740969101	0.0345515165506	1
-0.0345515165506	9.30162147991	4.39740969101	0.0345515165506	1
-0.0345515165506	9.30162147991	4.39740969101	0.0345515165506	1
-0.0345515165506	9.30162147991	4.39740969101	0.0345515165506	1
-0.0345515165506	9.30162147991	4.39740969101	0.0345515165506	1
-0.0345515165506	9.30162147991	4.39740969101	0.0345515165506	1
-0.0345515165506	9.30162147991	4.39740969101	0.0345515165506	1
-0.0345515165506	9.30162147991	4.39740969101	0.0345515165506	1
-0.0345515165506	9.30162147991	4.39740969101	0.0345515165506	1
-0.0345515165506	9.30162147991	4.39740969101	0.0345515165506	1
-0.0345515165506	9.30162147991	4.39740969101	0.0345515165506	1
-0.0345515165506	9.30162147991	4.39740969101	0.0345515165506	1
-0.0345515165506	9.30162147991	4.39740969101	0.0345515165506	1
-0.0345515165506	9.30162147991	4.39740969101	0.0345515165506	1
-0.0345515165506	9.30162147991	4.39740969101	0.0345515165506	1
-0.0345515165506	9.30162147991	4.39740969101	0.0345515165506	1
-0.0299728691228	9.46582365689	4.5233039763	0.0299728691228	1
-0.0299728691228	9.46582365689	4.5233039763	0.0299728691228	1
-0.0299728691228	9.46582365689	4.5233039763	0.0299728691228	1
-0.0299728691228	9.46582365689	4.5233039763	0.0299728691228	1
-0.0299728691228	9.46582365689	4.5233039763	0.0299728691228	1
-0.0299728691228	9.46582365689	4.5233039763	0.0299728691228	1
-0.0299728691228	9.46582365689	4.5233039763	0.0299728691228	1
-0.0299728691228	9.46582365689	4.5233039763	0.0299728691228	1
-0.0299728691228	9.46582365689	4.5233039763	0.0299728691228	1
-0.0299728691228	9.46582365689	4.5233039763	0.0299728691228	1
-0.0299728691228	9.46582365689	4.5233039763	0.0299728691228	1
-0.0299728691228	9.46582365689	4.5233039763	0.0299728691228	1
-0.0299728691228	9.46582365689	4.5233039763	0.0299728691228	1
-0.0299728691228	9.46582365689	4.5233039763	0.0299728691228	1
-0.0299728691228	9.46582365689	4.5233039763	0.0299728691228	1
-0.0299728691228	9.46582365689	4.5233039763	0.0299728691228	1
-0.0299728691228	9.46582365689	4.5233039763	0.0299728691228	1
-0.0299728691228	9.46582365689	4.5233039763	0.0299728691228	1
-0.0299728691228	9.46582365689	4.5233039763	0.0299728691228	1
-0.0125336888919	6.33218894851	0.0723780212034	0.0125336888919	1
-0.0125336888919	6.33218894851	0.0723780212034	0.0125336888919	1
-0.0125336888919	6.33218894851	0.0723780212034	0.0125336888919	1
-0.0125336888919	6.33218894851	0.0723780212034	0.0125336888919	1
-0.0125336888919	6.33218894851	0.0723780212034	0.0125336888919	1
-0.0125336888919	6.33218894851	0.0723780212034	0.0125336888919	1
-0.0125336888919	6.33218894851	0.0723780212034	0.0125336888919	1
-0.0125336888919	6.33218894851	0.0723780212034	0.0125336888919	1
-0.0125336888919	6.33218894851	0.0723780212034	0.0125336888919	1
-0.0125336888919	6.33218894851	0.0723780212034	0.0125336888919	1
-0.0125336888919	6.33218894851	0.0723780212034	0.0125336888919	1
-0.0125336888919	6.33218894851	0.0723780212034	0.0125336888919	1
-0.0125336888919	6.33218894851	0.0723780212034	0.0125336888919	1
-0.0125336888919	6.33218894851	0.0723780212034	0.0125336888919	1
-0.0125336888919	6.33218894851	0.0723780212034	0.0125336888919	1
-0.0125336888919	6.33218894851	0.0723780212034	0.0125336888919	1
-0.0125336888919	6.33218894851	0.0723780212034	0.0125336888919	1
-0.0125336888919	6.33218894851	0.0723780212034	0.0125336888919	1
-0.0125336888919	6.33218894851	0.0723780212034	0.0125336888919	1
-0.0125336888919	6.33218894851	0.0723780212034	0.0125336888919	1
-0.0125336888919	6.33218894851	0.0723780212034	0.0125336888919	1
-0.0125336888919	6.33218894851	0.0723780212034	0.0125336888919	1
-0.0125336888919	6.33218894851	0.0723780212034	0.0125336888919	1
-0.0125336888919	6.33218894851	0.0723780212034	0.0125336888919	1
-0.0125336888919	6.33218894851	0.0723780212034	0.0125336888919	1
-0.0125336888919	6.33218894851	0.0723780212034	0.0125336888919	1
-0.0125336888919	6.33218894851	0.0723780212034	0.0125336888919	1
-0.0125336888919	6.33218894851	0.0723780212034	0.0125336888919	1
-0.0125336888919	6.33218894851	0.0723780212034	0.0125336888919	1
-0.0125336888919	6.33218894851	0.0723780212034	0.0125336888919	1
-0.0125336888919	6.33218894851	0.0723780212034	0.0125336888919	1
-0.0125336888919	6.33218894851	0.0723780212034	0.0125336888919	1
-0.0125336888919	6.33218894851	0.0723780212034	0.0125336888919	1
-0.0125336888919	6.33218894851	0.0723780212034	0.0125336888919	1
-0.0125336888919	6.33218894851	0.0723780212034	0.0125336888919	1
-0.0125336888919	6.33218894851	0.0723780212034	0.0125336888919	1
-0.0125336888919	6.33218894851	0.0723780212034	0.0125336888919	1
-0.0125336888919	6.33218894851	0.0723780212034	0.0125336888919	1
-0.0125336888919	6.33218894851	0.0723780212034	0.0125336888919	1
-0.0125336888919	6.33218894851	0.0723780212034	0.0125336888919	1
-0.0125336888919	6.33218894851	0.0723780212034	0.0125336888919	1
-0.0125336888919	6.33218894851	0.0723780212034	0.0125336888919	1
-0.0125336888919	6.33218894851	0.0723780212034	0.0125336888919	1
-0.0125336888919	6.33218894851	0.0723780212034	0.0125336888919	1
-0.0125336888919	6.33218894851	0.0723780212034	0.0125336888919	1
-0.0125336888919	6.33218894851	0.0723780212034	0.0125336888919	1
-0.0125336888919	6.33218894851	0.0723780212034	0.0125336888919	1
-0.0125336888919	6.33218894851	0.0723780212034	0.0125336888919	1
-0.0125336888919	6.33218894851	0.0723780212034	0.0125336888919	1
-0.0125336888919	6.33218894851	0.0723780212034	0.0125336888919	1
-0.0125336888919	6.33218894851	0.0723780212034	0.0125336888919	1
-0.0125336888919	6.33218894851	0.0723780212034	0.0125336888919	1
-0.0125336888919	6.33218894851	0.0723780212034	0.0125336888919	1
-0.0125336888919	6.33218894851	0.0723780212034	0.0125336888919	1
-0.0125336888919	6.33218894851	0.0723780212034	0.0125336888919	1
-0.0125336888919	6.33218894851	0.0723780212034	0.0125336888919	1
-0.0125336888919	6.33218894851	0.0723780212034	0.0125336888919	1
-0.0125336888919	6.33218894851	0.0723780212034	0.0125336888919	1
-0.0125336888919	6.33218894851	0.0723780212034	0.0125336888919	1
-0.0125336888919	6.33218894851	0.0723780212034	0.0125336888919	1
-0.0125336888919	6.33218894851	0.0723780212034	0.0125336888919	1
-0.0125336888919	6.33218894851	0.0723780212034	0.0125336888919	1
-0.0125336888919	6.33218894851	0.0723780212034	0.0125336888919	1
-0.0125336888919	6.33218894851	0.0723780212034	0.0125336888919	1
-0.0125336888919	6.33218894851	0.0723780212034	0.0125336888919	1
-0.0125336888919	6.33218894851	0.0723780212034	0.0125336888919	1
-0.0125336888919	6.33218894851	0.0723780212034	0.0125336888919	1
-0.0125336888919	6.33218894851	0.0723780212034	0.0125336888919	1
-0.0125336888919	6.33218894851	0.0723780212034	0.0125336888919	1
-0.0125336888919	6.33218894851	0.0723780212034	0.0125336888919	1
-0.0125336888919	6.33218894851	0.0723780212034	0.0125336888919	1
-0.0125336888919	6.33218894851	0.0723780212034	0.0125336888919	1
-0.0125336888919	6.33218894851	0.0723780212034	0.0125336888919	1
-0.0125336888919	6.33218894851	0.0723780212034	0.0125336888919	1
-0.0125336888919	6.33218894851	0.0723780212034	0.0125336888919	1
-0.0125336888919	6.33218894851	0.0723780212034	0.0125336888919	1
-0.0125336888919	6.33218894851	0.0723780212034	0.0125336888919	1
-0.0125336888919	6.33218894851	0.0723780212034	0.0125336888919	1
-0.0125336888919	6.33218894851	0.0723780212034	0.0125336888919	1
-0.0125336888919	6.33218894851	0.0723780212034	0.0125336888919	1
-0.0125336888919	6.33218894851	0.0723780212034	0.0125336888919	1
-0.0125336888919	6.33218894851	0.0723780212034	0.0125336888919	1
-0.0125336888919	6.33218894851	0.0723780212034	0.0125336888919	1
-0.0125336888919	6.33218894851	0.0723780212034	0.0125336888919	1
-0.0125336888919	6.33218894851	0.0723780212034	0.0125336888919	1
-0.0125336888919	6.33218894851	0.0723780212034	0.0125336888919	1
-0.0125336888919	6.33218894851	0.0723780212034	0.0125336888919	1
-0.0125336888919	6.33218894851	0.0723780212034	0.0125336888919	1
-0.0125336888919	6.33218894851	0.0723780212034	0.0125336888919	1
-0.0125336888919	6.33218894851	0.0723780212034	0.0125336888919	1
-0.0125336888919	6.33218894851	0.0723780212034	0.0125336888919	1
-0.0125336888919	6.33218894851	0.0723780212034	0.0125336888919	1
-0.0125336888919	6.33218894851	0.0723780212034	0.0125336888919	1
-0.0125336888919	6.33218894851	0.0723780212034	0.0125336888919	1
-0.0125336888919	6.33218894851	0.0723780212034	0.0125336888919	1
-0.0125336888919	6.33218894851	0.0723780212034	0.0125336888919	1
-0.0125336888919	6.33218894851	0.0723780212034	0.0125336888919	1
-0.0125336888919	6.33218894851	0.0723780212034	0.0125336888919	1
-0.0125336888919	6.33218894851	0.0723780212034	0.0125336888919	1
-0.0125336888919	6.33218894851	0.0723780212034	0.0125336888919	1
-0.0125336888919	6.33218894851	0.0723780212034	0.0125336888919	1
-0.0125336888919	6.33218894851	0.0723780212034	0.0125336888919	1
-0.0125336888919	6.33218894851	0.0723780212034	0.0125336888919	1
-0.0125336888919	6.33218894851	0.0723780212034	0.0125336888919	1
-0.0125336888919	6.33218894851	0.0723780212034	0.0125336888919	1
-0.0125336888919	6.33218894851	0.0723780212034	0.0125336888919	1
-0.0125336888919	6.33218894851	0.0723780212034	0.0125336888919	1
-0.0125336888919	6.33218894851	0.0723780212034	0.0125336888919	1
-0.0125336888919	6.33218894851	0.0723780212034	0.0125336888919	1
-0.0125336888919	6.33218894851	0.0723780212034	0.0125336888919	1
-0.0125336888919	6.33218894851	0.0723780212034	0.0125336888919	1
-0.0125336888919	6.33218894851	0.0723780212034	0.0125336888919	1
-0.0125336888919	6.33218894851	0.0723780212034	0.0125336888919	1
-0.0125336888919	6.33218894851	0.0723780212034	0.0125336888919	1
-0.0125336888919	6.33218894851	0.0723780212034	0.0125336888919	1
-0.0125336888919	6.33218894851	0.0723780212034	0.0125336888919	1
-0.0125336888919	6.33218894851	0.0723780212034	0.0125336888919	1
-0.0125336888919	6.33218894851	0.0723780212034	0.0125336888919	1
-0.0125336888919	6.33218894851	0.0723780212034	0.0125336888919	1
-0.0125336888919	6.33218894851	0.0723780212034	0.0125336888919	1
-0.0125336888919	6.33218894851	0.0723780212034	0.0125336888919	1
-0.0125336888919	6.33218894851	0.0723780212034	0.0125336888919	1
-0.0125336888919	6.33218894851	0.0723780212034	0.0125336888919	1
-0.0125336888919	6.33218894851	0.0723780212034	0.0125336888919	1
-0.0125336888919	6.33218894851	0.0723780212034	0.0125336888919	1
-0.0125336888919	6.33218894851	0.0723780212034	0.0125336888919	1
-0.0125336888919	6.33218894851	0.0723780212034	0.0125336888919	1
-0.0125336888919	6.33218894851	0.0723780212034	0.0125336888919	1
-0.0125336888919	6.33218894851	0.0723780212034	0.0125336888919	1
-0.0125336888919	6.33218894851	0.0723780212034	0.0125336888919	1
-0.0125336888919	6.33218894851	0.0723780212034	0.0125336888919	1
-0.0125336888919	6.33218894851	0.0723780212034	0.0125336888919	1
-0.0125336888919	6.33218894851	0.0723780212034	0.0125336888919	1
-0.0125336888919	6.33218894851	0.0723780212034	0.0125336888919	1
-0.0125336888919	6.33218894851	0.0723780212034	0.0125336888919	1
-0.0125336888919	6.33218894851	0.0723780212034	0.0125336888919	1
-0.0125336888919	6.33218894851	0.0723780212034	0.0125336888919	1
-0.0125336888919	6.33218894851	0.0723780212034	0.0125336888919	1
-0.0125336888919	6.33218894851	0.0723780212034	0.0125336888919	1
-0.0125336888919	6.33218894851	0.0723780212034	0.0125336888919	1
-0.0125336888919	6.33218894851	0.0723780212034	0.0125336888919	1
-0.0125336888919	6.33218894851	0.0723780212034	0.0125336888919	1
-0.0125336888919	6.33218894851	0.0723780212034	0.0125336888919	1
-0.0125336888919	6.33218894851	0.0723780212034	0.0125336888919	1
-0.0125336888919	6.33218894851	0.0723780212034	0.0125336888919	1
-0.0125336888919	6.33218894851	0.0723780212034	0.0125336888919	1
-0.0125336888919	6.33218894851	0.0723780212034	0.0125336888919	1
-0.0125336888919	6.33218894851	0.0723780212034	0.0125336888919	1
-0.0125336888919	6.33218894851	0.0723780212034	0.0125336888919	1
-0.0125336888919	6.33218894851	0.0723780212034	0.0125336888919	1
-0.0125336888919	6.33218894851	0.0723780212034	0.0125336888919	1
-0.0125336888919	6.33218894851	0.0723780212034	0.0125336888919	1
-0.0125336888919	6.33218894851	0.0723780212034	0.0125336888919	1
-0.0125336888919	6.33218894851	0.0723780212034	0.0125336888919	1
-0.0125336888919	6.33218894851	0.0723780212034	0.0125336888919	1
-0.0125336888919	6.33218894851	0.0723780212034	0.0125336888919	1
-0.0125336888919	6.33218894851	0.0723780212034	0.0125336888919	1
-0.0125336888919	6.33218894851	0.0723780212034	0.0125336888919	1
-0.0125336888919	6.33218894851	0.0723780212034	0.0125336888919	1
-0.0125336888919	6.33218894851	0.0723780212034	0.0125336888919	1
-0.0125336888919	6.33218894851	0.0723780212034	0.0125336888919	1
-0.0125336888919	6.33218894851	0.0723780212034	0.0125336888919	1
-0.0125336888919	6.33218894851	0.0723780212034	0.0125336888919	1
-0.0125336888919	6.33218894851	0.0723780212034	0.0125336888919	1
-0.0125336888919	6.33218894851	0.0723780212034	0.0125336888919	1
-0.0125336888919	6.33218894851	0.0723780212034	0.0125336888919	1
-0.0125336888919	6.33218894851	0.0723780212034	0.0125336888919	1
-0.0125336888919	6.33218894851	0.0723780212034	0.0125336888919	1
-0.0125336888919	6.33218894851	0.0723780212034	0.0125336888919	1
-0.0125336888919	6.33218894851	0.0723780212034	0.0125336888919	1
-0.0125336888919	6.33218894851	0.0723780212034	0.0125336888919	1
-0.0125336888919	6.33218894851	0.0723780212034	0.0125336888919	1
-0.0125336888919	6.33218894851	0.0723780212034	0.0125336888919	1
-0.0125336888919	6.33218894851	0.0723780212034	0.0125336888919	1
-0.0125336888919	6.33218894851	0.0723780212034	0.0125336888919	1
-0.0125336888919	6.33218894851	0.0723780212034	0.0125336888919	1
-0.0125336888919	6.33218894851	0.0723780212034	0.0125336888919	1
-0.0125336888919	6.33218894851	0.0723780212034	0.0125336888919	1
-0.0125336888919	6.33218894851	0.0723780212034	0.0125336888919	1
-0.0125336888919	6.33218894851	0.0723780212034	0.0125336888919	1
-0.0125336888919	6.33218894851	0.0723780212034	0.0125336888919	1
-0.0125336888919	6.33218894851	0.0723780212034	0.0125336888919	1
-0.0125336888919	6.33218894851	0.0723780212034	0.0125336888919	1
-0.0125336888919	6.33218894851	0.0723780212034	0.0125336888919	1
-0.0125336888919	6.33218894851	0.0723780212034	0.0125336888919	1
-0.0125336888919	6.33218894851	0.0723780212034	0.0125336888919	1
-0.0125336888919	6.33218894851	0.0723780212034	0.0125336888919	1
-0.0125336888919	6.33218894851	0.0723780212034	0.0125336888919	1
-0.0125336888919	6.33218894851	0.0723780212034	0.0125336888919	1
-0.0125336888919	6.33218894851	0.0723780212034	0.0125336888919	1
-0.0125336888919	6.33218894851	0.0723780212034	0.0125336888919	1
-0.0125336888919	6.33218894851	0.0723780212034	0.0125336888919	1
-0.0125336888919	6.33218894851	0.0723780212034	0.0125336888919	1
-0.0125336888919	6.33218894851	0.0723780212034	0.0125336888919	1
-0.0125336888919	6.33218894851	0.0723780212034	0.0125336888919	1
-0.0125336888919	6.33218894851	0.0723780212034	0.0125336888919	1
-0.0125336888919	6.33218894851	0.0723780212034	0.0125336888919	1
-0.0125336888919	6.33218894851	0.0723780212034	0.0125336888919	1
-0.0125336888919	6.33218894851	0.0723780212034	0.0125336888919	1
-0.0125336888919	6.33218894851	0.0723780212034	0.0125336888919	1
-0.0125336888919	6.33218894851	0.0723780212034	0.0125336888919	1
-0.0125336888919	6.33218894851	0.0723780212034	0.0125336888919	1
-0.0125336888919	6.33218894851	0.0723780212034	0.0125336888919	1
-0.0125336888919	6.33218894851	0.0723780212034	0.0125336888919	1
-0.0125336888919	6.33218894851	0.0723780212034	0.0125336888919	1
-0.0125336888919	6.33218894851	0.0723780212034	0.0125336888919	1
-0.0125336888919	6.33218894851	0.0723780212034	0.0125336888919	1
-0.0125336888919	6.33218894851	0.0723780212034	0.0125336888919	1
-0.0125336888919	6.33218894851	0.0723780212034	0.0125336888919	1
-0.0125336888919	6.33218894851	0.0723780212034	0.0125336888919	1
-0.0125336888919	6.33218894851	0.0723780212034	0.0125336888919	1
-0.0125336888919	6.33218894851	0.0723780212034	0.0125336888919	1
-0.0125336888919	6.33218894851	0.0723780212034	0.0125336888919	1
-0.0125336888919	6.33218894851	0.0723780212034	0.0125336888919	1
-0.0125336888919	6.33218894851	0.0723780212034	0.0125336888919	1
-0.0125336888919	6.33218894851	0.0723780212034	0.0125336888919	1
-0.0125336888919	6.33218894851	0.0723780212034	0.0125336888919	1
-0.0125336888919	6.33218894851	0.0723780212034	0.0125336888919	1
-0.0125336888919	6.33218894851	0.0723780212034	0.0125336888919	1
-0.0125336888919	6.33218894851	0.0723780212034	0.0125336888919	1
-0.0125336888919	6.33218894851	0.0723780212034	0.0125336888919	1
-0.0125336888919	6.33218894851	0.0723780212034	0.0125336888919	1
-0.0125336888919	6.33218894851	0.0723780212034	0.0125336888919	1
-0.0125336888919	6.33218894851	0.0723780212034	0.0125336888919	1
-0.0125336888919	6.33218894851	0.0723780212034	0.0125336888919	1
-0.0125336888919	6.33218894851	0.0723780212034	0.0125336888919	1
-0.0125336888919	6.33218894851	0.0723780212034	0.0125336888919	1
-0.0125336888919	6.33218894851	0.0723780212034	0.0125336888919	1
-0.0125336888919	6.33218894851	0.0723780212034	0.0125336888919	1
-0.0125336888919	6.33218894851	0.0723780212034	0.0125336888919	1
-0.0125336888919	6.33218894851	0.0723780212034	0.0125336888919	1
-0.0125336888919	6.33218894851	0.0723780212034	0.0125336888919	1
-0.0125336888919	6.33218894851	0.0723780212034	0.0125336888919	1
-0.0125336888919	6.33218894851	0.0723780212034	0.0125336888919	1
-0.0125336888919	6.33218894851	0.0723780212034	0.0125336888919	1
-0.0125336888919	6.33218894851	0.0723780212034	0.0125336888919	1
-0.0125336888919	6.33218894851	0.0723780212034	0.0125336888919	1
-0.0125336888919	6.33218894851	0.0723780212034	0.0125336888919	1
-0.0125336888919	6.33218894851	0.0723780212034	0.0125336888919	1
-0.0125336888919	6.33218894851	0.0723780212034	0.0125336888919	1
-0.0125336888919	6.33218894851	0.0723780212034	0.0125336888919	1
-0.0125336888919	6.33218894851	0.0723780212034	0.0125336888919	1
-0.0125336888919	6.33218894851	0.0723780212034	0.0125336888919	1
-0.0125336888919	6.33218894851	0.0723780212034	0.0125336888919	1
-0.0125336888919	6.33218894851	0.0723780212034	0.0125336888919	1
-0.0125336888919	6.33218894851	0.0723780212034	0.0125336888919	1
-0.0125336888919	6.33218894851	0.0723780212034	0.0125336888919	1
-0.0125336888919	6.33218894851	0.0723780212034	0.0125336888919	1
-0.0125336888919	6.33218894851	0.0723780212034	0.0125336888919	1
-0.0125336888919	6.33218894851	0.0723780212034	0.0125336888919	1
-0.0125336888919	6.33218894851	0.0723780212034	0.0125336888919	1
-0.0125336888919	6.33218894851	0.0723780212034	0.0125336888919	1
-0.0125336888919	6.33218894851	0.0723780212034	0.0125336888919	1
-0.0125336888919	6.33218894851	0.0723780212034	0.0125336888919	1
-0.0125336888919	6.33218894851	0.0723780212034	0.0125336888919	1
-0.0125336888919	6.33218894851	0.0723780212034	0.0125336888919	1
-0.0125336888919	6.33218894851	0.0723780212034	0.0125336888919	1
-0.0125336888919	6.33218894851	0.0723780212034	0.0125336888919	1
-0.0125336888919	6.33218894851	0.0723780212034	0.0125336888919	1
-0.0125336888919	6.33218894851	0.0723780212034	0.0125336888919	1
-0.0125336888919	6.33218894851	0.0723780212034	0.0125336888919	1
-0.0125336888919	6.33218894851	0.0723780212034	0.0125336888919	1
-0.0125336888919	6.33218894851	0.0723780212034	0.0125336888919	1
-0.0125336888919	6.33218894851	0.0723780212034	0.0125336888919	1
-0.0125336888919	6.33218894851	0.0723780212034	0.0125336888919	1
-0.0125336888919	6.33218894851	0.0723780212034	0.0125336888919	1
-0.0125336888919	6.33218894851	0.0723780212034	0.0125336888919	1
-0.0125336888919	6.33218894851	0.0723780212034	0.0125336888919	1
-0.0125336888919	6.33218894851	0.0723780212034	0.0125336888919	1
-0.0125336888919	6.33218894851	0.0723780212034	0.0125336888919	1
-0.0125336888919	6.33218894851	0.0723780212034	0.0125336888919	1
-0.0125336888919	6.33218894851	0.0723780212034	0.0125336888919	1
-0.0125336888919	6.33218894851	0.0723780212034	0.0125336888919	1
-0.0125336888919	6.33218894851	0.0723780212034	0.0125336888919	1
-0.0125336888919	6.33218894851	0.0723780212034	0.0125336888919	1
-0.0125336888919	6.33218894851	0.0723780212034	0.0125336888919	1
-0.0125336888919	6.33218894851	0.0723780212034	0.0125336888919	1
-0.0125336888919	6.33218894851	0.0723780212034	0.0125336888919	1
-0.0125336888919	6.33218894851	0.0723780212034	0.0125336888919	1
-0.0125336888919	6.33218894851	0.0723780212034	0.0125336888919	1
-0.0125336888919	6.33218894851	0.0723780212034	0.0125336888919	1
-0.0125336888919	6.33218894851	0.0723780212034	0.0125336888919	1
-0.0125336888919	6.33218894851	0.0723780212034	0.0125336888919	1
-0.0125336888919	6.33218894851	0.0723780212034	0.0125336888919	1
-0.0125336888919	6.33218894851	0.0723780212034	0.0125336888919	1
-0.0125336888919	6.33218894851	0.0723780212034	0.0125336888919	1
-0.0125336888919	6.33218894851	0.0723780212034	0.0125336888919	1
-0.0125336888919	6.33218894851	0.0723780212034	0.0125336888919	1
-0.0125336888919	6.33218894851	0.0723780212034	0.0125336888919	1
-0.0125336888919	6.33218894851	0.0723780212034	0.0125336888919	1
-0.0125336888919	6.33218894851	0.0723780212034	0.0125336888919	1
-0.0125336888919	6.33218894851	0.0723780212034	0.0125336888919	1
-0.0125336888919	6.33218894851	0.0723780212034	0.0125336888919	1
-0.0125336888919	6.33218894851	0.0723780212034	0.0125336888919	1
-0.0125336888919	6.33218894851	0.0723780212034	0.0125336888919	1
-0.0125336888919	6.33218894851	0.0723780212034	0.0125336888919	1
-0.0125336888919	6.33218894851	0.0723780212034	0.0125336888919	1
-0.0125336888919	6.33218894851	0.0723780212034	0.0125336888919	1
-0.0125336888919	6.33218894851	0.0723780212034	0.0125336888919	1
-0.0125336888919	6.33218894851	0.0723780212034	0.0125336888919	1
-0.0125336888919	6.33218894851	0.0723780212034	0.0125336888919	1
-0.0125336888919	6.33218894851	0.0723780212034	0.0125336888919	1
-0.0125336888919	6.33218894851	0.0723780212034	0.0125336888919	1
-0.0125336888919	6.33218894851	0.0723780212034	0.0125336888919	1
-0.0125336888919	6.33218894851	0.0723780212034	0.0125336888919	1
-0.0125336888919	6.33218894851	0.0723780212034	0.0125336888919	1
-0.0125336888919	6.33218894851	0.0723780212034	0.0125336888919	1
-0.0125336888919	6.33218894851	0.0723780212034	0.0125336888919	1
-0.0125336888919	6.33218894851	0.0723780212034	0.0125336888919	1
-0.0125336888919	6.33218894851	0.0723780212034	0.0125336888919	1
-0.0125336888919	6.33218894851	0.0723780212034	0.0125336888919	1
-0.0125336888919	6.33218894851	0.0723780212034	0.0125336888919	1
-0.0125336888919	6.33218894851	0.0723780212034	0.0125336888919	1
-0.0125336888919	6.33218894851	0.0723780212034	0.0125336888919	1
-0.0125336888919	6.33218894851	0.0723780212034	0.0125336888919	1
-0.0125336888919	6.33218894851	0.0723780212034	0.0125336888919	1
-0.0125336888919	6.33218894851	0.0723780212034	0.0125336888919	1
-0.0125336888919	6.33218894851	0.0723780212034	0.0125336888919	1
-0.0125336888919	6.33218894851	0.0723780212034	0.0125336888919	1
-0.0125336888919	6.33218894851	0.0723780212034	0.0125336888919	1
-0.0125336888919	6.33218894851	0.0723780212034	0.0125336888919	1
-0.0125336888919	6.33218894851	0.0723780212034	0.0125336888919	1
-0.0125336888919	6.33218894851	0.0723780212034	0.0125336888919	1
-0.0125336888919	6.33218894851	0.0723780212034	0.0125336888919	1
-0.0125336888919	6.33218894851	0.0723780212034	0.0125336888919	1
-0.0125336888919	6.33218894851	0.0723780212034	0.0125336888919	1
-0.0125336888919	6.33218894851	0.0723780212034	0.0125336888919	1
-0.0125336888919	6.33218894851	0.0723780212034	0.0125336888919	1
-0.0125336888919	6.33218894851	0.0723780212034	0.0125336888919	1
-0.0125336888919	6.33218894851	0.0723780212034	0.0125336888919	1
-0.0125336888919	6.33218894851	0.0723780212034	0.0125336888919	1
-0.0125336888919	6.33218894851	0.0723780212034	0.0125336888919	1
-0.0125336888919	6.33218894851	0.0723780212034	0.0125336888919	1
-0.0125336888919	6.33218894851	0.0723780212034	0.0125336888919	1
-0.0125336888919	6.33218894851	0.0723780212034	0.0125336888919	1
-0.0125336888919	6.33218894851	0.0723780212034	0.0125336888919	1
-0.0125336888919	6.33218894851	0.0723780212034	0.0125336888919	1
-0.0125336888919	6.33218894851	0.0723780212034	0.0125336888919	1
-0.0125336888919	6.33218894851	0.0723780212034	0.0125336888919	1
-0.0125336888919	6.33218894851	0.0723780212034	0.0125336888919	1
-0.0125336888919	6.33218894851	0.0723780212034	0.0125336888919	1
-0.0125336888919	6.33218894851	0.0723780212034	0.0125336888919	1
-0.0125336888919	6.33218894851	0.0723780212034	0.0125336888919	1
-0.0125336888919	6.33218894851	0.0723780212034	0.0125336888919	1
-0.0125336888919	6.33218894851	0.0723780212034	0.0125336888919	1
-0.0125336888919	6.33218894851	0.0723780212034	0.0125336888919	1
-0.0125336888919	6.33218894851	0.0723780212034	0.0125336888919	1
-0.0125336888919	6.33218894851	0.0723780212034	0.0125336888919	1
-0.0125336888919	6.33218894851	0.0723780212034	0.0125336888919	1
-0.0125336888919	6.33218894851	0.0723780212034	0.0125336888919	1
-0.0125336888919	6.33218894851	0.0723780212034	0.0125336888919	1
-0.0125336888919	6.33218894851	0.0723780212034	0.0125336888919	1
-0.0125336888919	6.33218894851	0.0723780212034	0.0125336888919	1
-0.0125336888919	6.33218894851	0.0723780212034	0.0125336888919	1
-0.0125336888919	6.33218894851	0.0723780212034	0.0125336888919	1
-0.0125336888919	6.33218894851	0.0723780212034	0.0125336888919	1
-0.0125336888919	6.33218894851	0.0723780212034	0.0125336888919	1
-0.0125336888919	6.33218894851	0.0723780212034	0.0125336888919	1
-0.0125336888919	6.33218894851	0.0723780212034	0.0125336888919	1
-0.0125336888919	6.33218894851	0.0723780212034	0.0125336888919	1
-0.0125336888919	6.33218894851	0.0723780212034	0.0125336888919	1
-0.0125336888919	6.33218894851	0.0723780212034	0.0125336888919	1
-0.0125336888919	6.33218894851	0.0723780212034	0.0125336888919	1
-0.0125336888919	6.33218894851	0.0723780212034	0.0125336888919	1
-0.0125336888919	6.33218894851	0.0723780212034	0.0125336888919	1
-0.0125336888919	6.33218894851	0.0723780212034	0.0125336888919	1
-0.0125336888919	6.33218894851	0.0723780212034	0.0125336888919	1
-0.0125336888919	6.33218894851	0.0723780212034	0.0125336888919	1
-0.0125336888919	6.33218894851	0.0723780212034	0.0125336888919	1
-0.0125336888919	6.33218894851	0.0723780212034	0.0125336888919	1
-0.0125336888919	6.33218894851	0.0723780212034	0.0125336888919	1
-0.0125336888919	6.33218894851	0.0723780212034	0.0125336888919	1
-0.0125336888919	6.33218894851	0.0723780212034	0.0125336888919	1
-0.0125336888919	6.33218894851	0.0723780212034	0.0125336888919	1
-0.0125336888919	6.33218894851	0.0723780212034	0.0125336888919	1
-0.0125336888919	6.33218894851	0.0723780212034	0.0125336888919	1
-0.0125336888919	6.33218894851	0.0723780212034	0.0125336888919	1
-0.0125336888919	6.33218894851	0.0723780212034	0.0125336888919	1
-0.0125336888919	6.33218894851	0.0723780212034	0.0125336888919	1
-0.0125336888919	6.33218894851	0.0723780212034	0.0125336888919	1
-0.0125336888919	6.33218894851	0.0723780212034	0.0125336888919	1
-0.0125336888919	6.33218894851	0.0723780212034	0.0125336888919	1
-0.0125336888919	6.33218894851	0.0723780212034	0.0125336888919	1
-0.0125336888919	6.33218894851	0.0723780212034	0.0125336888919	1
-0.0125336888919	6.33218894851	0.0723780212034	0.0125336888919	1
-0.0125336888919	6.33218894851	0.0723780212034	0.0125336888919	1
-0.0125336888919	6.33218894851	0.0723780212034	0.0125336888919	1
-0.0125336888919	6.33218894851	0.0723780212034	0.0125336888919	1
-0.0125336888919	6.33218894851	0.0723780212034	0.0125336888919	1
-0.0125336888919	6.33218894851	0.0723780212034	0.0125336888919	1
-0.0125336888919	6.33218894851	0.0723780212034	0.0125336888919	1
-0.0125336888919	6.33218894851	0.0723780212034	0.0125336888919	1
-0.0125336888919	6.33218894851	0.0723780212034	0.0125336888919	1
-0.0125336888919	6.33218894851	0.0723780212034	0.0125336888919	1
-0.0125336888919	6.33218894851	0.0723780212034	0.0125336888919	1
-0.0125336888919	6.33218894851	0.0723780212034	0.0125336888919	1
-0.0125336888919	6.33218894851	0.0723780212034	0.0125336888919	1
-0.0125336888919	6.33218894851	0.0723780212034	0.0125336888919	1
-0.0125336888919	6.33218894851	0.0723780212034	0.0125336888919	1
-0.0125336888919	6.33218894851	0.0723780212034	0.0125336888919	1
-0.0125336888919	6.33218894851	0.0723780212034	0.0125336888919	1
-0.0125336888919	6.33218894851	0.0723780212034	0.0125336888919	1
-0.0125336888919	6.33218894851	0.0723780212034	0.0125336888919	1
-0.0125336888919	6.33218894851	0.0723780212034	0.0125336888919	1
-0.0125336888919	6.33218894851	0.0723780212034	0.0125336888919	1
-0.0125336888919	6.33218894851	0.0723780212034	0.0125336888919	1
-0.0125336888919	6.33218894851	0.0723780212034	0.0125336888919	1
-0.0125336888919	6.33218894851	0.0723780212034	0.0125336888919	1
-0.0125336888919	6.33218894851	0.0723780212034	0.0125336888919	1
-0.0125336888919	6.33218894851	0.0723780212034	0.0125336888919	1
-0.0125336888919	6.33218894851	0.0723780212034	0.0125336888919	1
-0.0125336888919	6.33218894851	0.0723780212034	0.0125336888919	1
-0.0125336888919	6.33218894851	0.0723780212034	0.0125336888919	1
-0.0125336888919	6.33218894851	0.0723780212034	0.0125336888919	1
-0.0125336888919	6.33218894851	0.0723780212034	0.0125336888919	1
-0.0125336888919	6.33218894851	0.0723780212034	0.0125336888919	1
-0.0125336888919	6.33218894851	0.0723780212034	0.0125336888919	1
-0.0125336888919	6.33218894851	0.0723780212034	0.0125336888919	1
-0.0125336888919	6.33218894851	0.0723780212034	0.0125336888919	1
-0.0125336888919	6.33218894851	0.0723780212034	0.0125336888919	1
-0.0125336888919	6.33218894851	0.0723780212034	0.0125336888919	1
-0.0125336888919	6.33218894851	0.0723780212034	0.0125336888919	1
-0.0125336888919	6.33218894851	0.0723780212034	0.0125336888919	1
-0.0125336888919	6.33218894851	0.0723780212034	0.0125336888919	1
-0.0125336888919	6.33218894851	0.0723780212034	0.0125336888919	1
-0.0125336888919	6.33218894851	0.0723780212034	0.0125336888919	1
-0.0125336888919	6.33218894851	0.0723780212034	0.0125336888919	1
-0.0125336888919	6.33218894851	0.0723780212034	0.0125336888919	1
-0.0125336888919	6.33218894851	0.0723780212034	0.0125336888919	1
-0.0125336888919	6.33218894851	0.0723780212034	0.0125336888919	1
-0.0125336888919	6.33218894851	0.0723780212034	0.0125336888919	1
-0.0125336888919	6.33218894851	0.0723780212034	0.0125336888919	1
-0.0125336888919	6.33218894851	0.0723780212034	0.0125336888919	1
-0.0125336888919	6.33218894851	0.0723780212034	0.0125336888919	1
-0.0125336888919	6.33218894851	0.0723780212034	0.0125336888919	1
-0.0125336888919	6.33218894851	0.0723780212034	0.0125336888919	1
-0.0125336888919	6.33218894851	0.0723780212034	0.0125336888919	1
-0.0125336888919	6.33218894851	0.0723780212034	0.0125336888919	1
-0.0125336888919	6.33218894851	0.0723780212034	0.0125336888919	1
-0.0125336888919	6.33218894851	0.0723780212034	0.0125336888919	1
-0.0125336888919	6.33218894851	0.0723780212034	0.0125336888919	1
-0.0125336888919	6.33218894851	0.0723780212034	0.0125336888919	1
-0.0125336888919	6.33218894851	0.0723780212034	0.0125336888919	1
-0.0125336888919	6.33218894851	0.0723780212034	0.0125336888919	1
-0.0125336888919	6.33218894851	0.0723780212034	0.0125336888919	1
-0.0125336888919	6.33218894851	0.0723780212034	0.0125336888919	1
-0.0125336888919	6.33218894851	0.0723780212034	0.0125336888919	1
-0.0125336888919	6.33218894851	0.0723780212034	0.0125336888919	1
-0.0125336888919	6.33218894851	0.0723780212034	0.0125336888919	1
-0.0125336888919	6.33218894851	0.0723780212034	0.0125336888919	1
-0.0125336888919	6.33218894851	0.0723780212034	0.0125336888919	1
-0.0125336888919	6.33218894851	0.0723780212034	0.0125336888919	1
-0.0125336888919	6.33218894851	0.0723780212034	0.0125336888919	1
-0.0125336888919	6.33218894851	0.0723780212034	0.0125336888919	1
-0.0125336888919	6.33218894851	0.0723780212034	0.0125336888919	1
-0.0125336888919	6.33218894851	0.0723780212034	0.0125336888919	1
-0.0125336888919	6.33218894851	0.0723780212034	0.0125336888919	1
-0.0125336888919	6.33218894851	0.0723780212034	0.0125336888919	1
-0.0125336888919	6.33218894851	0.0723780212034	0.0125336888919	1
-0.0125336888919	6.33218894851	0.0723780212034	0.0125336888919	1
-0.0125336888919	6.33218894851	0.0723780212034	0.0125336888919	1
-0.0125336888919	6.33218894851	0.0723780212034	0.0125336888919	1
-0.0125336888919	6.33218894851	0.0723780212034	0.0125336888919	1
-0.0125336888919	6.33218894851	0.0723780212034	0.0125336888919	1
-0.0125336888919	6.33218894851	0.0723780212034	0.0125336888919	1
-0.0125336888919	6.33218894851	0.0723780212034	0.0125336888919	1
-0.0125336888919	6.33218894851	0.0723780212034	0.0125336888919	1
-0.0125336888919	6.33218894851	0.0723780212034	0.0125336888919	1
-0.0125336888919	6.33218894851	0.0723780212034	0.0125336888919	1
-0.0125336888919	6.33218894851	0.0723780212034	0.0125336888919	1
-0.0125336888919	6.33218894851	0.0723780212034	0.0125336888919	1
[truncated: 3,001 more rows]
