# Supplementary material for: SPOTting Model Parameters Using a Ready-Made Python Package
Source: PLoS One. 2015 Dec 17;10(12):e0145180. doi: 10.1371/journal.pone.0145180 (PMC4682995; doi:10.1371/journal.pone.0145180)
Supplement: S2 File — Contains the objective function traces for the 5,000 iterations with MC, LHS, MLE, MCMC, SA, SCE-UA. DE-MCZ and ROPE. (ZIP) [file pone.0145180.s002.zip › GriewankROPE.csv]

like	par0	par1	simulation0	chain
-1.14989382009	-24.9360017936	-45.8412713655	1.14989382009	1
-0.864856060472	8.73338665218	-49.1291567119	0.864856060472	1
-1.516441671	-32.9198252518	34.7216488841	1.516441671	1
-1.52595983551	-21.41071504	-42.1518364171	1.52595983551	1
-2.57361817363	-49.079758902	48.8256231802	2.57361817363	1
-1.10093068209	41.1740896404	-48.4899204754	1.10093068209	1
-1.36004366774	-14.4583524109	-49.3160676875	1.36004366774	1
-2.73377790371	-37.9202101835	-40.1053278229	2.73377790371	1
-0.802194685435	-22.0212335925	49.4052328363	0.802194685435	1
-2.8398230179	-49.7000501817	47.8899483588	2.8398230179	1
-0.73881588357	-31.3364548985	-16.4179694019	0.73881588357	1
-1.04096143704	10.8659773106	6.6679221937	1.04096143704	1
-2.09366770387	46.1552407708	25.537883786	2.09366770387	1
-1.73622881926	-33.6185407815	-16.5547534203	1.73622881926	1
-0.966049790917	-38.1369436503	44.120312714	0.966049790917	1
-0.624798037469	-43.6610826254	0.644954065531	0.624798037469	1
-1.48317230438	-26.6151628872	37.1260534909	1.48317230438	1
-1.15736085264	-33.2487765499	-21.6099234988	1.15736085264	1
-1.08110294599	-4.34467822328	1.92235324625	1.08110294599	1
-2.38929973028	-44.9787367681	-40.7359132833	2.38929973028	1
-0.935699667111	-1.40039912618	18.4583146654	0.935699667111	1
-1.63408479686	32.7967355492	32.5263462531	1.63408479686	1
-1.44573741566	-35.0470056636	-47.3552551051	1.44573741566	1
-1.07840402343	14.1714287712	7.29961095656	1.07840402343	1
-1.85700375328	9.06692688528	-25.5695863295	1.85700375328	1
-1.06207222876	-11.4527087543	2.3110422632	1.06207222876	1
-2.19689540465	-25.0425437677	13.3085135046	2.19689540465	1
-0.847251142802	-24.9204156467	43.5173622956	0.847251142802	1
-2.29433310856	-34.6360250003	-0.100234636334	2.29433310856	1
-0.179000995547	12.0765144683	-9.02956577741	0.179000995547	1
-1.09937022504	29.994380111	9.13437668669	1.09937022504	1
-0.613866016329	1.97435337715	4.3496054319	0.613866016329	1
-2.11142417935	-18.7613677537	22.8644380899	2.11142417935	1
-0.9748450008	-19.7881935665	-36.5162807819	0.9748450008	1
-1.25084799453	1.29659425538	44.9266690976	1.25084799453	1
-2.33175939503	-49.2107361864	-38.8737000642	2.33175939503	1
-1.19152898568	-45.9007748263	4.51419101494	1.19152898568	1
-1.58713492298	32.4947135177	-12.0305350483	1.58713492298	1
-0.746825872804	-28.3002383243	-29.9316184018	0.746825872804	1
-1.82390743785	-21.040372814	-26.1387312302	1.82390743785	1
-1.76036625028	21.3195102885	46.4560001841	1.76036625028	1
-2.27806781836	3.19537695984	35.1814192509	2.27806781836	1
-1.77773425476	44.6561250164	-11.5596997754	1.77773425476	1
-1.38938314557	-28.7087624598	33.1781593545	1.38938314557	1
-1.46115750046	-26.8312586856	-39.0379457124	1.46115750046	1
-1.00619611197	39.68589536	-4.77141848342	1.00619611197	1
-1.00087646853	13.5374910873	36.7133778357	1.00087646853	1
-1.97730910914	-27.6090580712	46.1864140473	1.97730910914	1
-0.892874551678	37.2159298293	1.46030325293	0.892874551678	1
-1.03974892116	29.2247299176	-40.159783581	1.03974892116	1
-1.09267252341	-26.3988285932	7.11606207925	1.09267252341	1
-0.448713306113	-9.99735404237	-21.3557765018	0.448713306113	1
-1.57257576517	21.0807951513	28.2549811341	1.57257576517	1
-1.15476072236	-42.0707981882	-13.1288042406	1.15476072236	1
-1.64297449715	-39.3507629301	-27.5030275646	1.64297449715	1
-0.628079114529	2.26193928693	-5.75695177248	0.628079114529	1
-1.44112134772	-7.54215621216	-22.5068483513	1.44112134772	1
-1.79741485913	16.142995573	37.1402682332	1.79741485913	1
-1.77206783735	-27.0892394367	-34.5658486766	1.77206783735	1
-0.430348422232	6.13677255989	36.129679457	0.430348422232	1
-0.805349529753	7.64125467445	-0.188347114667	0.805349529753	1
-1.7298727698	35.8938635155	-37.4080233322	1.7298727698	1
-2.32419635439	44.6054676631	-32.2282175723	2.32419635439	1
-0.778680516145	-23.0557617387	-21.9193196596	0.778680516145	1
-1.61252427346	-38.7951104727	-28.9609928407	1.61252427346	1
-0.331137943622	-9.18209582773	-14.3213428208	0.331137943622	1
-1.25322277553	26.9381550482	-20.1757296882	1.25322277553	1
-0.823371195045	7.23089782528	10.5667603966	0.823371195045	1
-1.96790953767	-35.7821677966	-35.3362666647	1.96790953767	1
-1.27215721294	30.4525027157	33.9572338252	1.27215721294	1
-1.27318888259	-6.59587633152	2.61378763786	1.27318888259	1
-1.08152810091	-5.0565113616	-6.39045215947	1.08152810091	1
-1.31347810224	-39.3928619913	12.852937047	1.31347810224	1
-1.00844207132	1.38083163866	25.8534723911	1.00844207132	1
-0.649954053789	-4.17008989197	21.6204671662	0.649954053789	1
-1.30691911637	-49.8311972436	1.72058566683	1.30691911637	1
-0.747259523825	-34.2269907856	-39.8799283624	0.747259523825	1
-1.1055778904	-14.2279098502	20.900413435	1.1055778904	1
-1.37633792016	8.23644119004	25.2364128882	1.37633792016	1
-2.5687716034	-40.8348061827	26.3613783328	2.5687716034	1
-0.68742531462	-12.4093452726	-34.3292731946	0.68742531462	1
-2.19100934213	-25.2574436785	47.349790209	2.19100934213	1
-1.9241355956	-38.8866179973	46.6573300346	1.9241355956	1
-0.911695014701	-36.8954398936	-27.3369332857	0.911695014701	1
-1.67242491952	-44.2899762431	-20.1131499746	1.67242491952	1
-2.58409367828	49.9678714387	-4.51489545317	2.58409367828	1
-0.923865435385	-7.59474102223	-16.4932086898	0.923865435385	1
-1.6658051117	-36.3163498273	-45.0228615469	1.6658051117	1
-2.09250917095	46.3294133959	42.4221549353	2.09250917095	1
-1.32797360798	-7.95265581532	-38.7500380856	1.32797360798	1
-2.08243678951	27.2946158868	45.6018471386	2.08243678951	1
-2.02884087052	15.2814380107	18.0807579922	2.02884087052	1
-1.46196998095	-32.2643306506	-37.4435252719	1.46196998095	1
-1.75889920939	-37.1022401959	-37.8610005242	1.75889920939	1
-1.19662427319	-7.67453416143	-4.65497730167	1.19662427319	1
-1.45646632879	17.0720635784	26.7340379239	1.45646632879	1
-0.963386197296	1.69801759334	-2.66458194056	0.963386197296	1
-1.44519221303	6.67615880771	29.2197539442	1.44519221303	1
-1.61651257062	-12.2028751803	-32.8441528469	1.61651257062	1
-1.57317326196	-29.476736929	8.39153856201	1.57317326196	1
-2.17388231474	44.8123811896	-4.66642410894	2.17388231474	1
-0.703635971109	-1.88600894993	4.74682153062	0.703635971109	1
-1.44993298643	1.81931932606	34.2872529359	1.44993298643	1
-1.53716250136	26.8764575695	33.9066261524	1.53716250136	1
-1.58426588196	-0.99779718053	13.2137485254	1.58426588196	1
-2.32215806437	45.8757271612	-45.0265515199	2.32215806437	1
-1.53006426288	1.40154649762	46.5484552547	1.53006426288	1
-0.394270685974	-25.7132532694	-0.561648076278	0.394270685974	1
-1.09881470084	-26.5446606886	-17.9059194052	1.09881470084	1
-2.50868720868	-44.2111627769	30.2209901628	2.50868720868	1
-1.16125545079	10.9212993337	16.8866194138	1.16125545079	1
-1.10203830036	11.2057762018	-11.3685152614	1.10203830036	1
-0.743059621102	6.21052994636	19.4686813307	0.743059621102	1
-1.0065905256	-4.99120019318	2.21699010776	1.0065905256	1
-0.410736005366	3.16799703306	-39.7607295404	0.410736005366	1
-0.964627530188	-16.827760632	-15.009828595	0.964627530188	1
-1.03143988567	25.8770142404	-15.9384577508	1.03143988567	1
-1.34635674985	41.883796819	-40.2206596038	1.34635674985	1
-0.952843601906	17.115688701	-3.44194196051	0.952843601906	1
-0.863301593592	-14.7847367204	-39.6269692146	0.863301593592	1
-1.85593124041	1.08543510809	-39.7577420271	1.85593124041	1
-1.88179033798	-13.1512858045	4.47491602927	1.88179033798	1
-1.40600366105	32.2157468417	42.8657967641	1.40600366105	1
-1.82424195562	39.0176282678	30.3315848368	1.82424195562	1
-1.79522049209	-4.20229399841	-35.2775399249	1.79522049209	1
-1.37095132264	-49.8504700733	-16.0465447072	1.37095132264	1
-1.29726847602	33.3768191512	-39.943572346	1.29726847602	1
-1.5823759321	30.208713079	-4.72330103974	1.5823759321	1
-1.63575551155	-32.1507080743	42.3427067336	1.63575551155	1
-1.58405849323	-30.1795256338	23.3999938718	1.58405849323	1
-1.77660554804	-19.1030887741	23.5878868081	1.77660554804	1
-0.467921500697	40.5157146732	4.40476532152	0.467921500697	1
-0.972853357639	-47.2738094817	-23.2795722519	0.972853357639	1
-0.969460314109	4.15317967694	32.4763891539	0.969460314109	1
-0.971546251589	-33.8399402378	-39.4723225762	0.971546251589	1
-1.05853366422	-28.1722238034	-15.2664978194	1.05853366422	1
-2.05401970319	-35.3109529742	8.70450979089	2.05401970319	1
-2.05289929905	-32.428733515	-39.0147448049	2.05289929905	1
-1.9935604799	-3.06976693638	-34.4121765657	1.9935604799	1
-1.15577784558	-2.03639582717	32.9498086398	1.15577784558	1
-1.36307814779	-22.3804936449	-28.8328367004	1.36307814779	1
-0.944194836925	33.3749776272	13.2934179745	0.944194836925	1
-2.50578186134	46.0549760219	-44.5453837308	2.50578186134	1
-1.14194384787	-33.9019124673	-32.5522025465	1.14194384787	1
-1.91628061161	0.447452194184	-38.6771407	1.91628061161	1
-0.509759247309	-9.46308717092	23.4344385413	0.509759247309	1
-1.45750303643	-5.76401657196	-11.8107365122	1.45750303643	1
-1.98434247762	-11.8198498192	30.7596364061	1.98434247762	1
-0.864152458759	-0.234092263918	-37.0367036641	0.864152458759	1
-1.32121392114	7.66084778168	-22.7795135174	1.32121392114	1
-0.669116740131	40.9374062347	-31.1943387305	0.669116740131	1
-1.8956191629	-42.2382975909	36.7680547782	1.8956191629	1
-1.70155815612	-48.7587655071	13.1883530109	1.70155815612	1
-1.14542790212	32.5321484198	35.6714837396	1.14542790212	1
-0.55216609556	-24.7245601335	35.5904305222	0.55216609556	1
-0.748502001014	-30.3480913974	0.0475025368968	0.748502001014	1
-0.742550946981	-13.2156137313	-16.2271436762	0.742550946981	1
-0.552522907766	-15.0711374224	30.5193195311	0.552522907766	1
-1.00837713584	30.3493005714	-10.3426242411	1.00837713584	1
-1.42474772629	-5.82720190941	-11.7285015943	1.42474772629	1
-1.64247549149	-22.4176004173	7.49175625913	1.64247549149	1
-1.49069369502	18.3438295081	24.0048460728	1.49069369502	1
-1.99344211784	21.3621018424	-17.9963863348	1.99344211784	1
-1.38301529512	-21.8534042787	37.9010662911	1.38301529512	1
-2.27495738625	-40.7083552645	-16.853549169	2.27495738625	1
-2.0131463235	-46.0670404084	-8.41729450985	2.0131463235	1
-2.03828318323	-18.7116620733	-38.6446184794	2.03828318323	1
-0.962578276301	5.31401574891	6.80462325763	0.962578276301	1
-1.28871649634	32.5580642283	-11.0833868128	1.28871649634	1
-1.67203943032	-20.4052088209	-47.3575626998	1.67203943032	1
-1.55273862514	48.5351710282	22.0348239418	1.55273862514	1
-0.589165073327	-47.3008537714	-4.24416713645	0.589165073327	1
-1.3579430345	-12.0440867661	-42.4172295548	1.3579430345	1
-2.73839683007	40.8166164876	-43.6339656564	2.73839683007	1
-1.69091672413	-29.99500587	46.0275636451	1.69091672413	1
-1.89154969919	18.506197562	-38.4460060892	1.89154969919	1
-0.223358907467	3.5548446227	12.6758429977	0.223358907467	1
-1.60141420486	-18.0587509867	-12.1773357906	1.60141420486	1
-0.950649941326	-13.0382311943	-10.9134966375	0.950649941326	1
-2.04219691985	-35.4052379824	-17.5291034337	2.04219691985	1
-1.66591113631	-30.5284224539	-12.0674923526	1.66591113631	1
-1.98280360205	28.0668269642	-9.8457280643	1.98280360205	1
-2.11924756311	45.7139366953	-46.0412284462	2.11924756311	1
-1.91353927465	24.8729297657	23.4481572973	1.91353927465	1
-1.91527015044	-47.8902086337	-19.4983992287	1.91527015044	1
-1.75550410902	4.8791064526	49.8399783565	1.75550410902	1
-1.45472509028	-44.3789943823	-11.0029798165	1.45472509028	1
-1.46368301588	-39.7155938589	24.1823957888	1.46368301588	1
-2.24899573099	32.0072731539	47.4215979483	2.24899573099	1
-0.757722740585	-16.1403403564	-38.9786753416	0.757722740585	1
-1.29210805939	40.581227664	49.8575522575	1.29210805939	1
-1.93030923964	45.8387154908	-27.6609373	1.93030923964	1
-1.40591821128	-17.6698387625	-45.876538089	1.40591821128	1
-2.51737799487	35.1458165831	-43.7237797279	2.51737799487	1
-0.327355352282	9.05261469646	-21.4792082379	0.327355352282	1
-0.939582652652	-5.3174250274	44.5979367556	0.939582652652	1
-1.44819779284	38.9364257821	34.4036401067	1.44819779284	1
-1.65581075611	-0.0753482535964	3.23155530687	1.65581075611	1
-1.41975615475	-19.9835381638	-14.5853099399	1.41975615475	1
-1.36400455272	-1.62737705553	35.1528594917	1.36400455272	1
-1.18579508457	3.97864470807	-38.1539640059	1.18579508457	1
-1.17960667852	8.35447129677	19.8034542053	1.17960667852	1
-1.16270529353	-26.8174901111	-11.7755006425	1.16270529353	1
-1.47581163567	-19.8766273217	29.3291508344	1.47581163567	1
-1.44654276102	-26.6916179324	32.2725321356	1.44654276102	1
-0.761651095006	25.5013458752	-27.8995030505	0.761651095006	1
-2.14294803719	45.215550404	38.9864737265	2.14294803719	1
-1.50931344507	-7.39561076332	-23.0781724091	1.50931344507	1
-1.92882336397	-15.0537560002	-17.7480476366	1.92882336397	1
-2.2048408882	-31.3288727406	41.4128541057	2.2048408882	1
-1.15218457828	-29.2065044703	15.2650670034	1.15218457828	1
-2.33081940571	37.0755415221	31.7175344945	2.33081940571	1
-1.07262907533	-40.439355212	20.7036514695	1.07262907533	1
-2.57270131594	46.2422092606	-43.7310540954	2.57270131594	1
-1.09199134197	11.0429919393	-15.5091889936	1.09199134197	1
-2.58333709027	-43.0452973776	48.2609474847	2.58333709027	1
-1.33519912786	-0.364961140285	20.3473898226	1.33519912786	1
-0.770424723219	46.7888642479	22.6251551637	0.770424723219	1
-2.07249104669	-33.497123622	-35.9445270534	2.07249104669	1
-1.15875027769	2.10589501693	-48.0124210927	1.15875027769	1
-0.35495054482	7.13249497518	-0.128622471378	0.35495054482	1
-1.55253056907	-8.39077919224	-18.4738686906	1.55253056907	1
-1.49857319712	29.3270699517	19.4389017424	1.49857319712	1
-1.31907494764	-10.0641247055	-24.6863507177	1.31907494764	1
-0.822173703505	-31.9107207057	10.3311171208	0.822173703505	1
-1.6504687409	39.806456414	-41.6974819331	1.6504687409	1
-1.55492327374	31.1749065149	-11.5189952124	1.55492327374	1
-0.901019201807	-31.6464169497	1.70125682736	0.901019201807	1
-2.38950966739	-35.4372676778	-45.0991746375	2.38950966739	1
-2.29291968551	40.303948079	34.3942396585	2.29291968551	1
-1.31752365102	-14.4446360542	33.2686265027	1.31752365102	1
-1.67455476198	32.7057646465	-38.0008429053	1.67455476198	1
-1.84824003338	3.8103311612	-17.4818898562	1.84824003338	1
-2.44498386082	-6.83414282316	48.6502313167	2.44498386082	1
-0.39784138042	-18.4854981501	16.8904893397	0.39784138042	1
-1.51816969348	-11.7495809884	3.32294694846	1.51816969348	1
-0.918501839265	-23.8745367762	-17.4629791397	0.918501839265	1
-0.315453279739	-11.8505021589	-9.15766631107	0.315453279739	1
-1.12656818715	-14.7118378879	-41.2107803608	1.12656818715	1
-0.512353171347	11.8254439385	-27.0751318622	0.512353171347	1
-0.851652365256	-8.34155481883	-30.2987328137	0.851652365256	1
-1.37503076282	17.4809522962	-33.1532659623	1.37503076282	1
-1.15512360287	-43.6779949399	-28.0657589542	1.15512360287	1
-1.99983620908	6.22275211627	-47.2820842426	1.99983620908	1
-1.19284731476	-45.1380864639	17.4467727869	1.19284731476	1
-0.429091188189	25.6408753977	-8.12985750062	0.429091188189	1
-2.8076375837	-44.3111994846	39.6727593027	2.8076375837	1
-1.59194821477	-1.06224985337	46.7799219087	1.59194821477	1
-1.52886689827	26.8764748736	-26.5719604666	1.52886689827	1
-1.1885398564	-26.6759508511	2.68276044658	1.1885398564	1
-0.664653110492	37.8486047189	-25.9319038141	0.664653110492	1
-1.47526622574	-29.0066597061	24.6515839226	1.47526622574	1
-1.84375001296	-48.7026250723	31.1662245282	1.84375001296	1
-1.75505217054	-2.87312563431	18.9196745103	1.75505217054	1
-1.49595150077	16.5883736937	46.925942418	1.49595150077	1
-0.690273615563	34.0786734121	-23.0614869484	0.690273615563	1
-0.865182351471	16.1389046695	20.4767132438	0.865182351471	1
-1.76730872365	13.3882399746	32.2662800994	1.76730872365	1
-2.41596314086	-30.7909610364	-39.6354277696	2.41596314086	1
-1.09324387245	-11.3409506871	-11.2308305902	1.09324387245	1
-1.33361409859	-11.3355169239	-23.7242800696	1.33361409859	1
-0.322806591025	-21.8222322463	-22.7126871264	0.322806591025	1
-0.596967034958	-37.0013353976	0.331356834679	0.596967034958	1
-1.93169618864	45.2522902323	22.2236426439	1.93169618864	1
-0.973779532079	-32.3084979762	-35.8853868319	0.973779532079	1
-1.21864171053	20.7662971019	7.08026941194	1.21864171053	1
-1.7935238824	18.0536930179	-13.7784358621	1.7935238824	1
-1.31638491589	49.6010021154	-19.2571133764	1.31638491589	1
-1.3555763281	20.7424355136	-19.2683022992	1.3555763281	1
-0.914332005125	24.19699089	27.7507139162	0.914332005125	1
-1.4998781617	-6.97837249218	11.99656751	1.4998781617	1
-0.942335988616	-3.99914133097	-41.0342585901	0.942335988616	1
-1.84078940301	-0.364623413813	-5.10323691037	1.84078940301	1
-1.341313388	45.7494070447	4.00924885895	1.341313388	1
-2.06776698973	0.55283954404	31.484038936	2.06776698973	1
-1.74651308763	-19.8199938918	30.072465249	1.74651308763	1
-0.559534159615	-16.5923107611	-22.0879326523	0.559534159615	1
-0.539958381473	28.3392691966	5.62572067396	0.539958381473	1
-1.78983043397	-8.5183563261	-36.654349062	1.78983043397	1
-1.37875289902	-3.67000495196	-24.8028291946	1.37875289902	1
-1.56765764513	-39.9544241852	-24.4778599614	1.56765764513	1
-2.00929673128	-42.4671406271	46.8800749309	2.00929673128	1
-1.95759318207	-6.58325048832	4.68570830517	1.95759318207	1
-0.168600540655	6.19790021307	8.13023752521	0.168600540655	1
-1.59862161257	39.5922414406	-24.6801854367	1.59862161257	1
-0.794576407656	-18.4242978751	7.14394204574	0.794576407656	1
-0.981017300863	21.512164232	41.2418891765	0.981017300863	1
-1.62718795493	48.743886491	16.7531413127	1.62718795493	1
-1.40346224379	-36.9925232001	-42.9921623322	1.40346224379	1
-1.15412439793	24.4391887247	-37.1175854784	1.15412439793	1
-1.9940923711	48.2433480757	8.26751084717	1.9940923711	1
-2.54821773946	47.5534968915	34.5280168579	2.54821773946	1
-1.63419179327	-48.1677708109	29.3397733679	1.63419179327	1
-0.506235181167	18.7318846006	7.57433233818	0.506235181167	1
-1.78683684644	44.8928244211	15.0148294359	1.78683684644	1
-1.4842377478	-23.3390929571	-25.8001741064	1.4842377478	1
-0.204247798422	-13.0918089462	-9.05263833878	0.204247798422	1
-0.127139352891	15.6567024379	-3.94749791671	0.127139352891	1
-1.72108660189	45.7799425468	0.71190023174	1.72108660189	1
-0.772050601617	40.199834739	12.5103214723	0.772050601617	1
-1.96920479691	27.0310627822	-43.9520332412	1.96920479691	1
-2.25491854899	-11.7595319567	-48.3051094171	2.25491854899	1
-1.45868856343	33.0166915925	25.6128999962	1.45868856343	1
-1.17626592057	-17.5821256948	36.4922373129	1.17626592057	1
-1.85527405606	24.6698281499	29.6848185366	1.85527405606	1
-0.63757699917	33.984305701	3.4836368546	0.63757699917	1
-0.97432493967	7.95172885879	12.4763115271	0.97432493967	1
-1.47582645333	-25.12929012	24.1919052968	1.47582645333	1
-1.12739198038	14.2348872103	-20.3930684163	1.12739198038	1
-2.71132798237	-47.12179373	-36.3921390661	2.71132798237	1
-1.65666951454	29.1018386393	-19.2178543163	1.65666951454	1
-1.82129014941	-27.8470563112	-10.0850535879	1.82129014941	1
-1.76349017477	29.9425516573	-46.5991079161	1.76349017477	1
-1.24119460859	-4.86449327114	33.8005914291	1.24119460859	1
-1.75194027031	-45.9644539768	-10.3793696017	1.75194027031	1
-1.73752266634	43.8407455052	-6.30760921738	1.73752266634	1
-1.91864621959	-19.3087950818	5.03445468386	1.91864621959	1
-0.634734357292	47.3050820653	-13.5584989432	0.634734357292	1
-0.612536129045	15.4749447299	-29.9563008643	0.612536129045	1
-0.745108142943	32.1889585782	-18.5861763099	0.745108142943	1
-1.21199530171	15.1225982352	6.90797224753	1.21199530171	1
-0.61485956938	-24.6641072864	27.5324766979	0.61485956938	1
-1.11494611407	-16.653563439	-48.2966283672	1.11494611407	1
-1.16462521163	49.5817872932	16.5867728343	1.16462521163	1
-1.68321750306	42.6981820159	-43.7537953852	1.68321750306	1
-2.35314604246	9.98084579415	-44.2136970979	2.35314604246	1
-1.79217328675	-2.43184004486	42.8474857412	1.79217328675	1
-1.57923321288	10.8886496517	-46.5441045008	1.57923321288	1
-1.27710934683	23.5441454155	-23.9969433667	1.27710934683	1
-1.49137261741	-46.8062884974	24.1329325667	1.49137261741	1
-0.347209404705	9.39165166047	-31.6485606672	0.347209404705	1
-1.15287908047	8.49009648939	-19.9077485281	1.15287908047	1
-2.62228052047	-40.5017070452	35.1324316667	2.62228052047	1
-0.953631128339	10.4727566236	39.4408002636	0.953631128339	1
-1.94150941845	3.57679410753	18.2516411049	1.94150941845	1
-1.00483450376	7.20666037195	-45.1862922101	1.00483450376	1
-2.36876582781	44.5627069484	13.5453727158	2.36876582781	1
-1.68479619955	6.70555435166	-12.199159195	1.68479619955	1
-2.04173892834	45.0945885906	29.9707239021	2.04173892834	1
-1.25755234671	21.8576756536	28.9813768359	1.25755234671	1
-1.20289688034	-47.1750008477	-49.2654149469	1.20289688034	1
-0.241709892535	9.75706513363	22.6031240569	0.241709892535	1
-2.19745791969	-34.7670967887	-0.586570071216	2.19745791969	1
-1.04305190131	18.027434256	-19.7099445186	1.04305190131	1
-1.84494089766	24.037865328	-31.1748345633	1.84494089766	1
-0.88341195714	34.2689648031	39.1426641373	0.88341195714	1
-2.49892907649	47.1625493926	-27.6752552709	2.49892907649	1
-1.21545988488	2.0809403207	-19.6482123218	1.21545988488	1
-1.6340672219	3.26286286075	42.466073117	1.6340672219	1
-1.38308716965	-17.4699732495	-22.7282368065	1.38308716965	1
-1.24235838123	-38.9504863034	26.5779670397	1.24235838123	1
-2.32572959356	-9.18868999071	-45.3051919358	2.32572959356	1
-0.109759015476	12.7711284333	9.21773787248	0.109759015476	1
-0.081098208301	6.39823970959	-9.30153881878	0.081098208301	1
-1.61330518454	30.5215541153	37.8162426436	1.61330518454	1
-1.4257193086	-19.766577558	-42.4964471702	1.4257193086	1
-1.8827260991	-6.52685970166	12.5656315902	1.8827260991	1
-1.16171244244	38.383206616	-44.9990882285	1.16171244244	1
-0.769073001209	-27.8235954233	-32.1053966708	0.769073001209	1
-1.54373105825	-40.4274399579	-28.9947426014	1.54373105825	1
-1.30189034707	-35.2430560312	-41.3605764216	1.30189034707	1
-2.30119988348	47.2622264025	16.6081874567	2.30119988348	1
-0.632412407639	-44.4473522428	-9.11340392324	0.632412407639	1
-1.4902621409	4.39548693052	-26.9825896418	1.4902621409	1
-1.92764012949	-18.9600765638	-38.4578923666	1.92764012949	1
-1.27531421185	44.9818327566	-27.6158088573	1.27531421185	1
-1.32115118758	23.3809993841	8.34714671538	1.32115118758	1
-1.64330946517	-13.3654359152	29.6895581695	1.64330946517	1
-1.02458369476	-22.0353659221	2.36067630317	1.02458369476	1
-0.121610922861	3.0052850476	3.78111668197	0.121610922861	1
-1.66535631185	3.18743714499	-1.19609879529	1.66535631185	1
-1.88275298104	45.7991813799	48.32088067	1.88275298104	1
-1.30855716424	5.5940039559	-6.11681393777	1.30855716424	1
-1.56681478263	1.53639384048	47.1186140832	1.56681478263	1
-0.213101760354	9.78974829274	-22.1778752493	0.213101760354	1
-1.19651994406	11.776360183	6.35700916742	1.19651994406	1
-1.38465416207	-12.4305505071	37.7498899432	1.38465416207	1
-0.763997007283	2.38145439744	-32.2517252346	0.763997007283	1
-1.13230578408	11.1277060575	-3.4146884015	1.13230578408	1
-1.25986712051	9.94179026882	7.03087355655	1.25986712051	1
-2.13754457354	-5.96942349685	47.5468954479	2.13754457354	1
-1.48716693416	22.8490334739	7.44451294228	1.48716693416	1
-0.712740958695	-47.2772571031	3.6842214369	0.712740958695	1
-1.22558588218	36.9687853549	-24.9642133945	1.22558588218	1
-1.78036521565	-11.9377486431	21.2605730146	1.78036521565	1
-0.906016443922	-1.24950960224	-7.15399122741	0.906016443922	1
-1.09549525331	5.04637474571	-34.2746157039	1.09549525331	1
-1.22484076574	-1.51121276035	-29.1587161845	1.22484076574	1
-2.3748397136	-43.6221210647	-38.6094349997	2.3748397136	1
-1.96869368216	-3.02445822263	17.1310926681	1.96869368216	1
-2.07446612732	9.02899302083	-45.7849069478	2.07446612732	1
-1.10787370812	7.22134536019	24.5702077804	1.10787370812	1
-0.866540666089	36.672040797	-8.40168983248	0.866540666089	1
-2.20773776675	-31.8296172516	13.18599505	2.20773776675	1
-1.88422936513	35.3974734054	16.7501349177	1.88422936513	1
-1.29519258487	-1.19404508549	5.39541287079	1.29519258487	1
-0.50111416302	27.598000653	-13.8002556769	0.50111416302	1
-1.36318626569	-16.307015449	-15.9546918486	1.36318626569	1
-1.00260680716	-8.29988071345	11.2593549205	1.00260680716	1
-1.15719541497	-21.3980356353	-38.3333921312	1.15719541497	1
-0.776033109124	-7.36490390768	1.46994701088	0.776033109124	1
-1.94347011324	-43.1200875781	23.6618091398	1.94347011324	1
-0.804512585413	-24.3041204369	35.1688840171	0.804512585413	1
-1.80397635035	-47.6516354985	-33.2558254169	1.80397635035	1
-2.1577363728	-19.2183422488	-31.827341602	2.1577363728	1
-2.24270347218	-37.3703462301	-32.2855825655	2.24270347218	1
-0.340486837736	-25.6829780261	-9.07233573736	0.340486837736	1
-1.54685651832	42.7108339719	34.4101181354	1.54685651832	1
-0.50572024429	-13.2861407987	-27.0612601815	0.50572024429	1
-1.02208772491	-4.66834993188	1.69824123291	1.02208772491	1
-0.811838946813	29.1189303054	23.1155692356	0.811838946813	1
-1.51498367792	40.5872762	6.79833759934	1.51498367792	1
-1.80186759516	39.5055990883	-26.7080526399	1.80186759516	1
-1.98754362308	-44.2134733425	29.2978151523	1.98754362308	1
-1.18254663715	48.2306757721	-13.4930259006	1.18254663715	1
-1.34809492246	-33.7244136438	-47.8641538714	1.34809492246	1
-1.14974682128	46.8274880726	32.2477263569	1.14974682128	1
-1.301705237	-22.4263695107	28.9306479622	1.301705237	1
-1.48998391605	28.8135581167	-19.6847298938	1.48998391605	1
-1.19964502333	-0.607228947142	42.6544340336	1.19964502333	1
-1.60476223519	42.4655695538	-21.223832485	1.60476223519	1
-2.412649434	40.8248923645	-17.2094681963	2.412649434	1
-1.08048386776	32.7876251403	0.439244502676	1.08048386776	1
-1.94293618182	38.8908468357	46.7231046938	1.94293618182	1
-1.02106449454	-35.3514270016	23.5034076828	1.02106449454	1
-0.99112035786	-22.3578402692	-20.3566839017	0.99112035786	1
-1.50895269044	-44.9931297558	36.7971354377	1.50895269044	1
-1.12714178244	-47.7833105296	30.3214263297	1.12714178244	1
-1.78734197248	32.2353991518	-14.4608688651	1.78734197248	1
-0.879934169391	3.54939292926	38.5701487715	0.879934169391	1
-1.65511371506	-7.77013350733	47.9273695197	1.65511371506	1
-2.08471790628	49.2288783203	42.1085201944	2.08471790628	1
-0.706911766251	1.04130638783	-7.59092617622	0.706911766251	1
-0.928541383595	35.4454571717	-31.2108277406	0.928541383595	1
-2.72612391757	40.7409978795	-35.5857164345	2.72612391757	1
-0.87397602879	-8.93311994172	-6.41232579703	0.87397602879	1
-1.64440590104	30.2723854371	-4.65104634102	1.64440590104	1
-1.01760372335	15.2877773755	24.1448207287	1.01760372335	1
-2.54356425073	47.0146958482	8.5909169809	2.54356425073	1
-1.31164462115	-8.22796710806	24.9863401643	1.31164462115	1
-1.68375243162	8.52191706554	36.9870876529	1.68375243162	1
-0.985963283705	-43.1825978392	-9.96094638833	0.985963283705	1
-1.49607752927	-7.48650568244	30.0059271879	1.49607752927	1
-1.87823136406	35.0119716004	-1.24674886486	1.87823136406	1
-1.43858787887	-39.667123615	40.4715538243	1.43858787887	1
-1.88254188177	36.5394910421	-32.1736202164	1.88254188177	1
-0.889522942548	15.0053547441	48.8258115883	0.889522942548	1
-1.12217207453	-7.50825894553	36.7155603885	1.12217207453	1
-2.1393914409	-18.5380852364	-30.3559915698	2.1393914409	1
-1.01746144912	10.8841685493	14.6537801197	1.01746144912	1
-1.38071250382	-44.7603893822	43.6078540393	1.38071250382	1
-2.27764771135	41.096806654	-9.64249717625	2.27764771135	1
-1.67300300567	42.5367341012	21.4242224914	1.67300300567	1
-2.0782388265	-6.67590345609	31.7957709645	2.0782388265	1
-1.44578052318	-20.8015222912	-9.68506728505	1.44578052318	1
-1.53489746432	16.8995748278	-46.9919370829	1.53489746432	1
-1.93370771529	41.7305523562	-9.90212267591	1.93370771529	1
-1.45659154564	12.4304889121	2.83415146635	1.45659154564	1
-0.83428420156	-6.54839768753	34.0343405863	0.83428420156	1
-1.41944382747	23.2596843084	-0.428087937071	1.41944382747	1
-2.16470902265	-25.4041913946	38.7679421328	2.16470902265	1
-0.770134416087	11.8555611952	44.369800435	0.770134416087	1
-1.43744706944	24.3725580504	-46.1649292095	1.43744706944	1
-1.32344590224	42.7267615784	26.5504148583	1.32344590224	1
-0.507609492339	31.9754193694	18.0631714003	0.507609492339	1
-1.80568508756	44.1681958106	15.1707846976	1.80568508756	1
-2.45657902592	-44.1682457944	21.4809197729	2.45657902592	1
-1.67678505363	5.30177974171	-22.5194254582	1.67678505363	1
-1.08694814936	-20.2873633306	-6.96607050828	1.08694814936	1
-0.253194419797	22.1338772657	-5.12823011386	0.253194419797	1
-0.580594088235	-18.2665828452	-35.2182274733	0.580594088235	1
-1.78197922592	-27.5598580519	-7.89213561722	1.78197922592	1
-2.19223939596	-29.0190374857	-36.2150513379	2.19223939596	1
-1.86994748617	-36.5777132816	21.8075963172	1.86994748617	1
-2.52823776613	-49.7686737353	-13.0859737335	2.52823776613	1
-0.273892945605	0.44165367577	-26.5840508159	0.273892945605	1
-1.45994492965	-24.2700753671	-14.976538917	1.45994492965	1
-0.740901683212	16.0460323674	23.7086785316	0.740901683212	1
-1.52529582111	4.25359533798	-25.750985877	1.52529582111	1
-0.656022450836	-16.6681212362	22.6839666513	0.656022450836	1
-1.28673113528	5.79102409674	-37.6425700776	1.28673113528	1
-1.34590023305	-28.8215228909	-10.9272457154	1.34590023305	1
-1.81835285971	-45.8789492003	19.029524853	1.81835285971	1
-1.26869787853	11.1091995558	22.3977156056	1.26869787853	1
-1.95394820146	-39.4091310398	-46.3588768079	1.95394820146	1
-2.08126337965	3.03505815138	26.0674242698	2.08126337965	1
-0.688568847492	19.3023937387	44.4663971507	0.688568847492	1
-2.09450832259	-16.4354951188	-45.5942411598	2.09450832259	1
-1.44986714543	-13.8353783351	32.6523596423	1.44986714543	1
-2.32680393435	-32.3097010702	-47.9261922224	2.32680393435	1
-0.17386097622	-3.625451837	-4.9191808886	0.17386097622	1
-1.89921980195	-19.1657909382	-5.24802228534	1.89921980195	1
-1.04659299081	27.2869617427	-39.6131083891	1.04659299081	1
-0.907190131783	-33.4163308449	-13.2492650464	0.907190131783	1
-0.850839516624	-31.2379175159	-36.587503629	0.850839516624	1
-1.55324889182	-26.5887753132	-43.7796552054	1.55324889182	1
-1.22302374574	23.3455787208	29.8486911845	1.22302374574	1
-1.44863168645	-27.7871014457	-47.1400521747	1.44863168645	1
-1.37865147676	-15.6155314409	-46.9860936253	1.37865147676	1
-2.04192095528	15.542070648	9.2108930702	2.04192095528	1
-2.16947048992	2.99779836567	-26.6501147231	2.16947048992	1
-2.28505527045	-49.3173188176	-21.7990770457	2.28505527045	1
-0.808615489567	44.1572264883	16.7727224421	0.808615489567	1
-1.34508824302	44.4767059577	45.437706022	1.34508824302	1
-2.24949168215	30.7793431871	-39.0420637668	2.24949168215	1
-1.69367315909	-45.2115394652	3.02560359637	1.69367315909	1
-1.56400959935	20.4272620356	42.7582667396	1.56400959935	1
-1.19779996158	-24.2408157173	-24.6647628172	1.19779996158	1
-0.882425383116	10.6512902093	-23.0606002695	0.882425383116	1
-1.11798489733	-13.8954692696	-15.492715622	1.11798489733	1
-1.32279171115	-36.2055607178	-6.98033149661	1.32279171115	1
-1.46628983017	39.212332961	-14.8703229494	1.46628983017	1
-1.67149231952	40.4922412548	28.7970372095	1.67149231952	1
-1.93048808579	-19.1687465132	-3.74161507255	1.93048808579	1
-0.898054476891	15.3658397689	-20.3961980545	0.898054476891	1
-1.59207293535	-28.7949866505	-42.1118383391	1.59207293535	1
-1.59206806546	-45.4378096226	-3.19948571607	1.59206806546	1
-0.108510310419	15.6150778074	4.04498168178	0.108510310419	1
-2.3953135927	43.8995653316	21.3108174492	2.3953135927	1
-2.29210050103	38.0885668376	-4.39503521427	2.29210050103	1
-1.79449805275	32.8893055417	-46.4324492504	1.79449805275	1
-1.79608558199	42.4066129067	37.1122703438	1.79608558199	1
-1.17531867823	23.5962829424	3.94559740754	1.17531867823	1
-1.22767466347	26.539920098	-15.6327276955	1.22767466347	1
-1.32083936927	1.28949713717	37.5962688438	1.32083936927	1
-0.512859294111	-2.45821900005	-21.248582158	0.512859294111	1
-0.949413398618	46.5139333299	3.36853496751	0.949413398618	1
-1.74898864123	36.3712572499	-32.3143243151	1.74898864123	1
-1.36722177356	-4.35515011256	9.19539264586	1.36722177356	1
-2.06008737523	32.233650178	22.0429361964	2.06008737523	1
-1.41221226615	-2.86074629058	7.26665579083	1.41221226615	1
-1.33814872454	3.58624912704	-15.9814087669	1.33814872454	1
-1.48417798692	-36.5354815289	-43.5621811216	1.48417798692	1
-0.722826964185	-16.7879476991	22.0959626163	0.722826964185	1
-1.03703987632	-3.98141960548	6.71055374037	1.03703987632	1
-2.02353142438	-46.6552876418	-16.2315711939	2.02353142438	1
-1.44883631362	-4.74470834579	-40.7927282293	1.44883631362	1
-1.22701618521	-10.3705501817	-19.7435123689	1.22701618521	1
-2.43910715557	-40.5849636793	18.0723615558	2.43910715557	1
-1.33742050286	-1.35395083051	-22.5186927839	1.33742050286	1
-0.958086470226	20.125792501	16.715179601	0.958086470226	1
-2.63256459894	-46.5885205248	-34.9462835702	2.63256459894	1
-1.3245833331	-0.313457561854	20.3249851219	1.3245833331	1
-1.69496133061	19.7650127528	13.9662424404	1.69496133061	1
-0.947944831578	-1.22095162129	-27.7526574747	0.947944831578	1
-2.44442773769	43.7587143388	38.6863686621	2.44442773769	1
-1.43285576809	8.13459254652	-49.9045959529	1.43285576809	1
-0.79577583396	3.92302093037	-32.3012365898	0.79577583396	1
-0.277976811684	18.3962308595	-17.50643336	0.277976811684	1
-1.31892017363	-46.1818516154	30.0755360846	1.31892017363	1
-1.44300264303	-36.1913411767	25.7325531346	1.44300264303	1
-1.81179526267	-10.1887063695	18.0886698369	1.81179526267	1
-1.94349264392	-25.9898221067	22.3965843517	1.94349264392	1
-2.13091928228	-37.4095902797	21.0875123157	2.13091928228	1
-2.00074583981	-3.16838779398	0.0750227765601	2.00074583981	1
-2.24162064139	-46.6240699397	-34.0072776631	2.24162064139	1
-1.56902562315	-39.159086725	-28.6310919168	1.56902562315	1
-1.4441834721	-30.4180639368	28.889734219	1.4441834721	1
-0.428277057125	-9.60635363683	-31.8503348203	0.428277057125	1
-2.19177799423	3.83755837289	-43.8642083346	2.19177799423	1
-1.25929411497	-26.3501900079	34.2295247342	1.25929411497	1
-1.11365642899	-17.3243814316	18.164068273	1.11365642899	1
-0.64929195682	12.1824026834	43.9308270416	0.64929195682	1
-2.50224150614	19.0776608472	-48.1005720126	2.50224150614	1
-2.70772617433	31.6261892929	49.6264605734	2.70772617433	1
-0.434543951115	6.8876150358	16.8329105013	0.434543951115	1
-1.80774315298	-27.2057740452	-34.3786701613	1.80774315298	1
-2.13867328102	-47.000093468	-42.4031321692	2.13867328102	1
-1.47741225005	-26.432818419	-13.0050888804	1.47741225005	1
-1.53740692322	45.4406192279	6.53145534542	1.53740692322	1
-0.0182747314592	-0.0154277822307	0.269775743412	0.0182747314592	1
-1.68719446521	19.2639934276	23.701964434	1.68719446521	1
-1.48705708866	26.4377378847	45.401190874	1.48705708866	1
-0.766024198969	-43.7065658871	18.6096907774	0.766024198969	1
-0.158395648224	9.68353370512	12.8255059274	0.158395648224	1
-0.334012814781	-6.7915327581	-18.490757053	0.334012814781	1
-1.90094313039	-24.6730571054	46.9642558307	1.90094313039	1
-0.867483047556	29.3160355515	22.6930515092	0.867483047556	1
-2.11571176442	35.1942595597	9.19480729277	2.11571176442	1
-1.05143627068	16.957466588	31.8373295799	1.05143627068	1
-1.71992790793	13.3558690336	4.88963079358	1.71992790793	1
-1.47671107173	-31.1579146003	33.3869740716	1.47671107173	1
-1.75503457215	2.51466693663	-9.51569524593	1.75503457215	1
-0.766965753705	1.10770187829	18.853630006	0.766965753705	1
-0.643533698406	-18.1398853499	35.6491088375	0.643533698406	1
-2.03337358588	-40.1307905436	46.4808580902	2.03337358588	1
-1.52572644055	-44.0112513709	-6.62113920344	1.52572644055	1
-1.45901023281	45.6497747488	-5.52554712026	1.45901023281	1
-1.97877060618	-12.5718316371	47.2048737549	1.97877060618	1
-1.18399167418	-33.758538601	48.762822594	1.18399167418	1
-2.05847674383	31.8105023663	-14.1954391558	2.05847674383	1
-1.2085856051	-14.0628355252	24.1897397446	1.2085856051	1
-1.32233979714	-7.47751598612	12.2775155136	1.32233979714	1
-1.53380009327	17.0057432257	-37.130757698	1.53380009327	1
-2.60314408172	-43.9354895856	30.4307126635	2.60314408172	1
-1.37670071586	-28.6976722156	-41.7890667439	1.37670071586	1
-1.67694359647	45.2905331161	-5.75340668727	1.67694359647	1
-1.10583860562	1.77189152116	29.7579218672	1.10583860562	1
-1.67905527824	44.5614979181	-46.0448903621	1.67905527824	1
-0.958131290556	-6.13990734768	37.1809756035	0.958131290556	1
-0.991733334015	-35.2589299724	-39.4412594725	0.991733334015	1
-1.20501338874	23.1809586623	10.9521518952	1.20501338874	1
-1.00487764368	-22.5151745709	-15.2538756595	1.00487764368	1
-1.73248033485	38.7915317932	-29.3201668706	1.73248033485	1
-1.69690489327	-25.2476482605	20.6278982313	1.69690489327	1
-0.99636856924	-38.6202226835	-26.0271198816	0.99636856924	1
-1.61359926004	39.4509688719	-39.3622238993	1.61359926004	1
-2.25412408507	-37.9768328878	38.5751506419	2.25412408507	1
-2.27398546527	-21.3880912419	43.5948387613	2.27398546527	1
-0.986873528236	32.100710598	-7.1946202754	0.986873528236	1
-1.7705314324	-16.2320211713	-18.8743972791	1.7705314324	1
-1.72298650364	23.7141182909	46.9455855439	1.72298650364	1
-1.59470307793	-1.55942347295	48.315277747	1.59470307793	1
-1.72480495535	-32.218269636	-12.0480243165	1.72480495535	1
-1.46325516007	-18.3816281959	-6.06049366161	1.46325516007	1
-1.59779646142	-2.95078236128	46.5733907847	1.59779646142	1
-0.937388967235	-43.1033580712	-17.2933882491	0.937388967235	1
-2.07536964389	-22.8055587469	-35.0141092306	2.07536964389	1
-1.97944241082	-48.1552653822	-9.9499120432	1.97944241082	1
-1.26808333891	39.5729995549	6.0140072948	1.26808333891	1
-1.89899017058	2.99394324466	-0.616364832079	1.89899017058	1
-2.58203620659	-49.7528610603	-31.9819403297	2.58203620659	1
-2.09297497643	-48.9386565221	41.8777877521	2.09297497643	1
-1.1051695842	23.1573678716	-23.8021844819	1.1051695842	1
-2.60988769054	-47.913786053	43.5167503874	2.60988769054	1
-1.07775456349	-4.45984962047	-32.1388809198	1.07775456349	1
-1.57464828515	4.36304274968	-34.6098656242	1.57464828515	1
-1.68340403636	49.1420939545	-44.7559682163	1.68340403636	1
-2.35570628718	-31.2928919103	22.3795306219	2.35570628718	1
-1.9527995409	31.2881349226	5.55560732445	1.9527995409	1
-1.81467041066	48.792149295	22.1255547455	1.81467041066	1
-1.00458043618	40.0392723276	30.4728775458	1.00458043618	1
-1.51225993315	-4.83136873889	-39.6018408399	1.51225993315	1
-1.58684026715	42.6397744683	-28.4350672073	1.58684026715	1
-1.59813603078	42.4330156888	-24.9385321389	1.59813603078	1
-1.33714656938	-49.8416560646	-19.3884569429	1.33714656938	1
-1.25633734996	-18.5386078789	6.42537450507	1.25633734996	1
-0.258339584678	13.0848149942	17.595395424	0.258339584678	1
-1.39117979183	-1.18519105747	-13.932994751	1.39117979183	1
-0.82597295846	43.3068199423	-18.2996778948	0.82597295846	1
-1.51458498544	43.0035648654	-11.1607346821	1.51458498544	1
-1.27052330393	-37.3961829528	37.1144107768	1.27052330393	1
-0.266677569222	10.0699414109	4.85952302632	0.266677569222	1
-1.41257010437	0.619278643659	-20.5396721144	1.41257010437	1
-1.68512402702	-27.8774920189	-28.428334764	1.68512402702	1
-1.55958925184	42.1298519764	10.6543990768	1.55958925184	1
-1.89134746862	-37.8096347316	29.3404304711	1.89134746862	1
-2.69488826929	-44.2438496442	31.0298582874	2.69488826929	1
-1.21845736422	-0.0809778946622	42.542546564	1.21845736422	1
-1.02465531336	49.8451630358	-35.4380761936	1.02465531336	1
-1.83962295495	35.0633482586	19.2482838218	1.83962295495	1
-1.44872226178	17.1834222665	-34.6138797549	1.44872226178	1
-1.75984560501	14.6403369902	-34.7301698381	1.75984560501	1
-1.03917178949	-37.8548491726	-16.1146738009	1.03917178949	1
-1.30761473681	-46.0469919738	2.91945388039	1.30761473681	1
-1.35678286907	26.6671948363	-28.116859558	1.35678286907	1
-1.29701294901	-34.3603635915	11.1493571976	1.29701294901	1
-1.54429844132	42.6457397167	-35.0336113567	1.54429844132	1
-1.70024611818	45.992360605	-48.6603592489	1.70024611818	1
-1.32168238598	27.1990994727	-48.3952282243	1.32168238598	1
-1.29477601155	-23.0903689421	49.1837680026	1.29477601155	1
-0.625918257904	-31.1105000398	25.7964353554	0.625918257904	1
-1.0863483488	2.16234855133	49.3651422461	1.0863483488	1
-0.400488162629	19.4960422352	8.22020245018	0.400488162629	1
-1.43284726667	27.5396614413	15.8967172204	1.43284726667	1
-1.88848643787	12.1537617762	-32.3315261154	1.88848643787	1
-0.708602831264	31.5900096018	-7.51089514556	0.708602831264	1
-1.28080987957	-24.8554509277	-24.4701720604	1.28080987957	1
-1.52413102704	-34.9004939957	41.8758282315	1.52413102704	1
-1.75593792174	14.6149759233	46.1115167144	1.75593792174	1
-1.11163841953	7.87769127306	20.6203992768	1.11163841953	1
-2.44179037407	-40.1641792554	36.1368155787	2.44179037407	1
-1.53322337433	42.4657393149	-14.7920249533	1.53322337433	1
-1.96646585018	-42.5328085716	40.9189915199	1.96646585018	1
-1.35833288195	-43.2184545859	10.8353429521	1.35833288195	1
-1.26335410892	4.9704010655	-43.6741194095	1.26335410892	1
-1.27001086527	-5.00345458172	-43.3383230011	1.27001086527	1
-1.91584959447	-19.7910472523	-31.4501776978	1.91584959447	1
-0.725857158836	-34.3126870956	40.0439434491	0.725857158836	1
-1.79845242592	-24.1692932506	22.8000616224	1.79845242592	1
-1.96699069015	-47.036560367	-16.0569222717	1.96699069015	1
-0.7978722743	29.2078085936	-14.2763772698	0.7978722743	1
-2.06618063592	34.3019384252	-46.301700249	2.06618063592	1
-0.880679703024	34.2815412849	20.8027494992	0.880679703024	1
-1.30565828974	12.6504736127	6.29726931337	1.30565828974	1
-0.912222312001	38.3826569615	-35.6378311981	0.912222312001	1
-1.27101215781	42.8934688582	-19.0760116673	1.27101215781	1
-1.62603580242	17.921450453	32.6356007814	1.62603580242	1
-1.09933685338	29.239864128	-40.5433976013	1.09933685338	1
-2.05854331889	-9.06787827146	-26.1094784078	2.05854331889	1
-1.46377593562	29.6446861229	25.0745214643	1.46377593562	1
-2.17511264659	-28.0013563624	9.01805612897	2.17511264659	1
-1.02665349294	-43.27411986	35.3786406458	1.02665349294	1
-1.53014818508	-7.32820098303	12.8665694779	1.53014818508	1
-2.056956455	12.2732627553	-41.2614272777	2.056956455	1
-0.614527928081	24.3732265263	18.5429076618	0.614527928081	1
-1.71830092555	39.2825681071	-35.7791735173	1.71830092555	1
-1.54606174889	18.460136404	-33.0320798322	1.54606174889	1
-1.34815495399	-33.1620730892	30.5102796762	1.34815495399	1
-2.2620443838	-24.3989690622	-40.4422991603	2.2620443838	1
-0.572134431647	43.8373571886	17.6562721131	0.572134431647	1
-2.44000490443	46.5425703468	27.4425589652	2.44000490443	1
-1.17798734365	26.7134930043	5.40781884443	1.17798734365	1
-1.60459211118	12.6433116545	11.8985314215	1.60459211118	1
-2.16529014875	28.7542366374	-27.3886218059	2.16529014875	1
-1.47236974741	-33.1205214798	17.2339025808	1.47236974741	1
-1.19663418879	-37.000875782	-25.0089840703	1.19663418879	1
-1.51346884059	1.89013001618	34.3993540578	1.51346884059	1
-2.59377671229	-25.4851945967	-49.6014627733	2.59377671229	1
-2.03345240659	36.7527449366	22.5454942514	2.03345240659	1
-1.11828687878	-28.8879076133	-20.3312017487	1.11828687878	1
-0.851342465715	16.6078377029	40.1013021248	0.851342465715	1
-1.79796650789	12.404477427	41.734245718	1.79796650789	1
-0.539125888334	-12.9991542338	34.8706574976	0.539125888334	1
-0.972276169422	-26.0554572646	-34.6952222837	0.972276169422	1
-2.25816159173	49.4522679084	-23.248014019	2.25816159173	1
-1.6282149602	5.72050473663	-41.902255629	1.6282149602	1
-1.46940458804	-39.3208658062	20.6921740538	1.46940458804	1
-2.11366704885	49.6222200366	-14.7183617582	2.11366704885	1
-1.66887243641	45.5293767046	22.6168623098	1.66887243641	1
-1.12078242645	-21.7626881808	-6.65171768059	1.12078242645	1
-1.26634245116	-32.9180318321	-10.4273609419	1.26634245116	1
-1.69883557044	-25.3782071811	23.8416002649	1.69883557044	1
-2.05649457393	38.3542880288	-38.3538816613	2.05649457393	1
-0.974517678796	21.4411603215	38.6806658618	0.974517678796	1
-2.3266242171	-43.3660624433	21.598357822	2.3266242171	1
-1.22015946041	-31.6703636481	-42.9616009438	1.22015946041	1
-1.65326175133	17.6185498603	31.2383680868	1.65326175133	1
-1.83087263004	-39.6478868767	-18.1562458197	1.83087263004	1
-2.07581195459	-42.9236264962	-46.8431660057	2.07581195459	1
-0.872992718081	1.35332619207	-18.1133457909	0.872992718081	1
-0.696784984423	-15.4812266324	-49.0678772921	0.696784984423	1
-1.78668511664	-15.7561219673	-16.5634612886	1.78668511664	1
-1.98361862005	-46.9358756151	-37.6514246666	1.98361862005	1
-1.20496198372	22.9569698803	-2.04151483253	1.20496198372	1
-0.678189090125	40.147394217	-13.3025433421	0.678189090125	1
-1.91400913202	-36.8390489051	-3.73003732934	1.91400913202	1
-1.57629614307	-33.1466133221	27.8233770354	1.57629614307	1
-1.63753625767	45.6831687485	-30.4407512447	1.63753625767	1
-1.38656084046	-46.4508685612	49.2189716044	1.38656084046	1
-0.979550759877	-10.9311277218	-5.13200981508	0.979550759877	1
-2.43638129013	37.2979024761	-31.7064904063	2.43638129013	1
-0.586643607142	-21.343998696	-3.24872136625	0.586643607142	1
-2.33856387622	-6.06906812186	47.9006945256	2.33856387622	1
-1.86311904461	-35.9755687078	-42.9684536109	1.86311904461	1
-1.34953595848	4.13094659692	-19.3189616022	1.34953595848	1
-1.92666414388	12.9334166865	4.92908100696	1.92666414388	1
-1.90850853825	21.8289491262	-18.8772386794	1.90850853825	1
-1.42554174917	23.6539800705	-33.1540128137	1.42554174917	1
-1.76431839626	-16.5039320742	0.138953176829	1.76431839626	1
-1.08337141301	17.3891976354	10.8290057363	1.08337141301	1
-1.14375488065	-1.58542112315	-24.1615586531	1.14375488065	1
-2.09268408047	31.7131733722	-41.5823210175	2.09268408047	1
-1.83125038036	-49.1925571103	-2.91240214526	1.83125038036	1
-0.484546484391	13.0976888039	-27.3997683232	0.484546484391	1
-1.02456260124	-13.7889348766	-25.2321034025	1.02456260124	1
-2.32012301923	-38.0251786067	-41.3661478387	2.32012301923	1
-1.08359449699	4.57396417115	1.37314086402	1.08359449699	1
-1.87578800044	-49.9284405109	46.2218545818	1.87578800044	1
-1.23211895348	-2.34354854664	-24.5972351604	1.23211895348	1
-1.29679815362	-33.0439449704	14.752143973	1.29679815362	1
-2.10921705622	-3.16292740019	26.1485637454	2.10921705622	1
-1.81026942437	42.7575602637	23.4616962293	1.81026942437	1
-0.701089419581	31.7768884561	1.32933380511	0.701089419581	1
-2.25022523131	31.4875384834	-4.4557837806	2.25022523131	1
-0.841126822131	-24.6549944591	10.5538276553	0.841126822131	1
-1.38748571487	22.9463698093	-41.7588154301	1.38748571487	1
-0.362469057391	-3.32204485706	23.1544411234	0.362469057391	1
-2.009434311	-19.6318469925	-38.9682987237	2.009434311	1
-0.985755640742	8.29877444323	39.9058349989	0.985755640742	1
-1.91180568298	42.5486222	45.9156743979	1.91180568298	1
-1.5453314846	-17.1240117005	35.7834668649	1.5453314846	1
-1.56323172942	-45.6873519976	20.7215193314	1.56323172942	1
-0.991773502994	-10.7736412633	14.9332370543	0.991773502994	1
-1.16226172798	-49.9214617544	-34.6528733412	1.16226172798	1
-2.29190798446	-0.443505336024	47.9474511461	2.29190798446	1
-1.71378566363	-18.7958814221	46.761978816	1.71378566363	1
-0.834126534306	-31.2247611811	-7.29413552296	0.834126534306	1
-2.09836773587	-44.9164637218	12.7975084175	2.09836773587	1
-1.09421927778	41.7402826276	-12.0296822653	1.09421927778	1
-1.55556607528	-46.0569833266	-6.70537720517	1.55556607528	1
-2.1324239097	-9.0504474415	34.8115362585	2.1324239097	1
-1.3417881978	-3.92989754297	-41.9999010265	1.3417881978	1
-1.45017844167	-48.8843856074	-8.15376382865	1.45017844167	1
-0.407360460486	31.6770026089	-17.3259026247	0.407360460486	1
-0.354071140527	13.2392158378	-8.26030876584	0.354071140527	1
-1.653291002	30.2413274872	13.6089916183	1.653291002	1
-1.42381069986	-48.0382353485	6.28204266164	1.42381069986	1
-1.32147222055	32.9303636648	5.43683432541	1.32147222055	1
-0.868788080568	-7.27653412659	27.9296392059	0.868788080568	1
-0.963548597099	-10.7952548041	21.6369940353	0.963548597099	1
-2.01406342494	-19.2279011663	-12.8671934811	2.01406342494	1
-0.249115640002	-18.4353251312	17.6966221981	0.249115640002	1
-0.245436029019	27.9736546916	4.44489639597	0.245436029019	1
-2.05795755272	41.1340559765	-10.1314982497	2.05795755272	1
-1.19147120421	-11.8711383039	11.336780939	1.19147120421	1
-1.95530578101	6.41826066055	-21.3985799437	1.95530578101	1
-2.59290758047	-18.8196440065	-48.3071829159	2.59290758047	1
-2.41039031106	47.2114333632	37.0030005174	2.41039031106	1
-1.70001514478	48.135557568	49.4274769192	1.70001514478	1
-2.01965972334	46.6608836916	-7.43084172502	2.01965972334	1
-1.30562726774	-25.4036916161	2.43183058057	1.30562726774	1
-1.83899854813	-24.5225764131	32.553173596	1.83899854813	1
-0.658905758088	33.9068152321	-21.7141233377	0.658905758088	1
-1.42207081137	21.5089110106	19.6548112559	1.42207081137	1
-0.643795573233	-18.0880699145	27.4021458819	0.643795573233	1
-1.42968129077	27.0952228131	-49.3269034919	1.42968129077	1
-1.16338672965	47.8264597531	-21.0511736833	1.16338672965	1
-2.46651375001	22.1365314611	45.2365126231	2.46651375001	1
-1.86220373078	-24.4091671164	-12.6844583531	1.86220373078	1
-1.14203221511	-8.61696054692	1.96942806406	1.14203221511	1
-1.81647985466	-42.184044407	-48.871531142	1.81647985466	1
-1.78656704743	3.72864735096	0.490335488631	1.78656704743	1
-2.47095071328	-35.3422316706	44.9897301395	2.47095071328	1
-1.74350490311	-21.6261989489	-25.1781314682	1.74350490311	1
-2.26954783277	-22.674676851	45.3163206105	2.26954783277	1
-1.40017717231	17.5652292108	13.1346527269	1.40017717231	1
-0.279747370475	12.9073746945	-26.7428073375	0.279747370475	1
-1.27747461327	4.2903655192	-28.643719957	1.27747461327	1
-0.801204698462	-11.6078635763	1.63073475018	0.801204698462	1
-0.702452782168	-41.5019407621	-13.0201605742	0.702452782168	1
-0.926364351086	15.7836917681	2.41690233647	0.926364351086	1
-1.63671202521	16.4281243785	1.00718357492	1.63671202521	1
-0.506571178586	25.509405558	-27.2767229063	0.506571178586	1
-0.374932934551	13.0398171521	-18.5644564501	0.374932934551	1
-0.542076557997	-44.1889474423	0.366039829088	0.542076557997	1
-1.06263762603	-4.63734347864	22.6663411015	1.06263762603	1
-1.86304479927	9.74038076271	36.9858743543	1.86304479927	1
-1.95311275402	-18.2235941411	22.8080917612	1.95311275402	1
-2.24318151686	-49.4868374219	-3.74710358452	2.24318151686	1
-1.68197663335	-8.94973066036	-42.5436556824	1.68197663335	1
-2.50703495285	19.3480727933	48.3909409863	2.50703495285	1
-1.44069835857	-10.5932037034	-42.0974738462	1.44069835857	1
-0.968936708323	-10.5968871033	20.6153542026	0.968936708323	1
-0.820387173991	15.1381186836	-6.2438801369	0.820387173991	1
-0.794245791942	-47.7337237004	-13.3087454173	0.794245791942	1
-1.99300668353	32.3292246906	-41.4774444364	1.99300668353	1
-2.58619678358	-34.5054611951	-35.9041934321	2.58619678358	1
-1.02366004013	-14.0242254312	17.0446488507	1.02366004013	1
-0.655030613599	22.9102664913	-21.9602476002	0.655030613599	1
-1.59432867389	-19.9353417395	-23.1853735516	1.59432867389	1
-0.644320316223	34.9852416077	-31.2376272447	0.644320316223	1
-2.12410721261	-38.9865706358	47.6210175871	2.12410721261	1
-1.15217423584	-21.0616532576	-38.5939486427	1.15217423584	1
-1.2024486426	-44.9928676232	16.6503438209	1.2024486426	1
-1.1859549111	-35.9121531885	-12.4599905317	1.1859549111	1
-1.09598675012	-49.4193053412	0.963706025731	1.09598675012	1
-2.11252261282	10.1019122329	35.378500411	2.11252261282	1
-1.44004740606	-17.5978992274	32.9006945175	1.44004740606	1
-0.723659706154	-12.0450758698	44.9127497433	0.723659706154	1
-0.888677022126	-21.6392208762	32.5394889664	0.888677022126	1
-1.41346444538	10.3103765774	-16.3010300134	1.41346444538	1
-1.73322333266	45.9220725596	-38.4284500205	1.73322333266	1
-1.20194934142	-36.304578566	9.64309774824	1.20194934142	1
-1.12737490526	1.51493074837	-26.9439719744	1.12737490526	1
-1.22173894314	20.6044607313	19.8615968938	1.22173894314	1
-0.999173306227	43.2743795934	-27.4023022708	0.999173306227	1
-0.990420563461	-21.1031394863	-40.7699384257	0.990420563461	1
-1.31668714393	-39.1775320218	9.2853539532	1.31668714393	1
-1.38828622057	-38.2545738185	24.6522464669	1.38828622057	1
-1.45854844962	-36.0758429856	24.1066164152	1.45854844962	1
-1.11442785876	-30.5289586772	43.9967274878	1.11442785876	1
-2.19040489382	-9.47886713544	-34.8036063173	2.19040489382	1
-1.01817698003	-24.2496339426	-44.6474593045	1.01817698003	1
-1.25907313099	23.4109100902	31.8246497433	1.25907313099	1
-2.05702909	24.8540883922	-3.92936372671	2.05702909	1
-3.02532814374	49.9378073524	49.7133210264	3.02532814374	1
-1.55073839289	36.7566409573	-42.8162944542	1.55073839289	1
-0.764054261269	27.961321514	14.7916967092	0.764054261269	1
-1.72644747774	36.0409426376	36.4691904558	1.72644747774	1
-1.34364547184	30.0172324354	3.27062584082	1.34364547184	1
-1.56665497661	-2.16555321546	-9.22563751182	1.56665497661	1
-1.16461305213	20.408752938	15.4766283561	1.16461305213	1
-0.356630004479	6.87005612557	26.6072035351	0.356630004479	1
-1.36692248515	-14.4994404556	19.0260584817	1.36692248515	1
-0.866453634168	-20.0986202525	-17.5216557897	0.866453634168	1
-1.21099765402	-14.2179371967	-18.0892263329	1.21099765402	1
-0.222117788532	6.10408700766	8.01489899566	0.222117788532	1
-1.15897500412	46.0038375413	12.8549582096	1.15897500412	1
-1.6927528054	27.079310554	34.2151982631	1.6927528054	1
-0.974754247201	1.34563868139	-16.1427337794	0.974754247201	1
-0.742337835985	3.3324994361	23.8384860908	0.742337835985	1
-1.82955029787	-15.7995786446	25.3616918954	1.82955029787	1
-1.34058406861	19.3845908612	-24.2721487832	1.34058406861	1
-1.74786221746	11.3023079262	47.4074976361	1.74786221746	1
-1.88032120656	-23.8030186385	-47.758053001	1.88032120656	1
-1.99793657254	-33.5720699417	42.8895579556	1.99793657254	1
-1.30423303399	33.3417159001	-20.3080000066	1.30423303399	1
-1.93759332326	-42.7858230984	-21.9536896154	1.93759332326	1
-0.579576942637	-37.180129014	18.0801050769	0.579576942637	1
-1.73934249739	-2.36940205535	46.2432854036	1.73934249739	1
-2.02196724734	-12.0500891154	-30.366201916	2.02196724734	1
-2.48882635864	-37.6566253112	-30.4721299509	2.48882635864	1
-0.795705409672	11.5819561659	7.33089873561	0.795705409672	1
-1.07617967551	-24.2691372794	28.2705499621	1.07617967551	1
-1.88207673799	29.9490062595	-47.9588597957	1.88207673799	1
-1.03528060033	44.0791059063	19.1779017861	1.03528060033	1
-0.402681032444	3.03696852784	23.2599814483	0.402681032444	1
-0.317116939768	-18.9354547768	26.1974130543	0.317116939768	1
-1.18306399259	-17.3874847907	14.836610808	1.18306399259	1
-2.55117353573	49.4477898108	40.9859312619	2.55117353573	1
-0.393276686416	0.307297373966	35.8664237708	0.393276686416	1
-0.235634241917	24.8052923261	0.348742248635	0.235634241917	1
-1.44635067829	34.7974738161	-15.6699803391	1.44635067829	1
-1.96141744774	30.7122436622	-4.9195856041	1.96141744774	1
-0.99651586345	18.5864413268	-10.9314078032	0.99651586345	1
-1.27990897994	-20.0633182974	-5.94388215351	1.27990897994	1
-1.24406743234	22.9653569848	-24.3452821023	1.24406743234	1
-2.33660363834	-38.0035635463	13.031848616	2.33660363834	1
-1.33298267204	-21.2687321376	1.80234718674	1.33298267204	1
-2.01723697845	-32.5855918195	39.4495989832	2.01723697845	1
-1.2112461429	5.19141971834	28.8670248675	1.2112461429	1
-1.87153399154	-46.1931808954	-24.8771531654	1.87153399154	1
-2.72651907018	47.1762089674	36.3517628181	2.72651907018	1
-2.06893005094	11.9615867228	41.0195862951	2.06893005094	1
-0.612720214775	-6.45182656932	-43.7560003718	0.612720214775	1
-1.81410010813	-32.3303078365	32.6302575961	1.81410010813	1
-1.03206905134	-20.3227061602	-8.26550968305	1.03206905134	1
-1.64496341673	-11.4457422733	-41.6062221484	1.64496341673	1
-1.22758874442	27.1257536832	20.1949347679	1.22758874442	1
-1.77114792189	4.38261532514	45.394843649	1.77114792189	1
-1.87951438188	42.4918958747	44.9003406176	1.87951438188	1
-1.77771402813	-19.2969673217	-14.450617642	1.77771402813	1
-1.63466320833	-39.3663434802	28.1124071936	1.63466320833	1
-1.76857544908	-12.7781951887	5.49315365995	1.76857544908	1
-0.666532262941	-7.46988458087	8.57666818931	0.666532262941	1
-1.41811849732	33.1978908417	1.16648378639	1.41811849732	1
-2.05725022778	-29.1137121741	26.7518811008	2.05725022778	1
-0.154680615441	3.66256529283	4.68959383286	0.154680615441	1
-1.72965046282	-24.3680262332	-20.9986534678	1.72965046282	1
-1.61692569715	45.1805061167	34.0690943773	1.61692569715	1
-1.62727877336	24.9168292384	-23.9505434906	1.62727877336	1
-1.20047661315	8.72716122521	19.8394452817	1.20047661315	1
-1.70273470119	-2.28192615554	-25.7950457672	1.70273470119	1
-1.09839624749	39.91071783	14.6553328316	1.09839624749	1
-0.835843673401	-14.9055414463	11.6353467926	0.835843673401	1
-1.10366687066	46.9647164957	20.8394551936	1.10366687066	1
-0.56028239572	12.0477205819	25.6073716125	0.56028239572	1
-0.984508566276	-5.05979180531	27.9038246825	0.984508566276	1
-1.73004161648	-11.6566694094	-21.7281545225	1.73004161648	1
-0.488845501227	-3.64303150047	3.11295257468	0.488845501227	1
-1.83915526612	28.8108075358	-9.99910371416	1.83915526612	1
-2.35313438461	37.3879647144	22.7915442534	2.35313438461	1
-2.19536105239	44.9905415649	31.9788984633	2.19536105239	1
-1.74907715599	-22.1383985658	-19.1856218806	1.74907715599	1
-2.27287978634	-34.153168197	-25.9692198109	2.27287978634	1
-1.04457356869	-8.96350521778	24.2418989753	1.04457356869	1
-0.689527390064	33.9986309913	31.243587731	0.689527390064	1
-2.03420688156	-13.3991846502	39.3338623734	2.03420688156	1
-0.906215367859	-46.507278679	14.1422419415	0.906215367859	1
-1.41112710058	-26.1032734378	11.6376194193	1.41112710058	1
-1.84128413629	-32.2169276546	12.3745628483	1.84128413629	1
-0.476333969253	34.2461901738	21.9680109023	0.476333969253	1
-1.68672109038	-14.3136122684	43.7664305673	1.68672109038	1
-1.37705936059	-48.2729499688	2.97411518241	1.37705936059	1
-0.562087474911	6.0999691367	-19.1722865177	0.562087474911	1
-0.89321896182	-1.42854204097	-9.47303071329	0.89321896182	1
-1.17913896529	38.7235818051	16.298032936	1.17913896529	1
-1.12343375351	19.9753895019	6.62254094038	1.12343375351	1
-1.39256967164	17.488094037	33.0235771956	1.39256967164	1
-2.22063785409	-15.9041480153	-45.65177609	2.22063785409	1
-1.63965827437	-2.04960341274	26.751695613	1.63965827437	1
-0.779925062277	1.97207764485	12.1266784606	0.779925062277	1
-1.15144824763	-47.1074662882	48.8319551361	1.15144824763	1
-2.28651402497	-38.1295750882	47.2352121686	2.28651402497	1
-1.13273161167	-46.6381532391	-14.7660217881	1.13273161167	1
-1.53304729512	35.3839185342	-7.10434852551	1.53304729512	1
-0.692522015156	18.0643618752	35.3667117138	0.692522015156	1
-0.761755082184	8.34839259761	-3.03430809375	0.761755082184	1
-1.69606774564	23.5179118455	49.0495979004	1.69606774564	1
-0.91301738289	4.95864403686	-10.3789328952	0.91301738289	1
-1.35484806023	-41.6767806518	29.5287195192	1.35484806023	1
-1.17357924817	-41.3307097827	11.5757006258	1.17357924817	1
-1.62534684323	5.75332543248	38.1845819113	1.62534684323	1
-1.69584935857	32.421865055	-12.2822963978	1.69584935857	1
-1.6532611485	-33.268214724	-25.6630473926	1.6532611485	1
-1.25479366202	28.527029341	41.6338478958	1.25479366202	1
-0.626533039771	31.8732557355	27.2734955362	0.626533039771	1
-1.17121353945	47.8797744847	23.261449425	1.17121353945	1
-1.86298244808	-3.91866426135	-36.5959750657	1.86298244808	1
-1.38106322707	12.304539308	6.16545337896	1.38106322707	1
-1.83260142644	18.6626023783	-32.600099593	1.83260142644	1
-1.38964985065	36.5617648203	28.37716896	1.38964985065	1
-1.41923764907	-13.295080755	23.9903182625	1.41923764907	1
-1.71496223831	38.731063195	42.5186175542	1.71496223831	1
-2.05177012038	49.0981375474	-46.3322039813	2.05177012038	1
-0.775793519038	7.50787890533	-1.11815161979	0.775793519038	1
-0.723205994022	0.0772888963095	25.0727069633	0.723205994022	1
-1.13937865504	-36.4888187732	10.1585133305	1.13937865504	1
-1.24710125622	-23.6370571786	12.6780685107	1.24710125622	1
-1.4459215536	5.11854116717	-13.4109876533	1.4459215536	1
-1.86442542123	-25.2351984708	-32.6763696379	1.86442542123	1
-2.54573853979	43.6845309619	38.9053757046	2.54573853979	1
-0.871514264859	-46.9451887049	31.5767725779	0.871514264859	1
-1.28119763482	21.4080693668	15.7280680121	1.28119763482	1
-0.664017748805	-34.1351047039	21.3342212794	0.664017748805	1
-1.07973719402	9.2497453066	47.4094040421	1.07973719402	1
-2.80174826127	-38.250584457	-48.6762102197	2.80174826127	1
-0.108158228512	-9.28329412756	-12.9532510855	0.108158228512	1
-2.30594460901	-34.6362817067	43.0224954655	2.30594460901	1
-1.06083277302	18.4366000497	-24.7105559974	1.06083277302	1
-0.974707733279	0.132163695218	-19.8163672288	0.974707733279	1
-1.50548506714	-20.1358003702	-22.2167001995	1.50548506714	1
-1.29438730096	18.8254243639	-6.38583660895	1.29438730096	1
-1.3582789276	11.2936897757	12.9702081998	1.3582789276	1
-1.17692705736	1.41780358532	14.1697395156	1.17692705736	1
-0.926799589393	19.4685422103	-6.97971362451	0.926799589393	1
-1.99761305348	-18.8956045028	-23.1822562148	1.99761305348	1
-0.245960733379	-3.64003908949	-5.17238180309	0.245960733379	1
-1.55243112186	-2.32554074053	-7.93276701876	1.55243112186	1
-0.264261320383	3.39541904758	-12.4255701046	0.264261320383	1
-0.412231447045	-16.146627206	21.4244018414	0.412231447045	1
-1.40352895059	-18.5392637185	6.19852977963	1.40352895059	1
-1.08818525207	-5.50821353495	2.37851008031	1.08818525207	1
-1.48197948627	10.0499043619	-1.37630563075	1.48197948627	1
-0.86185361014	-7.22695358302	25.2238232657	0.86185361014	1
-0.0491082282724	-3.17033864444	-4.03087785978	0.0491082282724	1
-0.179708306009	-19.09769027	-0.491000460932	0.179708306009	1
-1.67098597389	16.0447098702	-10.1698572787	1.67098597389	1
-1.27179267451	25.4795873469	-15.4754418809	1.27179267451	1
-0.206783662517	-0.524308899624	9.37087237269	0.206783662517	1
-0.706755165781	-14.5261856672	-4.98054255643	0.706755165781	1
-1.18819400609	-17.449605947	-11.775687529	1.18819400609	1
-0.76750927924	16.5911871493	-5.94229094854	0.76750927924	1
-1.16386752275	4.85074134076	-14.2959161065	1.16386752275	1
-1.18455430165	2.01834126471	19.7086178254	1.18455430165	1
-1.28157024352	2.14373096534	-16.1279483091	1.28157024352	1
-1.0752886948	-11.097128252	-6.16586032991	1.0752886948	1
-0.215438020513	15.6257128493	-12.6548925108	0.215438020513	1
-0.401606449918	-25.4593560904	18.4330786339	0.401606449918	1
-0.329856019478	-16.2415775212	13.9288389595	0.329856019478	1
-0.694800384832	-2.16694095504	-14.5676090042	0.694800384832	1
-0.0764362033882	-6.29501024174	-9.31063789101	0.0764362033882	1
-0.484374339435	8.57396815957	-22.0655803913	0.484374339435	1
-0.486945606653	-22.8041517706	-4.91668861369	0.486945606653	1
-0.963978648582	5.3057709036	28.2443743991	0.963978648582	1
-1.18232781042	12.9321561794	-15.4272425115	1.18232781042	1
-1.9246885603	-15.053856687	17.9466850718	1.9246885603	1
-1.24544874444	-10.945882948	28.5360287048	1.24544874444	1
-0.143033264233	16.0920348453	-4.39111473996	0.143033264233	1
-0.366225504655	-12.3570656756	-1.14984072453	0.366225504655	1
-1.63154701642	-0.493353740659	-14.536319965	1.63154701642	1
-1.34014935606	20.0522391263	-20.5335164213	1.34014935606	1
-0.646711428914	5.12294084365	-9.30741773389	0.646711428914	1
-0.681421960402	-21.1390299927	-12.2243191156	0.681421960402	1
-0.693070665095	-13.7258335603	8.34978739305	0.693070665095	1
-1.84840366585	-2.59526801884	25.7404448986	1.84840366585	1
-1.38062467055	-16.7500158333	7.55192509066	1.38062467055	1
-1.91720642162	-0.187794462552	23.130422895	1.91720642162	1
-0.972513252101	4.44892722689	20.799434571	0.972513252101	1
-0.203141231723	-12.6870247387	17.1936768602	0.203141231723	1
-0.57437002488	0.636033057178	25.5990795186	0.57437002488	1
-1.17770043094	5.89462321144	-2.47878676125	1.17770043094	1
-1.0851837394	-1.72783870533	31.0225316161	1.0851837394	1
-1.34075103548	-22.3707960292	19.8135935756	1.34075103548	1
-1.15828331553	20.3761875337	-15.8071238449	1.15828331553	1
-1.36645790599	7.74561386183	-31.2221293997	1.36645790599	1
-0.876120131151	-20.6637267249	-4.12400681625	0.876120131151	1
-0.697237606279	6.77349692913	10.5441528643	0.697237606279	1
-1.20132285084	10.9598024717	-25.0322773144	1.20132285084	1
-2.05559934873	-15.6086755357	0.039276965925	2.05559934873	1
-1.37485036245	-10.6947971091	-28.1371588781	1.37485036245	1
-1.32260335639	8.65941057313	33.3715276188	1.32260335639	1
-1.15346461173	17.196569369	-7.92408387622	1.15346461173	1
-0.987704229326	-4.65580443785	-5.97101373436	0.987704229326	1
-0.819978966988	2.54760598027	32.517958872	0.819978966988	1
-1.92986164768	21.3807405695	-18.4360524613	1.92986164768	1
-1.59986357085	-4.15766511784	-18.085649409	1.59986357085	1
-1.44184753653	7.02845299851	23.8683157918	1.44184753653	1
-1.008703964	17.4409103797	1.60669551081	1.008703964	1
-0.842268485586	-17.036643472	4.69969993674	0.842268485586	1
-1.03469679418	8.94998495875	32.9085946726	1.03469679418	1
-1.29586590137	17.546612638	3.56890983247	1.29586590137	1
-1.39200121604	-16.629618826	-16.1723383069	1.39200121604	1
-1.51924838549	-15.3327137437	-24.9087672392	1.51924838549	1
-1.84766131736	0.553343005978	4.2523670996	1.84766131736	1
-1.20197913531	14.2697858413	-9.13261347353	1.20197913531	1
-2.08260215049	9.27065667411	17.6326828604	2.08260215049	1
-0.811835395827	-2.62976657548	-15.1434931341	0.811835395827	1
-1.71018641836	-15.6609070583	-19.156226094	1.71018641836	1
-1.33480260365	13.1562815682	-2.72499418092	1.33480260365	1
-0.796866648271	16.953571718	13.2342801982	0.796866648271	1
-1.3255274805	-23.3902397933	-8.72282148223	1.3255274805	1
-0.543345086519	0.858980222547	26.957788745	0.543345086519	1
-0.55286372043	-9.16832791116	-30.0088245643	0.55286372043	1
-0.0624312352386	-0.283970170092	-8.9814260814	0.0624312352386	1
-1.46775733594	-16.4793887857	19.3691706547	1.46775733594	1
-0.270914214709	-12.350956399	-26.9936601473	0.270914214709	1
-1.32155040483	-17.1470341313	-28.361818299	1.32155040483	1
-1.92569420853	15.5520964116	-0.712592281274	1.92569420853	1
-1.11282062443	4.0026102536	15.6533906892	1.11282062443	1
-1.28183169727	-12.0775641097	6.2824836797	1.28183169727	1
-0.527886531856	22.4630878494	3.26871607457	0.527886531856	1
-0.563872460907	-24.285541098	-0.695154905389	0.563872460907	1
-2.12018380354	-19.1159700547	-21.7388366664	2.12018380354	1
-1.49817375155	3.78191400404	33.6976480568	1.49817375155	1
-0.59121779504	-3.57069849797	-11.83391841	0.59121779504	1
-1.80973266046	3.7386832844	17.0915453934	1.80973266046	1
-1.20013669488	-1.48106327892	-28.7641152529	1.20013669488	1
-1.36932160324	1.31299720794	21.9061631804	1.36932160324	1
-0.152806288822	-19.1581216221	0.241021727251	0.152806288822	1
-0.269680591529	-3.16822229975	-30.750402257	0.269680591529	1
-1.44613519247	-3.11822070306	-7.29375029833	1.44613519247	1
-0.18909059002	-9.70397309778	22.0691874265	0.18909059002	1
-0.575439905888	-22.4347447688	14.5161520495	0.575439905888	1
-0.808287494374	15.4994010803	-2.5920404327	0.808287494374	1
-1.65867629594	7.14442981739	12.7912042322	1.65867629594	1
-1.16547145931	1.65907635078	-18.3681066978	1.16547145931	1
-1.76348640529	16.4572186327	-9.45627409594	1.76348640529	1
-0.860831419477	-4.52492760823	3.51126578495	0.860831419477	1
-1.7842136078	-22.691912047	0.764585281025	1.7842136078	1
-1.08065985808	-23.9882156487	-6.92290124103	1.08065985808	1
-2.02958656818	-3.10016449316	-25.9005375136	2.02958656818	1
-2.13184783083	-15.6776171035	17.9704685933	2.13184783083	1
-1.09160874789	14.0724912483	3.15444165822	1.09160874789	1
-0.249227097236	3.11461898346	30.9293831218	0.249227097236	1
-1.03039424068	-18.8989795715	-2.1363774982	1.03039424068	1
-1.06531457303	1.55872510921	-17.4991259811	1.06531457303	1
-1.71547040322	-24.1174214155	13.2373941395	1.71547040322	1
-0.563237542276	11.6735467415	1.01978382295	0.563237542276	1
-1.66938873792	-14.8488139785	-8.2957394011	1.66938873792	1
-1.45272147904	-20.1493420827	-21.5137182072	1.45272147904	1
-0.902774856949	6.88577458863	-28.3335917067	0.902774856949	1
-1.54812510565	3.47363500699	-19.2878002028	1.54812510565	1
-1.45639825629	18.7570794642	6.14268311958	1.45639825629	1
-1.1095977742	10.9329866812	8.59630123242	1.1095977742	1
-1.37499408479	-13.7976941495	4.09909513756	1.37499408479	1
-1.44858659572	4.91466469494	31.0904307797	1.44858659572	1
-0.0323875613052	9.34346694016	-4.53506975706	0.0323875613052	1
-0.401120454002	12.0555980815	26.1000552024	0.401120454002	1
-1.47247987244	7.57665353601	32.1675372072	1.47247987244	1
-0.772784265655	-10.2883382009	-6.0751927911	0.772784265655	1
-1.18366870002	-14.4075291543	-1.49513358222	1.18366870002	1
-1.87036858754	-5.89381153507	3.90027202558	1.87036858754	1
-0.805528011522	17.7556061763	7.62286628432	0.805528011522	1
-0.434747561352	-9.10346316786	-31.7886221717	0.434747561352	1
-1.9332135643	16.1594772728	-18.5021771861	1.9332135643	1
-1.3262494668	-14.7409404072	1.51673110119	1.3262494668	1
-1.91169950538	3.63371440477	34.4080938661	1.91169950538	1
-1.05256336352	-12.676681156	24.6347571754	1.05256336352	1
-1.21376674284	-21.3231084355	-15.6205522023	1.21376674284	1
-0.560329046916	-18.156587359	26.0146554204	0.560329046916	1
-0.317273286816	8.76852672744	3.77479930648	0.317273286816	1
-1.93421356303	18.3895731257	13.9868073302	1.93421356303	1
-0.768080597487	13.7002979806	-18.5239026621	0.768080597487	1
-1.82458752674	11.9574075619	-4.02558536065	1.82458752674	1
-1.10172374015	14.0310480439	6.06876383864	1.10172374015	1
-0.600710154063	6.84280962461	10.3396067481	0.600710154063	1
-1.15626532532	16.5299965164	10.9870331075	1.15626532532	1
-0.646176745302	-15.0582856722	-21.0011251495	0.646176745302	1
-0.760747752928	-19.8787160363	16.8458612928	0.760747752928	1
-0.299586599011	-18.8771247849	-26.9926287362	0.299586599011	1
-1.33276826016	19.4689166047	-20.2297620203	1.33276826016	1
-1.03624241376	-7.89316848987	-6.97391533707	1.03624241376	1
-0.388990691093	9.60172016792	-21.210336159	0.388990691093	1
-0.790862171085	-6.79967050637	28.1676242464	0.790862171085	1
-0.813963507029	-12.9412468548	-28.204923747	0.813963507029	1
-1.24516541151	8.00786546383	-18.1987960882	1.24516541151	1
-0.88413644868	4.28816669313	-2.6477689574	0.88413644868	1
-1.11919747462	4.64335692101	23.8387781822	1.11919747462	1
-0.328424489172	0.1116300858	-16.7415311112	0.328424489172	1
-1.93582975037	-3.30713727688	25.6980424175	1.93582975037	1
-0.961807064894	-20.656709841	-5.65834675121	0.961807064894	1
-1.03270968207	-2.8730166295	-24.2644887063	1.03270968207	1
-0.513042659628	12.5586430355	-16.4496539513	0.513042659628	1
-2.12286991033	-25.02672225	-4.8131690067	2.12286991033	1
-1.57830926152	-10.3635743238	-0.519208410809	1.57830926152	1
-0.422804187491	-0.707291186165	-26.7905309666	0.422804187491	1
-0.522017953317	19.7709483214	-9.11917261951	0.522017953317	1
-1.17642219938	-17.1591171652	19.9542152441	1.17642219938	1
-0.991376863306	-7.93221610384	13.8718422863	0.991376863306	1
-0.624910428249	7.02205716425	16.4886913621	0.624910428249	1
-0.414559533439	16.4729561055	-5.03241125707	0.414559533439	1
-0.402599439176	-9.39011565372	-21.1538927098	0.402599439176	1
-1.85501320728	-9.54377791014	25.4830994466	1.85501320728	1
-1.40849881509	14.5717132217	7.99067831575	1.40849881509	1
-1.82910304345	-6.58349423812	12.4569960566	1.82910304345	1
-1.19237149967	8.04479985771	-0.537665883996	1.19237149967	1
-1.3925314475	-0.177260052732	33.1520278756	1.3925314475	1
-0.729012707266	21.0439135295	-3.23737217967	0.729012707266	1
-1.49988999175	4.45490017079	-36.8338388965	1.49988999175	1
-1.96805652303	-8.910179049	17.7137719284	1.96805652303	1
-1.78592384436	-10.1039363603	-18.5087251793	1.78592384436	1
-1.40594242721	-17.0174377444	-28.0932263732	1.40594242721	1
-0.0810786419632	-12.7777408667	0.271683502465	0.0810786419632	1
-0.968465927315	-7.00131943922	-15.7494441502	0.968465927315	1
-1.62633685999	18.0847819609	-5.47702023771	1.62633685999	1
-1.0883903294	-7.75065645743	26.5488648915	1.0883903294	1
-1.64335432613	-19.1992999475	-5.79314275576	1.64335432613	1
-0.949298831933	-7.6158345709	-7.14056803683	0.949298831933	1
-0.0900949672078	9.27117666213	13.5398605921	0.0900949672078	1
-1.70977960195	3.9690288086	18.3459787892	1.70977960195	1
-1.34831002982	12.9441923422	11.5291063572	1.34831002982	1
-0.958894137013	-13.4330541494	-6.87934901836	0.958894137013	1
-1.29047996529	14.441759527	-9.98754502668	1.29047996529	1
-1.05938376402	14.0402012386	-6.6797013755	1.05938376402	1
-2.00430316857	-15.6802064779	-9.45220024304	2.00430316857	1
-1.1727574595	11.2269479045	24.4894417117	1.1727574595	1
-1.9496014451	-12.1546912655	-4.64313737057	1.9496014451	1
-0.887831563608	-10.2761229115	-20.5292287358	0.887831563608	1
-0.231304405575	-9.83172266432	-22.2889200215	0.231304405575	1
-1.03427740019	-14.386721035	23.4746501583	1.03427740019	1
-0.744525958375	-0.365570817454	-1.82821981139	0.744525958375	1
-2.10977248722	19.0974319959	-21.6801930631	2.10977248722	1
-0.925076170767	16.1942648579	-23.9730722691	0.925076170767	1
-0.668115365786	8.78103763082	-6.00374898731	0.668115365786	1
-1.50272686892	9.21023907142	7.37061278941	1.50272686892	1
-1.99003554733	3.68426859294	26.2152297552	1.99003554733	1
-1.97432805855	-21.9081714146	16.8295138536	1.97432805855	1
-2.0130048682	-9.83511108496	17.9685321691	2.0130048682	1
-1.27250687136	-7.80095208112	29.8712575157	1.27250687136	1
-1.09786018999	-10.7444047751	10.8820964267	1.09786018999	1
-0.864767470731	-16.3255257085	2.57825144694	0.864767470731	1
-0.380066373488	22.5940192835	-13.7062637259	0.380066373488	1
-0.609759510894	25.6509795713	-1.24106175317	0.609759510894	1
-0.769210643137	19.3794937574	-19.2785178458	0.769210643137	1
-1.31257628729	-24.9676056543	2.44493596269	1.31257628729	1
-0.372971601629	6.45235300317	-10.0643821503	0.372971601629	1
-1.25846891008	4.58595856073	28.2580541259	1.25846891008	1
-1.31331645092	-12.3676206496	-2.62109134283	1.31331645092	1
-1.42958511973	26.1352902644	2.9245923332	1.42958511973	1
-0.516588169414	15.0601075101	5.59293925697	0.516588169414	1
-1.54144579219	6.20530091924	-23.8683891271	1.54144579219	1
-1.17373421591	7.84611672918	-25.6298974854	1.17373421591	1
-0.246744068959	-3.11754657585	30.9698496619	0.246744068959	1
-1.57921670964	-14.7919212642	9.74170480534	1.57921670964	1
-0.678733782606	8.98244736768	-2.7725810225	0.678733782606	1
-2.21521923823	0.099706284398	-31.4289101588	2.21521923823	1
-1.04711475831	-13.8002503325	25.1432292402	1.04711475831	1
-1.20812775667	-7.64467068354	5.07980851505	1.20812775667	1
-1.46231889077	11.8470534539	-3.07023965725	1.46231889077	1
-1.6779404935	-8.62737082879	27.8474181208	1.6779404935	1
-1.77400555615	-11.679137623	22.5613422931	1.77400555615	1
-1.15682072633	-11.1544295962	28.1995151739	1.15682072633	1
-0.828095271907	-13.7056849861	16.6241357159	0.828095271907	1
-0.17479876844	-16.1528034765	-4.25782124739	0.17479876844	1
-0.871515949977	-21.0420451979	-6.04145729707	0.871515949977	1
-1.8124694275	-12.7648138751	14.3836188567	1.8124694275	1
-0.695088873355	5.16239940577	18.3749024888	0.695088873355	1
-0.997099997907	-14.0577538696	9.38968079565	0.997099997907	1
-0.266778322023	-9.85373853796	-12.6190599436	0.266778322023	1
-0.181433519277	-9.79329887366	-13.7596367025	0.181433519277	1
-1.24860935045	21.0028585675	6.99142781402	1.24860935045	1
-0.972620394433	-1.71262463332	14.6754427436	0.972620394433	1
-0.280613093173	-3.70901220245	-5.18591392286	0.280613093173	1
-1.34758222961	15.3501625384	-15.8939675434	1.34758222961	1
-1.43069532089	-0.826347261254	20.6967360576	1.43069532089	1
-0.3787902344	21.3148555404	13.3736216408	0.3787902344	1
-1.14685802754	-1.39335238385	-3.55979539008	1.14685802754	1
-1.34606285944	-20.6046091877	-18.5875765131	1.34606285944	1
-0.268099479276	0.402713269685	26.843030697	0.268099479276	1
-1.69799729999	-13.1210776167	5.43952355292	1.69799729999	1
-1.12655163274	-17.3752999447	-2.97331609594	1.12655163274	1
-1.22311033169	3.81473564882	1.8206214047	1.22311033169	1
-1.19152422494	16.515061253	6.89323817213	1.19152422494	1
-1.02114288403	-14.4350156613	23.5635025997	1.02114288403	1
-0.40944284863	-10.2450344479	-13.6595971741	0.40944284863	1
-1.185911905	5.03587756729	-3.05786497413	1.185911905	1
-1.08633564852	3.17596154529	2.1042730303	1.08633564852	1
-0.598034546403	12.1062950744	10.3349901554	0.598034546403	1
-1.43697594263	9.09446933692	-16.0886476673	1.43697594263	1
-1.26448277756	-16.3864670352	19.8122381885	1.26448277756	1
-0.430125204967	-21.3381413589	5.17424061043	0.430125204967	1
-0.520440170414	0.151786221859	-19.1220857462	0.520440170414	1
-0.488719190223	1.00792929692	9.00250674391	0.488719190223	1
-1.75424631113	21.7382218947	7.64999520458	1.75424631113	1
-0.657164206436	18.0342840121	-18.7990981975	0.657164206436	1
-1.77660094098	-19.1974494586	12.1814254626	1.77660094098	1
-0.414204040349	-2.96804721249	3.1305224985	0.414204040349	1
-0.817546944213	-14.8515310169	-23.5700874717	0.817546944213	1
-1.67232071997	5.82979354107	29.6104189517	1.67232071997	1
-0.698072983324	18.4277407961	7.30645665915	0.698072983324	1
-0.157354264067	-21.9434464282	4.08584247388	0.157354264067	1
-1.08462829767	-8.19320147042	-32.4352564483	1.08462829767	1
-1.09742888027	-23.4634947318	2.84956801837	1.09742888027	1
-1.67082421521	-16.1886687975	-19.118629186	1.67082421521	1
-1.45784477929	-6.96437614281	-23.8686246028	1.45784477929	1
-1.90301464225	-21.4000126715	-17.0209891898	1.90301464225	1
-1.11466374796	-1.72586832118	30.0172719243	1.11466374796	1
-0.290373796964	-5.550648303	9.05993064852	0.290373796964	1
-0.580485305254	-24.5122133041	9.94849338268	0.580485305254	1
-1.4264351484	12.0499041425	-20.4659321277	1.4264351484	1
-1.72343590879	7.02447369169	4.03431445796	1.72343590879	1
-1.06617245957	22.9644628525	-11.3545774708	1.06617245957	1
-1.47930677853	21.3926578175	-7.28604513165	1.47930677853	1
-0.469697221899	10.3703375171	4.03625457321	0.469697221899	1
-0.186523207785	-15.7252970631	22.1199787266	0.186523207785	1
-1.61854202585	-4.25059055025	-27.012072928	1.61854202585	1
-0.19592148978	6.1503118821	26.6570968042	0.19592148978	1
-1.3179162408	1.92231474402	8.16306147023	1.3179162408	1
-2.01048112226	13.0297324079	-21.7642530813	2.01048112226	1
-0.852019157604	-16.9013030642	-5.72308631615	0.852019157604	1
-1.32306709753	-3.72304076612	-19.610146157	1.32306709753	1
-1.15454265045	-10.9478464941	17.5831499574	1.15454265045	1
-1.35189495769	14.6925342315	-1.37374279482	1.35189495769	1
-1.11955070453	1.57019288336	-21.7588532774	1.11955070453	1
-0.487806378017	9.3291882582	3.02597892188	0.487806378017	1
-0.886847726382	14.6729163099	14.9120791387	0.886847726382	1
-1.46836937284	15.203484925	7.33023901417	1.46836937284	1
-1.43482487006	5.70938455789	-20.547837595	1.43482487006	1
-1.25726369219	1.27912326837	29.1016065804	1.25726369219	1
-1.49299244604	-3.20329370653	1.49593629837	1.49299244604	1
-1.43067645869	23.253528384	0.327075024851	1.43067645869	1
-0.242850505517	-12.1151816046	17.4030921869	0.242850505517	1
-2.02948227949	2.6619008665	-26.2760914989	2.02948227949	1
-1.98751146951	-3.40139809899	-8.8140402971	1.98751146951	1
-1.77231092026	-5.5820866789	-4.60329742366	1.77231092026	1
-1.33754820218	5.11088609741	3.64364854361	1.33754820218	1
-0.943806969624	-18.5124313228	-28.3529350766	0.943806969624	1
-1.94665082806	-6.89232812606	-22.0331344129	1.94665082806	1
-2.17529896795	6.5446205745	-31.559126555	2.17529896795	1
-1.84777224453	-22.2025411297	9.97946671939	1.84777224453	1
-0.939027455666	1.48957685612	-8.84877304157	0.939027455666	1
-0.59254018329	-15.1047396382	-30.2961411968	0.59254018329	1
-0.890331776095	16.0639009008	-2.48815559946	0.890331776095	1
-1.13438439957	-23.6476422909	-17.8799228806	1.13438439957	1
-1.99773388026	-22.2334888019	0.636679510788	1.99773388026	1
-0.483849518991	10.2415458854	-21.8477831397	0.483849518991	1
-0.738810175046	-17.7584299382	-7.90874366596	0.738810175046	1
-1.59797418584	5.95169237235	20.7485500577	1.59797418584	1
-0.993653971137	-7.49334983131	15.8879046969	0.993653971137	1
-0.191419550383	-0.0251737364891	-26.3968575707	0.191419550383	1
-0.6101054885	18.4774109087	-16.4296437071	0.6101054885	1
-0.877964543953	-4.86491593289	9.16626605391	0.877964543953	1
-0.864918549752	20.6702151475	4.51110900127	0.864918549752	1
-0.974944731351	5.44505775485	-24.8358644888	0.974944731351	1
-1.06225818294	-11.1477095842	-26.071761275	1.06225818294	1
-1.53115636786	16.2349813033	1.41854440987	1.53115636786	1
-0.872516645078	-17.7101446046	-1.49114538784	0.872516645078	1
-0.586112311145	15.502597323	14.7439475997	0.586112311145	1
-0.523237657521	-8.7415362685	-12.1786584594	0.523237657521	1
-1.73594230915	-19.3829380214	5.49284223471	1.73594230915	1
-1.19540116262	-3.54458790388	-1.92512726376	1.19540116262	1
-0.316394994746	16.3213027207	3.88070128253	0.316394994746	1
-1.36074468615	-6.60848030885	33.2109382262	1.36074468615	1
-0.840195431333	8.05127212317	4.97692231691	0.840195431333	1
-1.00113385922	1.57466962036	2.71858021712	1.00113385922	1
-1.24373791382	4.51126311299	-25.0338396211	1.24373791382	1
-1.5667857464	0.88705068778	-14.1974569471	1.5667857464	1
-0.300416869429	-0.13136539015	-25.9437787988	0.300416869429	1
-1.11595324236	-1.840886692	-7.21950511505	1.11595324236	1
-0.864818844778	-16.7296873752	-14.8125595055	0.864818844778	1
-1.57297280991	-4.0989746067	8.46896401488	1.57297280991	1
-1.99596202959	-13.1850754805	-30.4162638663	1.99596202959	1
-0.788194445976	-8.87273398603	2.61377711552	0.788194445976	1
-0.305175768345	-3.09306639845	-14.3516242667	0.305175768345	1
-1.64266953457	6.78218122688	3.34930612455	1.64266953457	1
-1.18364332447	-13.960856436	28.3349001971	1.18364332447	1
-1.73710446307	0.181905429814	-32.6150974301	1.73710446307	1
-0.0402719643326	-0.0245915650873	8.59183602043	0.0402719643326	1
-1.17418499567	-23.4454713426	1.776351805	1.17418499567	1
-1.69017676774	8.56855738436	-8.75846718898	1.69017676774	1
-0.517673422513	-2.87869714065	-32.0829169061	0.517673422513	1
-1.80437116769	-6.82953449943	21.2929029502	1.80437116769	1
-1.89967526058	-3.92193862317	34.7226906834	1.89967526058	1
-1.19636319152	-6.92904328837	-6.353206747	1.19636319152	1
-0.485808412158	13.4389866289	-17.9139028739	0.485808412158	1
-0.670266140714	8.47978003191	23.0740899078	0.670266140714	1
-0.496354700674	3.88935041737	21.4260022852	0.496354700674	1
-1.0145757507	-2.30921203546	-24.1553708827	1.0145757507	1
-0.378822590237	-22.5013637002	3.68771253069	0.378822590237	1
-1.60365356227	5.34245467005	29.8505309607	1.60365356227	1
-1.28477438995	-10.4120569304	-16.056811979	1.28477438995	1
-0.792164452399	16.2515414159	6.18697134316	0.792164452399	1
-1.77081554672	-3.42266222238	-7.93605865383	1.77081554672	1
-0.75239275717	-22.8902101027	-5.71593647816	0.75239275717	1
-0.96872080958	13.4718528483	-6.86764201483	0.96872080958	1
-1.4313965392	-14.9308491569	-16.1866140684	1.4313965392	1
-0.904224401668	17.6859491016	-7.36191163155	0.904224401668	1
-1.07477211855	1.61808866365	-21.973368917	1.07477211855	1
-0.829530795258	16.8107368439	-14.5461630619	0.829530795258	1
-0.341338007713	13.150543827	17.2412544209	0.341338007713	1
-0.708837174765	-14.8950984586	-31.8220727857	0.708837174765	1
-1.14280764853	-1.8496102482	29.2529745441	1.14280764853	1
-0.474474664867	-6.86165024638	18.7995564377	0.474474664867	1
-2.00523685995	-11.8224188472	-31.3467929966	2.00523685995	1
-1.11493583019	8.95167447873	-2.07209542005	1.11493583019	1
-0.647494369629	-4.16059437852	-22.7556769969	0.647494369629	1
-0.94904653623	-20.6605740883	5.57686561391	0.94904653623	1
-2.10002582771	-15.5622747101	-17.4464717129	2.10002582771	1
-1.70511916686	0.655934318369	-3.75849982876	1.70511916686	1
-1.89020496188	-15.463657339	25.5092106045	1.89020496188	1
-1.51539428484	-1.03536378439	4.43592837315	1.51539428484	1
-1.66014761248	13.2013994439	-12.242611222	1.66014761248	1
-0.920781893656	1.45805767311	-1.10174027694	0.920781893656	1
-1.08825262527	14.373349405	2.00544903231	1.08825262527	1
-1.42460603992	10.2663802522	-24.9626232953	1.42460603992	1
-1.13359177568	14.365724705	-20.1125210367	1.13359177568	1
-1.76356201039	-3.31356106539	-25.3618708975	1.76356201039	1
-0.209395623165	-18.6464403115	17.44605653	0.209395623165	1
-1.1446095102	0.969130634102	-6.32535405989	1.1446095102	1
-0.475985043987	-25.4402231315	1.08495116705	0.475985043987	1
-2.16304329818	-16.1093807843	26.6576235518	2.16304329818	1
-1.28022039287	6.32390167328	-15.2475848546	1.28022039287	1
-0.214610175982	-15.6288680928	-22.5227511323	0.214610175982	1
-1.48708833122	2.51084550466	10.2517944146	1.48708833122	1
-1.30183336048	-5.34548812451	33.2790291082	1.30183336048	1
-0.593193570116	18.3611500288	-16.5201002507	0.593193570116	1
-1.88981547689	-0.345531818847	12.7000249141	1.88981547689	1
-0.677731129779	24.0591859784	-0.290111083208	0.677731129779	1
-0.80679229229	-5.10003557608	-26.6955019464	0.80679229229	1
-0.855285554676	12.3463885308	24.9364581275	0.855285554676	1
-0.892790805555	7.730341367	-0.194730260913	0.892790805555	1
-1.2609665142	-5.70261476078	-11.4835048933	1.2609665142	1
-0.771091755273	2.37608140794	23.6728349632	0.771091755273	1
-0.204921155131	6.24611835164	26.3693319329	0.204921155131	1
-0.955729216827	0.511751629589	15.722673693	0.955729216827	1
-1.86438748416	-19.6059508831	-13.4859294752	1.86438748416	1
-0.9027306642	-14.3724354091	3.22202742787	0.9027306642	1
-1.06080287944	14.1282975377	3.66139517578	1.06080287944	1
-0.882996431122	3.43873247339	11.3330814206	0.882996431122	1
-0.957699110855	-11.9005404568	-24.8597629812	0.957699110855	1
-0.576101223131	-17.9156761714	-0.79008348289	0.576101223131	1
-1.53959130747	-4.02815982955	28.0797253044	1.53959130747	1
-0.284095480035	21.8631757999	-13.9930832455	0.284095480035	1
-1.17572165335	-13.4240866397	2.50239136579	1.17572165335	1
-1.09826475032	11.1642858634	-6.16923501971	1.09826475032	1
-0.572679957117	25.28134026	7.58893759092	0.572679957117	1
-0.817183939068	14.5903258603	-12.0568112802	0.817183939068	1
-0.696816203889	-3.3195099655	-15.0169409039	0.696816203889	1
-1.25078277094	14.4035409216	7.75794350424	1.25078277094	1
-0.132255967096	18.9658945924	0.379426850825	0.132255967096	1
-0.325874438092	0.0139629828179	18.7671550592	0.325874438092	1
-1.11589860068	13.9487590922	6.22242030384	1.11589860068	1
-1.30621234821	-16.9408185365	24.7844446419	1.30621234821	1
-1.06558085414	-14.1246885142	3.96528487721	1.06558085414	1
-0.870158441065	-4.07329392171	11.5087777349	0.870158441065	1
-1.03629166583	-10.9978370438	-3.96041142957	1.03629166583	1
-1.66255620738	19.7233049649	-3.72872426621	1.66255620738	1
-1.90461701418	-9.95516766253	-25.8126244329	1.90461701418	1
-1.31352476632	-18.1885537645	11.4656783305	1.31352476632	1
-0.196631347062	-6.48274105095	9.6591717329	0.196631347062	1
-0.460730008467	-22.409904776	-21.4391716298	0.460730008467	1
-0.459038417005	9.78577353244	-3.14294498802	0.459038417005	1
-0.712934023706	-16.5840901613	-3.06121169889	0.712934023706	1
-1.21576637273	-23.7544409541	6.17270974508	1.21576637273	1
-0.633352379701	-19.8444893284	-17.6699925806	0.633352379701	1
-1.2563999012	13.4601530477	-11.5145496517	1.2563999012	1
-0.273393392884	19.4101632742	0.352045559207	0.273393392884	1
-1.23471431401	1.93983415794	-28.7735965919	1.23471431401	1
-1.09091421478	-14.1911331708	-10.8068487712	1.09091421478	1
-1.81733685085	21.1881969204	-8.66737932238	1.81733685085	1
-0.38418004415	21.333383392	4.97602824539	0.38418004415	1
-1.00861273401	-20.2328624894	-7.53771579548	1.00861273401	1
-1.63582960487	-6.8530376489	29.5888087026	1.63582960487	1
-1.29231328642	-25.5619909911	-2.42039164728	1.29231328642	1
-2.02920028764	6.86170575515	-30.590507833	2.02920028764	1
-0.655771635047	3.71103274913	32.1842876091	0.655771635047	1
-1.31134287649	-8.14860868162	-9.38126544262	1.31134287649	1
-1.41871969631	24.559335682	2.67733091021	1.41871969631	1
-0.975414027829	20.9791047497	11.5633649368	0.975414027829	1
-1.95121813493	19.3839831452	-13.8180245972	1.95121813493	1
-1.04010511792	-4.38428293828	15.4432424217	1.04010511792	1
-2.00710105988	12.3834970192	21.4792419294	2.00710105988	1
-0.31021311438	2.93906539047	-3.33640482065	0.31021311438	1
-0.167944411915	-6.24469402944	-17.1889703537	0.167944411915	1
-1.45129392264	14.5232296447	18.6121464404	1.45129392264	1
-1.13620251541	-10.9511205121	19.6972337149	1.13620251541	1
-0.744369216202	10.3220239702	-11.8622951086	0.744369216202	1
-0.947834953236	-16.4942225907	15.1901804554	0.947834953236	1
-1.16715869385	15.1325633419	-19.9758612876	1.16715869385	1
-1.33349860393	-13.5736615089	-20.4861367332	1.33349860393	1
-2.14803822556	-3.36820825198	26.5142365162	2.14803822556	1
-0.927886233443	-21.1850102817	-11.5596479287	0.927886233443	1
-1.70788925963	10.2683042868	27.7081090927	1.70788925963	1
-0.469146958662	15.0371902738	21.5712213748	0.469146958662	1
-0.502397537919	2.11573037699	4.77169399854	0.502397537919	1
-1.00933012947	23.4244164836	4.76633276872	1.00933012947	1
-1.44097856383	-13.7349323113	4.61778637296	1.44097856383	1
-0.195083114942	6.22335097105	26.7873839622	0.195083114942	1
-1.67004986454	0.14051147851	-12.0890347071	1.67004986454	1
-1.53530714078	-5.40045581466	-3.59694597101	1.53530714078	1
-1.2138127699	-10.6731325328	-10.3665952061	1.2138127699	1
-1.28460546213	15.1936802083	-15.8186370216	1.28460546213	1
-0.523260905344	18.1923693209	16.8529254126	0.523260905344	1
-1.16418557199	-3.17734889231	28.946424834	1.16418557199	1
-1.1941627585	-14.0432792203	24.5176549938	1.1941627585	1
-1.0411905546	18.6192349863	10.9971182739	1.0411905546	1
-2.08213614499	-22.3298554043	8.74282312908	2.08213614499	1
-1.38548003505	-6.35750894636	33.1793447607	1.38548003505	1
-1.26922819432	21.9287071631	2.01095264653	1.26922819432	1
-0.692067855357	-2.90066034497	-29.696032974	0.692067855357	1
-0.450886664893	2.69242014431	23.2124869441	0.450886664893	1
-1.14149832837	20.503934835	11.0033207525	1.14149832837	1
-0.607655979473	-0.596115198746	-27.7678979039	0.607655979473	1
-0.463072918663	-16.1076733828	14.4339147226	0.463072918663	1
-0.808967923297	-12.3659638887	15.9796337215	0.808967923297	1
-0.292390731526	15.1786904924	-13.8136409252	0.292390731526	1
-1.57677192301	-0.308290115736	14.7292721373	1.57677192301	1
-1.55351634942	-19.2921959566	-11.8008554037	1.55351634942	1
-1.24343660249	-11.5753076295	28.8823336625	1.24343660249	1
-0.987901446696	-17.3862505116	8.85005057576	0.987901446696	1
-0.873178657857	0.918841843789	16.0031221431	0.873178657857	1
-1.33439680222	12.9813646444	-15.1833945219	1.33439680222	1
-0.487221464889	8.74729481202	30.8883691541	0.487221464889	1
-1.01900778028	4.75179847662	6.5722120794	1.01900778028	1
-1.33113943394	2.62547638798	-10.6069381009	1.33113943394	1
-1.61707364818	12.565095574	-5.80802297101	1.61707364818	1
-0.36557944035	21.3965906475	-5.04173454649	0.36557944035	1
-1.13633486076	1.47319145071	12.9455194649	1.13633486076	1
-0.975418442792	10.3530378469	-11.304500605	0.975418442792	1
-0.580766913955	-11.5064891204	0.550394889088	0.580766913955	1
-0.13318359259	12.9540337289	-0.271501072662	0.13318359259	1
-1.89945566612	-0.682108245868	22.1956836186	1.89945566612	1
-1.11921799785	7.604284394	11.5227461541	1.11921799785	1
-0.23471380946	2.57932560129	-13.7191275889	0.23471380946	1
-1.36893432385	-8.59876201505	24.8508515044	1.36893432385	1
-1.23430130966	4.63525455241	28.3539436666	1.23430130966	1
-1.39139359432	-1.97191110071	-0.0154993785836	1.39139359432	1
-1.40290081638	7.3179071541	-14.5321270893	1.40290081638	1
-1.03204329386	-1.52316908772	-17.7843267529	1.03204329386	1
-0.643683541592	-12.4778468541	-1.64336697006	0.643683541592	1
-1.59420961229	25.3522987568	-6.02806226473	1.59420961229	1
-0.935255039518	4.51590040232	-21.8678535074	0.935255039518	1
-1.91585678477	11.9977109984	-13.5298994811	1.91585678477	1
-2.00278980937	-12.9250531859	-21.5829897553	2.00278980937	1
-0.85362430194	4.53657383406	-5.07083837762	0.85362430194	1
-1.11913992265	11.5006207448	-15.4734240694	1.11913992265	1
-1.12890569718	-5.37183431019	-20.0420802022	1.12890569718	1
-1.28133432465	-21.0992978981	-10.7870583414	1.28133432465	1
-0.989832049202	-16.9880235863	6.20261140507	0.989832049202	1
-2.06886531915	-3.29216288712	-17.7098648627	2.06886531915	1
-1.27656704482	8.1523379994	19.1298948455	1.27656704482	1
-2.07365742195	-6.52057232455	31.9333752189	2.07365742195	1
-0.970675621493	-1.84535468045	31.0067681435	0.970675621493	1
-1.39182218506	-13.8935168943	-21.7053393105	1.39182218506	1
-1.29245852615	-20.1583460696	-12.0130241585	1.29245852615	1
-1.5866497754	14.6979233063	9.28184918088	1.5866497754	1
-1.13258017571	0.745134401763	6.42827568504	1.13258017571	1
-1.12935480802	4.92302620116	34.7755329383	1.12935480802	1
-1.3280896593	-11.3288691857	12.3894769712	1.3280896593	1
-1.2078032028	13.9609413932	14.6367227704	1.2078032028	1
-0.0719580298477	-6.29572534809	-8.46438812785	0.0719580298477	1
-0.374238794994	-9.00189439871	-31.3932139227	0.374238794994	1
-1.16532044681	17.5124301688	-11.4517971387	1.16532044681	1
-1.20866584422	-12.2577527943	28.8243860386	1.20866584422	1
-1.06698029162	-17.5990559772	-27.8775344484	1.06698029162	1
-1.14995119567	-23.3645814252	2.13239415271	1.14995119567	1
-1.2326183401	-1.96601312703	16.1813023561	1.2326183401	1
-0.772542665846	-7.06997656583	-1.72950600642	0.772542665846	1
-1.84151518144	19.6320977486	-13.5661110333	1.84151518144	1
-1.51188757057	-3.29425690846	-28.431956315	1.51188757057	1
-0.648319777629	18.1201630324	-10.1678512789	0.648319777629	1
-0.886036192787	-9.63093737865	-11.3531613838	0.886036192787	1
-1.36977872892	3.8563262909	-24.8378953914	1.36977872892	1
-1.85261476003	-9.63528164921	-9.73792063239	1.85261476003	1
-1.7380790203	-5.74488054912	-23.3566119117	1.7380790203	1
-2.04164332011	-12.5405423168	-4.54289908259	2.04164332011	1
-0.291794192052	-8.81111025902	-5.08745261675	0.291794192052	1
-1.30229424264	-23.2475128781	-7.39878679857	1.30229424264	1
-1.4023589691	-8.19945060384	18.4495924771	1.4023589691	1
-1.36528130402	-3.07568237326	28.6543656352	1.36528130402	1
-1.01617420778	14.7676687334	-6.54650063733	1.01617420778	1
-1.42507685137	-2.2220655939	1.12751665525	1.42507685137	1
-0.855929505939	-12.3497299713	-6.94752324783	0.855929505939	1
-1.41004424384	-12.2350622621	15.068457755	1.41004424384	1
-0.196937491556	8.8611030612	-4.72714448841	0.196937491556	1
-0.902615973761	-15.852704332	11.3842479266	0.902615973761	1
-1.65699503676	0.228221227288	29.5396619422	1.65699503676	1
-1.48395782311	24.2379037163	-3.02001230452	1.48395782311	1
-1.92119036331	-21.3650106221	0.126242621846	1.92119036331	1
-0.975069535299	6.39281456997	24.7045584205	0.975069535299	1
-1.24893200059	-1.55049938413	-30.3743529895	1.24893200059	1
-1.07126894479	7.40339769033	6.51150847671	1.07126894479	1
-1.39911009161	-8.42357765186	7.72092399912	1.39911009161	1
-0.926174494374	7.08308171987	-10.8708493651	0.926174494374	1
-0.433100177469	-11.8693548224	9.7566320054	0.433100177469	1
-0.858248128803	-6.58336665339	1.99308835949	0.858248128803	1
-0.400968565327	-18.3222525726	18.4450174916	0.400968565327	1
-1.47114577392	-5.33501067816	20.9174604043	1.47114577392	1
-1.33748991132	15.0431234153	-15.9457947181	1.33748991132	1
-1.72442085908	8.86023209395	-27.9636531559	1.72442085908	1
-1.30586004715	-1.24290289676	20.9187093813	1.30586004715	1
-1.32308461839	-1.78030236552	27.9498289597	1.32308461839	1
-1.17433105841	-0.557566229444	20.1149560691	1.17433105841	1
-1.15756318913	23.3478233822	-2.08683618901	1.15756318913	1
-1.19757883727	-17.3645186576	-12.8546092754	1.19757883727	1
-1.06221089413	7.33058074708	28.4375967746	1.06221089413	1
-0.476794952948	-15.7550648425	-31.9093092877	0.476794952948	1
-1.15204950007	10.7823941868	-15.9523136869	1.15204950007	1
-1.54794475832	-18.6389957039	-20.5196447221	1.54794475832	1
-0.228153196554	-16.075739938	13.7896320828	0.228153196554	1
-1.87678237435	12.4644928165	-14.2592110473	1.87678237435	1
-1.86706801952	19.123867911	3.53877044008	1.86706801952	1
-0.512402215614	16.090911758	-3.12812540888	0.512402215614	1
-0.679583416411	-16.2935213055	-23.4731113781	0.679583416411	1
-0.670050183367	4.33335355257	5.00760413956	0.670050183367	1
-1.64995398054	-19.1189830589	-5.80533059984	1.64995398054	1
-0.988464817226	-13.6402104515	19.5296898997	0.988464817226	1
-0.811380055106	2.28825073451	29.8378948717	0.811380055106	1
-1.22829059306	14.0021633943	13.4724140775	1.22829059306	1
-0.854901191549	13.6941310406	-7.37159680204	0.854901191549	1
-1.60637907439	-7.14254515427	23.3380237653	1.60637907439	1
-0.384467965313	-21.4815461266	5.2404361999	0.384467965313	1
-1.35810886888	-1.67911860005	34.2263847691	1.35810886888	1
-0.645288420668	-19.9033098113	8.45561370969	0.645288420668	1
-2.24701541061	24.882234024	-22.2517937062	2.24701541061	1
-0.871396430273	26.1517611194	-7.57233927924	0.871396430273	1
-1.06589519977	20.3365839102	1.55280399172	1.06589519977	1
-1.26890561684	5.37886120902	24.1697822919	1.26890561684	1
-0.933679010882	14.52968559	-6.17925289421	0.933679010882	1
-1.23009406414	-5.5537891801	11.4706175322	1.23009406414	1
-0.79639996937	2.00201900163	-23.1036135564	0.79639996937	1
-2.10423405142	19.0995233038	-13.3047427035	2.10423405142	1
-1.94621668038	13.164473067	-22.7216215589	1.94621668038	1
-0.425874143877	3.73021607227	-31.3088788748	0.425874143877	1
-1.7684102825	-21.0375494437	17.8257712079	1.7684102825	1
-1.40786040662	-2.52794130698	7.37284747267	1.40786040662	1
-1.16880058325	-1.66634043941	24.6729365232	1.16880058325	1
-1.04568280378	8.18531756301	29.7753937209	1.04568280378	1
-0.0979881316716	-9.45036330341	-12.9624519999	0.0979881316716	1
-0.560260438042	-13.4989627053	-0.874297800422	0.560260438042	1
-0.891720708799	19.6351732629	10.6323818369	0.891720708799	1
-0.830924859767	-8.74297094444	20.5415283179	0.830924859767	1
-0.949694389209	0.953111239102	10.9105090918	0.949694389209	1
-0.679688839467	2.06916165123	-12.3100100825	0.679688839467	1
-0.170356038878	-9.36821338662	-21.8842467335	0.170356038878	1
-1.78447102083	-5.54794203636	-13.5718554348	1.78447102083	1
-1.29452821014	16.9366732778	-24.7326714944	1.29452821014	1
-0.960883907916	17.1231599712	5.41543777038	0.960883907916	1
-1.19705331227	10.9075095737	-18.1307585173	1.19705331227	1
-1.09650943476	17.2978471941	5.47713899151	1.09650943476	1
-0.263166743113	3.80501100187	4.9035259294	0.263166743113	1
-1.09664662628	-7.70030827517	19.8395024253	1.09664662628	1
-1.14068759065	1.71127567539	0.042334548233	1.14068759065	1
-0.900800368768	-23.1204947653	14.5150906675	0.900800368768	1
-1.14866265666	21.3147393704	-29.2046835314	1.14866265666	1
-1.90514367324	-18.6958676238	21.1189254579	1.90514367324	1
-2.11985395082	-22.5668067258	27.0299210704	2.11985395082	1
-0.466377222799	-21.3464902507	-21.8074135318	0.466377222799	1
-1.00423436323	8.07752975905	-20.8039844677	1.00423436323	1
-1.05502358208	1.43530851122	-25.8218913639	1.05502358208	1
-1.55065232575	19.1422756993	-5.97215934585	1.55065232575	1
-1.32643450303	13.2932722738	15.1172997873	1.32643450303	1
-0.887003662737	1.30863261669	-1.57706059016	0.887003662737	1
-1.03881632924	-13.7601876314	2.18412585556	1.03881632924	1
-1.76580478409	3.87151626307	-27.644217541	1.76580478409	1
-1.71377683422	2.45562182378	-27.8402881911	1.71377683422	1
-1.09157863435	-8.54539567991	-15.5781555191	1.09157863435	1
-1.91814089507	6.64331414696	21.4209991023	1.91814089507	1
-1.17169971455	-7.99115611553	-32.1264415038	1.17169971455	1
-1.14186622548	23.7486884283	6.74439007886	1.14186622548	1
-1.40465846928	-1.09356234824	23.5641090918	1.40465846928	1
-0.706424388525	5.27698296705	16.6286987752	0.706424388525	1
-1.75709610388	18.9883435417	-14.6050889593	1.75709610388	1
-1.10845188198	7.80172836625	-19.8500168853	1.10845188198	1
-0.362144388791	-2.6553749454	31.1806334664	0.362144388791	1
-0.102955216616	0.125656206205	-0.623832545412	0.102955216616	1
-1.70326028049	3.63931350854	-9.86677595456	1.70326028049	1
-0.847045488632	-23.2630331108	4.294316458	0.847045488632	1
-0.711477965086	1.15907880929	7.88669221792	0.711477965086	1
-0.466907675828	-21.4719888202	-5.45357387804	0.466907675828	1
-0.384088517598	5.78573584382	-26.0296547214	0.384088517598	1
-1.43833301353	-12.9580202057	20.447270728	1.43833301353	1
-1.46945732368	5.85904659526	23.9323297425	1.46945732368	1
-1.59546435219	9.66308921639	28.3238635905	1.59546435219	1
-1.08143417067	13.8943375523	-2.40855333923	1.08143417067	1
-1.83019417344	-12.0015283995	-14.0225221662	1.83019417344	1
-0.702607955962	12.2688728576	1.71397125598	0.702607955962	1
-1.87887914607	-22.7036927108	-0.188265330924	1.87887914607	1
-1.00500657431	-1.55439335373	9.08629057384	1.00500657431	1
-1.94436587653	-3.07073015529	0.474140015073	1.94436587653	1
-0.532868381363	2.36717355703	-30.8922567584	0.532868381363	1
-0.928798784605	20.6072510829	-4.14324579597	0.928798784605	1
-1.38061770951	-17.7966633461	3.13842621632	1.38061770951	1
-1.09149654279	4.80248107031	-26.3809120164	1.09149654279	1
-1.47834909286	3.93976682954	25.1023883268	1.47834909286	1
-0.177699158215	-3.39486438048	-21.9058739324	0.177699158215	1
-1.12316917209	-14.5129188033	10.9506821146	1.12316917209	1
-0.660161856057	16.7692483903	-3.65215475974	0.660161856057	1
-0.978795824263	-11.3678737142	16.0158132597	0.978795824263	1
-1.26136242491	-1.66699684239	-27.768521117	1.26136242491	1
-1.65147704298	-14.8515053892	-8.1996883315	1.65147704298	1
-1.24134239198	7.10898581679	-2.7040140799	1.24134239198	1
-1.22312466375	-16.3165923297	-1.95156697903	1.22312466375	1
-0.308461222043	-9.24160375914	14.2917095215	0.308461222043	1
-2.19975897917	-6.06243497553	30.7973683201	2.19975897917	1
-0.784539035976	-23.1493457034	5.11934712952	0.784539035976	1
-1.64397309202	-2.60569508888	16.5827902897	1.64397309202	1
-0.815356558589	-15.5096674638	20.5091343292	0.815356558589	1
-0.29605620103	15.0232735525	-4.21769244697	0.29605620103	1
-0.937424165889	14.3956158202	21.5876764345	0.937424165889	1
-0.214912648313	-0.405918489462	17.2614183852	0.214912648313	1
-1.01796511385	-2.00404386752	20.2844064038	1.01796511385	1
-1.32874884106	13.7853667611	-3.54951517842	1.32874884106	1
-0.332661006079	9.38139891013	-3.30367734632	0.332661006079	1
-1.96490322876	-18.590012612	3.82202189239	1.96490322876	1
-1.12136348925	14.574679405	6.85352952338	1.12136348925	1
-1.17361115085	17.253945535	20.0919569903	1.17361115085	1
-1.15906536809	-16.9606700183	1.82600375418	1.15906536809	1
-0.940874525144	-17.4196332461	0.392872266769	0.940874525144	1
-1.33758155669	11.5164281674	-23.9705873833	1.33758155669	1
-1.05803846816	-0.644016377935	24.6013572883	1.05803846816	1
-1.20046085889	17.2332256975	18.2422551462	1.20046085889	1
-1.78665967267	16.4800007269	8.58489353267	1.78665967267	1
-1.67440123066	-12.5863252295	20.7779092879	1.67440123066	1
-0.880290912216	-15.2988712451	-2.50036959076	0.880290912216	1
-0.412762725292	-18.4390426684	-27.1721645614	0.412762725292	1
-1.75271766484	-5.70869214782	-21.1990052315	1.75271766484	1
-1.57306561072	5.35540767319	3.93941283593	1.57306561072	1
-0.404516197684	-21.4364036546	-3.63067867482	0.404516197684	1
-0.39150147634	2.6020867144	-12.3182003486	0.39150147634	1
-2.04198834259	-19.0573491632	12.7973665823	2.04198834259	1
-1.65555108979	-9.58698837867	-7.62141283333	1.65555108979	1
-1.08568130622	3.14091288374	24.3439496051	1.08568130622	1
-1.30826709553	22.9633923127	1.77309499428	1.30826709553	1
-0.309395406789	0.00800718219559	9.97954754493	0.309395406789	1
-1.13451631527	-17.1420046897	10.7716235321	1.13451631527	1
-1.3648306509	-5.0160499705	23.242001683	1.3648306509	1
-0.122339032272	6.14849340981	-0.652843264258	0.122339032272	1
-1.09694940067	13.4539232142	-6.57264502158	1.09694940067	1
-1.83803039211	3.97195446745	26.3655164796	1.83803039211	1
-0.941816252073	8.69651001313	-2.37045841448	0.941816252073	1
-1.02056315586	10.5975938035	-11.2503356749	1.02056315586	1
-1.69542803675	3.98514868161	-18.3649338948	1.69542803675	1
-1.11138932638	-24.3649416931	2.14636516067	1.11138932638	1
-1.00987419075	1.09724562021	2.24721450441	1.00987419075	1
-1.58306253072	16.7100035379	-9.48624563587	1.58306253072	1
-1.75117365601	3.88338654409	-9.12675952885	1.75117365601	1
-1.5313108582	1.17887293348	30.1762666818	1.5313108582	1
-1.92984475248	9.67722241644	8.31004082276	1.92984475248	1
-0.864979776907	-5.92003790559	34.0024231116	0.864979776907	1
-0.577928092373	-7.05200514856	-18.8398158598	0.577928092373	1
-2.22434141195	0.0355703158839	-31.3934675592	2.22434141195	1
-0.848782300944	13.4693403224	-16.1676673861	0.848782300944	1
-1.36905178866	-22.4660600376	-19.7609629177	1.36905178866	1
-1.95171558713	-22.4527031295	-0.561928562905	1.95171558713	1
-0.307048425077	9.25383808949	30.7215233319	0.307048425077	1
-1.60234998866	19.1960939394	11.8560513909	1.60234998866	1
-0.682814832513	0.384874021818	-19.3436354935	0.682814832513	1
-0.476043736056	-15.0442085644	22.8436405446	0.476043736056	1
-1.6614611693	-16.3165332326	-1.07502410632	1.6614611693	1
-1.06513230222	-4.67060702253	-8.62698459663	1.06513230222	1
-1.4470824804	-24.4047094189	-20.3657431767	1.4470824804	1
-1.38488720136	9.21222723542	15.9908525808	1.38488720136	1
-1.23562346772	-5.70663245767	-6.29303381956	1.23562346772	1
-1.17614081885	18.6522276673	28.7097468237	1.17614081885	1
-0.403843532431	-18.2452522312	-8.08907123586	0.403843532431	1
-0.932017644231	-11.5230013427	-10.7377369327	0.932017644231	1
-1.12805903402	-7.88542708945	18.1039706073	1.12805903402	1
-0.843491916444	-7.57496133025	9.98883932228	0.843491916444	1
-0.74945062234	-19.0316746343	25.1896552445	0.74945062234	1
-1.20657093129	-23.6280368923	4.01036463384	1.20657093129	1
-0.986033801816	-1.74741293686	-21.1276342785	0.986033801816	1
-1.00869552479	17.1576123156	-12.5842193359	1.00869552479	1
-2.10840378593	0.372126511193	31.6672467683	2.10840378593	1
-1.36772665435	1.87333385503	17.4580472611	1.36772665435	1
-0.698000280569	-0.895737378023	-1.50618975299	0.698000280569	1
-0.292832678082	15.9953708134	22.7125870103	0.292832678082	1
-0.928443489556	24.00322801	27.1632619119	0.928443489556	1
-1.42292308723	20.8636685751	28.5088609235	1.42292308723	1
-1.20631394772	-12.5162385883	-24.4101026281	1.20631394772	1
-1.81724714399	0.311300207227	14.2260456254	1.81724714399	1
-1.70361702293	5.61711440881	21.1759218352	1.70361702293	1
-1.02253450842	7.89761262795	-13.8316511329	1.02253450842	1
-2.07661207314	6.51363547565	-21.8791330852	2.07661207314	1
-1.11388523039	-18.6701284288	-15.599098906	1.11388523039	1
-0.163407103108	19.0790610468	9.20686076852	0.163407103108	1
-0.585128269905	-13.5556747593	-17.4738040087	0.585128269905	1
-1.94493431744	-5.66300879535	-22.1984540793	1.94493431744	1
-1.15148521025	-13.7813251173	-15.3670382482	1.15148521025	1
-0.099065199016	15.9429917238	4.3254522974	0.099065199016	1
-1.49250477592	-14.6118845325	-16.8733120364	1.49250477592	1
-1.82804801801	-21.7847540485	-10.0122482711	1.82804801801	1
-0.357531400765	25.6362187149	0.565329449452	0.357531400765	1
-0.923334015787	8.39026425541	29.8239434794	0.923334015787	1
-1.62203022024	-24.010199963	-13.3635480791	1.62203022024	1
-0.685477209424	8.5296872186	-31.6257121008	0.685477209424	1
-1.06534598511	14.133421492	-8.7488236208	1.06534598511	1
-0.196576952312	19.303601804	-0.0966361596759	0.196576952312	1
-0.249695196851	12.6517549662	17.0309502026	0.249695196851	1
-1.62286182432	-16.4042839093	-16.5234486716	1.62286182432	1
-1.04903389487	0.174375025057	-19.9208781929	1.04903389487	1
-0.508608000804	0.65266515811	-10.1050733207	0.508608000804	1
-1.7094187032	22.8138932193	28.0333405689	1.7094187032	1
-1.34877048934	-4.34021210443	0.466883845092	1.34877048934	1
-1.33430600423	-11.4518040776	23.9152846432	1.33430600423	1
-2.23148829167	21.6512182644	26.849678902	2.23148829167	1
-1.72655300566	-0.559850943232	-29.7811759983	1.72655300566	1
-0.464879326025	6.34020441266	16.4852483754	0.464879326025	1
-1.61116515048	9.61459290391	28.3046907886	1.61116515048	1
-0.336532057778	13.0783243538	0.885446529565	0.336532057778	1
-0.868705466014	-9.26586930216	15.2457304268	0.868705466014	1
-0.371464450417	-8.79232502686	3.54976770658	0.371464450417	1
-0.874226311833	19.2791769483	-7.02771502603	0.874226311833	1
-1.80970007756	-5.57384832753	-13.4301330402	1.80970007756	1
-1.56327217542	-1.04699552567	22.966287757	1.56327217542	1
-1.22780683378	7.92720806906	25.4907774779	1.22780683378	1
-0.339852925465	-13.0548616314	-26.7404241843	0.339852925465	1
-1.1381656195	-14.1369041492	18.8040855723	1.1381656195	1
-0.940760551387	-18.6961969428	15.8521035203	0.940760551387	1
-0.33767699919	22.1875035398	22.736784884	0.33767699919	1
-1.15795337184	-4.81614083574	-28.2146862512	1.15795337184	1
-0.865737505426	7.25962333775	27.9473696786	0.865737505426	1
-2.02436720119	-21.6525698784	-0.392568559229	2.02436720119	1
-1.1776973339	23.4709956509	10.9512959364	1.1776973339	1
-0.932002386314	6.56325952289	24.781106043	0.932002386314	1
-0.793898811802	-4.92943568961	0.24241040354	0.793898811802	1
-1.40044669441	-9.50222244229	-10.6002664606	1.40044669441	1
-0.156666908639	9.82334995212	3.97391410005	0.156666908639	1
-0.909045127761	8.16562445197	23.1522868777	0.909045127761	1
-1.04537474203	21.8318170115	24.1192211612	1.04537474203	1
-0.902106054793	-8.68730759081	-11.394280285	0.902106054793	1
-1.92143092867	-24.4452721153	4.62149860724	1.92143092867	1
-1.1016544415	1.90772647058	-10.7985002527	1.1016544415	1
-1.05252348905	-7.81480008934	-3.69638567506	1.05252348905	1
-0.95827169896	7.79327982677	-0.495860294017	0.95827169896	1
-0.841395929554	-2.96591474627	-20.3777785382	0.841395929554	1
-1.14108076206	-14.0449226972	-26.9624428889	1.14108076206	1
-1.03440895735	14.0651815002	-7.23251827369	1.03440895735	1
-0.827137089575	3.96320669925	32.3332693309	0.827137089575	1
-1.74887229659	-3.06952173633	-9.96314581538	1.74887229659	1
-1.32546207671	-21.4079175157	-10.7967902051	1.32546207671	1
-1.11510159876	10.1237247508	24.3277149855	1.11510159876	1
-0.466481664435	5.48280217318	-17.0761890852	0.466481664435	1
-1.4056228251	-0.457056557611	2.8809926678	1.4056228251	1
-1.76098400495	-10.0387543927	25.5339834776	1.76098400495	1
-1.03462236795	4.74682677186	-3.43435294048	1.03462236795	1
-1.10146351128	-4.95279863283	24.7853691935	1.10146351128	1
-0.75000912855	13.2783889641	1.65586120259	0.75000912855	1
-1.01072342273	17.1654094434	-12.7425567225	1.01072342273	1
-0.721863146974	26.2057615771	9.12529835606	0.721863146974	1
-0.425772915532	-5.81135691885	-27.4010363251	0.425772915532	1
-0.126558087778	-2.75791630543	3.98596446825	0.126558087778	1
-1.05730223135	10.9941568203	-10.2526058414	1.05730223135	1
-1.11449705869	14.1087532411	12.619973866	1.11449705869	1
-1.28079867267	5.95135895366	20.2478162319	1.28079867267	1
-1.82825870787	15.072953456	-25.6438816578	1.82825870787	1
-0.953703416424	-1.22827402674	25.378692749	0.953703416424	1
-1.98613529135	21.363539607	-18.0794913344	1.98613529135	1
-2.0602966998	3.31807792899	-17.6338635803	2.0602966998	1
-0.292212600274	-18.6135469107	-17.1092049671	0.292212600274	1
-1.57526676443	-3.42051035178	-28.3170291798	1.57526676443	1
-0.728434223553	-14.8970171412	2.92609781626	0.728434223553	1
-2.14672503508	25.4824983577	21.6559037532	2.14672503508	1
-0.671906397835	18.0437719213	7.59589913204	0.671906397835	1
-0.680586251556	-18.0553607363	1.35907845467	0.680586251556	1
-2.04852463385	-22.2088180696	-8.3523809907	2.04852463385	1
-1.41967414677	-17.7571342764	-3.38743016481	1.41967414677	1
-0.465010429029	3.37537634648	-31.9728190599	0.465010429029	1
-1.44273604225	2.40665242548	7.53191251797	1.44273604225	1
-0.442938463982	-21.1658537344	4.27614752902	0.442938463982	1
-0.766877129428	-4.14970355134	20.9967750398	0.766877129428	1
-0.238407600307	12.6282874635	-18.4465566851	0.238407600307	1
-0.630465853424	16.2460748503	23.4038630939	0.630465853424	1
-1.59833402152	5.46273879859	29.6910376184	1.59833402152	1
-1.14931233553	17.0480555849	20.1467801038	1.14931233553	1
-0.869776235476	1.36631143235	-9.87815657054	0.869776235476	1
-1.3068049337	-24.3921517363	-20.1023655537	1.3068049337	1
-2.07037344109	3.15300898506	34.5629171265	2.07037344109	1
-1.13460059539	4.86083449575	20.2450933445	1.13460059539	1
-0.105723081276	-3.20945929956	-5.06316351139	0.105723081276	1
-1.27802434425	-7.70068076081	29.331999772	1.27802434425	1
-0.257229127843	-11.9508888419	9.17464362382	0.257229127843	1
-1.54280038376	22.4096929008	24.8485945273	1.54280038376	1
-1.3785327937	15.2353477947	19.6330959214	1.3785327937	1
-0.419756857446	-19.1808257564	-7.81544886188	0.419756857446	1
-1.49788530516	-2.50375160019	-28.3461672709	1.49788530516	1
-2.05482765264	15.6119012555	0.0775529594589	2.05482765264	1
-1.45798050042	-4.42103943612	-27.1705563983	1.45798050042	1
-1.73954842517	-2.3850424613	17.1791825741	1.73954842517	1
-0.879046924045	15.6999542112	6.38996133995	0.879046924045	1
-1.40357966794	-16.5660059184	24.8320595637	1.40357966794	1
-0.763083014965	-9.23700992555	-29.5960867819	0.763083014965	1
-1.53626883899	27.1235193653	19.0058977697	1.53626883899	1
-0.765294043836	21.0350272962	21.2934797948	0.765294043836	1
-0.401639349125	15.3311931252	21.3764923454	0.401639349125	1
-1.43437604614	24.5111257803	-2.72303056745	1.43437604614	1
-0.485696737512	-5.73960033067	-25.7575265664	0.485696737512	1
-0.816193232108	18.0235907541	1.65182364425	0.816193232108	1
-0.397269821237	-19.5253580815	-8.30475566103	0.397269821237	1
-0.604402869054	-14.6817080073	-13.7362651678	0.604402869054	1
-1.2617830432	-0.0820822383784	-24.2730418081	1.2617830432	1
-1.86182891849	-6.45528662846	-12.4784451499	1.86182891849	1
-1.38886645814	-8.46988243346	-28.460329433	1.38886645814	1
-0.0795016687648	0.246813440508	9.22585004665	0.0795016687648	1
-0.974095701441	-5.32174971408	-19.6696653029	0.974095701441	1
-1.06783293553	-24.6957948575	2.08743326438	1.06783293553	1
-2.11201346949	-24.9468787544	-4.80546349665	2.11201346949	1
-0.756143279505	14.5987251796	-22.6404799354	0.756143279505	1
-1.05039373829	-5.58204794655	-2.29788688131	1.05039373829	1
-0.819823751608	14.703568155	20.9779586305	0.819823751608	1
-0.942345342211	20.2386887255	-8.98373329346	0.942345342211	1
-1.04333779383	-4.78712270534	16.0728579759	1.04333779383	1
-0.939104429467	-1.4260000362	-18.0003183353	0.939104429467	1
-1.54407902926	3.6057095425	33.7328162338	1.54407902926	1
-0.357302720898	-3.76273060414	-5.34476931259	0.357302720898	1
-1.2043578825	-5.02552605671	-3.19375226423	1.2043578825	1
-0.701849149552	18.0981866691	-25.6238861827	0.701849149552	1
-0.903674629761	-4.94039428007	18.594136217	0.903674629761	1
-1.78804971339	-16.4062315022	-27.804438708	1.78804971339	1
-1.68063967971	-10.4986646032	26.8314053159	1.68063967971	1
-2.06040514793	22.4002092173	8.79541333571	2.06040514793	1
-1.16826018828	-8.33285547797	19.8312389932	1.16826018828	1
-1.18485837493	-1.42759841875	13.1274106925	1.18485837493	1
-1.42947851575	7.40806227179	4.89141336606	1.42947851575	1
-1.64192617294	-19.1287511725	-20.6713394546	1.64192617294	1
-0.809581446785	16.2849787271	20.626636446	0.809581446785	1
-0.404230356421	22.0708568543	-22.9925130291	0.404230356421	1
-1.27526055224	11.2712181351	-14.4476798075	1.27526055224	1
-0.615228406163	-6.1139905699	25.279701112	0.615228406163	1
-0.598964998396	-0.204867633459	-10.466695521	0.598964998396	1
-1.3172463135	-1.46942288584	32.5652263956	1.3172463135	1
-0.446153504583	15.6877147616	21.144671706	0.446153504583	1
-1.04475290373	23.7789025286	-7.42585037298	1.04475290373	1
-1.62090810881	-8.41414595563	-17.5714986367	1.62090810881	1
-1.63766801109	9.36795807099	19.2124879185	1.63766801109	1
-1.23365372868	-13.8989024916	28.7509618447	1.23365372868	1
-0.480110401788	-0.67827450625	-27.2732479392	0.480110401788	1
-1.31913144343	-18.1011369806	6.21776993612	1.31913144343	1
-1.28045674347	-4.8128831435	33.3753894743	1.28045674347	1
-1.98616146228	-15.6981724421	0.552984357423	1.98616146228	1
-0.662886110551	11.9534984788	-27.7980085327	0.662886110551	1
-0.665016485186	-10.252534187	21.0861828567	0.665016485186	1
-0.369427477785	2.94643109517	-21.213150362	0.369427477785	1
-2.11790289144	-15.7599989376	18.0861789325	2.11790289144	1
-0.388831134071	5.65620210082	26.8798107894	0.388831134071	1
-0.628878755113	-4.18991300908	-22.2261217399	0.628878755113	1
-1.13910052312	-6.99534143893	15.4240157687	1.13910052312	1
-0.514716333155	16.6522124915	-4.00620507077	0.514716333155	1
-1.0556287615	17.554753354	-25.4824189678	1.0556287615	1
-1.21002648554	-17.3889185777	24.6637986364	1.21002648554	1
-1.20786247267	1.53349923554	-28.848814587	1.20786247267	1
-1.29406749781	1.00603044847	-29.0966935193	1.29406749781	1
-1.85530725603	24.671513039	-5.40577996807	1.85530725603	1
-1.06615906577	17.3993755719	18.6729910836	1.06615906577	1
-0.176933992306	2.65355055546	-13.5660603919	0.176933992306	1
-1.00008461107	-15.9406976455	-11.2455846421	1.00008461107	1
-1.57888484169	-14.7281264322	8.28414719727	1.57888484169	1
-0.459588615626	9.69476246994	-14.5676415908	0.459588615626	1
-1.05964096429	-7.51000345097	-15.6147531409	1.05964096429	1
-1.11454315314	3.39066356342	19.9755888712	1.11454315314	1
-0.603245148332	0.219206080844	34.4386814635	0.603245148332	1
-0.608448973067	11.659516169	-1.14241586375	0.608448973067	1
-1.30989272411	15.2114867379	-7.0546393507	1.30989272411	1
-0.497143708147	-19.2149722794	-35.1881101595	0.497143708147	1
-0.743761829133	8.337207606	-21.3905797399	0.743761829133	1
-1.64836373616	-12.3503799466	5.72513230669	1.64836373616	1
-1.34861381233	13.4493214228	14.9843357801	1.34861381233	1
-1.17731553314	-23.5053421451	-10.8639253758	1.17731553314	1
-1.02799198238	7.14978123485	11.0734703048	1.02799198238	1
-0.433449467504	-2.33984605053	3.58414053694	0.433449467504	1
-1.96443778756	9.46228279781	-18.5378577408	1.96443778756	1
-0.559393333248	-11.9616470124	-10.1784106887	0.559393333248	1
-1.80793774102	9.26330926628	7.93164434259	1.80793774102	1
-1.05379279247	14.188863089	-12.0896313807	1.05379279247	1
-1.9803510149	10.0221060482	-26.1981989282	1.9803510149	1
-1.40703871903	-22.797672167	7.2180452207	1.40703871903	1
-0.997792499948	-7.88041029141	3.50291566604	0.997792499948	1
-1.93498433761	-6.18724726327	-21.3410746875	1.93498433761	1
-0.209405146799	-6.7527618614	8.31158903884	0.209405146799	1
-0.863109907175	-11.7245931225	-25.1678766788	0.863109907175	1
-0.770471379072	-15.9979384935	11.5999354767	0.770471379072	1
-1.20512557508	-20.5066924129	9.5367542059	1.20512557508	1
-0.284504208818	-5.84255210241	-26.51274617	0.284504208818	1
-1.33340861887	4.15318525201	10.2480199299	1.33340861887	1
-0.942363899428	6.93717243205	-15.7863408804	0.942363899428	1
-0.972606664324	-4.9461391588	25.9290337085	0.972606664324	1
-1.81273893455	8.96851162744	9.65135447917	1.81273893455	1
-1.24987372109	2.15656206858	-28.7718196654	1.24987372109	1
-1.49403600733	5.33090734867	23.523693785	1.49403600733	1
-1.79350906612	-2.60451636673	-18.6319660236	1.79350906612	1
-0.691169145255	-4.07895279781	31.5526295368	0.691169145255	1
-1.0381621175	-4.42691086651	6.77386552239	1.0381621175	1
-0.669208790486	-1.99051519721	-13.8534921479	0.669208790486	1
-1.53479112456	-11.5973057614	23.4490746122	1.53479112456	1
-0.818391010539	20.109108488	-9.08129391521	0.818391010539	1
-1.27233464881	8.61808806918	-15.9439566039	1.27233464881	1
-1.34572251774	-8.50974479816	-24.8434515666	1.34572251774	1
-0.846684837698	13.0580485833	-1.90296194909	0.846684837698	1
-0.699310232518	-16.6151366739	-31.22723807	0.699310232518	1
-1.34967370886	-14.1612440909	-33.9822054101	1.34967370886	1
-1.91766642909	6.45936078863	-3.86513418861	1.91766642909	1
-1.84173518848	3.60537915763	-25.6431565639	1.84173518848	1
-0.548027480801	-9.1802004255	-11.887138407	0.548027480801	1
-0.216845581207	-9.13066929763	-21.8371732285	0.216845581207	1
-1.80454250636	-3.72786428089	18.5328173153	1.80454250636	1
-1.26255404748	20.4312197952	24.8842857881	1.26255404748	1
-0.902155214114	4.52140359283	3.05290279381	0.902155214114	1
-1.64547824379	16.573733842	9.65940401604	1.64547824379	1
-1.45123228964	9.96147248498	1.4882294616	1.45123228964	1
-1.72929186552	-17.8511229904	-22.5964647683	1.72929186552	1
-0.25005883365	18.5767023701	-18.2005645025	0.25005883365	1
-1.93437517461	5.95650106501	-4.11182021784	1.93437517461	1
-1.072140676	10.8380591592	20.5783567776	1.072140676	1
-0.109880555496	-18.7926160537	-8.90849833187	0.109880555496	1
-1.75012428224	19.5192079321	3.60891691232	1.75012428224	1
-0.982164615756	-13.9791570454	18.2160080082	0.982164615756	1
-0.989044853249	16.789608858	-11.4544893078	0.989044853249	1
-1.38438256463	-4.50304583173	-26.4176335255	1.38438256463	1
-1.48095100673	10.6537246105	-27.6099933401	1.48095100673	1
-0.611827256773	2.99420809531	-29.8235678821	0.611827256773	1
-2.02257357536	6.46200430483	13.6008042291	2.02257357536	1
-0.837731612307	-15.1174346061	-20.5616715582	0.837731612307	1
-1.33727587229	-20.2409393278	-29.0665975823	1.33727587229	1
-1.46296216147	-11.4011025837	-13.6584116423	1.46296216147	1
-0.883863532231	4.34209953992	20.9710239773	0.883863532231	1
-2.06748132753	22.0360020173	-0.462563606013	2.06748132753	1
-0.87006595984	4.51974863239	-12.7507247479	0.87006595984	1
[truncated: 3,001 more rows]
