# Supplementary material for: SPOTting Model Parameters Using a Ready-Made Python Package
Source: PLoS One. 2015 Dec 17;10(12):e0145180. doi: 10.1371/journal.pone.0145180 (PMC4682995; doi:10.1371/journal.pone.0145180)
Supplement: S2 File — Contains the objective function traces for the 5,000 iterations with MC, LHS, MLE, MCMC, SA, SCE-UA. DE-MCZ and ROPE. (ZIP) [file pone.0145180.s002.zip › GriewankSA.csv]

like	par0	par1	simulation0	chain
-0.386147560176	4.0	4.0	0.386147560176	1
-0.386147560176	4.0	4.0	0.386147560176	1
-0.386147560176	4.0	4.0	0.386147560176	1
-1.89112404364	3.54262558245	0.378093030469	1.89112404364	1
-1.15910582221	1.82797995112	1.27454470655	1.15910582221	1
-0.763709250894	-0.461754125845	1.84223340673	0.763709250894	1
-1.01820477529	1.4900462274	2.5052766265	1.01820477529	1
-1.65586594249	0.85950149017	4.33679691821	1.65586594249	1
-1.0069497277	-1.62723095509	6.55271648108	1.0069497277	1
-1.08446258497	-1.43476061404	5.82994941392	1.08446258497	1
-0.743639410281	-1.87503323333	5.14055141512	0.743639410281	1
-0.772914248911	-1.82861149538	5.0174226029	0.772914248911	1
-1.33563868301	-1.13526617255	3.50381211049	1.33563868301	1
-1.18796799456	-0.0895346996117	2.48770810437	1.18796799456	1
-0.581624796837	-1.10605627774	0.515461424698	0.581624796837	1
-0.535203948633	0.622774281762	-1.3586962692	0.535203948633	1
-0.923936110506	1.08728637396	-1.98505695691	0.923936110506	1
-1.2175172341	1.94516752913	-1.32719050338	1.2175172341	1
-0.700381029923	2.32591214676	-2.86912418526	0.700381029923	1
-0.57368492729	2.03791946272	-4.03167575816	0.57368492729	1
-0.886728540779	1.94201436742	-6.17204058809	0.886728540779	1
-1.54677623367	3.3786940014	-7.47977942651	1.54677623367	1
-1.73498981031	2.39233455238	-9.21597656197	1.73498981031	1
-1.97359194078	3.43936404879	-9.04156683835	1.97359194078	1
-0.693037595779	1.21706285979	-9.33442973983	0.693037595779	1
-1.45536138018	2.02727768483	-8.6674899527	1.45536138018	1
-1.44976244252	3.96692915054	-10.1629097671	1.44976244252	1
-1.10275886899	4.03229138314	-10.9523924001	1.10275886899	1
-0.450201496871	3.07005643081	-11.9990591364	0.450201496871	1
-1.2968620179	1.29951788307	-13.8734953565	1.2968620179	1
-0.211636529195	3.62309113374	-13.7917842427	0.211636529195	1
-1.28141557145	5.31768134452	-11.7229538996	1.28141557145	1
-0.129912419933	2.83548495014	-12.9191765589	0.129912419933	1
-0.62340780155	2.49050450897	-14.7372150254	0.62340780155	1
-1.49377382449	3.34271901027	-16.1853508195	1.49377382449	1
-0.693440348147	5.13900774076	-18.1892608336	0.693440348147	1
-0.246129099599	6.00713505049	-18.4669228031	0.246129099599	1
-1.25832029448	4.97927344198	-20.8089871663	1.25832029448	1
-1.17515679182	4.77772576791	-21.4055975105	1.17515679182	1
-0.611602579239	2.94587159447	-20.7463326572	0.611602579239	1
-1.12275512672	4.69840660772	-22.8049808862	1.12275512672	1
-1.36884077374	4.95863966064	-22.0201154732	1.36884077374	1
-0.746818470854	3.47649301979	-20.548892089	0.746818470854	1
-0.997572807045	3.00341690497	-20.1448075775	0.997572807045	1
-1.02169334675	1.74166645298	-20.7496628222	1.02169334675	1
-0.331393107708	3.78804161232	-22.3053887098	0.331393107708	1
-0.880522313125	4.42950892711	-22.8129965591	0.880522313125	1
-0.490462163333	3.40474146502	-23.3929680904	0.490462163333	1
-0.651630942466	2.1730199363	-21.3481525606	0.651630942466	1
-1.06758191419	4.59116440899	-23.4817372403	1.06758191419	1
-0.799469479866	3.84353697808	-23.7718400357	0.799469479866	1
-1.02522380008	1.75227421419	-23.4758435272	1.02522380008	1
-1.14525580717	1.53823076445	-24.8832769449	1.14525580717	1
-2.15797454297	3.23445028539	-26.9549688237	2.15797454297	1
-1.07570159714	3.97624138324	-29.1781453371	1.07570159714	1
-0.814563493983	3.5071212016	-29.515252055	0.814563493983	1
-0.550600160037	2.3354189391	-31.0392233797	0.550600160037	1
-0.776241800536	2.80779679369	-29.5711828363	0.776241800536	1
-0.693828047426	0.983201855433	-27.3283021486	0.693828047426	1
-0.476475965571	0.038346741531	-27.7489976613	0.476475965571	1
-0.80503704193	0.485504256835	-28.2254417336	0.80503704193	1
-0.80503704193	0.485504256835	-28.2254417336	0.80503704193	1
-1.15871995245	-0.8358984728	-28.7764081458	1.15871995245	1
-1.86097418161	0.0923382359684	-29.8623117181	1.86097418161	1
-0.775146121223	-2.0574472328	-31.0969359751	0.775146121223	1
-1.3708501071	-2.17124933316	-33.5437356553	1.3708501071	1
-2.18320514813	-3.08317167081	-34.8397800279	2.18320514813	1
-2.22691061479	-3.15910632305	-34.9693740462	2.22691061479	1
-2.03556856194	-3.91393388353	-35.6600715484	2.03556856194	1
-1.00523798017	-5.42520262599	-33.9729673081	1.00523798017	1
-0.359186935459	-6.07774820649	-35.2722804026	0.359186935459	1
-1.45261099958	-5.25607196528	-32.8299187497	1.45261099958	1
-2.21693081974	-6.52579267878	-31.2959968806	2.21693081974	1
-1.32993905168	-8.36692478477	-33.4175286724	1.32993905168	1
-1.39251673984	-8.71396690884	-33.4956915916	1.39251673984	1
-0.296582013279	-9.65508797506	-31.2159955135	0.296582013279	1
-1.25189852346	-10.7952228858	-32.9698854393	1.25189852346	1
-0.556476152649	-12.6866983442	-34.6071182188	0.556476152649	1
-1.06205474905	-10.5722642535	-32.4825679092	1.06205474905	1
-1.00542270929	-12.1570602443	-33.821399295	1.00542270929	1
-1.3438760353	-11.0053302881	-35.942508837	1.3438760353	1
-1.1536713851	-11.2742649404	-36.5234705263	1.1536713851	1
-0.549662406579	-12.8428144808	-36.3176168379	0.549662406579	1
-1.53561220245	-14.4956088449	-34.13923761	1.53561220245	1
-1.06080271237	-13.7427108496	-34.4972550738	1.06080271237	1
-1.06080271237	-13.7427108496	-34.4972550738	1.06080271237	1
-1.92602596043	-12.7906560867	-32.3400458323	1.92602596043	1
-1.26119942125	-13.9317059635	-33.8441705843	1.26119942125	1
-1.12791752316	-15.8116513134	-33.0247778567	1.12791752316	1
-1.12791752316	-15.8116513134	-33.0247778567	1.12791752316	1
-0.900515510759	-15.7716965085	-32.6933932024	0.900515510759	1
-1.68663793808	-17.8291435727	-32.2979435255	1.68663793808	1
-1.36022859107	-17.342163534	-30.3528106216	1.36022859107	1
-1.70592748631	-17.7351705789	-31.894768935	1.70592748631	1
-1.52569583168	-18.705747009	-33.0853757453	1.52569583168	1
-1.63957219836	-16.4015055622	-33.8599405384	1.63957219836	1
-1.53653730143	-17.522223995	-31.8750723499	1.53653730143	1
-1.99123790614	-18.4151253315	-30.0779743373	1.99123790614	1
-2.11282178136	-18.8610961094	-30.1812430247	2.11282178136	1
-1.96298681193	-19.2930897019	-32.2740805855	1.96298681193	1
-1.81515053511	-21.7828501591	-33.9310671674	1.81515053511	1
-2.13663644569	-21.2503696692	-36.0001097375	2.13663644569	1
-1.90926856361	-23.0769221004	-35.8585836688	1.90926856361	1
-1.94971100821	-23.0012219071	-35.127166213	1.94971100821	1
-1.13223325017	-24.9983598402	-33.7702222753	1.13223325017	1
-1.3397479917	-23.6780724982	-34.9477110431	1.3397479917	1
-1.56214330352	-23.4446915632	-36.4862284213	1.56214330352	1
-0.91542114117	-25.0134337347	-34.1214200673	0.91542114117	1
-1.73083360049	-23.2036616574	-34.732605843	1.73083360049	1
-1.13823250785	-23.9828335086	-36.3946766967	1.13823250785	1
-0.615699110131	-24.850175896	-36.1756736121	0.615699110131	1
-1.59969938636	-26.8723596229	-34.4719523893	1.59969938636	1
-2.00097306132	-27.4118094111	-34.6088683245	2.00097306132	1
-1.41143382148	-26.786878595	-32.7021627257	1.41143382148	1
-0.450317955048	-28.324214041	-30.9021817551	0.450317955048	1
-1.11995310668	-27.2903928418	-29.6461747186	1.11995310668	1
-1.59576515624	-27.8021181842	-28.5606921613	1.59576515624	1
-0.939779024356	-27.363979806	-30.1288024022	0.939779024356	1
-1.4886443564	-26.6089821948	-32.6039971625	1.4886443564	1
-0.972055468888	-24.1861226697	-34.6616332867	0.972055468888	1
-1.42108129045	-26.5657084734	-36.7206148831	1.42108129045	1
-1.60948628885	-26.6035840782	-38.6580598493	1.60948628885	1
-0.644783619149	-28.4698516135	-39.6329151997	0.644783619149	1
-1.76331770413	-30.2131524595	-41.8175051283	1.76331770413	1
-0.777298629429	-31.1631048372	-44.1819747653	0.777298629429	1
-1.1316571896	-30.4869349328	-44.1665653372	1.1316571896	1
-1.45443381397	-32.1335314986	-46.0032518569	1.45443381397	1
-2.37673057107	-33.7200482967	-45.1564225972	2.37673057107	1
-1.04553966999	-32.0385331868	-43.6328002328	1.04553966999	1
-1.04553966999	-32.0385331868	-43.6328002328	1.04553966999	1
-2.46345809726	-33.8980876246	-45.2376163819	2.46345809726	1
-2.69867120863	-34.8181503524	-43.9553439658	2.69867120863	1
-2.04912790423	-37.0264535593	-41.7059842707	2.04912790423	1
-1.78517490104	-35.8461511114	-42.2926255792	1.78517490104	1
-1.05824510139	-37.5744090845	-43.4565538147	1.05824510139	1
-1.96768241936	-35.6907372694	-42.8644972275	1.96768241936	1
-2.34361986299	-35.4712932737	-43.7908319084	2.34361986299	1
-2.25946226232	-33.57186915	-45.2288218316	2.25946226232	1
-1.43703593882	-35.1636044003	-47.438396403	1.43703593882	1
-2.6291732977	-34.2998288258	-45.2073384752	2.6291732977	1
-2.13355144225	-33.509165599	-43.4366579993	2.13355144225	1
-0.920091441485	-31.8500818734	-44.9795359969	0.920091441485	1
-1.21777512027	-31.8125396406	-45.7312948242	1.21777512027	1
-2.67588587597	-34.2736191254	-45.0270535086	2.67588587597	1
-2.13350167359	-35.8042920852	-44.4975043387	2.13350167359	1
-1.67993831581	-33.7906717248	-46.9607848136	1.67993831581	1
-1.89732328565	-36.1059389801	-48.7309997288	1.89732328565	1
-1.09593893043	-33.9101980354	-49.0321499523	1.09593893043	1
-1.72251878811	-33.142534234	-48.038340015	1.72251878811	1
-2.70925279272	-31.4350924055	-48.1780271441	2.70925279272	1
-1.45543412555	-29.3853404969	-47.8497044281	1.45543412555	1
-2.61002137247	-31.3372104551	-49.9062323561	2.61002137247	1
-1.99428380925	-32.733955155	-47.6270574165	1.99428380925	1
-1.57082640376	-33.4170082997	-47.6754436235	1.57082640376	1
-1.01509048407	-34.9153698816	-48.352217406	1.01509048407	1
-0.910559258203	-34.5339091092	-49.072869576	0.910559258203	1
-1.66891190499	-35.7519129903	-47.5365270839	1.66891190499	1
-1.84792179113	-36.0180696626	-49.6665959128	1.84792179113	1
-1.66251487716	-35.7432275208	-49.9062323561	1.66251487716	1
-1.66251487716	-35.7432275208	-49.9062323561	1.66251487716	1
-2.59277528207	-36.9454241625	-48.2908860151	2.59277528207	1
-2.72166746607	-37.6811422394	-49.9062323561	2.72166746607	1
-2.1545819017	-36.4013396229	-49.9062323561	2.1545819017	1
-2.53468752223	-38.4533015273	-49.9062323561	2.53468752223	1
-1.81501964706	-36.0200155665	-47.8753138165	1.81501964706	1
-1.3872745727	-38.0466024724	-45.8567408713	1.3872745727	1
-2.02344093065	-37.8579294855	-46.8184444013	2.02344093065	1
-2.83780298064	-38.0899927745	-48.4711207267	2.83780298064	1
-2.22804298427	-39.0194161748	-49.0695956593	2.22804298427	1
-1.49552958685	-40.0593311197	-49.9062323561	1.49552958685	1
-1.6407569362	-39.8196230129	-47.588790684	1.6407569362	1
-1.80897035843	-40.6334496733	-46.8723666418	1.80897035843	1
-1.05701394956	-38.2628728999	-44.830212769	1.05701394956	1
-1.03758192512	-38.2207013539	-43.9115854648	1.03758192512	1
-1.03758192512	-38.2207013539	-43.9115854648	1.03758192512	1
-2.84759315239	-41.1661439852	-44.7491534815	2.84759315239	1
-1.44938559727	-38.7175950005	-43.4198595541	1.44938559727	1
-2.60822707601	-40.1347617621	-45.0026168095	2.60822707601	1
-2.05501076254	-42.2832639177	-44.0417061586	2.05501076254	1
-2.15875597067	-43.2814040024	-41.7259686631	2.15875597067	1
-2.44994307495	-41.3152569029	-43.1651484987	2.44994307495	1
-2.45585966055	-41.5042836364	-43.3158003731	2.45585966055	1
-2.01436568609	-40.5019051476	-42.4393274373	2.01436568609	1
-2.25257880302	-41.6015260759	-42.9406576191	2.25257880302	1
-1.64816405697	-42.9256429306	-43.0493625917	1.64816405697	1
-1.64816405697	-42.9256429306	-43.0493625917	1.64816405697	1
-1.31540583916	-43.4036403126	-45.3396492847	1.31540583916	1
-1.35059333851	-44.7525892126	-45.0160648426	1.35059333851	1
-2.11352047925	-45.4748127743	-47.334716192	2.11352047925	1
-2.84261778582	-43.50845353	-48.1911946348	2.84261778582	1
-2.21491469289	-42.5738758106	-49.0428993371	2.21491469289	1
-2.61788921896	-43.2015384834	-49.9062323561	2.61788921896	1
-2.97339290512	-44.371897505	-49.3517551594	2.97339290512	1
-3.04138237948	-43.8513906649	-48.5812861286	3.04138237948	1
-2.04438888137	-42.2273727235	-46.1222162862	2.04438888137	1
-1.69134185592	-42.6700819917	-44.3251978193	1.69134185592	1
-1.94220481368	-42.4333905953	-45.2003361517	1.94220481368	1
-2.15578680684	-40.3081515235	-46.2956388069	2.15578680684	1
-2.5208926127	-41.7617910294	-44.1936655969	2.5208926127	1
-2.19013260328	-39.9001964704	-43.0446871199	2.19013260328	1
-1.77084912949	-39.1677830075	-43.8303833465	1.77084912949	1
-2.68971558314	-40.5567687483	-45.3475991117	2.68971558314	1
-1.94012186492	-42.3408413376	-42.8790116109	1.94012186492	1
-1.3416366916	-41.111467856	-41.4189751737	1.3416366916	1
-1.14453732237	-41.6256732205	-40.2626988348	1.14453732237	1
-1.32853859118	-41.0267813201	-38.4566330741	1.32853859118	1
-2.43159103603	-41.5704731471	-36.1737619206	2.43159103603	1
-1.22304352755	-43.8650220904	-34.1509128894	1.22304352755	1
-2.00538620472	-43.3495165342	-32.8464607424	2.00538620472	1
-1.64772896936	-45.356108825	-34.8002231053	1.64772896936	1
-2.71961151803	-46.9397896892	-36.3183976639	2.71961151803	1
-2.10699137035	-45.910951143	-34.6327824881	2.10699137035	1
-1.97788875207	-47.2404335979	-33.5202950489	1.97788875207	1
-1.77527966832	-48.9653708147	-33.9327137209	1.77527966832	1
-1.98557173235	-48.8580197672	-31.9606905002	1.98557173235	1
-2.63342133324	-49.8517047854	-31.9451005188	2.63342133324	1
-2.15723991615	-49.2586069732	-29.814460518	2.15723991615	1
-2.03898360516	-48.3176224876	-27.754917951	2.03898360516	1
-0.973102361552	-49.8517047854	-25.9953789667	0.973102361552	1
-1.39117352201	-49.2723433093	-25.5191878747	1.39117352201	1
-1.15925960874	-49.8517047854	-25.4974763024	1.15925960874	1
-0.886332694035	-49.8517047854	-26.7461014821	0.886332694035	1
-1.42146868628	-49.8517047854	-28.2407033067	1.42146868628	1
-1.58709373581	-49.0496185587	-27.9619446304	1.58709373581	1
-2.37975282212	-47.8780763354	-27.4461520291	2.37975282212	1
-2.24952183667	-46.8324407609	-25.2853410339	2.24952183667	1
-2.40936090787	-47.7450718977	-27.5705996829	2.40936090787	1
-2.15234079999	-46.7336934797	-25.1513310552	2.15234079999	1
-1.45927433637	-49.0272601492	-26.883208239	1.45927433637	1
-1.01407327616	-49.8517047854	-25.8614938856	1.01407327616	1
-1.77025965743	-48.6748403472	-25.5802530587	1.77025965743	1
-2.39403324704	-46.3186525974	-26.9725011192	2.39403324704	1
-0.669969259993	-43.9701682726	-26.4399695835	0.669969259993	1
-1.61665875061	-45.4374984269	-27.6112440449	1.61665875061	1
-1.62598959533	-45.3573202729	-28.2195927047	1.62598959533	1
-2.65696500988	-47.5008105315	-26.4336411287	2.65696500988	1
-2.26885349589	-46.4568448339	-27.8173125365	2.26885349589	1
-0.81752322141	-44.5063696354	-26.4043701996	0.81752322141	1
-1.72298533311	-45.9582109222	-24.593130799	1.72298533311	1
-1.91071770324	-48.3837721139	-25.2475727711	1.91071770324	1
-1.55584527293	-45.8883990539	-23.936327452	1.55584527293	1
-1.51457837516	-48.2467498585	-23.7270383971	1.51457837516	1
-0.803866306808	-46.8725907113	-21.5428451151	0.803866306808	1
-0.844613827855	-47.5050903917	-21.5786031529	0.844613827855	1
-0.747285701804	-46.7532033101	-22.3942245457	0.747285701804	1
-1.66170710192	-45.3076376647	-20.2615916683	1.66170710192	1
-0.718722424413	-46.8588172927	-21.9717807891	0.718722424413	1
-1.66297503477	-45.5364681476	-22.7144265747	1.66297503477	1
-2.04264268132	-44.8899451305	-23.4307136564	2.04264268132	1
-1.63781391507	-44.7732254255	-24.4618869562	1.63781391507	1
-1.91791536778	-43.0595487089	-23.6610244159	1.91791536778	1
-1.63248382807	-42.6914974121	-24.285112485	1.63248382807	1
-2.39512862938	-41.473988995	-26.3839505324	2.39512862938	1
-1.63977858415	-39.3646087816	-27.9664597851	1.63977858415	1
-1.72435403005	-37.9906372967	-29.1037844217	1.72435403005	1
-1.4565180776	-39.6583912069	-29.4700364582	1.4565180776	1
-1.02539418011	-40.0288180852	-31.7034795613	1.02539418011	1
-1.63333976746	-42.3584702037	-30.7109431684	1.63333976746	1
-1.85242719681	-42.9199901448	-29.4011669518	1.85242719681	1
-2.18332897743	-45.0350280458	-30.4541661424	2.18332897743	1
-1.94691056659	-43.2188515069	-29.4072401647	1.94691056659	1
-2.13213866186	-42.8870155831	-31.6660956214	2.13213866186	1
-1.76653914805	-42.5000272351	-30.5460610298	1.76653914805	1
-1.74733270882	-42.759182407	-29.2014041547	1.74733270882	1
-1.16117930856	-43.278691015	-27.8644506769	1.16117930856	1
-1.78253615838	-42.8735370946	-29.2294298992	1.78253615838	1
-2.00350292509	-45.0774989433	-29.7849372022	2.00350292509	1
-1.55381149874	-44.7730028583	-28.5718526153	1.55381149874	1
-1.86815859085	-45.7329674405	-26.2810037939	1.86815859085	1
-2.22567086366	-46.1275244481	-27.1605979256	2.22567086366	1
-1.50473790626	-44.5117972478	-24.6708464763	1.50473790626	1
-2.67132337317	-47.002419405	-27.1422438677	2.67132337317	1
-1.9186627816	-48.520193129	-27.5464875007	1.9186627816	1
-1.62406502092	-48.2093108963	-29.4169885528	1.62406502092	1
-1.41060757059	-46.3148930386	-29.6189056395	1.41060757059	1
-1.04647744027	-47.8167871447	-31.1798142658	1.04647744027	1
-1.76644593674	-48.0431671766	-28.92481154	1.76644593674	1
-1.85010328456	-48.5804192959	-28.0437449715	1.85010328456	1
-1.96942225053	-49.4521331182	-29.1798332224	1.96942225053	1
-0.923433352423	-49.8517047854	-27.048658403	0.923433352423	1
-0.926058212948	-49.8517047854	-26.1932712981	0.926058212948	1
-0.990413151362	-49.8517047854	-25.9359245399	0.990413151362	1
-1.25681496031	-49.8517047854	-25.2984583286	1.25681496031	1
-1.54666170641	-47.9683555671	-24.0624411901	1.54666170641	1
-1.88249416224	-46.5166232987	-24.7629413915	1.88249416224	1
-1.07786200461	-44.6888775367	-25.6805722849	1.07786200461	1
-1.17486086833	-42.9435855637	-27.1952127034	1.17486086833	1
-1.36158720393	-44.9200904979	-28.0155053418	1.36158720393	1
-1.15529771504	-46.6204786163	-29.9742407729	1.15529771504	1
-1.3279909259	-47.7874820516	-32.3390078045	1.3279909259	1
-1.93859358469	-48.8727676574	-32.7128120323	1.93859358469	1
-1.2462767605	-47.6188463956	-32.300829025	1.2462767605	1
-2.37145147988	-46.9281012426	-34.1283765695	2.37145147988	1
-1.80152357795	-48.4912220887	-32.9158186836	1.80152357795	1
-1.37762890636	-49.8517047854	-34.2063982391	1.37762890636	1
-1.08207530378	-49.8517047854	-34.9848691964	1.08207530378	1
-1.72716686638	-49.8517047854	-37.3837942998	1.72716686638	1
-2.31937521923	-49.8517047854	-38.2885520667	2.31937521923	1
-2.91916430953	-49.8517047854	-40.31026871	2.91916430953	1
-1.82821394368	-49.8517047854	-42.5930817683	1.82821394368	1
-1.81278767987	-48.9830560665	-44.5531159415	1.81278767987	1
-1.39829900806	-49.4863506012	-44.2018069713	1.39829900806	1
-2.32236920065	-47.9339730173	-46.2033566835	2.32236920065	1
-1.55645435657	-46.9980964327	-47.498085855	1.55645435657	1
-2.25294067141	-49.064376995	-47.0385263578	2.25294067141	1
-1.78827122104	-48.0004960085	-47.4719181585	1.78827122104	1
-1.95808744566	-48.3997937356	-47.6992971685	1.95808744566	1
-1.58031108376	-48.0522036051	-48.5875550027	1.58031108376	1
-1.93202197052	-45.7838965868	-49.5206731205	1.93202197052	1
-2.98203290383	-44.1730858216	-49.5176103342	2.98203290383	1
-2.75889025942	-43.2182213123	-49.3362400525	2.75889025942	1
-2.03597324626	-42.4005217315	-48.8876409932	2.03597324626	1
-1.06205639162	-40.855867292	-49.2625478809	1.06205639162	1
-1.85214176156	-39.4319979007	-47.640410621	1.85214176156	1
-1.62785918452	-39.658832033	-48.299284365	1.62785918452	1
-2.32437724655	-38.9068963748	-48.7100410068	2.32437724655	1
-1.29965947896	-40.0869302986	-49.2158436826	1.29965947896	1
-2.51669416243	-38.576175068	-49.7249628647	2.51669416243	1
-1.40404103219	-40.2642845073	-49.9062323561	1.40404103219	1
-1.68420018219	-41.9871085184	-49.5178398373	1.68420018219	1
-2.83978472902	-43.8399938313	-49.9062323561	2.83978472902	1
-1.78754036001	-46.065906318	-47.6168055392	1.78754036001	1
-1.22969371897	-44.4476457557	-45.1683213517	1.22969371897	1
-1.22318374351	-43.4574025356	-45.1396427551	1.22318374351	1
-2.12222325727	-45.7657515849	-43.1690031409	2.12222325727	1
-1.33204135099	-44.8267389034	-44.4430946109	1.33204135099	1
-1.27154882971	-43.3078654273	-45.0585060665	1.27154882971	1
-1.38568032744	-44.1802962975	-43.0780806244	1.38568032744	1
-2.09032080551	-42.6752069221	-40.7973469767	2.09032080551	1
-2.27425770002	-44.9065605593	-38.7735021221	2.27425770002	1
-2.74175056987	-43.5024180726	-40.3216446366	2.74175056987	1
-2.55496478423	-44.837307678	-40.2068553559	2.55496478423	1
-2.39587811733	-44.0236549452	-41.4973196503	2.39587811733	1
-2.40150300547	-41.8786348324	-43.9570109	2.40150300547	1
-2.8844928411	-41.0917309191	-44.5092667673	2.8844928411	1
-1.8363606403	-40.5571318432	-42.1784908641	1.8363606403	1
-2.66211701874	-40.5426102077	-43.5496359259	2.66211701874	1
-2.05153935528	-38.7745364087	-41.4366797907	2.05153935528	1
-2.01426249637	-39.0213257752	-39.6743609501	2.01426249637	1
-1.63952236614	-38.8964701438	-37.417094919	1.63952236614	1
-1.0764690733	-40.178151498	-39.3689901061	1.0764690733	1
-1.87834781772	-39.0356643412	-38.5720452806	1.87834781772	1
-1.36483636977	-36.6686191195	-36.8472190042	1.36483636977	1
-2.25136399529	-34.8013358467	-34.3661248629	2.25136399529	1
-1.74054502783	-33.1643679269	-34.9326280865	1.74054502783	1
-1.61630926277	-32.1876313614	-33.158623567	1.61630926277	1
-0.910756622005	-32.1048729272	-34.7323245906	0.910756622005	1
-0.717381066866	-31.90542937	-35.8719553101	0.717381066866	1
-0.643088500971	-31.1147552115	-35.0919004846	0.643088500971	1
-1.81957725296	-28.8084937338	-33.8697525566	1.81957725296	1
-1.65766005035	-26.368823135	-32.2627745844	1.65766005035	1
-0.668749783309	-28.1698442704	-32.0324675916	0.668749783309	1
-1.20854897379	-28.639095865	-32.9112643099	1.20854897379	1
-1.59583861767	-27.6472587301	-33.5382336571	1.59583861767	1
-1.85955777089	-29.4904862294	-35.1421146926	1.85955777089	1
-1.63155267465	-27.9159821013	-33.5570941994	1.63155267465	1
-1.63619224603	-26.4171904434	-32.1898042568	1.63619224603	1
-1.04127360204	-25.4366262073	-33.9474253319	1.04127360204	1
-1.08667291529	-24.0956087001	-34.4121466908	1.08667291529	1
-0.566404959864	-25.4898871974	-35.1750147141	0.566404959864	1
-1.39377905552	-24.2960625783	-37.5395816018	1.39377905552	1
-1.44030900301	-26.6055432373	-36.6033229798	1.44030900301	1
-1.41139764886	-25.0232133474	-37.6233877748	1.41139764886	1
-1.65092052789	-23.3633843826	-35.6547180098	1.65092052789	1
-1.26328236004	-22.1648153673	-38.0862807219	1.26328236004	1
-1.52804770222	-21.650092491	-37.6805544043	1.52804770222	1
-0.53548623649	-22.154609031	-39.968874347	0.53548623649	1
-1.70796169856	-20.1150823426	-38.9754474564	1.70796169856	1
-1.77518713763	-22.1075997215	-37.3234853184	1.77518713763	1
-1.73106382593	-24.0788154392	-38.4084461654	1.73106382593	1
-2.50325789496	-25.4155622674	-39.7486187947	2.50325789496	1
-1.79469560289	-24.6555112665	-38.2140737881	1.79469560289	1
-1.57016573825	-26.4861678406	-37.9884364252	1.57016573825	1
-2.18664523308	-25.1031020805	-38.7718502022	2.18664523308	1
-1.82451201933	-24.1405094539	-38.6051286559	1.82451201933	1
-1.58901103247	-23.6207787064	-39.628154859	1.58901103247	1
-2.38104446864	-25.7506927037	-40.0409962673	2.38104446864	1
-2.45691716218	-25.2454291618	-40.6554689855	2.45691716218	1
-1.46860487601	-27.2744340718	-41.7983072755	1.46860487601	1
-2.31465792287	-28.7869101886	-43.3673358446	2.31465792287	1
-2.25091628412	-28.4029458555	-45.8640995361	2.25091628412	1
-2.61702633423	-27.9011647702	-44.5860438312	2.61702633423	1
-1.57764324338	-26.4992169144	-45.7459570336	1.57764324338	1
-1.49659276592	-24.7425579652	-46.3520476987	1.49659276592	1
-1.82394435111	-23.0647940977	-46.1728412366	1.82394435111	1
-1.37231050903	-22.8114637899	-47.3361856684	1.37231050903	1
-0.96353187981	-21.2718541662	-48.9906487819	0.96353187981	1
-1.89082462964	-20.211131312	-49.7329332828	1.89082462964	1
-1.19943362411	-21.068828848	-47.9766012239	1.19943362411	1
-1.93200620571	-20.1877437908	-49.1303698965	1.93200620571	1
-2.17422442572	-19.7643425404	-49.9062323561	2.17422442572	1
-2.4545650899	-18.9176541199	-49.9062323561	2.4545650899	1
-1.80506743386	-20.3136566999	-49.9062323561	1.80506743386	1
-2.37621908021	-18.3961018707	-49.9062323561	2.37621908021	1
-0.818477500542	-15.9003197957	-49.5848231424	0.818477500542	1
-1.68863383585	-17.2949269555	-48.8954324568	1.68863383585	1
-0.971968249703	-15.1269423068	-49.6822778132	0.971968249703	1
-0.952211530704	-15.057438418	-49.5055510886	0.952211530704	1
-2.46337363667	-12.6473831669	-48.0822472929	2.46337363667	1
-2.38287798948	-12.0238830616	-49.6483616511	2.38287798948	1
-2.36454382234	-12.2381725586	-49.9062323561	2.36454382234	1
-1.88325107483	-11.255995014	-49.3550009067	1.88325107483	1
-2.34740961252	-12.1743099335	-49.9062323561	2.34740961252	1
-2.07435563159	-11.6212790058	-47.9506208766	2.07435563159	1
-1.54529756723	-10.2228280736	-46.7032099397	1.54529756723	1
-1.81759832326	-9.54210266176	-46.276464935	1.81759832326	1
-0.873935171599	-7.1680388118	-44.4650483408	0.873935171599	1
-1.55171049343	-4.85970213474	-46.6639934718	1.55171049343	1
-0.546974270942	-5.99137438472	-44.4897823663	0.546974270942	1
-0.520228841502	-6.18860197063	-44.614530698	0.520228841502	1
-1.00323018812	-6.19324974156	-42.8965967142	1.00323018812	1
-1.00323018812	-6.19324974156	-42.8965967142	1.00323018812	1
-1.31444264317	-7.5019724048	-42.8873384732	1.31444264317	1
-2.43745649233	-9.03793433954	-44.361399845	2.43745649233	1
-0.695958846328	-6.55955879922	-45.1918895997	0.695958846328	1
-0.695958846328	-6.55955879922	-45.1918895997	0.695958846328	1
-0.71042754198	-9.7912505625	-49.1374624843	0.71042754198	1
-2.18185932212	-11.7777846935	-49.9062323561	2.18185932212	1
-2.08771323445	-11.6299460524	-47.9787884639	2.08771323445	1
-2.24984237204	-13.2361657319	-49.9062323561	2.24984237204	1
-1.80774555747	-11.2781185503	-47.8140723365	1.80774555747	1
-2.08787394214	-13.1373067613	-47.5097148125	2.08787394214	1
-0.672748125823	-12.7259936042	-45.1056318898	0.672748125823	1
-1.727955781	-11.9781080173	-46.8934379694	1.727955781	1
-2.27735410353	-13.1854969688	-47.981598806	2.27735410353	1
-1.4187316533	-10.7797061782	-49.0657867767	1.4187316533	1
-0.665123117136	-9.34766165406	-49.2426331539	0.665123117136	1
-1.10893242822	-10.184271342	-49.9062323561	1.10893242822	1
-0.618967856034	-9.41980625694	-48.8549831758	0.618967856034	1
-1.60132622553	-10.130371512	-46.5888706834	1.60132622553	1
-2.4814887405	-9.68628050727	-44.3846996166	2.4814887405	1
-1.27775873899	-7.58967763939	-43.5314858605	1.27775873899	1
-1.45902720403	-7.67797194722	-42.2178690993	1.45902720403	1
-0.923737162358	-5.77682888176	-43.1703756213	0.923737162358	1
-2.0491422216	-6.68241441264	-41.1756452896	2.0491422216	1
-1.3457999137	-6.40120193421	-42.3689877364	1.3457999137	1
-0.876284441288	-7.13011443119	-44.8097761927	0.876284441288	1
-1.51621260677	-7.99825067608	-47.2321567637	1.51621260677	1
-1.94274464846	-9.80274440237	-46.0398872547	1.94274464846	1
-2.44045966782	-9.13862231524	-44.8522934282	2.44045966782	1
-1.48505165644	-7.46980372439	-46.3959286392	1.48505165644	1
-1.96999352014	-6.18575253871	-47.2391358318	1.96999352014	1
-1.36294328896	-4.4113733707	-47.781674121	1.36294328896	1
-2.15234457097	-5.49011768686	-49.9062323561	2.15234457097	1
-2.37662446559	-6.30135101409	-49.9062323561	2.37662446559	1
-1.97393132733	-5.50763981309	-47.4968404389	1.97393132733	1
-1.11554824261	-3.95439389062	-47.6776875866	1.11554824261	1
-1.23426921996	-4.33390930478	-48.9364659521	1.23426921996	1
-1.67163124275	-4.77058602268	-49.9062323561	1.67163124275	1
-1.00741666443	-3.73070803849	-49.9062323561	1.00741666443	1
-1.00741666443	-3.73070803849	-49.9062323561	1.00741666443	1
-0.887055388355	-3.26750038136	-49.9062323561	0.887055388355	1
-1.87838777256	-5.05406472436	-49.9062323561	1.87838777256	1
-1.28255412191	-4.37200254846	-48.2787640651	1.28255412191	1
-0.721685282939	-3.47444388207	-48.2819619711	0.721685282939	1
-0.896124275252	-2.35180649363	-48.6836786275	0.896124275252	1
-1.06365485285	-3.85493857908	-49.9062323561	1.06365485285	1
-0.991399285832	-4.00289651816	-48.2805657042	0.991399285832	1
-1.86477169174	-3.27226370673	-46.1717162825	1.86477169174	1
-2.04875739965	-5.18518603694	-48.6572738343	2.04875739965	1
-0.744724727788	-3.34979783641	-49.5386651162	0.744724727788	1
-0.744724727788	-3.34979783641	-49.5386651162	0.744724727788	1
-1.64940177167	-5.73616769544	-46.8053852868	1.64940177167	1
-1.31169207607	-8.18406983414	-48.171194779	1.31169207607	1
-2.40462763377	-6.92916536103	-49.0702938446	2.40462763377	1
-1.20581529258	-8.47799501428	-49.9062323561	1.20581529258	1
-0.932284064362	-9.71071216965	-49.9062323561	0.932284064362	1
-0.932284064362	-9.71071216965	-49.9062323561	0.932284064362	1
-2.2220659726	-5.63111181223	-49.9062323561	2.2220659726	1
-2.22442905744	-7.18416193208	-49.1697323843	2.22442905744	1
-1.56049113942	-7.89830296478	-48.475892515	1.56049113942	1
-0.827544665034	-9.99432579794	-48.3313116572	0.827544665034	1
-0.933012451831	-8.60752579249	-48.6798823005	0.933012451831	1
-1.34865354718	-8.25581121492	-49.9062323561	1.34865354718	1
-1.3952467366	-8.07107687891	-48.6581035128	1.3952467366	1
-0.922990271365	-9.03348053579	-47.7933914467	0.922990271365	1
-0.922990271365	-9.03348053579	-47.7933914467	0.922990271365	1
-1.13038107584	-10.2248698825	-49.9062323561	1.13038107584	1
-1.10662078694	-8.6557933278	-49.9062323561	1.10662078694	1
-2.4233956857	-6.51892997108	-49.7413555686	2.4233956857	1
-2.19465824934	-5.73558303851	-47.7888627341	2.19465824934	1
-0.979818501066	-3.97148962139	-48.2246607838	0.979818501066	1
-1.07849200254	-2.1160699882	-48.755534505	1.07849200254	1
-1.49164764689	-4.52841301714	-49.9062323561	1.49164764689	1
-0.73185693799	-2.65149235182	-48.5467660895	0.73185693799	1
-1.50998097207	-1.69872503578	-47.1891261301	1.50998097207	1
-1.50335545033	-3.17379067632	-46.7135422699	1.50335545033	1
-1.25293834452	-3.17012760749	-47.0871001982	1.25293834452	1
-1.50161060272	-1.55304108451	-45.3819413967	1.50161060272	1
-1.00052231227	-0.994777684558	-43.7193462202	1.00052231227	1
-1.08564583321	0.412569810196	-45.9382704068	1.08564583321	1
-0.546846265965	-0.268310207083	-44.1082768464	0.546846265965	1
-1.75129356366	-2.58434998916	-42.7070275764	1.75129356366	1
-1.58113464642	-2.64172211429	-42.4169723211	1.58113464642	1
-0.546207587234	-2.59586275052	-39.9488323876	0.546207587234	1
-2.06129240553	-0.312064068122	-38.8965653824	2.06129240553	1
-2.06129240553	-0.312064068122	-38.8965653824	2.06129240553	1
-0.693816527579	-2.80768559873	-38.9153956613	0.693816527579	1
-0.693816527579	-2.80768559873	-38.9153956613	0.693816527579	1
-1.11523051681	-2.47926999674	-41.6177944849	1.11523051681	1
-1.88307473447	-3.29718710778	-42.831124198	1.88307473447	1
-1.492628761	-5.17106066653	-42.0681854043	1.492628761	1
-2.22481653173	-6.18783012725	-40.8941067797	2.22481653173	1
-0.631482488259	-3.82591248276	-40.0681401945	0.631482488259	1
-1.42571265724	-3.63858389047	-37.6551132214	1.42571265724	1
-0.743584769173	-5.4922538054	-36.3412400961	0.743584769173	1
-2.13275735128	-3.46195531639	-34.8168473454	2.13275735128	1
-1.45153770212	-5.63987745668	-33.0169263442	1.45153770212	1
-0.259821835977	-3.31750200742	-31.0507999657	0.259821835977	1
-1.36357607575	-1.0414666736	-33.0684215175	1.36357607575	1
-1.43259205343	-2.92847072701	-33.5384155161	1.43259205343	1
-0.985459680596	-1.84615583601	-31.4648804098	0.985459680596	1
-1.89678347904	-0.337119865862	-32.2751010634	1.89678347904	1
-1.24378665638	-1.49506550943	-34.4165037021	1.24378665638	1
-0.493735501199	-0.568288003609	-35.8170130651	0.493735501199	1
-0.404787021347	-0.00829033995288	-36.1082576413	0.404787021347	1
-1.27370381954	1.50165426499	-36.3712113469	1.27370381954	1
-0.902890732217	-0.924984810733	-36.6296950646	0.902890732217	1
-0.998160609328	1.22431544764	-34.9188713194	0.998160609328	1
-1.88446643604	3.20376430561	-34.2147379088	1.88446643604	1
-1.11952931365	0.819975782376	-33.6648753677	1.11952931365	1
-1.32844888682	2.31271470106	-33.4218670863	1.32844888682	1
-0.67710430944	3.94538896849	-31.9168072107	0.67710430944	1
-0.40770265899	2.91374694358	-30.3045477634	0.40770265899	1
-0.931972828558	3.40889298699	-29.3039033775	0.931972828558	1
-1.84184268523	2.32417348041	-27.0527894454	1.84184268523	1
-0.75574813738	0.367576064752	-25.0645770208	0.75574813738	1
-1.69907524765	2.12069747655	-26.8510448171	1.69907524765	1
-0.700400114214	1.0583826672	-26.2749566063	0.700400114214	1
-0.765668536841	-0.464021550946	-28.1644796104	0.765668536841	1
-0.210867769696	0.135064162931	-26.3166038428	0.210867769696	1
-0.267541803556	0.229865866682	-27.1437197725	0.267541803556	1
-1.2231225286	1.28536916829	-28.9453216753	1.2231225286	1
-1.23812831624	-0.9146179745	-28.9447560827	1.23812831624	1
-1.73778396675	1.05205401011	-31.2313092664	1.73778396675	1
-1.43945202339	2.3235424502	-33.6452876448	1.43945202339	1
-1.16126464343	1.74377924871	-32.4216748764	1.16126464343	1
-0.688995407277	0.757851545035	-34.7420872713	0.688995407277	1
-2.24220396359	3.18264676686	-36.1337622066	2.24220396359	1
-1.47314565914	0.978582588302	-38.0476163454	1.47314565914	1
-1.61563121023	1.34068910663	-39.658276816	1.61563121023	1
-1.70856852663	1.13376501251	-41.1643610914	1.70856852663	1
-0.641801559406	2.6323161548	-39.2078421514	0.641801559406	1
-0.430918579684	3.29199075118	-40.2124986971	0.430918579684	1
-1.54566704927	0.881672598022	-38.1731186417	1.54566704927	1
-1.76334758547	-1.19967514687	-40.170974411	1.76334758547	1
-1.68939874363	-0.100367032206	-41.845805079	1.68939874363	1
-1.4612091475	1.56965532738	-42.9494973386	1.4612091475	1
-0.87321851961	-0.721156721965	-45.214807659	0.87321851961	1
-0.600812740976	0.346609453347	-43.9254627373	0.600812740976	1
-1.31423088403	1.06896260704	-45.995169765	1.31423088403	1
-1.23859316593	2.45093393128	-47.2581966084	1.23859316593	1
-1.02196765821	3.94084878573	-49.6360919282	1.02196765821	1
-1.02196765821	3.94084878573	-49.6360919282	1.02196765821	1
-1.02196765821	3.94084878573	-49.6360919282	1.02196765821	1
-1.94245378123	1.12706498271	-49.9062323561	1.94245378123	1
-0.842633256228	3.05895699262	-47.8154155549	0.842633256228	1
-1.34776431219	3.3139322784	-46.9481991434	1.34776431219	1
-1.73528957944	4.46883220878	-44.9446571546	1.73528957944	1
-1.08448100654	6.61765874948	-42.8001558936	1.08448100654	1
-1.78331240103	7.33531960405	-41.1093602408	1.78331240103	1
-2.06414393182	7.14367911614	-39.9685820223	2.06414393182	1
-1.186041617	8.0867463422	-39.6091021916	1.186041617	1
-1.24737097632	9.47552280333	-41.90196045	1.24737097632	1
-1.25220365208	10.6982657631	-41.1467960244	1.25220365208	1
-0.823747298398	12.1560385097	-43.3981390485	0.823747298398	1
-1.4806801326	10.8463003444	-42.2541470086	1.4806801326	1
-0.569234624699	12.3386432601	-44.6087286311	0.569234624699	1
-1.14214959679	11.773740145	-42.9543622327	1.14214959679	1
-1.4189515236	12.7907697507	-42.3082098438	1.4189515236	1
-1.91336565708	10.4209266741	-43.4342877578	1.91336565708	1
-1.52603378861	12.0681101462	-42.1335957202	1.52603378861	1
-1.75965145295	14.3590856624	-44.2559295186	1.75965145295	1
-1.16059516074	13.3566575412	-45.7758718858	1.16059516074	1
-1.16059516074	13.3566575412	-45.7758718858	1.16059516074	1
-0.876811306179	12.1078684891	-45.442424644	0.876811306179	1
-1.73264915873	13.0992931122	-46.8816268277	1.73264915873	1
-1.66106900391	14.0177985036	-47.2981367265	1.66106900391	1
-1.90027151791	13.8719236618	-48.6797834794	1.90027151791	1
-2.53908204209	12.1461652764	-49.1195940708	2.53908204209	1
-2.40417499428	12.6508963732	-49.9062323561	2.40417499428	1
-0.995107269445	14.9066236511	-49.2762015331	0.995107269445	1
-2.39553358255	12.7454337877	-49.9062323561	2.39553358255	1
-2.42683410098	12.4371093169	-48.0070159253	2.42683410098	1
-1.7945669334	13.9875024404	-49.567540559	1.7945669334	1
-1.01492584748	15.2450243713	-49.9062323561	1.01492584748	1
-1.87686894117	17.5173205037	-49.8870317033	1.87686894117	1
-2.21248678977	19.5717088955	-47.801235783	2.21248678977	1
-1.66036440449	19.7515869459	-46.6909280377	1.66036440449	1
-1.95424508723	20.074382924	-48.0049163042	1.95424508723	1
-2.20236309871	19.7628336542	-48.11591697	2.20236309871	1
-0.723138231309	22.0875803615	-48.8148179264	0.723138231309	1
-1.42266659367	23.2477572938	-48.5780326158	1.42266659367	1
-1.53825458622	23.3536477444	-49.1644540682	1.53825458622	1
-1.26438323148	21.1032722296	-49.9062323561	1.26438323148	1
-2.53140266445	18.8108711433	-49.719714411	2.53140266445	1
-2.18227017968	19.6879264055	-47.8841075789	2.18227017968	1
-1.86548088905	20.2376347944	-49.8159658233	1.86548088905	1
-2.04226032122	20.059109112	-48.6638373013	2.04226032122	1
-0.830285121138	21.5408884929	-49.1016446497	0.830285121138	1
-2.3896328469	19.327690043	-49.8731241565	2.3896328469	1
-1.97961057576	17.663005898	-49.9062323561	1.97961057576	1
-2.48144210273	18.2219097819	-48.7231051327	2.48144210273	1
-1.92159233912	19.8470995471	-47.3640764917	1.92159233912	1
-2.05814823677	19.9994764095	-49.6987768209	2.05814823677	1
-2.53702751941	18.3099949565	-48.8200991816	2.53702751941	1
-1.63751355255	20.4751148676	-48.277624746	1.63751355255	1
-2.07462837752	20.0265274648	-48.7096321755	2.07462837752	1
-2.60150987644	19.0139017308	-49.4709380761	2.60150987644	1
-2.06669569952	17.791259212	-49.9062323561	2.06669569952	1
-1.09232240951	16.3473885665	-49.9062323561	1.09232240951	1
-1.47819550375	14.3897081211	-47.4705201704	1.47819550375	1
-1.47819550375	14.3897081211	-47.4705201704	1.47819550375	1
-0.982442628823	14.870471928	-48.8388245413	0.982442628823	1
-1.17011434245	14.6392611867	-48.6435120945	1.17011434245	1
-2.2343070354	13.4793132522	-49.3217194696	2.2343070354	1
-2.36935016047	13.2511865303	-48.440620046	2.36935016047	1
-1.65837652259	14.0492911144	-47.4385783869	1.65837652259	1
-0.85616186659	15.9944780958	-48.0029620908	0.85616186659	1
-1.48307408174	15.3006996664	-46.8418286546	1.48307408174	1
-1.68294452905	16.9740576088	-46.2920826647	1.68294452905	1
-0.934620328703	19.0568737961	-45.5730209517	0.934620328703	1
-0.941742713729	18.0950474705	-45.0979250486	0.941742713729	1
-0.941742713729	18.0950474705	-45.0979250486	0.941742713729	1
-0.941742713729	18.0950474705	-45.0979250486	0.941742713729	1
-1.57592182429	14.7312387438	-42.3908824064	1.57592182429	1
-1.63837246573	12.8976893445	-41.972460161	1.63837246573	1
-1.92701948452	14.6046639063	-43.7235152905	1.92701948452	1
-1.17677972995	16.1996973524	-41.6767295744	1.17677972995	1
-1.06383604303	15.7719678277	-41.5766028747	1.06383604303	1
-1.82266947837	18.2663100464	-41.6784003695	1.82266947837	1
-1.66714589247	20.2572570073	-40.256774392	1.66714589247	1
-0.631467786533	21.514174841	-40.0890238152	0.631467786533	1
-0.631467786533	21.514174841	-40.0890238152	0.631467786533	1
-0.631467786533	21.514174841	-40.0890238152	0.631467786533	1
-2.11240710586	19.706702433	-47.7110315579	2.11240710586	1
-1.4347802247	20.7360476187	-47.9562421381	1.4347802247	1
-1.03050494606	21.3228603412	-49.5477286194	1.03050494606	1
-1.03050494606	21.3228603412	-49.5477286194	1.03050494606	1
-1.4405232323	23.1671748619	-49.7519597434	1.4405232323	1
-1.4405232323	23.1671748619	-49.7519597434	1.4405232323	1
-1.81315494668	23.6471691153	-48.5810128291	1.81315494668	1
-1.38402214008	23.1257453006	-49.6171955587	1.38402214008	1
-1.75097526016	23.603333036	-48.0477338654	1.75097526016	1
-1.18111501242	22.9831562181	-48.8011780634	1.18111501242	1
-1.10095776779	22.8650408332	-48.4793962613	1.10095776779	1
-2.65549125175	24.9193692096	-49.4804630728	2.65549125175	1
-1.46364319575	27.1837111998	-49.9062323561	1.46364319575	1
-2.11410078217	26.3361001629	-49.4530173252	2.11410078217	1
-2.44528082944	24.6834394039	-49.9062323561	2.44528082944	1
-1.40606490157	23.0343661479	-47.5224590725	1.40606490157	1
-1.98447312706	23.8550235238	-49.864492188	1.98447312706	1
-1.74225736388	23.5666305285	-48.9379350599	1.74225736388	1
-1.22431538322	22.7731312557	-49.9062323561	1.22431538322	1
-0.741384662772	21.8292738427	-49.0488772141	0.741384662772	1
-1.71059143299	23.607429942	-47.1453173255	1.71059143299	1
-2.68494685948	24.8993138826	-49.3333370965	2.68494685948	1
-1.77196813923	26.6610375095	-47.6294823094	1.77196813923	1
-1.10264978092	29.0627736362	-48.7708264634	1.10264978092	1
-1.69757400028	29.5549911703	-47.0175341456	1.69757400028	1
-1.34290096152	28.67659348	-47.3250803366	1.34290096152	1
-1.66288473869	27.5711658156	-46.7885179541	1.66288473869	1
-1.84578613083	26.3602146659	-47.1491994454	1.84578613083	1
-2.21127081468	26.1613659256	-48.2025031789	2.21127081468	1
-1.84822675073	24.3716750049	-46.943012522	1.84822675073	1
-2.03214506362	23.1465345883	-44.5133713179	2.03214506362	1
-1.90372240741	24.5833741939	-46.986241847	1.90372240741	1
-2.1185165003	23.9683187898	-49.4397179964	2.1185165003	1
-1.47198413612	23.169104627	-49.9062323561	1.47198413612	1
-1.47198413612	23.169104627	-49.9062323561	1.47198413612	1
-1.31389011208	22.9289765284	-49.9062323561	1.31389011208	1
-1.59434340574	20.5235566954	-48.565864072	1.59434340574	1
-1.24057858373	22.9397645548	-47.9608284197	1.24057858373	1
-1.98185788317	22.7382187324	-46.004503006	1.98185788317	1
-1.13931026273	21.071754054	-48.2828913531	1.13931026273	1
-2.67476779001	18.8824111311	-48.7055899515	2.67476779001	1
-1.85248383722	20.2336285557	-48.2516193129	1.85248383722	1
-1.18753398654	22.5023318457	-47.520822618	1.18753398654	1
-2.04040409676	24.2483119449	-47.4276198426	2.04040409676	1
-2.3101427874	24.3444061005	-49.8576049593	2.3101427874	1
-0.734041242877	22.1628647446	-48.8332714219	0.734041242877	1
-1.92914659389	23.7661367321	-49.6730216868	1.92914659389	1
-1.67769884553	23.5162788875	-48.1085356528	1.67769884553	1
-1.67769884553	23.5162788875	-48.1085356528	1.67769884553	1
-1.65622746552	20.6485810339	-46.6094757881	1.65622746552	1
-2.48801295176	21.7718436163	-45.1240548152	2.48801295176	1
-1.74169974337	23.1160618444	-42.7165594836	1.74169974337	1
-2.36571996105	21.3494268748	-44.953502251	2.36571996105	1
-2.5242501087	22.1379086161	-45.0536099496	2.5242501087	1
-1.48967166716	24.5629148828	-46.3155261498	1.48967166716	1
-1.91964102303	26.4896076378	-47.9554917589	1.91964102303	1
-1.64435452373	25.1421294902	-46.5711775569	1.64435452373	1
-0.710047691496	25.1862765894	-44.8637018746	0.710047691496	1
-1.39787699719	23.8367298273	-44.9906333648	1.39787699719	1
-0.950827954849	25.8942896638	-44.6473330445	0.950827954849	1
-1.22444602693	25.8074661608	-42.9759577933	1.22444602693	1
-0.987853329702	24.2833606682	-44.5836795642	0.987853329702	1
-1.29061192853	23.9142637968	-44.3877803257	1.29061192853	1
-1.29061192853	23.9142637968	-44.3877803257	1.29061192853	1
-1.11830559725	26.0799072285	-44.8749121643	1.11830559725	1
-2.08702634482	28.4825725121	-42.8433896548	2.08702634482	1
-1.81018374643	29.7253664726	-43.8316172463	1.81018374643	1
-2.19697046942	27.2792420561	-44.0566729475	2.19697046942	1
-2.30397241345	28.9647951941	-45.4521972824	2.30397241345	1
-1.0383300635	28.3930704393	-47.8291041739	1.0383300635	1
-2.66584228683	30.8759023085	-49.2920739061	2.66584228683	1
-2.56248889377	30.9086142665	-48.0946027503	2.56248889377	1
-1.82668602281	33.1295063527	-46.5436622381	1.82668602281	1
-2.2238595695	32.6193846123	-48.9827337434	2.2238595695	1
-1.77780906966	33.1480691149	-49.9062323561	1.77780906966	1
-1.99658763985	32.8462230497	-49.9062323561	1.99658763985	1
-1.23643875667	34.1308508342	-49.9062323561	1.23643875667	1
-0.962862947724	34.8156234697	-48.4662781724	0.962862947724	1
-1.09015646284	34.0314724708	-49.3823561156	1.09015646284	1
-1.37648572874	33.5111882282	-48.8414287849	1.37648572874	1
-1.37648572874	33.5111882282	-48.8414287849	1.37648572874	1
-1.40003301844	34.0305818705	-47.4282041432	1.40003301844	1
-1.40003301844	34.0305818705	-47.4282041432	1.40003301844	1
-1.84652848425	36.2441276117	-40.4938041481	1.84652848425	1
-1.99867474001	37.0035629465	-41.7971060602	1.99867474001	1
-2.63583657305	37.4477612375	-40.6203347012	2.63583657305	1
-2.02152319986	36.490031925	-40.9884408599	2.02152319986	1
-2.65436195087	37.5721753263	-39.4178926654	2.65436195087	1
-2.28065319945	37.3159477334	-38.6784375703	2.28065319945	1
-1.80430670139	39.149175927	-38.4019235448	1.80430670139	1
-1.20050319241	40.000178029	-40.5700264127	1.20050319241	1
-1.20050319241	40.000178029	-40.5700264127	1.20050319241	1
-2.191433342	44.5100796386	-38.3171816837	2.191433342	1
-1.62804279263	42.0150680527	-38.4633186881	1.62804279263	1
-1.81071634806	42.4388227859	-37.8669300488	1.81071634806	1
-1.60587533494	44.067659444	-37.43513204	1.60587533494	1
-1.86040749924	44.5441135394	-37.7771788823	1.86040749924	1
-1.47805605878	46.2485004759	-38.8149434317	1.47805605878	1
-1.87090844807	45.5993773198	-39.8577466451	1.87090844807	1
-2.04710352527	44.8331328353	-41.9835028852	2.04710352527	1
-1.39068096941	43.0988736945	-43.6951184964	1.39068096941	1
-1.70013348064	42.9579858734	-45.8254496914	1.70013348064	1
-1.10961505593	44.3711077928	-43.9138833074	1.10961505593	1
-1.31423326823	43.6572562491	-45.5179711022	1.31423326823	1
-1.35469504303	44.3161946656	-43.1854265183	1.35469504303	1
-1.39805827094	43.038416984	-43.9055147555	1.39805827094	1
-1.33347112272	44.3533821705	-43.2488983143	1.33347112272	1
-1.94368049168	43.1216473444	-42.1313214814	1.94368049168	1
-1.77582614925	42.2248822439	-41.4141872026	1.77582614925	1
-1.68779000078	40.6088761512	-41.9667849665	1.68779000078	1
-1.97242859624	42.5288529161	-40.3150789884	1.97242859624	1
-2.6713925853	44.1305590882	-39.1025456348	2.6713925853	1
-2.79488021677	43.9956453716	-40.6290426608	2.79488021677	1
-1.49113601656	46.4594806418	-41.2920029712	1.49113601656	1
-2.0512269993	48.7733378958	-41.8797939354	2.0512269993	1
-2.1218537356	49.9457122987	-42.1260650618	2.1218537356	1
-2.67005041135	49.9457122987	-41.1967557668	2.67005041135	1
-2.19332661453	48.9786771754	-38.9900732272	2.19332661453	1
-0.996788472653	46.8190423901	-40.0629829993	0.996788472653	1
-2.72650311759	44.574209136	-40.0715330326	2.72650311759	1
-1.78825432657	45.7765772023	-41.0879757313	1.78825432657	1
-2.72289108106	43.7238599497	-40.7478392921	2.72289108106	1
-2.72380435268	44.281556667	-39.3063865171	2.72380435268	1
-1.8666747041	45.5966696986	-38.9318391367	1.8666747041	1
-1.8666747041	45.5966696986	-38.9318391367	1.8666747041	1
-1.08036087952	47.5695056831	-39.6607771764	1.08036087952	1
-1.85858514846	47.370926106	-41.9975233474	1.85858514846	1
-2.73916277961	46.3826224407	-44.0818508533	2.73916277961	1
-2.93938191991	47.2967528788	-45.1153461488	2.93938191991	1
-2.37856426742	44.9487929071	-47.4669694567	2.37856426742	1
-2.34039796779	44.576692397	-47.1519992287	2.34039796779	1
-2.24536959596	45.0905695873	-47.2350427905	2.24536959596	1
-2.36745468057	46.5379061463	-46.1406709101	2.36745468057	1
-1.93618016349	49.0377524657	-45.8039647152	1.93618016349	1
-1.23263917514	49.7813005151	-44.224833912	1.23263917514	1
-1.25168957715	49.9457122987	-44.9813112654	1.25168957715	1
-2.05427862299	48.6434028684	-42.5112919151	2.05427862299	1
-2.83355846895	46.5906990773	-43.9310932221	2.83355846895	1
-2.55387208961	47.0559416694	-43.0124821481	2.55387208961	1
-2.03376773623	48.6888875721	-42.038410243	2.03376773623	1
-2.07482461854	46.3222401765	-42.3892106586	2.07482461854	1
-1.98699678989	45.5575994127	-43.1440460211	1.98699678989	1
-1.81133709038	43.547312234	-42.3822052941	1.81133709038	1
-1.62302418894	42.7520653978	-43.9825728234	1.62302418894	1
-1.20061697733	44.0560546282	-45.3373160074	1.20061697733	1
-2.10133824817	45.4377111307	-47.0466296521	2.10133824817	1
-1.45293854896	46.3083700672	-48.9886236111	1.45293854896	1
-1.21261086296	46.7838570871	-49.042636909	1.21261086296	1
-1.84842391883	45.9341310428	-49.7756628194	1.84842391883	1
-1.4125319542	46.5611986685	-49.5733763572	1.4125319542	1
-1.65258016936	46.0588459753	-48.470800067	1.65258016936	1
-2.87888419355	43.6906709444	-49.7391956489	2.87888419355	1
-2.50799508423	43.0156816484	-49.9062323561	2.50799508423	1
-1.13504889952	41.3153209243	-48.8943420048	1.13504889952	1
-1.48079822961	41.5324677114	-49.9062323561	1.48079822961	1
-1.14575751666	41.3243494128	-49.0030277946	1.14575751666	1
-1.04199617775	40.9330350285	-48.5221846987	1.04199617775	1
-1.37114889401	40.7569922701	-47.5821799285	1.37114889401	1
-1.37114889401	40.7569922701	-47.5821799285	1.37114889401	1
-1.51365959745	36.4631901838	-43.821558111	1.51365959745	1
-1.18134697869	38.075829925	-45.4506365379	1.18134697869	1
-1.95222299361	38.6526052903	-46.7304118414	1.95222299361	1
-1.31840124465	40.4943553427	-47.7536364153	1.31840124465	1
-2.21032708238	41.95789315	-45.8089087465	2.21032708238	1
-2.26718601451	39.9473807407	-45.8311066864	2.26718601451	1
-1.95621113356	42.212733034	-46.9394439408	1.95621113356	1
-2.7487970056	43.1695033739	-49.0652223576	2.7487970056	1
-2.82181704612	43.7323083743	-49.9062323561	2.82181704612	1
-2.42511408241	45.1486157881	-49.9062323561	2.42511408241	1
-1.45935032058	47.3572851396	-49.9062323561	1.45935032058	1
-1.3175204472	46.5157529163	-48.8791996178	1.3175204472	1
-2.60946018424	44.8449258515	-49.9062323561	2.60946018424	1
-2.68440090756	44.8698211316	-49.5091139352	2.68440090756	1
-1.57082249263	46.2587123662	-48.0467748984	1.57082249263	1
-2.14106503673	47.4728742693	-46.5978782334	2.14106503673	1
-1.23934217557	47.5099740634	-48.965381929	1.23934217557	1
-1.97311416447	46.1075020591	-46.9461716122	1.97311416447	1
-1.72798239658	46.3479139251	-47.4240190467	1.72798239658	1
-2.15443079559	45.5124263365	-48.8242765061	2.15443079559	1
-2.15443079559	45.5124263365	-48.8242765061	2.15443079559	1
-2.23793819257	42.0814699906	-45.1183598668	2.23793819257	1
-2.7485347775	40.2844957176	-44.4326388296	2.7485347775	1
-1.99120901647	42.3288365195	-46.6726806812	1.99120901647	1
-2.98138301203	44.4568459793	-48.9296885212	2.98138301203	1
-2.69158220033	44.6809166919	-49.9062323561	2.69158220033	1
-2.48565045873	43.1135065982	-47.7439683352	2.48565045873	1
-2.80228291521	44.7704347352	-49.0463078895	2.80228291521	1
-2.3216748709	45.3004929142	-49.9062323561	2.3216748709	1
-1.73735394629	46.149115598	-49.9062323561	1.73735394629	1
-1.73735394629	46.149115598	-49.9062323561	1.73735394629	1
-1.48688160833	47.4732689694	-49.9062323561	1.48688160833	1
-2.50602620929	45.0224485045	-49.9062323561	2.50602620929	1
-1.43715821942	47.1942122884	-49.9062323561	1.43715821942	1
-2.62905251941	44.9941402361	-48.7582389168	2.62905251941	1
-1.96756607416	44.9307666089	-46.4633153287	1.96756607416	1
-2.26357658255	44.9128681908	-47.1423388142	2.26357658255	1
-2.51143219729	44.4037033961	-47.3920939159	2.51143219729	1
-2.77105031118	43.2295311829	-48.5763124693	2.77105031118	1
-2.09258679797	42.1038851562	-46.0814578469	2.09258679797	1
-1.43028200366	43.0537563087	-45.0580701059	1.43028200366	1
-1.92883941538	42.3054224875	-42.5860192298	1.92883941538	1
-2.26163351318	42.0581945886	-45.0636053619	2.26163351318	1
-2.34204280493	41.2543824548	-42.9437625079	2.34204280493	1
-1.08312570097	43.605459498	-43.9403849732	1.08312570097	1
-1.34563599833	43.2765872538	-45.2560556859	1.34563599833	1
-1.62649530043	45.166392193	-44.1867117689	1.62649530043	1
-1.85144304958	42.7101847302	-42.4765108403	1.85144304958	1
-1.65121418686	42.0215793562	-41.3454248284	1.65121418686	1
-2.80447536868	43.6172860996	-40.1812651825	2.80447536868	1
-2.44439283764	44.9190379658	-40.6584639362	2.44439283764	1
-2.57041076106	44.3842938887	-38.9821177645	2.57041076106	1
-2.54311631919	44.0844580222	-38.8295211674	2.54311631919	1
-1.26124853606	44.0858820272	-36.9097497484	1.26124853606	1
-1.61022645114	42.6228089824	-36.3724891723	1.61022645114	1
-1.1164132656	44.0325059081	-36.6577167614	1.1164132656	1
-1.70111332404	45.4236969375	-35.4381946006	1.70111332404	1
-1.71176641761	44.4337308009	-33.4175766932	1.71176641761	1
-1.31872826776	43.6987007971	-34.0078717125	1.31872826776	1
-1.15348386303	43.4761832396	-34.4252131368	1.15348386303	1
-1.140314733	44.3365118307	-34.3980275679	1.140314733	1
-1.99339799737	42.1779048951	-35.7172903319	1.99339799737	1
-1.46648357124	44.0792561666	-37.2322361665	1.46648357124	1
-2.53169459785	43.413439599	-39.0886182155	2.53169459785	1
-1.8041137641	42.3863385581	-36.9320481994	1.8041137641	1
-1.26522482297	40.2053170865	-38.744568248	1.26522482297	1
-2.00436216664	42.0786426618	-36.6892098758	2.00436216664	1
-1.86660683636	42.4537490421	-39.0894650845	1.86660683636	1
-0.830312126994	40.9832298109	-39.8836035137	0.830312126994	1
-0.969119445794	41.3596747507	-40.160205333	0.969119445794	1
-0.969119445794	41.3596747507	-40.160205333	0.969119445794	1
-1.15069174225	40.0931978854	-40.6086211079	1.15069174225	1
-1.23685457963	39.871804454	-39.6989494441	1.23685457963	1
-1.95212222552	39.0913590136	-40.6868166833	1.95212222552	1
-1.84912498701	39.3823566081	-42.3670416516	1.84912498701	1
-2.246362877	41.1395280152	-42.763306286	2.246362877	1
-1.93645784766	39.3427103581	-43.8995517154	1.93645784766	1
-2.75626240281	41.4224539269	-44.3778324002	2.75626240281	1
-1.93772158109	39.3460230613	-43.8552744909	1.93772158109	1
-1.1256373571	37.9916267648	-45.3776365643	1.1256373571	1
-2.27673636759	39.8413222396	-43.4186182218	2.27673636759	1
-2.73454089815	40.2799934933	-44.2428423795	2.73454089815	1
-2.22931651695	39.8623506607	-43.2154711707	2.22931651695	1
-1.80786172836	41.4999205486	-42.0899088982	1.80786172836	1
-2.27364225321	43.4078695277	-41.5604812213	2.27364225321	1
-2.52945024824	44.2624681397	-41.2257496882	2.52945024824	1
-1.71992187998	41.9435307563	-41.711784037	1.71992187998	1
-2.81198780154	44.3850241099	-40.0834682688	2.81198780154	1
-2.2307396696	44.749002872	-41.6054536769	2.2307396696	1
-2.35150097917	44.2024037303	-41.56009873	2.35150097917	1
-1.17204747512	44.1779167919	-43.5305226229	1.17204747512	1
-1.30798283996	43.2951180392	-45.1651445361	1.30798283996	1
-1.71837209962	44.3991924859	-46.1655950352	1.71837209962	1
-1.73402959836	46.5664806148	-47.2827268591	1.73402959836	1
-1.20299297443	44.1001309714	-45.332862472	1.20299297443	1
-1.51619459302	45.0260254459	-43.9407230518	1.51619459302	1
-1.92352104027	45.4675525183	-43.4212727374	1.92352104027	1
-1.92352104027	45.4675525183	-43.4212727374	1.92352104027	1
-2.24184187386	45.7875409285	-45.0481597483	2.24184187386	1
-1.86219758167	44.8082945031	-46.2804939172	1.86219758167	1
-1.65675326594	46.7970441474	-47.3527247111	1.65675326594	1
-1.55901215971	47.8227777367	-47.8829241943	1.55901215971	1
-1.55901215971	47.8227777367	-47.8829241943	1.55901215971	1
-1.60568387056	49.335969618	-45.1911961492	1.60568387056	1
-2.70567901747	49.615552536	-47.6623158813	2.70567901747	1
-3.17058932129	49.9457122987	-48.9440829336	3.17058932129	1
-3.15006274732	49.9457122987	-49.2192584885	3.15006274732	1
-2.24188607584	48.741505177	-49.0522790172	2.24188607584	1
-2.1332987044	48.5875859217	-49.9062323561	2.1332987044	1
-2.06191595071	48.4935800309	-49.9062323561	2.06191595071	1
-2.95274072171	49.9457122987	-49.9062323561	2.95274072171	1
-3.10224759472	49.9457122987	-49.4653273804	3.10224759472	1
-2.58209596756	49.4230337476	-47.5767695338	2.58209596756	1
-2.3645303585	47.0459899573	-46.2530429169	2.3645303585	1
-1.96441182728	48.8214088807	-44.4882712406	1.96441182728	1
-1.37522314093	49.6539505307	-45.0216018272	1.37522314093	1
-1.74369083004	49.9457122987	-46.019677304	1.74369083004	1
-1.74369083004	49.9457122987	-46.019677304	1.74369083004	1
-2.43291046097	49.9457122987	-47.0366624343	2.43291046097	1
-2.22772689085	48.2410955104	-46.2906932236	2.22772689085	1
-1.30967669433	49.6287211692	-44.2144466014	1.30967669433	1
-1.33808889255	49.9457122987	-45.2404206245	1.33808889255	1
-1.29030902801	49.9457122987	-45.1077166146	1.29030902801	1
-1.58219899966	49.9457122987	-45.7493075498	1.58219899966	1
-1.94735838847	49.9457122987	-46.3303695476	1.94735838847	1
-2.1069757352	49.9457122987	-46.5627812844	2.1069757352	1
-2.38841776083	49.9457122987	-46.9706355496	2.38841776083	1
-1.35970495913	49.9017485971	-45.2671674288	1.35970495913	1
-1.8839643211	48.9675285761	-45.2335492364	1.8839643211	1
-2.13214242001	48.6677098261	-45.8483222631	2.13214242001	1
-2.67997105462	47.4096305609	-45.7026287706	2.67997105462	1
-2.74577829197	47.0511914518	-45.6039692736	2.74577829197	1
-2.06970348137	47.0692439005	-46.6916366082	2.06970348137	1
-1.31435235459	46.7338770603	-48.1643946909	1.31435235459	1
-1.56938596415	48.0358441305	-49.0287770177	1.56938596415	1
-1.18557296671	46.9709921272	-49.1458442712	1.18557296671	1
-2.16263549985	45.3933637755	-47.4449116728	2.16263549985	1
-1.32833243735	44.1924394307	-45.565081082	1.32833243735	1
-1.44037960971	43.0899142655	-45.2077982766	1.44037960971	1
-2.07825467219	42.6365055772	-47.096675532	2.07825467219	1
-1.32404581933	41.475260167	-49.5312257706	1.32404581933	1
-1.32404581933	41.475260167	-49.5312257706	1.32404581933	1
-2.03045025571	42.3567393187	-49.9062323561	2.03045025571	1
-2.24554873083	42.6358265651	-49.8693442572	2.24554873083	1
-1.69124613737	41.8909356415	-49.9062323561	1.69124613737	1
-1.10139432258	40.6823060254	-49.3888860628	1.10139432258	1
-2.16314360228	42.5243691719	-48.9297015553	2.16314360228	1
-2.2771473288	43.5949867157	-47.0352225657	2.2771473288	1
-2.2771473288	43.5949867157	-47.0352225657	2.2771473288	1
-2.2771473288	43.5949867157	-47.0352225657	2.2771473288	1
-2.80963937309	44.5507452249	-48.1451964269	2.80963937309	1
-2.83176794591	43.6650598215	-49.8446521545	2.83176794591	1
-2.69248561919	43.8170124959	-47.6576547743	2.69248561919	1
-2.5642195935	44.9254735427	-49.9062323561	2.5642195935	1
-1.63227296195	46.0717577293	-48.880738815	1.63227296195	1
-1.66915952164	46.0533032408	-48.331584624	1.66915952164	1
-1.6829905277	48.0451865795	-47.9005820476	1.6829905277	1
-1.70361319539	46.2237008505	-47.6325070087	1.70361319539	1
-1.92933865784	48.4310144028	-49.0506496059	1.92933865784	1
-2.63009499399	49.1445978781	-48.7289028884	2.63009499399	1
-2.75952098058	49.2821347232	-48.9344244351	2.75952098058	1
-1.1755264535	47.2194550709	-48.5604373205	1.1755264535	1
-1.1755264535	47.2194550709	-48.5604373205	1.1755264535	1
-2.95274072171	49.9457122987	-49.9062323561	2.95274072171	1
-2.98913415403	49.9457122987	-49.8169017772	2.98913415403	1
-2.85300014529	49.6643447468	-49.9062323561	2.85300014529	1
-2.85300014529	49.6643447468	-49.9062323561	2.85300014529	1
-1.59191118018	46.4247108281	-49.9062323561	1.59191118018	1
-1.47686723732	47.4355080404	-49.9062323561	1.47686723732	1
-1.47686723732	47.4355080404	-49.9062323561	1.47686723732	1
-1.71245730291	47.9833885726	-49.9062323561	1.71245730291	1
-2.0929967905	48.5926346223	-47.6113278874	2.0929967905	1
-2.41553351599	49.9457122987	-47.0107844662	2.41553351599	1
-1.47876194539	47.8036230298	-48.1238771355	1.47876194539	1
-2.20198119182	49.2404635137	-46.7830431463	2.20198119182	1
-1.17269921276	49.9457122987	-44.5328903773	1.17269921276	1
-2.05816781784	48.3701029567	-47.004789729	2.05816781784	1
-1.21541968186	46.824808258	-48.4870101	1.21541968186	1
-2.10798413243	48.5588847401	-49.8673580523	2.10798413243	1
-1.68506298252	46.2403985008	-49.9062323561	1.68506298252	1
-1.47844070919	46.7414744045	-49.9062323561	1.47844070919	1
-1.53158575786	47.6105544462	-49.9062323561	1.53158575786	1
-2.52486547566	49.1963679237	-47.7972372519	2.52486547566	1
-1.32762255739	47.5275211738	-48.2002278361	1.32762255739	1
-1.32762255739	47.5275211738	-48.2002278361	1.32762255739	1
-2.75923975696	49.4770207988	-49.9062323561	2.75923975696	1
-2.75923975696	49.4770207988	-49.9062323561	2.75923975696	1
-2.86102438008	49.6825773729	-49.9062323561	2.86102438008	1
-1.64188199281	47.8563014672	-49.9062323561	1.64188199281	1
-1.64188199281	47.8563014672	-49.9062323561	1.64188199281	1
-2.34661865014	48.8661669123	-49.9062323561	2.34661865014	1
-2.34661865014	48.8661669123	-49.9062323561	2.34661865014	1
-1.50218654163	47.8556302942	-48.1532083636	1.50218654163	1
-2.38975607892	46.6832769792	-46.1514889245	2.38975607892	1
-1.33464625135	44.4552580216	-45.4321187526	1.33464625135	1
-1.33464625135	44.4552580216	-45.4321187526	1.33464625135	1
-1.76908989105	45.1495249818	-45.6226913102	1.76908989105	1
-1.76908989105	45.1495249818	-45.6226913102	1.76908989105	1
-2.1057876395	47.9900753108	-46.6825640725	2.1057876395	1
-1.28929960053	46.6839377046	-48.3313615466	1.28929960053	1
-2.12530990106	45.5276224725	-48.3154418636	2.12530990106	1
-2.44455079697	45.2092751755	-48.84843648	2.44455079697	1
-2.285468132	45.3520432124	-49.9062323561	2.285468132	1
-1.8271529148	46.004471242	-49.9062323561	1.8271529148	1
-1.96156041589	45.805199255	-49.9062323561	1.96156041589	1
-1.48632835188	46.4190702772	-48.0240023235	1.48632835188	1
-2.79780098053	44.0482032287	-47.8333487526	2.79780098053	1
-2.15401701098	42.8851958671	-47.0909005624	2.15401701098	1
-2.02474767435	43.3126977025	-46.6705021539	2.02474767435	1
-2.26314108729	41.1536709454	-46.1865111571	2.26314108729	1
-1.7784548231	39.1762053209	-44.0213261256	1.7784548231	1
-1.31764182771	37.1204673358	-43.0939091526	1.31764182771	1
-2.00870283217	35.9301109849	-45.039906827	2.00870283217	1
-1.2960316511	36.705078746	-44.0502381512	1.2960316511	1
-1.33552720396	38.6336698176	-45.0132301475	1.33552720396	1
-1.33552720396	38.6336698176	-45.0132301475	1.33552720396	1
-1.33552720396	38.6336698176	-45.0132301475	1.33552720396	1
-1.92968143905	42.3815935918	-43.0634699378	1.92968143905	1
-2.5560301313	40.4311454526	-43.3811352782	2.5560301313	1
-1.54750091417	40.5267875121	-41.7551781836	1.54750091417	1
-2.73559859342	40.4080128821	-43.9019115372	2.73559859342	1
-1.91764484549	40.7647357381	-42.2856955047	1.91764484549	1
-2.38904483235	43.0129046572	-40.5923173752	2.38904483235	1
-2.59392096037	44.6341784392	-39.3233885688	2.59392096037	1
-1.99282814846	45.4525720809	-39.3277077981	1.99282814846	1
-1.60006877326	44.4898982299	-37.3646713378	1.60006877326	1
-1.68793853239	42.5993187586	-36.9080633553	1.68793853239	1
-1.54882510943	40.3515258514	-38.1233446193	1.54882510943	1
-1.54882510943	40.3515258514	-38.1233446193	1.54882510943	1
-1.73898993293	36.8202409828	-37.8571492003	1.73898993293	1
-2.08967938073	35.3560993001	-36.8033069484	2.08967938073	1
-0.848359033713	37.4082804523	-34.7272626137	0.848359033713	1
-2.42055712663	35.2103081318	-35.5915216803	2.42055712663	1
-2.61108101503	34.5664431529	-35.7010001229	2.61108101503	1
-1.60235197995	36.1587527287	-34.6267618912	1.60235197995	1
-1.65113545937	35.9891271305	-33.7606865691	1.65113545937	1
-2.18064788187	33.6453411741	-35.1516739495	2.18064788187	1
-1.56498559567	35.9815450321	-33.0173839296	1.56498559567	1
-2.49992884951	35.0530532865	-35.4637229888	2.49992884951	1
-1.74012053801	36.0244518377	-35.370726311	1.74012053801	1
-0.992903920888	36.9685104639	-34.8298133582	0.992903920888	1
-2.36605872513	35.2475808978	-35.9989657761	2.36605872513	1
-1.79402678367	36.7018040409	-38.0159705597	1.79402678367	1
-1.79402678367	36.7018040409	-38.0159705597	1.79402678367	1
-1.83066834514	33.7727447431	-37.3666156277	1.83066834514	1
-1.2060628901	32.3647857886	-36.717948815	1.2060628901	1
-0.985367663701	30.535474771	-36.1720983338	0.985367663701	1
-0.985367663701	30.535474771	-36.1720983338	0.985367663701	1
-1.13636094653	28.9850780407	-32.6628859402	1.13636094653	1
-0.920518417444	29.2533142836	-31.4517100857	0.920518417444	1
-1.25825928479	27.3224567139	-29.228294972	1.25825928479	1
-0.694251703459	27.9283516611	-30.1294581647	0.694251703459	1
-1.81013459123	25.9836606895	-32.4582299193	1.81013459123	1
-2.20288493555	27.7890653644	-34.6389551804	2.20288493555	1
-0.81765167604	25.9054518876	-34.9581089167	0.81765167604	1
-0.81765167604	25.9054518876	-34.9581089167	0.81765167604	1
-0.81765167604	25.9054518876	-34.9581089167	0.81765167604	1
-0.81765167604	25.9054518876	-34.9581089167	0.81765167604	1
-1.36253974999	32.7495814445	-35.8946819575	1.36253974999	1
-1.75851872347	33.1963144618	-36.6535045504	1.75851872347	1
-2.12992155564	34.7929741656	-37.0268218993	2.12992155564	1
-1.46472787662	36.5167621979	-36.9347756173	1.46472787662	1
-2.58087207951	34.3286547871	-35.4542866771	2.58087207951	1
-1.27045799071	36.5482263323	-35.9917071708	1.27045799071	1
-1.88391401506	34.6738323266	-37.4294788298	1.88391401506	1
-1.80704579253	35.8007773906	-37.1170070202	1.80704579253	1
-1.55584658268	37.9917133938	-37.5313462861	1.55584658268	1
-1.91554478506	39.4968137799	-36.2569696615	1.91554478506	1
-2.19752827449	40.3252178978	-34.1851191425	2.19752827449	1
-1.35195908374	41.0467457092	-32.8221413631	1.35195908374	1
-1.35195908374	41.0467457092	-32.8221413631	1.35195908374	1
-1.60657724132	42.7121337803	-34.0109432601	1.60657724132	1
-1.95611398774	43.1590689779	-32.8543087461	1.95611398774	1
-2.12542480406	41.0307118472	-33.94112547	2.12542480406	1
-1.3972743131	40.3972768168	-32.8744323013	1.3972743131	1
-0.92267654442	41.4982381139	-31.5236363697	0.92267654442	1
-1.61152050346	39.3233584626	-32.2873812527	1.61152050346	1
-2.05457742017	39.9858168284	-34.1511988675	2.05457742017	1
-1.77133739239	40.7027037368	-33.4327086923	1.77133739239	1
-2.19268619809	40.8589781871	-34.0389265107	2.19268619809	1
-0.880989095742	40.3253617808	-31.7579666018	0.880989095742	1
-1.28945169554	38.1018701531	-33.8912867514	1.28945169554	1
-1.1897876258	39.7529316018	-31.4260229357	1.1897876258	1
-1.1897876258	39.7529316018	-31.4260229357	1.1897876258	1
-1.45208454081	38.622039719	-28.5834752585	1.45208454081	1
-1.39333713668	36.4132654044	-28.1621556295	1.39333713668	1
-0.688465629708	37.4783927684	-27.3827693031	0.688465629708	1
-1.68288447928	35.4503193656	-28.5008158317	1.68288447928	1
-1.2494028473	37.4941877312	-28.4320284708	1.2494028473	1
-0.865038349555	37.4377639418	-27.7779888644	0.865038349555	1
-1.00916417638	35.3767001333	-30.1380094765	1.00916417638	1
-1.00916417638	35.3767001333	-30.1380094765	1.00916417638	1
-1.42015993701	38.1178760896	-28.6482125112	1.42015993701	1
-1.54427507533	36.1668004621	-29.0895759279	1.54427507533	1
-1.85419068132	35.4856665445	-28.016585644	1.85419068132	1
-0.81562952571	37.1733672926	-25.7574820971	0.81562952571	1
-1.91588432878	36.885151853	-23.4570134327	1.91588432878	1
-2.04256669159	38.3102129245	-21.0688160535	2.04256669159	1
-0.632776934451	40.459259115	-22.5410256035	0.632776934451	1
-1.37936413672	41.7593243216	-23.9606424882	1.37936413672	1
-1.37936413672	41.7593243216	-23.9606424882	1.37936413672	1
-0.75281682776	40.1759360042	-22.4446722095	0.75281682776	1
-1.43910592453	41.9316384299	-20.3131093195	1.43910592453	1
-1.43910592453	41.9316384299	-20.3131093195	1.43910592453	1
-0.837234162966	44.2852268993	-18.7363577983	0.837234162966	1
-1.5222508931	46.0981863925	-20.3010012769	1.5222508931	1
-2.21260938299	46.7207320019	-19.0353851463	2.21260938299	1
-0.990093926295	44.8034608629	-18.4821679398	0.990093926295	1
-0.990093926295	44.8034608629	-18.4821679398	0.990093926295	1
-2.11444664807	41.7542960087	-18.0747611355	2.11444664807	1
-1.65082821715	41.0740781008	-15.7936082818	1.65082821715	1
-1.39896897104	40.2135976391	-15.436641925	1.39896897104	1
-1.4236957485	42.3374017241	-13.7074384243	1.4236957485	1
-1.50080745234	40.8296276282	-15.5830954311	1.50080745234	1
-1.28310932919	42.2005763337	-13.5061583002	1.28310932919	1
-1.45130988242	42.2014183051	-15.1960719685	1.45130988242	1
-1.55367608437	43.4029344091	-15.511946906	1.55367608437	1
-1.26491468548	41.552539933	-15.1254812575	1.26491468548	1
-1.43685448099	43.0179052508	-15.7692022329	1.43685448099	1
-1.55674251723	45.2694760721	-15.6345317105	1.55674251723	1
-0.93777772292	47.2750385626	-14.4902525578	0.93777772292	1
-1.74519783902	48.9515635431	-15.0404949075	1.74519783902	1
-2.12292997292	48.1941920222	-17.4341945785	2.12292997292	1
-2.07268164642	47.5065711252	-19.3370766178	2.07268164642	1
-1.14161439735	49.315175133	-17.2388758208	1.14161439735	1
-1.27385569287	47.1844334513	-15.0593909399	1.27385569287	1
-2.44250120833	46.5868638699	-17.3680762033	2.44250120833	1
-1.87684182015	45.8724853885	-18.5763604593	1.87684182015	1
-0.973043781707	44.448872021	-18.9286853944	0.973043781707	1
-1.30153634443	44.6317825486	-19.4636479502	1.30153634443	1
-2.34790089177	46.5673538938	-17.0243516624	2.34790089177	1
-1.00144265701	47.0139732059	-14.6253445098	1.00144265701	1
-1.00144265701	47.0139732059	-14.6253445098	1.00144265701	1
-1.65742476086	48.1587100508	-15.5966109738	1.65742476086	1
-1.6788250224	49.1241341503	-15.497476146	1.6788250224	1
-0.826730944882	49.7633318422	-17.9069926678	0.826730944882	1
-1.66749321727	47.6805190274	-15.6137202827	1.66749321727	1
-2.4728995371	49.6492201565	-13.2070844425	2.4728995371	1
-1.58157229203	49.9457122987	-10.9993687948	1.58157229203	1
-1.38970454115	49.0081825918	-9.88078453669	1.38970454115	1
-1.65196238265	49.9457122987	-11.1034785867	1.65196238265	1
-1.45769199309	49.9457122987	-10.8143392622	1.45769199309	1
-1.47464499069	48.3161867838	-11.6691995239	1.47464499069	1
-1.61826675281	48.1767767601	-11.0863837458	1.61826675281	1
-1.61826675281	48.1767767601	-11.0863837458	1.61826675281	1
-1.83819604823	49.9457122987	-15.3167819711	1.83819604823	1
-1.8289794412	48.8903239985	-12.999914065	1.8289794412	1
-2.37179314216	49.9457122987	-12.3027907316	2.37179314216	1
-2.60519437458	49.9457122987	-13.1155092409	2.60519437458	1
-1.36398012503	48.3152653443	-14.3873185645	1.36398012503	1
-1.89916917999	49.0298598297	-12.3947441075	1.89916917999	1
-0.982478710196	47.9944508781	-13.5113554799	0.982478710196	1
-0.982478710196	47.9944508781	-13.5113554799	0.982478710196	1
-0.982478710196	47.9944508781	-13.5113554799	0.982478710196	1
-0.853541605913	49.9457122987	-17.0964046171	0.853541605913	1
-1.37010795992	49.9457122987	-19.4618093085	1.37010795992	1
-1.51280824823	48.8719958872	-18.2259214339	1.51280824823	1
-0.996740448301	49.9457122987	-18.7865048795	0.996740448301	1
-1.81571185213	49.7625101062	-20.1468774407	1.81571185213	1
-1.26527992713	48.1474387236	-21.3604998868	1.26527992713	1
-2.0868867487	46.8347328115	-19.3096730002	2.0868867487	1
-1.22855468152	44.7261280817	-19.2605695555	1.22855468152	1
-1.22855468152	44.7261280817	-19.2605695555	1.22855468152	1
-1.22855468152	44.7261280817	-19.2605695555	1.22855468152	1
-0.897164979262	41.6829160639	-14.0264852236	0.897164979262	1
-1.17954368869	43.5496967174	-16.1260541293	1.17954368869	1
-1.51958184138	42.4165749978	-17.2680449992	1.51958184138	1
-2.04959461088	41.8496161816	-17.7724625822	2.04959461088	1
-2.08314241105	41.4822474228	-18.88914274	2.08314241105	1
-0.950791495937	41.5268637193	-21.2279842654	0.950791495937	1
-2.60357530609	43.9828032446	-22.3557742355	2.60357530609	1
-2.57701092006	44.2513315252	-22.2216512454	2.57701092006	1
-1.72252137243	43.8224651162	-20.1948648778	1.72252137243	1
-1.47940882127	42.2358102539	-20.5990690601	1.47940882127	1
-1.70304295071	42.9697983614	-20.3650131111	1.70304295071	1
-2.52204856673	44.0808967717	-22.8171853855	2.52204856673	1
-1.87725746462	45.0880975242	-20.8682555772	1.87725746462	1
-1.88651968331	42.733038041	-22.6395268935	1.88651968331	1
-1.88651968331	42.733038041	-22.6395268935	1.88651968331	1
-1.48266397247	42.5906929949	-25.655850981	1.48266397247	1
-1.12167205125	44.83513459	-27.4025517694	1.12167205125	1
-1.12167205125	44.83513459	-27.4025517694	1.12167205125	1
-1.4781235182	42.5876938331	-25.7604964833	1.4781235182	1
-1.82987069929	42.1330100279	-27.7767269688	1.82987069929	1
-1.82987069929	42.1330100279	-27.7767269688	1.82987069929	1
-1.94124647731	38.9445549899	-31.2384819848	1.94124647731	1
-1.71726284797	39.140802688	-30.2398635133	1.71726284797	1
-1.17310122727	38.4316767	-28.0901560615	1.17310122727	1
-2.14593570732	40.0825637529	-27.6540850497	2.14593570732	1
-0.947849158678	37.7025426495	-25.2891313205	0.947849158678	1
-2.01311528803	38.5774680308	-23.1373355897	2.01311528803	1
-1.02579140152	39.8043604255	-22.5248428647	1.02579140152	1
-1.85564536002	38.8777152251	-21.7272152156	1.85564536002	1
-0.993506328781	41.2768273025	-20.8987140923	0.993506328781	1
-0.909196262839	43.2671991524	-18.545333573	0.909196262839	1
-1.7189003225	43.9088109713	-20.1850629342	1.7189003225	1
-1.8214609188	42.0812692906	-18.3847527843	1.8214609188	1
-1.37548367834	41.5512208907	-20.2919912463	1.37548367834	1
-1.97705102606	43.1399935828	-20.9110593957	1.97705102606	1
-0.765225023158	41.3384440385	-21.5304202411	0.765225023158	1
-1.21720125188	40.447135632	-23.9113470884	1.21720125188	1
-1.11874740525	41.3142160285	-23.6893520009	1.11874740525	1
-1.59115241438	39.1778566718	-23.116995451	1.59115241438	1
-1.200435996	38.2668873143	-24.98964293	1.200435996	1
-1.60972383022	39.1680576584	-22.493796547	1.60972383022	1
-1.76486097116	36.9330751985	-23.8685046917	1.76486097116	1
-1.48574055359	36.8603955902	-24.4428267379	1.48574055359	1
-1.48574055359	36.8603955902	-24.4428267379	1.48574055359	1
-0.551346616751	34.0345165966	-22.3384713252	0.551346616751	1
-0.941481468433	35.423569019	-23.1668149975	0.941481468433	1
-1.42419933797	37.2427566189	-24.5513837569	1.42419933797	1
-1.93729360796	37.9673711289	-23.7729237936	1.93729360796	1
-2.07357581622	36.8160709704	-21.862304955	2.07357581622	1
-2.14605196264	36.8807954992	-22.3235005946	2.14605196264	1
-1.86266875938	38.6363020631	-20.9768698248	1.86266875938	1
-1.44684481108	39.3501388777	-20.9440631409	1.44684481108	1
-0.633143376548	41.0393538969	-22.7254378345	0.633143376548	1
-0.633143376548	41.0393538969	-22.7254378345	0.633143376548	1
-0.633143376548	41.0393538969	-22.7254378345	0.633143376548	1
-0.633143376548	41.0393538969	-22.7254378345	0.633143376548	1
-0.633143376548	41.0393538969	-22.7254378345	0.633143376548	1
-0.633143376548	41.0393538969	-22.7254378345	0.633143376548	1
-2.14442866024	44.8270183471	-23.2055893695	2.14442866024	1
-1.89156190913	45.2949628195	-22.3884733958	1.89156190913	1
-1.78088742789	45.2756943115	-23.7516770657	1.78088742789	1
-1.78088742789	45.2756943115	-23.7516770657	1.78088742789	1
-1.25128934028	46.0677012838	-23.0335882985	1.25128934028	1
-1.25128934028	46.0677012838	-23.0335882985	1.25128934028	1
-1.60771209247	43.7244283544	-24.4649305267	1.60771209247	1
-1.24931568755	41.6866405868	-23.7097398199	1.24931568755	1
-1.54134402345	42.3848398652	-21.4943038424	1.54134402345	1
-1.11846663756	41.8302584717	-21.2742016981	1.11846663756	1
-1.25342721439	39.541145407	-22.467485331	1.25342721439	1
-1.25342721439	39.541145407	-22.467485331	1.25342721439	1
-1.24571680861	41.9704789674	-23.1907467253	1.24571680861	1
-1.24571680861	41.9704789674	-23.1907467253	1.24571680861	1
-1.56687412291	42.7228672293	-24.6259012611	1.56687412291	1
-1.8420088858	44.2765513681	-24.1284989481	1.8420088858	1
-1.78498000445	42.2287334788	-26.1168576502	1.78498000445	1
-1.86430038628	42.167680267	-26.7914359555	1.86430038628	1
-1.86430038628	42.167680267	-26.7914359555	1.86430038628	1
-1.79139905848	38.2978788813	-29.2438831579	1.79139905848	1
-1.43098359775	35.8919777194	-29.5679153703	1.43098359775	1
-1.42119523876	36.6701867624	-28.5501432299	1.42119523876	1
-2.38959063325	34.5432408205	-26.092034009	2.38959063325	1
-2.26345895689	35.2249314153	-26.464827283	2.26345895689	1
-1.51334816777	36.8412827141	-28.8064390287	1.51334816777	1
-2.35008686497	37.8953405225	-30.1414890307	2.35008686497	1
-2.15179786973	36.8261460988	-30.4739912155	2.15179786973	1
-1.54292599165	36.0726369157	-28.5072212735	1.54292599165	1
-1.82639990969	35.4616684146	-28.1247809149	1.82639990969	1
-1.43713410146	35.4619289504	-29.0823692344	1.43713410146	1
-1.48671235186	37.647461538	-28.7730107164	1.48671235186	1
-0.819544575686	38.4551083787	-26.6324156379	0.819544575686	1
-0.942137772258	37.939799062	-27.9136168756	0.942137772258	1
-1.18145378477	35.4443960123	-29.7182133683	1.18145378477	1
-1.19537005118	33.981230157	-29.413575344	1.19537005118	1
-0.902711110148	32.2870951667	-27.4465418294	0.902711110148	1
-1.20121718317	30.3632128946	-24.9780395925	1.20121718317	1
-1.17952950074	30.1649218609	-25.4712817348	1.17952950074	1
-1.37878604679	29.8782744468	-23.8432681169	1.37878604679	1
-0.738067045104	28.6355608205	-23.4425864386	0.738067045104	1
-1.54667232834	29.5966496981	-25.4789451975	1.54667232834	1
-0.969420126982	27.9918457743	-23.8781182207	0.969420126982	1
-0.969420126982	27.9918457743	-23.8781182207	0.969420126982	1
-1.53819148383	30.0860601444	-23.2567336833	1.53819148383	1
-0.388273376464	28.5240513148	-21.8350318044	0.388273376464	1
-0.388273376464	28.5240513148	-21.8350318044	0.388273376464	1
-0.369366980744	28.3196176015	-22.6158295881	0.369366980744	1
-1.26951433674	26.7321538993	-21.177294744	1.26951433674	1
-0.891120739099	25.4039264407	-19.4439026117	0.891120739099	1
-1.77546126855	27.2522403356	-17.5159718114	1.77546126855	1
-1.11658318119	25.8447672341	-19.7155044977	1.11658318119	1
-0.790029492822	27.9232493256	-20.810650393	0.790029492822	1
-0.790029492822	27.9232493256	-20.810650393	0.790029492822	1
-0.790029492822	27.9232493256	-20.810650393	0.790029492822	1
-0.567453515273	28.9409283539	-21.8601978577	0.567453515273	1
-1.20003750876	30.6816849882	-19.7387861688	1.20003750876	1
-1.33960843399	29.6380440179	-19.8444448155	1.33960843399	1
-1.45988952765	29.422492155	-19.468262593	1.45988952765	1
-0.821209554644	31.4760845395	-19.2199921502	0.821209554644	1
-1.23565838962	32.866805529	-18.1040854836	1.23565838962	1
-1.47739758078	33.331089966	-16.1301060372	1.47739758078	1
-1.3949010724	31.9393246743	-15.4185613372	1.3949010724	1
-1.72880757058	32.5536175354	-13.4173016663	1.72880757058	1
-1.55603803932	32.3447407664	-14.9708289211	1.55603803932	1
-2.13795127512	31.5016101779	-12.5537348654	2.13795127512	1
-1.17668660889	32.7941581508	-10.1674050036	1.17668660889	1
-1.17668660889	32.7941581508	-10.1674050036	1.17668660889	1
-1.17668660889	32.7941581508	-10.1674050036	1.17668660889	1
-1.40718250882	36.1650813635	-13.2043317874	1.40718250882	1
-1.36446609416	35.3581929916	-15.5330210618	1.36446609416	1
-0.999539311319	36.5553748524	-17.6358050061	0.999539311319	1
-1.47089687146	36.6042936408	-20.1008465222	1.47089687146	1
-0.467655185639	34.8305531307	-22.0611898012	0.467655185639	1
-1.21576645063	35.8965211112	-22.2126561748	1.21576645063	1
-1.46564176534	36.2666821239	-20.3389367674	1.46564176534	1
-1.74686287995	37.8573038758	-20.4062105913	1.74686287995	1
-0.819670175804	38.2214125523	-18.8320133381	0.819670175804	1
-0.819670175804	38.2214125523	-18.8320133381	0.819670175804	1
-0.864866463346	37.3515415239	-19.0628048759	0.864866463346	1
-0.864866463346	37.3515415239	-19.0628048759	0.864866463346	1
-1.50512938925	39.3515917044	-16.4842213252	1.50512938925	1
-2.17074565999	38.06318567	-14.2119064877	2.17074565999	1
-0.64491685688	40.2968981274	-12.8255587017	0.64491685688	1
-0.707834126013	40.6852805048	-14.3150460906	0.707834126013	1
-1.50512518457	39.7486544148	-15.699317369	1.50512518457	1
-2.25596680467	41.5417569644	-17.48138865	2.25596680467	1
-1.20869322121	41.1805641391	-15.1353637013	1.20869322121	1
-1.20869322121	41.1805641391	-15.1353637013	1.20869322121	1
-1.90072317262	45.1761352463	-13.8593147358	1.90072317262	1
-1.90072317262	45.1761352463	-13.8593147358	1.90072317262	1
-1.97740255236	46.5783506295	-16.1823020528	1.97740255236	1
-1.73543184241	47.8722803315	-15.74469743	1.73543184241	1
-0.653862593173	47.2876214185	-13.7037958947	0.653862593173	1
-0.653862593173	47.2876214185	-13.7037958947	0.653862593173	1
-0.653862593173	47.2876214185	-13.7037958947	0.653862593173	1
-1.31934738936	48.3785384384	-13.1806011496	1.31934738936	1
-1.29131510224	48.1958759097	-12.1692212958	1.29131510224	1
-1.49951710761	48.5239499154	-14.1885491721	1.49951710761	1
-2.08319580801	48.0099202996	-16.6312938313	2.08319580801	1
-1.95705633908	49.0841592887	-14.2367681713	1.95705633908	1
-1.61701457909	48.2718251695	-15.4628377923	1.61701457909	1
-2.17616569122	49.3308895742	-14.0504326591	2.17616569122	1
-1.49700264905	49.9457122987	-15.834030086	1.49700264905	1
-0.754415330922	49.9457122987	-17.8240730067	0.754415330922	1
-1.68076660908	49.9457122987	-15.5551066232	1.68076660908	1
-0.778809204185	49.9457122987	-17.4236481458	0.778809204185	1
-1.16161705546	49.2670731977	-18.0999958294	1.16161705546	1
-0.838640403106	49.9457122987	-17.1479805453	0.838640403106	1
-1.57182804984	48.4360985825	-15.1462232405	1.57182804984	1
-1.57182804984	48.4360985825	-15.1462232405	1.57182804984	1
-0.829880968151	49.9457122987	-17.1803117781	0.829880968151	1
-1.84618486307	49.4328706685	-15.1720917305	1.84618486307	1
-1.53459580132	48.5890921604	-13.6698408507	1.53459580132	1
-1.64629628748	48.9400778061	-11.20127012	1.64629628748	1
-1.29497318964	49.9457122987	-10.5626681489	1.29497318964	1
-1.29497318964	49.9457122987	-10.5626681489	1.29497318964	1
-1.56780218749	49.3924354048	-10.9482440609	1.56780218749	1
-0.730973088312	49.9457122987	-8.4807973776	0.730973088312	1
-1.84606376927	48.3189588814	-10.115196194	1.84606376927	1
-0.988343230265	49.9457122987	-7.73143036906	0.988343230265	1
-1.73652099209	49.9457122987	-6.5116628094	1.73652099209	1
-0.696602253595	49.9457122987	-8.97999192137	0.696602253595	1
-1.36084618706	49.9457122987	-10.6662272049	1.36084618706	1
-2.23777974339	47.99700371	-8.94711776982	2.23777974339	1
-1.67296516932	46.9332384309	-10.9742518143	1.67296516932	1
-1.7990569192	48.2230762156	-10.4965148358	1.7990569192	1
-1.69557889549	48.1750770254	-10.8613823835	1.69557889549	1
-0.97991610181	49.9457122987	-10.0017973241	0.97991610181	1
-1.24419081292	49.0842767465	-8.71749858664	1.24419081292	1
-0.967899178704	49.9457122987	-7.77418572173	0.967899178704	1
-1.24464189396	49.333004289	-7.63736085527	1.24464189396	1
-2.31915652854	47.1816762876	-9.93073234866	2.31915652854	1
-1.24584234051	49.215463996	-9.8603778904	1.24584234051	1
-1.85850431387	48.4396510454	-8.86573465141	1.85850431387	1
-1.02253815632	49.6293842953	-7.87818905074	1.02253815632	1
-1.02253815632	49.6293842953	-7.87818905074	1.02253815632	1
-1.4573081588	49.9457122987	-6.93160208572	1.4573081588	1
-1.31825107359	49.9457122987	-7.14765903145	1.31825107359	1
-1.86324606963	48.1597549218	-7.45213892542	1.86324606963	1
-1.86324606963	48.1597549218	-7.45213892542	1.86324606963	1
-0.979881006289	46.8152436927	-5.74564467592	0.979881006289	1
-1.96805729201	46.1684003246	-7.81638407798	1.96805729201	1
-2.15039350452	47.0780373851	-7.54401871138	2.15039350452	1
-1.65016628708	48.7500947406	-5.09919009662	1.65016628708	1
-1.08632588829	49.9457122987	-7.54105146985	1.08632588829	1
-1.08632588829	49.9457122987	-7.54105146985	1.08632588829	1
-1.89053607741	49.9457122987	-6.27655767191	1.89053607741	1
-1.66003348228	47.6381968133	-6.79631007481	1.66003348228	1
-1.90269480409	49.7169088161	-6.20000520083	1.90269480409	1
-1.97155543108	49.9158617594	-6.14189237607	1.97155543108	1
-0.893835195948	47.9342241709	-4.58374541163	0.893835195948	1
-2.27795391132	49.4493898359	-4.07871184214	2.27795391132	1
-2.27795391132	49.4493898359	-4.07871184214	2.27795391132	1
-2.57704748289	49.9457122987	-4.38790731451	2.57704748289	1
-2.33595423459	49.9457122987	-5.48105285593	2.33595423459	1
-2.15239645372	49.9457122987	-3.05271980425	2.15239645372	1
-1.92730036308	47.5868342072	-1.63496659268	1.92730036308	1
-1.76482078635	48.4892895525	-0.736983473044	1.76482078635	1
-1.21878272517	49.2388598154	1.0249356397	1.21878272517	1
-1.19311229281	47.8281088013	2.96171611317	1.19311229281	1
-2.44855075154	49.9457122987	3.70049547109	2.44855075154	1
-1.92550363177	49.0915179671	5.31086951776	1.92550363177	1
-2.20026874022	49.3227669645	4.3949837928	2.20026874022	1
-2.07156682616	49.1799986428	4.64995314896	2.07156682616	1
-2.55968377198	49.9457122987	4.17002383021	2.55968377198	1
-1.81164422265	47.9228696734	1.73165642008	1.81164422265	1
-0.623775542057	47.420300254	4.20431100787	0.623775542057	1
-0.829717144862	46.4144481491	4.92576980176	0.829717144862	1
-0.829717144862	46.4144481491	4.92576980176	0.829717144862	1
-1.39788733669	49.6791438871	7.06276229523	1.39788733669	1
-1.22647742132	49.1080743523	9.09974958514	1.22647742132	1
-1.22647742132	49.1080743523	9.09974958514	1.22647742132	1
-1.50315710718	46.5635099318	11.2248511079	1.50315710718	1
-2.05536090959	46.2374650852	9.82891453705	2.05536090959	1
-1.82103786863	48.4793709636	8.94249078073	1.82103786863	1
-1.85896121657	48.0587176262	7.3266984798	1.85896121657	1
-2.06360543207	47.1161772083	7.39658710768	2.06360543207	1
-0.706923379337	47.0477428731	5.21201065929	0.706923379337	1
-2.02308739112	47.5527963673	7.38588304007	2.02308739112	1
-1.88470608445	49.647343004	6.20720235763	1.88470608445	1
-2.43081469537	49.6838807782	4.0886857953	2.43081469537	1
-1.24422597345	49.9457122987	1.63887385033	1.24422597345	1
-1.51886018494	49.9457122987	2.06342810773	1.51886018494	1
-2.11678391063	48.1179025975	-0.233139588854	2.11678391063	1
-1.95188130118	46.0599039262	0.734593219967	1.95188130118	1
-1.95188130118	46.0599039262	0.734593219967	1.95188130118	1
-1.73849900483	45.0117230884	-2.87549419451	1.73849900483	1
-2.30095931019	44.1062093729	-5.31992519918	2.30095931019	1
-1.8585027109	45.1949526295	-4.15972817241	1.8585027109	1
-1.79578063384	45.2090687225	-5.2955851133	1.79578063384	1
-1.51872875426	44.4755300023	-6.64316573102	1.51872875426	1
-1.37742574928	44.6703552955	-6.90972109878	1.37742574928	1
-2.39985575355	46.5613191319	-9.08841991539	2.39985575355	1
-1.74563802066	46.1733467799	-10.6509567938	1.74563802066	1
-2.29444734382	46.4559695082	-8.38973575424	2.29444734382	1
-1.81111553154	48.4723414144	-8.3732779992	1.81111553154	1
-1.65626306273	48.942620853	-6.39056476824	1.65626306273	1
-1.62989523454	48.4278640423	-6.83583659461	1.62989523454	1
-2.05094081952	46.584252171	-7.53257874339	2.05094081952	1
-2.39673786422	46.728856371	-8.25891570937	2.39673786422	1
-2.32380148573	46.7233121936	-9.7497522164	2.32380148573	1
-1.08629525918	44.7184847873	-10.2088708741	1.08629525918	1
-1.42376197286	45.3064176789	-10.4040570249	1.42376197286	1
-0.724390818286	44.2749552693	-8.01524033976	0.724390818286	1
-0.691749826805	44.5796009412	-8.97467334737	0.691749826805	1
-1.93178059534	46.8381554634	-7.22465173393	1.93178059534	1
-1.08108027363	49.2835873282	-9.13287243286	1.08108027363	1
-0.751372995473	49.9457122987	-8.38253091812	0.751372995473	1
-1.00101982271	49.9457122987	-10.0449903277	1.00101982271	1
-1.00101982271	49.9457122987	-10.0449903277	1.00101982271	1
-1.86972610449	47.8951367708	-7.23839756014	1.86972610449	1
-2.36099910744	46.7736846387	-8.09900153274	2.36099910744	1
-0.787036533967	44.4565829287	-9.74392523524	0.787036533967	1
-0.787036533967	44.4565829287	-9.74392523524	0.787036533967	1
-1.57656834893	41.6936949776	-10.8641885472	1.57656834893	1
-2.06058115191	43.7173845134	-11.9594256962	2.06058115191	1
-2.02289104895	45.055919794	-13.5828611224	2.02289104895	1
-2.10341068333	44.709118199	-14.3746728837	2.10341068333	1
-2.14220096299	44.9177693587	-13.3218472477	2.14220096299	1
-2.03389604653	44.9817458416	-12.6972046677	2.03389604653	1
-0.942654391691	47.1857952287	-14.5157077368	0.942654391691	1
-0.942654391691	47.1857952287	-14.5157077368	0.942654391691	1
-0.686889485399	47.3340914204	-12.8154502311	0.686889485399	1
-1.28868837853	48.2797682898	-12.4819259942	1.28868837853	1
-1.75678927198	49.9457122987	-11.2586394857	1.75678927198	1
-0.89719709948	47.8414313911	-13.7373389509	0.89719709948	1
-0.654001154121	47.4028283556	-13.5107339367	0.654001154121	1
-0.654001154121	47.4028283556	-13.5107339367	0.654001154121	1
-2.25354351976	49.9457122987	-12.0623833476	2.25354351976	1
-1.50418135032	48.4842603959	-14.5439565378	1.50418135032	1
-1.55778613769	46.2966670143	-15.4708768283	1.55778613769	1
-2.33579133221	44.5071541851	-13.9146233485	2.33579133221	1
-1.43370856809	42.3527714327	-13.2461324198	1.43370856809	1
-1.52296132532	41.2551940655	-15.6066106968	1.52296132532	1
-1.17781458522	42.0496588632	-14.0132642964	1.17781458522	1
-1.17781458522	42.0496588632	-14.0132642964	1.17781458522	1
-1.17781458522	42.0496588632	-14.0132642964	1.17781458522	1
-1.17781458522	42.0496588632	-14.0132642964	1.17781458522	1
-1.38350937625	41.0777044036	-15.407730368	1.38350937625	1
-2.34806842043	40.9093198711	-17.0123619962	2.34806842043	1
-0.921560394129	43.0846693193	-17.6263464863	0.921560394129	1
-1.18009210249	45.1299784549	-17.5646122157	1.18009210249	1
-1.7067789593	43.6427199273	-15.2904203903	1.7067789593	1
-0.632681254903	43.961018402	-17.219580618	0.632681254903	1
-1.06098164224	44.5926975916	-19.0062453222	1.06098164224	1
-2.49028390266	46.6506161863	-17.4699159008	2.49028390266	1
-2.16467407911	48.1556615346	-18.0483624301	2.16467407911	1
-1.64730221854	48.157870253	-15.5691917005	1.64730221854	1
-0.708294844742	47.3435633965	-13.8892535009	0.708294844742	1
-1.64617446452	45.9770996716	-15.7423048765	1.64617446452	1
-1.62784163893	45.0643527208	-15.3654735867	1.62784163893	1
-0.740363981377	44.5301620718	-17.4486279609	0.740363981377	1
-0.740363981377	44.5301620718	-17.4486279609	0.740363981377	1
-1.17612248763	39.6953856173	-21.3109116471	1.17612248763	1
-1.58038636167	39.4636247417	-19.2327900851	1.58038636167	1
-0.480697255263	37.8376047104	-17.3801655595	0.480697255263	1
-1.66627694651	35.8272402667	-17.1865255999	1.66627694651	1
-0.498694226225	37.3249962447	-17.8532156005	0.498694226225	1
-1.9765164951	35.2915289503	-18.7329883586	1.9765164951	1
-1.18571801899	35.789227717	-21.1738881505	1.18571801899	1
-1.54205635841	35.6242779846	-19.6117211749	1.54205635841	1
-1.50080394117	36.3454473556	-20.434452471	1.50080394117	1
-2.34246290528	38.2167184628	-21.9752223376	2.34246290528	1
-1.13417532358	40.0980494657	-20.7492046992	1.13417532358	1
-1.15307548131	38.8117287802	-18.8827627808	1.15307548131	1
-0.723655764022	37.9745868489	-16.7165343185	0.723655764022	1
-1.50269871655	39.8501059227	-15.6646185849	1.50269871655	1
-1.50269871655	39.8501059227	-15.6646185849	1.50269871655	1
-1.12470213174	38.6498371786	-19.1089620145	1.12470213174	1
-0.719203395434	38.2886485172	-18.4674904528	0.719203395434	1
-0.719203395434	38.2886485172	-18.4674904528	0.719203395434	1
-0.655783612559	38.1675259316	-17.0581608606	0.655783612559	1
-0.655783612559	38.1675259316	-17.0581608606	0.655783612559	1
-1.26721245986	36.9165897721	-19.6505465319	1.26721245986	1
-0.910091292795	37.5124874244	-19.1810151581	0.910091292795	1
-2.23031653551	38.237941787	-21.4938415585	2.23031653551	1
-1.46869991881	36.4765672874	-20.1369843278	1.46869991881	1
-1.6361458746	35.73101923	-19.1124288889	1.6361458746	1
-0.856876334557	34.1240058181	-20.9009789621	0.856876334557	1
-0.930706071578	34.4001745057	-20.6980180972	0.930706071578	1
-0.771696910151	35.3721856088	-22.5391338637	0.771696910151	1
-0.557632916034	34.9799699516	-21.7664537288	0.557632916034	1
-0.457673391198	34.3866406642	-22.5059807899	0.457673391198	1
-1.36387658605	35.807755379	-20.2607010577	1.36387658605	1
-2.33897588996	37.5428099034	-21.5192148297	2.33897588996	1
-1.56436196565	39.4073357404	-19.0398243016	1.56436196565	1
-1.56436196565	39.4073357404	-19.0398243016	1.56436196565	1
-1.56436196565	39.4073357404	-19.0398243016	1.56436196565	1
-1.35976262934	42.0420227961	-20.7766803428	1.35976262934	1
-1.36883303099	41.7064707406	-20.3677479951	1.36883303099	1
-1.46179782627	39.5655009541	-20.1437658426	1.46179782627	1
-2.10941286063	38.6080026672	-22.3470227716	2.10941286063	1
-1.7994948747	38.967209617	-22.4536338538	1.7994948747	1
-1.65443089556	38.9170409369	-20.7134086484	1.65443089556	1
-0.828227403952	38.4905121853	-18.4341294522	0.828227403952	1
-1.33758049199	37.3699150085	-19.8284520477	1.33758049199	1
-1.06530950348	35.7085101717	-21.6035134453	1.06530950348	1
-1.68244629464	34.0680927676	-19.507350272	1.68244629464	1
-0.87490432725	32.164201982	-18.9983731897	0.87490432725	1
-0.87490432725	32.164201982	-18.9983731897	0.87490432725	1
-1.22680520731	33.234212783	-20.9959213847	1.22680520731	1
-1.22680520731	33.234212783	-20.9959213847	1.22680520731	1
-0.990408051079	37.1544774142	-25.3504079083	0.990408051079	1
-0.695222223199	38.0743768831	-26.0160821336	0.695222223199	1
-1.09930499323	37.9232397012	-25.061268196	1.09930499323	1
-1.07371081932	36.9409676052	-25.3268703279	1.07371081932	1
-1.07371081932	36.9409676052	-25.3268703279	1.07371081932	1
-1.07371081932	36.9409676052	-25.3268703279	1.07371081932	1
-1.68421340375	38.1319560496	-20.3348620001	1.68421340375	1
-1.89503973705	38.8643290422	-22.3613541659	1.89503973705	1
-2.04351941853	37.5391640252	-20.8849078408	2.04351941853	1
-1.75653980019	36.4376662728	-22.0696473711	1.75653980019	1
-2.38069294688	37.915247808	-22.8105957207	2.38069294688	1
-1.3338242251	39.5381604816	-23.2858467062	1.3338242251	1
-1.86507623847	38.893850279	-22.0641792776	1.86507623847	1
-1.54484019787	39.2320122087	-22.1142953515	1.54484019787	1
-1.37424591197	37.2117267737	-19.8796389767	1.37424591197	1
-1.37424591197	37.2117267737	-19.8796389767	1.37424591197	1
-1.64363020861	36.6569276485	-20.5753356025	1.64363020861	1
-1.43841513038	36.2507808897	-20.0963272928	1.43841513038	1
-1.43841513038	36.2507808897	-20.0963272928	1.43841513038	1
-1.3792098183	33.3925959122	-15.6896605446	1.3792098183	1
-1.82342532172	35.6607128651	-17.3439367019	1.82342532172	1
-1.57810016419	36.6950691735	-15.0530997744	1.57810016419	1
-1.05104867902	35.8079807653	-13.167914321	1.05104867902	1
-1.05104867902	35.8079807653	-13.167914321	1.05104867902	1
-1.94323431605	34.9611564584	-19.0929998737	1.94323431605	1
-1.37937646269	36.1968821157	-19.1217555378	1.37937646269	1
-1.95813861903	37.6995295455	-20.7260074165	1.95813861903	1
-1.38482955545	36.0209892995	-20.6181229332	1.38482955545	1
-1.38482955545	36.0209892995	-20.6181229332	1.38482955545	1
-1.66435381727	36.4070783969	-23.3059544526	1.66435381727	1
-1.53147338571	35.3776019215	-24.5761939952	1.53147338571	1
-0.567807429555	33.9948385017	-22.2723287408	0.567807429555	1
-1.61051083593	36.2895783931	-22.6494294586	1.61051083593	1
-1.58445738099	36.8368011495	-20.3044424176	1.58445738099	1
-1.01821231544	37.2550248942	-19.3053820238	1.01821231544	1
-1.70541233943	36.6705453674	-20.7449310012	1.70541233943	1
-2.11124988079	38.4814639731	-21.5192238674	2.11124988079	1
-1.56545241113	39.6828031548	-19.7290059305	1.56545241113	1
-1.56545241113	39.6828031548	-19.7290059305	1.56545241113	1
-2.15917204636	40.3415300621	-25.4780600867	2.15917204636	1
-0.571004441125	37.8477166923	-26.9447916236	0.571004441125	1
-0.571004441125	37.8477166923	-26.9447916236	0.571004441125	1
-0.707492246976	37.1831365888	-26.1243451972	0.707492246976	1
-0.64231659762	38.1284347813	-26.8445889763	0.64231659762	1
-0.64231659762	38.1284347813	-26.8445889763	0.64231659762	1
-1.02061250147	36.6947194459	-26.0348976933	1.02061250147	1
-1.65008943431	34.4736532159	-24.7219099276	1.65008943431	1
-2.04774482772	36.7550129575	-22.2354818788	2.04774482772	1
-1.48818862422	38.1877402619	-24.4777897587	1.48818862422	1
-0.987401499055	40.6506107052	-23.5695812521	0.987401499055	1
-0.912903360572	39.9276182087	-22.3056168498	0.912903360572	1
-0.912903360572	39.9276182087	-22.3056168498	0.912903360572	1
-0.912903360572	39.9276182087	-22.3056168498	0.912903360572	1
-1.13308590611	41.4899556784	-20.747042404	1.13308590611	1
-1.30849754828	40.5073494115	-20.3018602601	1.30849754828	1
-0.748114307523	41.4606085631	-22.3984299949	0.748114307523	1
-0.732081065772	41.1584754804	-21.4262710392	0.732081065772	1
-2.27372867267	43.3286816105	-21.4793498382	2.27372867267	1
-1.88559829785	43.1049222469	-20.7186493641	1.88559829785	1
-1.71287872262	42.5480195862	-22.3291635558	1.71287872262	1
-1.63787611585	44.6923796963	-20.0636590724	1.63787611585	1
-2.27744205058	43.1914794692	-22.5463481627	2.27744205058	1
-0.991536148297	41.6006169384	-21.2222922535	0.991536148297	1
-1.60036698318	42.4318901575	-23.2251218207	1.60036698318	1
-1.50724057568	39.9548679528	-24.346284492	1.50724057568	1
-1.12099891544	38.6125563392	-25.4891345584	1.12099891544	1
-1.31300623546	39.6348066999	-23.5071059096	1.31300623546	1
-2.07037339944	41.5456060501	-25.3944402351	2.07037339944	1
-1.68966405627	41.8969253888	-24.719531592	1.68966405627	1
-1.68966405627	41.8969253888	-24.719531592	1.68966405627	1
-1.70643469794	45.5418184124	-27.9254591578	1.70643469794	1
-2.38544156832	46.3340122102	-27.1316789599	2.38544156832	1
-1.74157006327	44.9756517749	-28.9471181759	1.74157006327	1
-1.69874056569	45.6234564384	-31.42283616	1.69874056569	1
-1.72108485834	45.5983786834	-29.3034147126	1.72108485834	1
-1.06485007013	47.2384142361	-30.0217791799	1.06485007013	1
-2.3602925326	49.2323188087	-31.1798955322	2.3602925326	1
-1.48252444854	46.9588710631	-29.2906222524	1.48252444854	1
-1.96164420163	45.0497953121	-29.5992744411	1.96164420163	1
-2.31819410108	44.9324809572	-30.8872782029	2.31819410108	1
-1.63774459759	44.3468736012	-28.7862187804	1.63774459759	1
-1.98117308239	45.9336727284	-27.7780410769	1.98117308239	1
-1.74866298562	45.6375967868	-28.4402273897	1.74866298562	1
-2.04263732478	46.1526798192	-28.0457907209	2.04263732478	1
-1.92117222701	44.8953763741	-29.3546310204	1.92117222701	1
-1.60534575346	42.9496336953	-28.7076499822	1.60534575346	1
-1.81948382236	42.1817199257	-27.5371708751	1.81948382236	1
-2.06121842784	39.8040105542	-27.1278468891	2.06121842784	1
-1.94701574546	42.0514722088	-27.2779731787	1.94701574546	1
-1.34661942458	43.2125997439	-28.2268959614	1.34661942458	1
-1.85970983122	42.1647550567	-26.4180998633	1.85970983122	1
-1.44850035598	41.630786659	-24.1713944291	1.44850035598	1
-1.33568916222	41.6537440522	-23.9287186869	1.33568916222	1
-1.75841483138	42.5941798716	-22.1986795926	1.75841483138	1
-1.93633288585	42.8748296115	-21.3334998531	1.93633288585	1
-2.11270236662	42.9761955515	-22.4981638836	2.11270236662	1
-1.44404683019	42.2838165328	-22.2907082859	1.44404683019	1
-2.25230468046	43.1418371741	-22.0991785524	2.25230468046	1
-2.24680970635	44.3388856031	-23.4169554385	2.24680970635	1
-1.41003067979	45.8495825095	-23.0038880929	1.41003067979	1
-1.91520809704	46.3952561957	-24.8641662581	1.91520809704	1
-1.48109508431	46.6392166256	-24.1004079509	1.48109508431	1
-1.59377538877	45.6486803448	-23.3960635301	1.59377538877	1
-1.46097831517	44.7465627301	-24.8198085852	1.46097831517	1
-2.13887820502	44.8977090068	-23.0675049248	2.13887820502	1
-1.23201035534	45.987578332	-22.2667023851	1.23201035534	1
-1.60967776903	46.9068521521	-20.0522337058	1.60967776903	1
-1.33363124509	46.5708100649	-20.5273359482	1.33363124509	1
-1.33363124509	46.5708100649	-20.5273359482	1.33363124509	1
-1.22712126827	43.8380765444	-19.4844413617	1.22712126827	1
-1.98850257124	41.8619605286	-18.4377210551	1.98850257124	1
-1.52754469604	43.6588329627	-19.9210623077	1.52754469604	1
-0.72136748188	44.5262984256	-17.8588330707	0.72136748188	1
-1.40433514713	42.6547561095	-19.1031034538	1.40433514713	1
-1.93533184373	41.915142942	-17.0967535088	1.93533184373	1
-1.12213123479	43.0547333602	-16.615522071	1.12213123479	1
-1.46356593312	45.0432158635	-15.8613389515	1.46356593312	1
-1.93527290046	42.8584483828	-13.4384270509	1.93527290046	1
-1.58786463354	41.8529020922	-15.7850660872	1.58786463354	1
-1.58683106008	42.3295700821	-16.9167280567	1.58683106008	1
-1.65982915646	42.2769175296	-18.0541872265	1.65982915646	1
-1.56945413131	42.3709476926	-17.9249810293	1.56945413131	1
-1.20795223685	43.0425417729	-16.3670606635	1.20795223685	1
-1.76203353126	45.1213568786	-14.8534446523	1.76203353126	1
-1.71988975782	44.725893868	-15.2367513227	1.71988975782	1
-1.22770963632	44.9164163643	-16.4229575942	1.22770963632	1
-1.22770963632	44.9164163643	-16.4229575942	1.22770963632	1
-1.16895082348	46.6072312732	-14.820327732	1.16895082348	1
-1.17187489036	46.1396185614	-14.3630028354	1.17187489036	1
-1.96981036142	44.6014919446	-14.788175932	1.96981036142	1
-1.99850509343	44.9338935646	-12.3830463154	1.99850509343	1
-1.74178482667	44.5886849937	-11.4759300496	1.74178482667	1
-1.9411827446	42.8887159917	-13.8031995263	1.9411827446	1
-2.25357173367	44.1511982757	-12.2833216184	2.25357173367	1
-1.47740355515	46.4320469405	-11.2791290273	1.47740355515	1
-2.18137272301	46.268398886	-9.32519108918	2.18137272301	1
-1.86443014801	46.9502611672	-7.10312699288	1.86443014801	1
-1.7924449704	46.816721976	-7.01233204085	1.7924449704	1
-1.69399062525	48.3142436957	-7.04213469986	1.69399062525	1
-1.73986146755	48.4124339599	-7.41027992373	1.73986146755	1
-1.73986146755	48.4124339599	-7.41027992373	1.73986146755	1
-1.84239975223	45.9887734776	-7.77563605741	1.84239975223	1
-0.940202216165	46.9721189939	-5.70639293429	0.940202216165	1
-0.705340571531	46.930315143	-3.69907535885	0.705340571531	1
-1.5631634009	45.7158614904	-1.87048281824	1.5631634009	1
-1.09464118925	46.1602043353	-3.47124526581	1.09464118925	1
-1.09464118925	46.1602043353	-3.47124526581	1.09464118925	1
-1.09464118925	46.1602043353	-3.47124526581	1.09464118925	1
-0.785704295972	41.6554404042	-3.99592830874	0.785704295972	1
-0.570390767318	40.3414297499	-4.02857507842	0.570390767318	1
-0.570390767318	40.3414297499	-4.02857507842	0.570390767318	1
-0.570390767318	40.3414297499	-4.02857507842	0.570390767318	1
-1.65598731285	42.9055386386	-6.09270979713	1.65598731285	1
-1.76276238425	43.8647089004	-6.27211855593	1.76276238425	1
-1.12007524982	42.8422059232	-8.10319810968	1.12007524982	1
-0.803739406123	40.5037495761	-5.66174476161	0.803739406123	1
-0.803739406123	40.5037495761	-5.66174476161	0.803739406123	1
-1.24367754725	39.9172297977	-2.59233108953	1.24367754725	1
-0.432631312631	40.894713713	-4.25771875993	0.432631312631	1
-1.30792805849	41.9081039463	-2.61601861181	1.30792805849	1
-1.36859933752	42.3272190287	-4.37370558256	1.36859933752	1
-1.23172761166	42.1814102347	-4.00245875775	1.23172761166	1
-1.484041874	42.2796587087	-1.82561364604	1.484041874	1
-0.852400035815	44.4017997419	-1.12162880922	0.852400035815	1
-0.852400035815	44.4017997419	-1.12162880922	0.852400035815	1
-0.832458749359	43.3417848649	-0.921889225008	0.832458749359	1
-0.888982767443	44.8548297819	-0.425183773923	0.888982767443	1
-2.35307664992	46.7085766456	0.692280247571	2.35307664992	1
-1.52578796083	48.2201491757	2.39815051523	1.52578796083	1
-0.637142042749	46.7040713169	4.45395466033	0.637142042749	1
-0.654733829772	46.6640674405	4.35472794735	0.654733829772	1
-1.22879357019	48.3176966544	4.73204915122	1.22879357019	1
-0.971333465245	47.4214741508	3.16836655823	0.971333465245	1
-1.75775030753	49.0583817449	2.85475385207	1.75775030753	1
-0.933259911487	47.7609593472	3.52421562118	0.933259911487	1
-1.67347654183	45.9366453203	1.65772953387	1.67347654183	1
-1.91398499542	43.5126051394	2.94844576508	1.91398499542	1
-1.76312764016	44.4252147496	2.64729780528	1.76312764016	1
-1.91606437167	42.8815851893	4.33554917726	1.91606437167	1
-1.47267222625	42.2507449747	6.79567783049	1.47267222625	1
-2.31909329472	43.8369724351	5.25228894696	2.31909329472	1
-1.98543576203	44.7092936458	3.21579550554	1.98543576203	1
-2.40545707247	43.6024260406	4.32499842157	2.40545707247	1
-2.00767817308	43.9135631511	3.00237263045	2.00767817308	1
-1.00046737021	41.6873706208	3.23905870641	1.00046737021	1
-1.74430518368	43.7799447267	2.60649570099	1.74430518368	1
-0.896612091336	43.329970436	1.08241567818	0.896612091336	1
-0.896612091336	43.329970436	1.08241567818	0.896612091336	1
-1.73325396392	41.9182872724	1.27563193738	1.73325396392	1
-1.50129411094	42.713743006	2.42982707523	1.50129411094	1
-1.87090617451	42.9999683127	3.38090881605	1.87090617451	1
-1.08785324561	41.0959095994	2.72331092863	1.08785324561	1
-0.927400566112	40.3620061168	3.03360412937	0.927400566112	1
-1.44468058612	39.0092799556	2.56847022023	1.44468058612	1
-1.3664439545	39.2942671415	4.17732800511	1.3664439545	1
-1.6703646606	37.3429695137	2.71403684321	1.6703646606	1
-0.721587329552	37.7716561785	1.24450967105	0.721587329552	1
-0.745512868024	38.5261760757	0.55466179821	0.745512868024	1
-1.37091566324	39.7066797826	2.30361624453	1.37091566324	1
-1.08007011162	41.8483218169	3.26952455153	1.08007011162	1
-1.08007011162	41.8483218169	3.26952455153	1.08007011162	1
-2.2051019223	41.1553612968	0.857276964544	2.2051019223	1
-1.58725826645	38.824133697	2.9344215993	1.58725826645	1
-2.1161045207	37.3953158599	5.36289889185	2.1161045207	1
-1.53918019142	36.3842811024	5.36697601665	1.53918019142	1
-1.47847425694	36.5461572155	6.18467089398	1.47847425694	1
-1.95406626751	35.1340950877	7.86683858945	1.95406626751	1
-1.40695753722	33.1034538091	8.62031708504	1.40695753722	1
-1.00977290648	34.3504077544	6.23140319919	1.00977290648	1
-0.965596737303	33.308995845	4.40995363339	0.965596737303	1
-1.37549219762	34.4484588703	6.76027542434	1.37549219762	1
-2.1598990451	35.011910236	8.35501237971	2.1598990451	1
-1.83393614281	35.1219087173	10.2127351438	1.83393614281	1
-1.89961148793	36.8385013625	12.4193348299	1.89961148793	1
-1.34855050778	39.0218049594	10.7520343701	1.34855050778	1
-1.56701527491	39.5087132902	10.1269425107	1.56701527491	1
-1.61007014072	39.4919673996	8.3201885724	1.61007014072	1
-0.495328005526	37.3190910644	9.36977065631	0.495328005526	1
-1.1638473748	36.339763297	8.16151322771	1.1638473748	1
-0.570799000537	38.3150152775	8.91482092506	0.570799000537	1
-2.38534571373	40.7344187012	9.31537333166	2.38534571373	1
-1.82762435908	41.1470383131	7.26218290288	1.82762435908	1
-1.82762435908	41.1470383131	7.26218290288	1.82762435908	1
-1.30777259303	42.0667174389	11.851297112	1.30777259303	1
-1.60540177887	42.7286081079	11.6418024767	1.60540177887	1
-0.906277053034	41.5119905524	12.2393004041	0.906277053034	1
-1.23728590258	43.3976042953	10.6553292296	1.23728590258	1
-1.62346328708	42.7111854698	11.7669805125	1.62346328708	1
-1.32478573059	44.8609312445	10.6408872997	1.32478573059	1
-1.32478573059	44.8609312445	10.6408872997	1.32478573059	1
-1.53207995477	49.3474377471	10.8586764505	1.53207995477	1
-1.80917670709	49.1687935754	11.6496614686	1.80917670709	1
-1.63892888067	47.8426780792	11.0390958047	1.63892888067	1
-1.63892888067	47.8426780792	11.0390958047	1.63892888067	1
-0.99612805662	49.3862069402	8.70610666423	0.99612805662	1
-0.70948146936	49.9457122987	9.13153746216	0.70948146936	1
-1.12980427794	49.9457122987	7.46245031519	1.12980427794	1
-0.920139399956	49.9457122987	9.87155612358	0.920139399956	1
-1.41273385576	48.9143465508	8.35767668183	1.41273385576	1
-1.41273385576	48.9143465508	8.35767668183	1.41273385576	1
-1.12849504507	49.669960902	7.58713985314	1.12849504507	1
-0.700436262665	49.9457122987	9.04038665808	0.700436262665	1
-1.00093555777	49.9457122987	10.0448203172	1.00093555777	1
-1.7080393545	48.0643622822	10.8636950232	1.7080393545	1
-1.24134247396	49.1253545675	9.45318555062	1.24134247396	1
-1.40804230584	49.1747836068	7.33162679291	1.40804230584	1
-1.29470010082	47.589960513	6.21155648675	1.29470010082	1
-1.66314975221	46.3878460507	6.8814751608	1.66314975221	1
-0.653320522323	47.525972627	4.56921797939	0.653320522323	1
-0.653320522323	47.525972627	4.56921797939	0.653320522323	1
-0.653320522323	47.525972627	4.56921797939	0.653320522323	1
-0.653320522323	47.525972627	4.56921797939	0.653320522323	1
-1.25032285206	44.7398787454	1.72290457751	1.25032285206	1
-1.87114345783	46.1188346041	1.25313068543	1.87114345783	1
-1.87114345783	46.1188346041	1.25313068543	1.87114345783	1
-2.46016409814	46.7960603412	0.380624621079	2.46016409814	1
-1.26670749454	49.0356864489	-0.0123731153256	1.26670749454	1
-0.842681953448	49.9457122987	-0.854717017574	0.842681953448	1
-1.38120652923	49.9457122987	-1.85490407569	1.38120652923	1
-1.38120652923	49.9457122987	-1.85490407569	1.38120652923	1
-1.38120652923	49.9457122987	-1.85490407569	1.38120652923	1
-1.38120652923	49.9457122987	-1.85490407569	1.38120652923	1
-2.57764604607	49.9457122987	-4.47972900491	2.57764604607	1
-2.16242124927	49.9457122987	-3.07069348698	2.16242124927	1
-1.32112128506	48.3781512402	-5.17323068067	1.32112128506	1
-0.842614943489	47.817898362	-4.01052621655	0.842614943489	1
-1.28680907681	46.0900437888	-2.93226453996	1.28680907681	1
-0.838937555774	44.1953740843	-1.19306481745	0.838937555774	1
-0.838937555774	44.1953740843	-1.19306481745	0.838937555774	1
-1.35344918354	46.0259667387	-2.78960439126	1.35344918354	1
-1.2967890873	48.1007733014	-2.97373605379	1.2967890873	1
-1.0725341795	46.0481091023	-4.10803888403	1.0725341795	1
-1.61319428301	48.2464737382	-2.12301301081	1.61319428301	1
-1.66105584823	49.147560765	-2.40209836137	1.66105584823	1
-1.83518089439	47.4027212221	-1.8148568866	1.83518089439	1
-1.45845872372	48.5505816609	-3.94269158091	1.45845872372	1
-0.945808763822	47.9483734152	-4.95392406237	0.945808763822	1
-1.56071089587	48.6574326103	-3.96017238025	1.56071089587	1
-0.895665194936	46.2594067778	-4.60779121436	0.895665194936	1
-2.34017269586	44.557847049	-4.44075961927	2.34017269586	1
-0.942036921949	46.1922031898	-4.40255547539	0.942036921949	1
-1.3294399415	47.9786697839	-6.09924646696	1.3294399415	1
-2.030706279	49.9278163925	-6.04789876659	2.030706279	1
-1.36801608107	49.9457122987	-7.069263539	1.36801608107	1
-2.31744923617	49.9457122987	-5.52180762035	2.31744923617	1
-2.45276120981	49.9457122987	-5.18253345244	2.45276120981	1
-2.23890951434	49.6140103533	-5.41051756408	2.23890951434	1
-2.14684385336	49.7555303723	-3.13518465077	2.14684385336	1
-0.626405786727	47.4446094045	-4.2575778146	0.626405786727	1
-0.626405786727	47.4446094045	-4.2575778146	0.626405786727	1
-2.12257877707	49.9457122987	-3.00012239575	2.12257877707	1
-1.05985269882	49.9457122987	-1.3213434463	1.05985269882	1
-1.94789397436	49.9457122987	-2.71149810384	1.94789397436	1
-1.53428292032	48.8647416988	-1.67873764224	1.53428292032	1
-2.42266103377	46.8211363724	0.583119691318	2.42266103377	1
-2.47663450379	46.7781651932	-0.218985876793	2.47663450379	1
-0.547116647536	44.3136476924	0.0871215346838	0.547116647536	1
-0.547116647536	44.3136476924	0.0871215346838	0.547116647536	1
-0.547116647536	44.3136476924	0.0871215346838	0.547116647536	1
-0.547116647536	44.3136476924	0.0871215346838	0.547116647536	1
-2.01388597532	43.5825200771	3.10090375272	2.01388597532	1
-2.17393832411	43.2108977006	4.16171476232	2.17393832411	1
-0.996134776093	41.9002342593	3.84688967168	0.996134776093	1
-0.994071826243	41.9374256177	4.66197215688	0.994071826243	1
-2.08334872625	43.1150363787	4.90554662498	2.08334872625	1
-2.02189354309	44.9812924296	3.97749135483	2.02189354309	1
-1.36168936769	45.7289713644	4.8707243777	1.36168936769	1
-1.36168936769	45.7289713644	4.8707243777	1.36168936769	1
-1.536259206	39.9837409052	6.9350225656	1.536259206	1
-1.536259206	39.9837409052	6.9350225656	1.536259206	1
-0.551038162688	40.311547881	4.55730297955	0.551038162688	1
-1.30074880549	40.7772370702	2.38672304172	1.30074880549	1
-1.96240444316	39.9257165904	0.552745835896	1.96240444316	1
-2.00870913502	40.7330086818	-1.31679587111	2.00870913502	1
-1.5214697378	41.7899452614	-2.01708075008	1.5214697378	1
-1.02853771554	41.672479366	-3.14185859297	1.02853771554	1
-1.52087088479	39.457038784	-1.11290827436	1.52087088479	1
-1.70700466992	41.1898694722	-1.79029733794	1.70700466992	1
-1.41925279282	42.182800778	-2.39041039724	1.41925279282	1
-0.650484184118	41.0644230764	-3.51871400163	0.650484184118	1
-0.650484184118	41.0644230764	-3.51871400163	0.650484184118	1
-0.90271034551	40.8842677172	-5.88379236895	0.90271034551	1
-0.537485800363	40.4668071247	-4.92215918316	0.537485800363	1
-0.537485800363	40.4668071247	-4.92215918316	0.537485800363	1
-1.47520412653	36.2988126218	-3.63152836199	1.47520412653	1
-1.40550023193	34.15747298	-2.04785566564	1.40550023193	1
-0.697664914634	33.7013999922	-3.80535723074	0.697664914634	1
-0.998994880107	35.064940577	-6.13801061882	0.998994880107	1
-1.31373278182	36.174101179	-7.58752984794	1.31373278182	1
-1.99889316734	38.173622954	-5.55836229387	1.99889316734	1
-1.79807988705	40.4065345737	-7.26986794481	1.79807988705	1
-1.79807988705	40.4065345737	-7.26986794481	1.79807988705	1
-1.06337844682	41.1813040241	-6.09402125972	1.06337844682	1
-0.974049081443	40.4437070945	-5.9544214883	0.974049081443	1
-1.37557593744	41.0231213659	-6.58377072917	1.37557593744	1
-1.69106522089	38.9463955712	-4.83060726796	1.69106522089	1
-1.83254819032	38.4260018391	-3.16145074506	1.83254819032	1
-2.25468246204	40.5487398977	-0.697600634541	2.25468246204	1
-1.5309094395	39.6258241424	1.64698736451	1.5309094395	1
-1.39180509833	41.528572203	2.29591742345	1.39180509833	1
-1.39180509833	41.528572203	2.29591742345	1.39180509833	1
-1.24613077066	36.7516430564	6.91640219219	1.24613077066	1
-0.614028658682	35.0764649936	5.33649930974	0.614028658682	1
-0.522130526342	34.0599785044	3.73643673159	0.522130526342	1
-0.522130526342	34.0599785044	3.73643673159	0.522130526342	1
-0.522130526342	34.0599785044	3.73643673159	0.522130526342	1
-0.967050283174	32.6703753525	-0.381873237188	0.967050283174	1
-2.12920997449	34.8190163074	-0.7709892227	2.12920997449	1
-0.96584710764	36.5146917226	0.315281295721	0.96584710764	1
-1.37902908319	37.8578723017	2.24931381223	1.37902908319	1
-2.01702195996	37.6228193252	3.24544526541	2.01702195996	1
-1.48016893134	36.3068580585	5.33373283794	1.48016893134	1
-1.49428342212	36.6290712465	6.21742874186	1.49428342212	1
-0.536265856555	34.3613262149	5.39641536206	0.536265856555	1
-0.536265856555	34.3613262149	5.39641536206	0.536265856555	1
-0.738263150109	32.3053299947	-0.836678276804	0.738263150109	1
-0.738263150109	32.3053299947	-0.836678276804	0.738263150109	1
-0.459732393371	31.1298421563	0.871916449341	0.459732393371	1
-1.26769096823	30.6573628298	2.28267973539	1.26769096823	1
-1.6418675576	30.3624856573	3.59420563508	1.6418675576	1
-1.21959484423	29.8531275364	1.52363809452	1.21959484423	1
-0.851598715739	27.6056765011	2.85716254672	0.851598715739	1
-0.816762099115	27.2857480138	3.2723934891	0.816762099115	1
-0.477458768589	29.0125307437	4.33875760955	0.477458768589	1
-1.46315396165	30.7954176551	2.61654373399	1.46315396165	1
-1.25855462756	32.9630884856	1.35806623793	1.25855462756	1
-0.664396057719	32.3076007103	-0.449853920119	0.664396057719	1
-0.664396057719	32.3076007103	-0.449853920119	0.664396057719	1
-0.664396057719	32.3076007103	-0.449853920119	0.664396057719	1
-0.434636536157	28.4871575145	-3.50749769347	0.434636536157	1
-1.05882225867	26.4789029217	-1.43952298811	1.05882225867	1
-1.15029010872	26.1663630124	-2.16049283166	1.15029010872	1
-1.59676915638	24.5344844448	-3.02366437908	1.59676915638	1
-1.56978652241	24.0919499563	-5.2891846457	1.56978652241	1
-1.54533104416	24.505911312	-5.96113474805	1.54533104416	1
-0.968872219488	26.0448460105	-7.16835082321	0.968872219488	1
-0.968872219488	26.0448460105	-7.16835082321	0.968872219488	1
-0.599331644638	26.066133742	-8.68981157928	0.599331644638	1
-0.599331644638	26.066133742	-8.68981157928	0.599331644638	1
-1.42557519872	22.9553744393	-10.418684521	1.42557519872	1
-0.943438676659	23.7814176499	-8.89116077812	0.943438676659	1
-1.12521283784	24.2405018903	-6.73880290953	1.12521283784	1
-1.03214613472	23.4458193357	-4.84749095303	1.03214613472	1
-0.173782220903	21.9350570974	-4.00296825889	0.173782220903	1
-0.173782220903	21.9350570974	-4.00296825889	0.173782220903	1
-0.752961786129	24.0188480958	-9.39103118147	0.752961786129	1
-0.470557657676	24.7782952232	-7.85224679969	0.470557657676	1
-1.18609839658	26.7032248905	-5.51576603394	1.18609839658	1
-1.96951953657	25.5267354287	-5.18266559445	1.96951953657	1
-0.702126413299	23.1102341679	-4.39132265449	0.702126413299	1
-1.19824505635	25.4352144096	-2.27362348303	1.19824505635	1
-1.14202193862	27.0030166921	-2.4221773184	1.14202193862	1
-0.980453996796	25.0691441771	-1.96837727164	0.980453996796	1
-1.46861906765	27.0473948364	-0.792400552882	1.46861906765	1
-1.9124186489	28.499699514	-1.06938337175	1.9124186489	1
-1.50710058271	29.4816996755	-0.87477789922	1.50710058271	1
-0.966111079098	27.0461755521	-3.22758058881	0.966111079098	1
-0.437593503553	25.4630151987	-0.987077232174	0.437593503553	1
-0.188287071352	25.0008891415	-0.307372604577	0.188287071352	1
-0.188287071352	25.0008891415	-0.307372604577	0.188287071352	1
-0.188287071352	25.0008891415	-0.307372604577	0.188287071352	1
-0.188287071352	25.0008891415	-0.307372604577	0.188287071352	1
-0.188287071352	25.0008891415	-0.307372604577	0.188287071352	1
-1.35679218533	29.2337830588	1.86721589701	1.35679218533	1
-1.16528778197	27.654265489	2.26869602975	1.16528778197	1
-1.16528778197	27.654265489	2.26869602975	1.16528778197	1
-1.16528778197	27.654265489	2.26869602975	1.16528778197	1
-1.16528778197	27.654265489	2.26869602975	1.16528778197	1
-1.99006279168	30.8611611621	3.74446057873	1.99006279168	1
-0.990369314741	30.237835759	1.26933734488	0.990369314741	1
-0.952420224382	32.4824567581	-1.22968526894	0.952420224382	1
-0.952420224382	32.4824567581	-1.22968526894	0.952420224382	1
-1.64330172773	32.5570362249	-3.80323087485	1.64330172773	1
-1.75132060675	30.754310757	-3.22074962791	1.75132060675	1
-1.4068636489	30.1430085699	-3.13846113998	1.4068636489	1
-1.72190639513	32.3894599424	-5.34198647349	1.72190639513	1
-1.1586745326	29.9721018704	-7.63852158409	1.1586745326	1
-2.03386668164	28.5459680399	-8.08722103287	2.03386668164	1
-2.18778603082	28.0936121053	-9.12513915037	2.18778603082	1
-1.57378365348	27.4745968121	-7.45863561702	1.57378365348	1
-1.32204394849	26.9242205935	-7.53660975601	1.32204394849	1
-1.65459271747	27.3127046511	-9.85167720083	1.65459271747	1
-1.46078789486	27.0097271172	-9.6813543487	1.46078789486	1
-1.13400919585	26.8744982452	-11.813117736	1.13400919585	1
-0.943038417848	26.4101359759	-9.58764904804	0.943038417848	1
-0.822273032029	23.9352788637	-9.37706345836	0.822273032029	1
-0.822273032029	23.9352788637	-9.37706345836	0.822273032029	1
-0.822273032029	23.9352788637	-9.37706345836	0.822273032029	1
-0.822273032029	23.9352788637	-9.37706345836	0.822273032029	1
-0.536780726674	21.7366798821	-12.0864700986	0.536780726674	1
-1.33888658003	20.1722272193	-12.4380804885	1.33888658003	1
-0.428166161616	22.0621535452	-12.2707287839	0.428166161616	1
-0.428166161616	22.0621535452	-12.2707287839	0.428166161616	1
-1.74271518561	18.4266164593	-12.166275404	1.74271518561	1
-1.51775846679	19.9985318662	-12.7625207403	1.51775846679	1
-0.916565950115	21.5143633589	-11.4809918736	0.916565950115	1
-0.830992815494	23.146037099	-12.536178289	0.830992815494	1
-1.09688908649	23.4197586908	-14.5368605715	1.09688908649	1
-1.09688908649	23.4197586908	-14.5368605715	1.09688908649	1
-1.0984747056	22.1298651966	-11.1861277062	1.0984747056	1
-0.429085416255	21.2453297194	-13.1234198638	0.429085416255	1
-0.628214509518	22.9810602881	-13.3712146086	0.628214509518	1
-2.17374361406	25.0353543784	-13.6447284492	2.17374361406	1
-1.16817041935	26.7905419442	-11.9101101481	1.16817041935	1
-0.836581204864	29.0749078593	-11.9995069894	0.836581204864	1
-0.74230764346	29.2339922217	-13.9461057117	0.74230764346	1
-0.74230764346	29.2339922217	-13.9461057117	0.74230764346	1
-0.72037421608	29.1577474213	-14.1024144152	0.72037421608	1
-0.268401832485	28.4775877284	-13.3687097031	0.268401832485	1
-0.268401832485	28.4775877284	-13.3687097031	0.268401832485	1
-0.268401832485	28.4775877284	-13.3687097031	0.268401832485	1
-0.268401832485	28.4775877284	-13.3687097031	0.268401832485	1
-0.268401832485	28.4775877284	-13.3687097031	0.268401832485	1
-0.268401832485	28.4775877284	-13.3687097031	0.268401832485	1
-0.268401832485	28.4775877284	-13.3687097031	0.268401832485	1
-0.268401832485	28.4775877284	-13.3687097031	0.268401832485	1
-0.268401832485	28.4775877284	-13.3687097031	0.268401832485	1
-0.268401832485	28.4775877284	-13.3687097031	0.268401832485	1
-0.268401832485	28.4775877284	-13.3687097031	0.268401832485	1
-0.268401832485	28.4775877284	-13.3687097031	0.268401832485	1
-0.268401832485	28.4775877284	-13.3687097031	0.268401832485	1
-0.268401832485	28.4775877284	-13.3687097031	0.268401832485	1
-0.268401832485	28.4775877284	-13.3687097031	0.268401832485	1
-0.921036078196	27.0160180889	-13.1358614413	0.921036078196	1
-0.683720431856	27.91929177	-11.9882566056	0.683720431856	1
-0.588795339572	27.4023424655	-13.3220855393	0.588795339572	1
-1.18021379696	27.5443297209	-15.4191494522	1.18021379696	1
-1.18021379696	27.5443297209	-15.4191494522	1.18021379696	1
-0.596631577122	29.0888795733	-13.7063198017	0.596631577122	1
-0.283849671547	28.4335635806	-13.631981628	0.283849671547	1
-0.802023064248	27.1772544201	-13.8075445537	0.802023064248	1
-0.802023064248	27.1772544201	-13.8075445537	0.802023064248	1
-0.683501967759	25.1973194643	-16.362342288	0.683501967759	1
-1.86956023618	27.5811015141	-16.840640787	1.86956023618	1
-1.30234937115	29.7920133452	-15.9965991594	1.30234937115	1
-1.30234937115	29.7920133452	-15.9965991594	1.30234937115	1
-1.30234937115	29.7920133452	-15.9965991594	1.30234937115	1
-0.530800548567	31.1119010738	-16.9104662853	0.530800548567	1
-0.790591959794	30.4129675278	-17.3679271576	0.790591959794	1
-0.790591959794	30.4129675278	-17.3679271576	0.790591959794	1
-0.406412346272	31.6755535737	-17.3287201423	0.406412346272	1
[truncated: 3,002 more rows]
