# Supplementary material for: SPOTting Model Parameters Using a Ready-Made Python Package
Source: PLoS One. 2015 Dec 17;10(12):e0145180. doi: 10.1371/journal.pone.0145180 (PMC4682995; doi:10.1371/journal.pone.0145180)
Supplement: S2 File — Contains the objective function traces for the 5,000 iterations with MC, LHS, MLE, MCMC, SA, SCE-UA. DE-MCZ and ROPE. (ZIP) [file pone.0145180.s002.zip › GriewankSCEUA.csv]

like	par0	par1	simulation0	chain
-0.0522643335512	-2.8849229131	4.66571612707	0.0522643335512	1
-0.885822394563	-14.433563262	-22.3364503144	0.885822394563	1
-1.21041266272	-35.7486910552	-20.882903673	1.21041266272	1
-2.09674745925	47.5562906605	-1.3382237715	2.09674745925	1
-1.66797133242	-34.812695315	-1.67556480407	1.66797133242	1
-2.11799114627	-35.783752353	-43.9150557188	2.11799114627	1
-1.27303564644	-9.33966054507	28.8167981211	1.27303564644	1
-1.4797656534	-14.2515141679	-35.4941794556	1.4797656534	1
-0.598997667806	-28.5699350456	14.4784900529	0.598997667806	1
-1.40841174599	11.5788562963	5.6330780415	1.40841174599	1
-1.2999860996	-9.52170963916	41.9745272623	1.2999860996	0
-1.90837705231	21.3817969156	18.518221034	1.90837705231	0
-1.71004824263	-32.7470225245	-32.0578035362	1.71004824263	0
-0.406910808508	15.4285363494	14.3870693488	0.406910808508	0
-0.377976173301	22.0653230754	-22.9217417864	0.377976173301	0
-1.15195938521	11.6139175941	28.6652300873	1.15195938521	1
-1.33799228906	10.6779218539	9.45789121833	1.33799228906	1
-2.4721457148	12.7944124258	-49.6945289477	2.4721457148	1
-1.0717748892	1.09995656404	15.5148756442	1.0717748892	1
-1.75618341885	-22.7226217246	-16.7461382814	1.75618341885	1
-1.49314809471	45.3610148234	6.91152917308	1.49314809471	0
-1.41862304214	-32.8174013871	12.1412563028	1.41862304214	0
-1.79363817641	-8.83818347935	0.534564441863	1.79363817641	0
-0.927249964943	-13.2727973345	10.8338245204	0.927249964943	0
-1.4007056214	-9.42311728143	19.5878158277	1.4007056214	0
-0.680290604037	-12.9874638549	-10.4838820741	0.680290604037	1
-1.38464149933	-34.7275751186	-11.0315273725	1.38464149933	1
-0.1037782546	15.8048767984	4.08063175689	0.1037782546	1
-1.09619994532	-25.456664469	15.7412597888	1.09619994532	1
-1.06638123987	-7.89623759087	-10.2260411936	1.06638123987	1
-0.462323828894	0.846981245145	-9.67702701166	0.462323828894	0
-0.750805526896	9.35780035851	-15.0765090674	0.750805526896	0
-0.448781142536	9.8225998038	-3.17951659197	0.448781142536	0
-0.527024122667	-37.2752207183	-17.5195996568	0.527024122667	0
-0.253077896565	18.3334189172	-8.57899864769	0.253077896565	0
-0.651498758835	21.26121275	-21.23717614	0.651498758835	1
-0.758254625321	1.17195461968	10.0338375366	0.758254625321	1
-0.581920018529	9.97220039776	39.7048772457	0.581920018529	1
-0.418059952639	6.93616149662	18.5399054169	0.418059952639	1
-0.6445951847	1.17208272182	8.49902591237	0.6445951847	1
-1.84632738029	24.7589992187	-41.8134530559	1.84632738029	0
-0.153013078256	0.0199596547036	-18.3003518694	0.153013078256	0
-0.369624550798	-15.0012083374	3.83058609087	0.369624550798	0
-1.48478281466	-6.40562064686	14.9341025388	1.48478281466	0
-0.225403850656	12.136245079	-17.4652218332	0.225403850656	0
-1.56490140698	-43.8720185549	6.5604291721	1.56490140698	1
-0.918747539042	-6.15257555093	15.7690283011	0.918747539042	1
-0.0949056546694	2.73306367384	4.27883518202	0.0949056546694	1
-0.180715393387	9.62058531694	21.9423053576	0.180715393387	1
-1.45646510861	-0.887529559233	-37.9796070798	1.45646510861	1
-0.0630194894513	3.29936856834	-13.1959574736	0.0630194894513	0
-1.15581887636	4.96443209176	-24.4335425702	1.15581887636	0
-1.94813394965	3.47616501869	17.2100056117	1.94813394965	0
-1.25116329413	6.51414385102	6.32617137666	1.25116329413	0
-1.20545059565	47.5933357801	29.888796986	1.20545059565	0
-1.27349174049	-16.9851800083	-38.6671871881	1.27349174049	1
-1.15605805859	19.7382033369	24.6456705007	1.15605805859	1
-1.17815436759	9.1586439754	-28.9556192262	1.17815436759	1
-0.506889568381	-32.1018919331	-9.00585656268	0.506889568381	1
-0.352060220224	-3.4411610819	-21.3043617211	0.352060220224	1
-0.937415237977	44.4397928993	-35.166063166	0.937415237977	0
-1.17294257986	-47.7451950193	-20.944245677	1.17294257986	0
-1.23981474638	-7.92111469714	28.3930773485	1.23981474638	0
-2.07570856468	-19.5341235238	-30.7048225584	2.07570856468	0
-2.03618157956	-25.4780078217	14.0394120635	2.03618157956	0
-1.03378788342	-1.64510386872	-7.06276677283	1.03378788342	1
-0.405069625927	-15.2211139108	-12.3770056171	0.405069625927	1
-0.812740790019	12.0986928645	-16.0146452344	0.812740790019	1
-0.434723659034	4.08690398127	-4.71099164743	0.434723659034	1
-1.39369510933	11.1627531374	-45.1265374318	1.39369510933	1
-1.38832201026	7.69563549826	-32.1681605706	1.38832201026	0
-1.22777942951	20.8968771822	-24.3446675197	1.22777942951	0
-0.699971855016	-0.804594245252	-16.3386863836	0.699971855016	0
-1.57260612803	-37.5138328947	-42.5439534943	1.57260612803	0
-0.853715051275	-23.9105623195	-8.2359850112	0.853715051275	0
-0.384068503019	-11.9091718551	-0.85437130403	0.384068503019	1
-1.70504961881	-19.1559034195	-5.69175941219	1.70504961881	1
-0.773071603818	-3.13072529281	6.32246133851	0.773071603818	1
-1.74678353372	-19.7296080126	-29.9137706906	1.74678353372	1
-1.34770392734	23.0489362357	-1.58253865246	1.34770392734	1
-1.09515062018	-23.4465978546	12.183835173	1.09515062018	0
-0.728103175529	2.97886605355	2.62208997059	0.728103175529	0
-1.61874623355	-18.108530914	-12.1597783298	1.61874623355	0
-1.36141135676	-2.60500326682	28.6224486848	1.36141135676	0
-0.276511532708	15.2271068375	-12.786867117	0.276511532708	0
-0.634603247692	10.1386280873	2.99545758065	0.634603247692	1
-0.405268843915	22.5120183584	3.62016930329	0.405268843915	1
-1.20082394649	26.3519284629	36.2571597334	1.20082394649	1
-0.768124023337	40.4525562291	12.2710480782	0.768124023337	1
-1.24492619701	32.7768803855	26.1388567793	1.24492619701	1
-1.35750418482	-0.395538682772	-6.11729171544	1.35750418482	0
-1.26893706633	2.45314402757	-19.6778973757	1.26893706633	0
-1.32945259838	-20.317995498	22.5799620704	1.32945259838	0
-1.26307289947	10.939677702	26.6305303419	1.26307289947	0
-0.964236849054	23.2947386154	-3.23928386389	0.964236849054	0
-1.02875731888	2.22028010301	32.7432326885	1.02875731888	1
-0.284844887015	12.4400898894	18.5648354713	0.284844887015	1
-0.636273045382	-31.4851117847	27.5594030785	0.636273045382	1
-1.49142966552	-12.3092487105	14.9508106212	1.49142966552	1
-1.02877158431	17.2182722485	5.1953510539	1.02877158431	1
-0.507487991261	31.3332525455	-18.6148517694	0.507487991261	0
-2.24489020675	-42.9984194137	30.8451606374	2.24489020675	0
-0.785078232457	1.18860720397	-7.60281086056	0.785078232457	0
-0.620662463581	0.55633879217	-1.56526760301	0.620662463581	0
-0.498659340539	0.240204586271	1.45350402577	0.498659340539	0
-0.801517613551	25.4731938818	-36.5910356254	0.801517613551	1
-0.156051822737	12.4772013634	-9.49371926771	0.156051822737	1
-0.103881549932	15.7557382119	4.81770084529	0.103881549932	1
-1.72218546741	31.0632876262	-14.8844821224	1.72218546741	1
-1.14875814129	-1.39084766018	5.38084115353	1.14875814129	1
-0.228535909339	15.4936790033	-5.20610323392	0.228535909339	0
-1.63414063863	-42.3529783021	31.2357249547	1.63414063863	0
-1.36093199247	42.2011190629	-22.2911736456	1.36093199247	0
-1.07151926875	-36.6162659933	-27.0891829546	1.07151926875	0
-1.04150268268	4.05709284288	48.2086439349	1.04150268268	0
-0.899908348222	-21.5925949613	-20.4972096956	0.899908348222	1
-1.12741473879	20.4459544405	-13.7590977819	1.12741473879	1
-0.759717308914	-6.41808710154	28.212778997	0.759717308914	1
-0.806026330151	40.6477017416	12.1189530673	0.806026330151	1
-0.660475123314	14.8901747714	-31.5832437633	0.660475123314	1
-0.968900969314	-4.20895208214	-39.2640926258	0.968900969314	0
-1.74923072688	22.3796305851	-19.1258442418	1.74923072688	0
-0.79520338645	-40.7995609809	-3.17440175819	0.79520338645	0
-1.45990040648	-17.0474596059	-48.0247801727	1.45990040648	0
-0.974241733346	11.1518504827	-7.32678429362	0.974241733346	0
-0.787927240029	1.83683453177	-13.5736076822	0.787927240029	1
-0.183547629791	12.2088640808	-17.8861860387	0.183547629791	1
-0.203020041231	5.68219396096	-8.88136799819	0.203020041231	1
-1.16741429074	-47.2578262736	23.6368825784	1.16741429074	1
-0.349361940919	-0.175399895575	-18.7926673921	0.349361940919	1
-0.594628845441	6.21534118594	-7.29185019933	0.594628845441	0
-0.951554411978	-35.1067401451	-6.03770072325	0.951554411978	0
-0.239972862001	-15.3162688576	-3.77210411595	0.239972862001	0
-1.79954331665	-49.0046088944	44.6848086908	1.79954331665	0
-1.76011084275	48.8527496552	-35.7402573817	1.76011084275	0
-1.33723089688	23.7849938267	-3.71250779139	1.33723089688	1
-1.02831561566	-4.72988704645	-4.66574883694	1.02831561566	1
-0.269778013804	2.39883317184	-4.42743857555	0.269778013804	1
-0.286027376449	2.659300654	-21.72661047	0.286027376449	1
-0.499563714254	-2.29138305667	14.1493600516	0.499563714254	1
-1.47547870612	15.4452160937	46.8453439911	1.47547870612	0
-1.03878318125	47.1059670344	-14.6923312693	1.03878318125	0
-1.46415202395	13.6257058737	3.64938509791	1.46415202395	0
-0.485594435631	-8.49380902801	-3.79798849144	0.485594435631	0
-0.371864967614	-19.4758030277	-17.9533916403	0.371864967614	0
-1.94803959957	45.6796276742	-42.0349279159	1.94803959957	1
-0.349060840661	12.8397655943	-1.086406429	0.349060840661	1
-1.70978507029	-17.0841238679	45.7662223322	1.70978507029	1
-1.45084166731	-29.7976428749	27.3620007534	1.45084166731	1
-0.807206002091	-10.1350447424	11.5864362196	0.807206002091	1
-0.216279507588	-2.5506924111	13.3719898846	0.216279507588	0
-0.0678002300386	-9.69230869816	-4.5639895535	0.0678002300386	0
-1.37577443728	-22.404461118	-47.1304983626	1.37577443728	0
-1.00712976655	-36.5614481792	18.0933293195	1.00712976655	0
-1.3842713839	-13.132448185	15.0639963932	1.3842713839	0
-0.436120405944	-12.1193152125	10.0226461475	0.436120405944	1
-0.900128659139	-44.3722964403	-35.7785009102	0.900128659139	1
-1.34173203242	-18.2389752528	-28.9631113689	1.34173203242	1
-1.79645330711	-10.3437238064	-26.3872668056	1.79645330711	1
-1.72271321837	29.3988305867	18.0090101772	1.72271321837	1
-1.32588587962	5.66174364152	29.0648379425	1.32588587962	0
-1.6573831618	4.50689225664	-45.6644957587	1.6573831618	0
-1.54800227024	-7.32202890162	29.8169046759	1.54800227024	0
-0.841195998061	-2.14515707236	14.9718801609	0.841195998061	0
-2.51757635425	-18.727912348	49.7398692746	2.51757635425	0
-1.27875893005	-2.87971778272	-19.7288048136	1.27875893005	1
-1.22986387672	8.9121500249	10.811682522	1.22986387672	1
-1.29157750442	-5.05811603197	5.30271762371	1.29157750442	1
-1.29726747017	-17.7536168879	-2.91849247323	1.29726747017	1
-1.35653796057	44.0633981265	2.03661102857	1.35653796057	1
-1.248523727	5.17638527664	3.0202190468	1.248523727	0
-1.2141661467	-17.0138510472	7.38767156061	1.2141661467	0
-1.13405978629	4.4366194359	-7.28594498704	1.13405978629	0
-0.453661977662	-0.741056724678	-1.04099984167	0.453661977662	0
-1.93277166898	-10.5729188407	44.558637248	1.93277166898	0
-0.708014637988	16.4028599899	-40.1583164688	0.708014637988	1
-0.688580213532	-10.3704277477	31.2411941772	0.688580213532	1
-0.189049455531	-3.6771058133	13.3913165157	0.189049455531	1
-0.971328258513	-33.304764594	4.58087384654	0.971328258513	1
-1.58981292335	-12.9078755856	3.09509067915	1.58981292335	1
-1.07266209696	10.8462184854	-23.4640925106	1.07266209696	0
-0.768103685051	2.27880133988	-11.7066146119	0.768103685051	0
-0.835455738216	-10.4320745389	-14.8701535873	0.835455738216	0
-0.928598405082	30.2966132131	9.91650204148	0.928598405082	0
-1.62742983535	-47.9113354377	2.11625676533	1.62742983535	0
-1.67630845804	8.24786648254	-34.9770844423	1.67630845804	1
-0.988201199461	10.5828232274	6.48646212658	0.988201199461	1
-1.32102862568	5.06802041875	45.7423817509	1.32102862568	1
-0.35628527609	6.79951967427	1.01395049039	0.35628527609	1
-0.931433983561	-13.9608381823	1.18189160806	0.931433983561	1
-0.866366533385	1.38360657101	-1.08016503449	0.866366533385	0
-0.878515782003	12.8973507449	15.8916645374	0.878515782003	0
-1.61342134803	10.3570509223	-8.45620946869	1.61342134803	0
-2.09955728384	30.80491639	-13.422034636	2.09955728384	0
-1.03072520715	-14.9813392017	49.6346016661	1.03072520715	0
-1.1579179575	11.0905482742	-14.2198399153	1.1579179575	1
-1.20724993512	-17.1391524679	31.8538836153	1.20724993512	1
-0.726097566732	16.4645067811	5.95303129574	0.726097566732	1
-1.0047459794	13.3681281521	-45.3467867974	1.0047459794	1
-1.5744340325	20.7134331269	-26.7532937446	1.5744340325	1
-0.252567132389	3.53975617325	-22.6479617553	0.252567132389	0
-0.45413657281	-3.93250969909	-22.5986100708	0.45413657281	0
-1.19696503042	-9.38120738847	-41.831385812	1.19696503042	0
-1.12300124736	4.56192085668	-31.7521570417	1.12300124736	0
-0.925914748914	-0.863347474474	-15.8506468775	0.925914748914	0
-0.835457434133	4.04211826992	20.6419103026	0.835457434133	1
-0.689363083835	-4.09256831064	-30.6324817671	0.689363083835	1
-2.00447160946	-32.1644210268	-12.9316119492	2.00447160946	1
-0.368539930209	-16.4220866726	-13.0542176209	0.368539930209	1
-0.25660923193	22.4545189148	4.13709532926	0.25660923193	1
-1.13575043718	-7.83491159705	-20.8902612626	1.13575043718	0
-2.22198187405	-47.561870451	-33.9149439851	2.22198187405	0
-2.02479371381	34.9846388397	34.0166705586	2.02479371381	0
-0.805331674831	-1.12324876785	10.3463867947	0.805331674831	0
-1.13521383283	-4.74232001421	20.9919878362	1.13521383283	0
-0.425940520503	10.1250005528	21.7153594755	0.425940520503	1
-1.0659288146	11.864824624	-15.6059274452	1.0659288146	1
-0.869105957562	6.89577971666	6.93352458586	0.869105957562	1
-0.0862642782275	6.57060833695	8.62839916487	0.0862642782275	1
-1.75025297419	35.9317539823	-47.8267917084	1.75025297419	1
-1.72247352268	26.7419798231	45.2084379363	1.72247352268	0
-0.488590011749	10.2266820087	22.6296506115	0.488590011749	0
-0.283050337095	-3.70593228674	5.19862504073	0.283050337095	0
-0.980925556358	14.6163167449	-23.7547369824	0.980925556358	0
-0.777375557981	4.16385046965	-11.8519368478	0.777375557981	0
-0.0805976666735	0.0963342192183	9.3541043409	0.0805976666735	1
-1.62110703568	-24.9650647166	-33.0439962842	1.62110703568	1
-0.8576697412	-10.7345038744	-12.4500909104	0.8576697412	1
-1.8465071682	19.2403479038	21.080242511	1.8465071682	1
-2.50289531875	-43.5452767914	22.2936212359	2.50289531875	1
-2.2379945658	-40.3480423834	-0.479354471664	2.2379945658	0
-0.264827627495	-8.87129932452	-5.09689846716	0.264827627495	0
-0.671595912058	6.47586604911	10.5655528989	0.671595912058	0
-1.79372344586	43.4594477614	15.1114252691	1.79372344586	0
-0.513086000914	-44.0317069229	8.70412072232	0.513086000914	0
-2.39000151181	-44.9323204984	-47.4790817649	2.39000151181	1
-0.340531652239	-6.83097922118	-26.4715037443	0.340531652239	1
-2.36374243909	48.328023286	43.6372286322	2.36374243909	1
-1.42775579123	-20.9237126988	10.1863473348	1.42775579123	1
-0.0685532061029	-9.61293065252	4.1327103842	0.0685532061029	1
-0.025741163914	-3.09614079321	4.70248381384	0.025741163914	0
-2.43545514992	-43.9317710748	12.7363403682	2.43545514992	0
-0.27426667411	0.698805778333	-8.54997871282	0.27426667411	0
-0.174027674763	-6.67986948464	17.9181786537	0.174027674763	0
-2.32508085159	47.522378319	-25.4358642461	2.32508085159	0
-0.235245311509	0.517417136991	17.4082566548	0.235245311509	1
-1.32803739671	20.1513333597	5.2899008622	1.32803739671	1
-2.03092260371	41.3768578245	-16.4997177305	2.03092260371	1
-0.678521485857	-30.8384551174	25.9223289769	0.678521485857	1
-2.2279653178	34.2445309594	25.7664543542	2.2279653178	1
-2.24210931913	-38.3415602291	32.0763083789	2.24210931913	0
-0.787698578755	4.02434362726	-39.5703388964	0.787698578755	0
-1.31571274556	23.8119961033	-14.841300538	1.31571274556	0
-0.467326391411	-3.82111585213	31.0768652366	0.467326391411	0
-1.15980512827	-23.6087683281	6.34782687823	1.15980512827	0
-0.559568209636	18.2612235061	-25.8206024033	0.559568209636	1
-1.31424432125	41.5857926057	-48.4688638059	1.31424432125	1
-1.80222017098	-32.4227908138	-4.46993363857	1.80222017098	1
-1.28212036332	17.6485884	-24.2090002596	1.28212036332	1
-1.52240856499	48.4565578608	23.0352263345	1.52240856499	1
-1.05353816171	24.0978421095	15.987840108	1.05353816171	0
-2.11875120611	-34.0413031842	-34.259928014	2.11875120611	0
-2.4922493152	31.4033929152	-47.7017879164	2.4922493152	0
-1.13642480735	10.4237768284	1.93642577587	1.13642480735	0
-0.702239163651	12.0611910836	1.66618354653	0.702239163651	0
-1.19272915835	-0.878286212535	6.2537709633	1.19272915835	1
-1.0506556799	11.0315367169	-6.24610030466	1.0506556799	1
-0.452728273887	-3.58345100908	3.15231712504	0.452728273887	1
-1.22026931609	-42.7687717195	-9.91216127748	1.22026931609	1
-0.586989415476	2.37146045562	-3.09761850894	0.586989415476	1
-1.42609323293	-4.87823254038	38.240802967	1.42609323293	0
-0.568884272932	-2.16823268049	-5.39585515084	0.568884272932	0
-0.952584178339	-17.8308692615	-19.3785063411	0.952584178339	0
-1.56227461819	-40.4061745777	24.4432491153	1.56227461819	0
-0.649262525696	-8.86462768694	-11.8126215855	0.649262525696	0
-1.82601572942	-48.5361238647	-17.9699479391	1.82601572942	1
-1.08438840803	-35.17163407	11.5619475019	1.08438840803	1
-1.47610949437	3.67218109651	24.9679058875	1.47610949437	1
-1.01584479214	30.1915401082	10.013887851	1.01584479214	1
-0.732294691517	40.2493649857	3.56668904778	0.732294691517	1
-0.366893243296	9.06785546207	3.31914792572	0.366893243296	0
-2.50919426514	46.8438376998	-9.18565878251	2.50919426514	0
-2.32547018264	-46.6406099246	0.692185122737	2.32547018264	0
-0.759538363569	5.30932458039	-7.34721531301	0.759538363569	0
-0.742490933897	-5.10609680526	-1.14625834677	0.742490933897	0
-1.94286604007	12.7833291156	14.0487508465	1.94286604007	1
-1.28277153244	3.24735665498	7.04980706662	1.28277153244	1
-1.25676979298	-1.30821735456	12.5093845872	1.25676979298	1
-1.1400160382	-14.2478827077	0.895587967023	1.1400160382	1
-1.08524597522	1.67065109644	-0.793861393454	1.08524597522	1
-1.14969948711	1.51144512969	-21.0028582469	1.14969948711	0
-0.738857741754	-2.50224145885	-2.69649758833	0.738857741754	0
-1.22522166427	-23.2694980185	-1.77727585358	1.22522166427	0
-0.488531649969	2.70546923398	-5.79697607145	0.488531649969	0
-1.15228652935	23.4727257937	-6.7161978062	1.15228652935	0
-1.13238095217	-23.0945289248	29.6001202915	1.13238095217	1
-1.81532843063	-34.5677783406	-33.6548389556	1.81532843063	1
-1.30764189633	-22.2085016893	10.8821618209	1.30764189633	1
-1.70849833984	21.9905467293	33.7565655292	1.70849833984	1
-1.52663924236	42.8689382616	-44.7148137927	1.52663924236	1
-1.90357196145	8.96113186462	18.4323070876	1.90357196145	0
-1.42762956195	-29.4364714652	-49.1072887455	1.42762956195	0
-0.911899595552	-2.0537097919	-6.35965801099	0.911899595552	0
-0.879007842916	32.3327398112	18.7437320659	0.879007842916	0
-0.948866686838	17.8904087969	-34.5146545548	0.948866686838	0
-0.963941007961	16.4437432082	-20.3944690428	0.963941007961	1
-0.812956675631	5.0775637013	-10.171802878	0.812956675631	1
-1.08437741408	7.85096546185	16.903714408	1.08437741408	1
-2.57015499043	-41.2413539275	-36.2212328015	2.57015499043	1
-0.337446610532	0.781174828109	8.47728884738	0.337446610532	1
-1.43512342309	27.0536425339	-38.2412499989	1.43512342309	0
-1.31709057224	-26.8504147587	29.7477763392	1.31709057224	0
-1.13044839039	-19.8079233301	-11.1108900542	1.13044839039	0
-1.69601712035	-0.0917417997831	14.5573016674	1.69601712035	0
-2.24540240793	-19.4517994935	-47.7560172746	2.24540240793	0
-1.27639186083	9.63127007804	-10.7804352473	1.27639186083	1
-2.32311212885	28.6641223162	36.3229593751	2.32311212885	1
-0.870688231593	13.009161035	24.9601777598	0.870688231593	1
-0.22647067834	3.36027261469	12.5055205233	0.22647067834	1
-0.224617132125	13.0220620028	9.39729767635	0.224617132125	1
-2.08606350065	19.6550272686	39.2625436148	2.08606350065	0
-0.156240380873	-12.8188342277	-17.8907713361	0.156240380873	0
-1.29301112089	21.4852760746	-24.4807753113	1.29301112089	0
-0.19738894059	-2.52603588277	-4.24806978696	0.19738894059	0
-0.0990959915535	2.72926365791	-4.24540387282	0.0990959915535	0
-1.05747300256	41.9081867883	12.6098115604	1.05747300256	1
-0.931163848309	11.1877532553	18.1869113309	0.931163848309	1
-1.23241476656	4.42760549489	-19.2868787542	1.23241476656	1
-1.45247080739	-3.19017880271	7.3040824771	1.45247080739	1
-1.87545316442	38.7453303317	4.23916812387	1.87545316442	1
-2.91272672178	-44.1538688493	49.7361315027	2.91272672178	0
-0.931364791761	10.7934449811	-14.3637560706	0.931364791761	0
-0.53532925258	22.8958685532	-4.77034432412	0.53532925258	0
-0.826689835994	-10.5902172059	5.87028241082	0.826689835994	0
-0.827582941251	-38.3109083261	27.3359252911	0.827582941251	0
-1.40606782146	-9.38705280855	-7.20235590353	1.40606782146	1
-0.890813971494	6.68320573149	19.6567034508	0.890813971494	1
-0.50422291922	-0.930505155369	-9.61800773369	0.50422291922	1
-0.142263632966	-3.6095604805	-4.78357222345	0.142263632966	1
-0.462008024918	0.0161355710806	7.49146128117	0.462008024918	1
-0.244514186284	-2.8341585782	21.6360932181	0.244514186284	0
-0.46513838516	-22.6926407781	-3.72312933566	0.46513838516	0
-0.913643858192	22.0855147647	38.6469912063	0.913643858192	0
-0.540387138376	2.28987244291	22.8584875575	0.540387138376	0
-0.690055938678	-6.52822799579	19.3688318311	0.690055938678	0
-0.770001671073	-1.98701440531	-5.76855583725	0.770001671073	1
-0.116724477997	-3.13624011727	3.77116228398	0.116724477997	1
-0.76958081431	-4.13781510547	-2.85884627523	0.76958081431	1
-1.63605740366	-17.1526155134	43.3712230375	1.63605740366	1
-1.56649425366	4.57538390212	-43.269496464	1.56649425366	1
-1.36491626983	-3.18633557262	7.16982011207	1.36491626983	0
-1.14172265226	3.38956334775	-15.6632937718	1.14172265226	0
-2.81122727881	-49.4320922108	-49.5993407384	2.81122727881	0
-0.970651986297	-4.64271946049	-5.72454636671	0.970651986297	0
-2.0968817411	-36.4998327976	-40.1150395769	2.0968817411	0
-0.593854489419	25.7336767149	-27.2341987175	0.593854489419	1
-2.53896993633	37.1358820722	40.5309950146	2.53896993633	1
-1.18117336817	11.4659841146	11.471308193	1.18117336817	1
-0.130303132452	9.72253045463	-13.5916677154	0.130303132452	1
-0.887328372124	43.7910167478	-25.6810007306	0.887328372124	1
-0.410323086692	-2.27055278646	-4.9856415983	0.410323086692	0
-1.08906853974	-7.81552358122	-14.8254922396	1.08906853974	0
-1.833822342	31.9836777847	12.0935898637	1.833822342	0
-0.421146770192	8.84433936309	-3.35610683234	0.421146770192	0
-0.384890128208	2.4737805616	-3.50783206148	0.384890128208	0
-1.04637408775	15.0088490681	32.7943484566	1.04637408775	1
-0.502656346511	2.58868415449	5.76108573988	0.502656346511	1
-0.510298621391	-24.8548446585	7.73224102027	0.510298621391	1
-0.685146990906	-1.13236380511	17.189237095	0.685146990906	1
-0.447099363321	12.2776130472	-7.6305144467	0.447099363321	1
-1.73949684124	-31.7804500096	-20.5870635235	1.73949684124	0
-0.89360310657	-14.4469377223	-14.4694791455	0.89360310657	0
-1.99701226896	39.8945608166	-27.7935376247	1.99701226896	0
-0.833029362913	14.6501654974	5.97600548574	0.833029362913	0
-0.582585551852	0.926816118139	-26.8024774061	0.582585551852	0
-1.90510885377	5.47905228754	31.618436141	1.90510885377	1
-0.879017028619	-0.404781759046	15.8346497139	0.879017028619	1
-0.906159559696	39.8823846482	-12.7810279172	0.906159559696	1
-1.30093915247	46.1918685955	-20.854664229	1.30093915247	1
-0.910491024043	19.951626395	-10.4019004711	0.910491024043	1
-0.60304406339	-24.3054030326	-8.0454440031	0.60304406339	0
-0.314301933409	-12.0743852721	-0.862959213076	0.314301933409	0
-1.68845168637	9.28258421666	-28.1817539769	1.68845168637	0
-1.02642258963	1.5874226192	12.1259282176	1.02642258963	0
-2.11879018557	18.0958638474	40.7642813275	2.11879018557	0
-0.742974850624	-28.717118975	-20.9645664884	0.742974850624	1
-0.151278114272	-2.68089984375	-13.3758070596	0.151278114272	1
-1.18214039465	11.0226645377	24.0707846964	1.18214039465	1
-0.473516217921	-41.0481585907	4.76428331709	0.473516217921	1
-0.591523848173	2.36702436602	12.0608239916	0.591523848173	1
-0.622201776076	41.0325475494	-5.30269679288	0.622201776076	0
-0.379118060929	24.5086308078	-0.44802965668	0.379118060929	0
-0.830759703794	12.8758569549	1.90463310827	0.830759703794	0
-0.958932494092	5.94932522666	2.14496484734	0.958932494092	0
-0.756935722532	-5.74609745153	-10.6384385071	0.756935722532	0
-1.97943813825	-35.5992325512	-42.7979297857	1.97943813825	1
-0.642082336599	47.3578393926	4.88980650729	0.642082336599	1
-0.474916379796	22.6444132939	-3.59786209483	0.474916379796	1
-1.38124705642	5.90362402087	20.4075723071	1.38124705642	1
-0.455200427184	-0.192495892381	10.229217797	0.455200427184	1
-0.365903533764	0.395723667511	-18.7226914567	0.365903533764	0
-1.31867540551	-9.07935644153	19.6882803171	1.31867540551	0
-0.883071473301	26.0458863658	7.39028747702	0.883071473301	0
-0.655811512573	13.0737501267	1.57177532357	0.655811512573	0
-1.17054911216	-4.48887127698	7.72077174361	1.17054911216	0
-0.495662902858	22.8055232097	13.0984684585	0.495662902858	1
-0.923947009895	-17.0037292114	-22.0638040042	0.923947009895	1
-0.734343668535	27.5255180663	-31.501770518	0.734343668535	1
-1.52160932939	21.5897903269	33.5131640623	1.52160932939	1
-0.845881855409	4.42649760014	22.1655305777	0.845881855409	1
-0.264953751998	3.73678347562	-12.8434077281	0.264953751998	0
-0.920405081957	-34.4821177165	48.5128283365	0.920405081957	0
-1.19921757502	7.61536581838	-20.4803820339	1.19921757502	0
-1.16403401128	11.5250233209	-33.7601369453	1.16403401128	0
-0.0856863869562	-3.53355570049	4.34993406833	0.0856863869562	0
-1.09549058182	-27.0387460816	-31.0919726436	1.09549058182	1
-0.990251107435	-49.9089468835	-1.17301031867	0.990251107435	1
-0.769699082617	37.3317152723	1.27473689224	0.769699082617	1
-1.71565546548	25.373796837	-3.0770651269	1.71565546548	1
-0.977551706226	14.4615144703	31.1936992172	0.977551706226	1
-0.960311770695	-11.7592104531	24.9141135401	0.960311770695	0
-1.37231571037	35.6017719186	-2.06812573793	1.37231571037	0
-1.27399282757	8.67993469224	19.6861210478	1.27399282757	0
-1.23431632087	4.3907742899	7.71969210895	1.23431632087	0
-0.923495002617	0.0804266737599	6.78938507108	0.923495002617	0
-1.50019996696	9.54259051568	-1.51310092006	1.50019996696	1
-1.77643693954	7.20706696697	-41.37244355	1.77643693954	1
-1.04961747841	1.62698735502	-0.731118816637	1.04961747841	1
-1.5145067673	0.459225580672	-20.6607901316	1.5145067673	1
-0.864101269746	-15.6806871615	15.1852736638	0.864101269746	1
-1.21146080517	-35.3985441435	-6.42534792184	1.21146080517	0
-1.49467301676	19.5538798062	11.8119007346	1.49467301676	0
-0.567870183159	-5.82879828277	10.3336883551	0.567870183159	0
-0.700973993292	15.8839149366	-23.6787473235	0.700973993292	0
-0.386635914232	6.0320260579	-18.8271620149	0.386635914232	0
-0.256168093427	-3.10409456594	3.42012417893	0.256168093427	1
-0.959257291495	26.1022849047	10.4914429334	0.959257291495	1
-1.77644740243	37.5830862361	-46.4835097383	1.77644740243	1
-0.293108200687	9.90683454953	5.27115311009	0.293108200687	1
-1.08144826312	43.5996367566	-1.60038203707	1.08144826312	1
-1.2470062388	-1.96287485254	-48.1512923357	1.2470062388	0
-0.848622679788	2.16610262767	39.6578186759	0.848622679788	0
-0.655986385197	1.13385825762	17.705540923	0.655986385197	0
-1.47171008878	42.4284702211	4.35124905633	1.47171008878	0
-1.31254259216	-42.225242446	-12.8447227161	1.31254259216	0
-0.57286979967	-3.67575817769	40.3191381477	0.57286979967	1
-0.569572277278	-8.90147343357	-40.2174115742	0.569572277278	1
-0.0921803547114	-0.128294873866	-9.38814936404	0.0921803547114	1
-0.504372236236	25.755337446	-9.68864611816	0.504372236236	1
-0.0229435384044	-3.20845533975	-4.66864303863	0.0229435384044	1
-0.505527134088	-7.22723651047	-17.7084678346	0.505527134088	0
-1.09808320563	35.8033813452	12.4624737308	1.09808320563	0
-1.74735414885	-40.1056491605	37.7868560217	1.74735414885	0
-1.0742758436	-41.8967595981	-12.4654006423	1.0742758436	0
-1.63094395147	34.0122709077	-37.7897829332	1.63094395147	0
-1.306660447	-32.8980153591	19.0526396425	1.306660447	1
-1.92031825426	29.0677260969	8.63511912013	1.92031825426	1
-1.12589472044	21.5016912343	2.20686548964	1.12589472044	1
-0.407305698943	25.3973140906	-17.0032050003	0.407305698943	1
-1.06271920529	14.5846699922	2.19419114512	1.06271920529	1
-0.869944711064	-22.4717243623	-6.23343204906	0.869944711064	0
-1.62011422902	-14.5640318699	26.2281980115	1.62011422902	0
-0.257572648105	-8.80536049815	13.1133672779	0.257572648105	0
-0.840149952349	16.3783461094	6.2305051375	0.840149952349	0
-0.709746046173	5.26660220189	7.56002341998	0.709746046173	0
-0.648016960399	7.34314193989	-1.02627284238	0.648016960399	1
-2.45872892528	-28.8689396002	45.079051075	2.45872892528	1
-2.15116632736	-34.371661276	-8.11214166428	2.15116632736	1
-1.03479266529	-17.1350236942	-6.17943924708	1.03479266529	1
-0.498674897615	-8.51670490332	-5.21308803849	0.498674897615	1
-0.145949838234	2.7119822453	-13.1162941894	0.145949838234	0
-1.54841021355	9.99205499507	19.2344667106	1.54841021355	0
-1.36390074708	30.1765148572	34.0139598757	1.36390074708	0
-0.654148151701	13.5649128654	17.00624821	0.654148151701	0
-0.576435329582	-19.6582911182	-17.0091751215	0.576435329582	0
-2.36487382123	37.3887058556	32.0167451821	2.36487382123	1
-1.53308829973	33.41162289	19.4306887752	1.53308829973	1
-2.0546252212	18.7451598716	13.8850041761	2.0546252212	1
-0.063189891098	9.42338687958	4.8191336731	0.063189891098	1
-1.4826058923	-20.688867442	-27.8075125757	1.4826058923	1
-1.22194532216	-5.04560980888	-14.8240535097	1.22194532216	0
-1.0737334121	20.7533144292	-30.1927863083	1.0737334121	0
-1.27647202776	20.5247878537	-17.236694447	1.27647202776	0
-0.811755762343	8.85331265139	-15.097124882	0.811755762343	0
-1.4717248561	-20.8606656333	8.00897288823	1.4717248561	0
-1.41226053044	20.8920952172	19.314038916	1.41226053044	1
-1.59896059977	-16.1897859388	-10.2454255099	1.59896059977	1
-2.2816932419	44.8929804593	-31.8731263319	2.2816932419	1
-0.6261275162	-2.04702702304	-3.59319239439	0.6261275162	1
-0.411477670776	2.25025479817	-4.90028126539	0.411477670776	1
-1.76048825719	14.6425737366	36.5185155681	1.76048825719	0
-1.17220532345	-26.6181661066	17.2337675354	1.17220532345	0
-2.46156547643	-41.1230793897	-17.7381177504	2.46156547643	0
-1.24661647151	-26.7564254522	-9.71427180787	1.24661647151	0
-2.27568820961	35.0297011369	17.7351908389	2.27568820961	0
-2.15224823191	-44.6897526841	23.3796526721	2.15224823191	1
-1.31758058181	10.4968545524	7.53365104303	1.31758058181	1
-1.94199424088	-17.7598060106	40.0364689754	1.94199424088	1
-1.6313906831	36.3011814284	-37.3713271451	1.6313906831	1
-1.30440579624	-10.2936267772	-16.0271247028	1.30440579624	1
-1.22982888727	4.20024852439	16.0241977913	1.22982888727	0
-0.310456637681	3.59222169677	5.40424670688	0.310456637681	0
-1.37735148198	46.5753679957	-6.37201944258	1.37735148198	0
-0.280617332658	-9.68559994962	-5.40717361844	0.280617332658	0
-0.506326238359	21.7643394346	-3.18674144918	0.506326238359	0
-0.896037935273	-13.3274057823	-6.98050431888	0.896037935273	1
-0.724161487977	15.6435814107	-23.7297790207	0.724161487977	1
-1.93593628902	-38.7162338661	-13.6181669641	1.93593628902	1
-0.772575550153	13.5306335575	-1.5129693409	0.772575550153	1
-0.440594443757	11.909604866	-26.3076461538	0.440594443757	1
-1.95870564558	-7.26408629987	-39.7737780458	1.95870564558	0
-1.39103668517	39.4692563218	20.7963386792	1.39103668517	0
-1.63916239809	-45.7302539028	-1.20557282945	1.63916239809	0
-0.723573653574	18.2112835977	10.3974376117	0.723573653574	0
-1.62981750021	39.63687565	1.2026459179	1.62981750021	0
-1.80888244565	-18.1996990111	-32.4441176534	1.80888244565	1
-1.40444483549	33.4086724454	-7.05948597404	1.40444483549	1
-1.39083603268	-33.2054446702	-1.43398768573	1.39083603268	1
-1.63794076669	44.4736290617	2.4501406049	1.63794076669	1
-0.788883164718	-16.5519153913	-2.84036225781	0.788883164718	1
-0.870670722387	46.7451650634	-30.8392978435	0.870670722387	0
-1.29489135767	20.7134699676	1.22433857456	1.29489135767	0
-1.35054402339	-33.8015521546	-38.3723668524	1.35054402339	0
-1.24669998309	-26.8068482205	-1.22726548611	1.24669998309	0
-1.19839600107	25.6759365732	11.1116927681	1.19839600107	0
-1.36660925163	-22.8068735242	-15.9115727324	1.36660925163	1
-0.825332925882	-11.3526298183	-10.0791547812	0.825332925882	1
-2.07485792148	19.3784777807	31.9075022371	2.07485792148	1
-0.892148956919	7.37209381207	16.1358893691	0.892148956919	1
-0.565735853198	-15.425355062	-39.4110016239	0.565735853198	1
-0.496298003332	9.33197680918	39.4080747123	0.496298003332	0
-1.4374538508	4.30831322583	-33.8603706148	1.4374538508	0
-0.402723632361	0.6308120497	-16.9309170353	0.402723632361	0
-1.36744727995	30.0203688782	35.577186585	1.36744727995	0
-1.20988819147	27.7081739017	38.3694399409	1.20988819147	0
-1.19646961292	10.8246529741	-0.262931679654	1.19646961292	1
-0.803076113601	11.5558575934	1.58568112138	0.803076113601	1
-0.929755090815	4.03057318768	-11.3473446726	0.929755090815	1
-0.671015899201	-3.82734541255	2.85387101281	0.671015899201	1
-0.826462068023	21.3229336898	20.7381560895	0.826462068023	1
-2.4188980628	21.5302157353	43.8523580727	2.4188980628	0
-0.519169334576	13.4868398759	17.7878615646	0.519169334576	0
-1.72576044814	16.3628993904	-8.00083699326	1.72576044814	0
-0.769507558756	-14.7566563295	-31.6611369615	0.769507558756	0
-0.334777005028	-6.72419030255	16.9279901237	0.334777005028	0
-0.919338423836	13.9048938947	17.0613515555	0.919338423836	1
-0.910158164225	-13.7016661195	-25.5548252153	0.910158164225	1
-0.479608921531	5.8287357405	-1.33052785426	0.479608921531	1
-0.89057647646	-5.7977996907	24.8788714615	0.89057647646	1
-0.841932531475	27.3384156799	-31.2613413037	0.841932531475	1
-2.50226453625	41.6409048137	-43.645953563	2.50226453625	0
-1.47490467864	34.8760695262	41.8057368968	1.47490467864	0
-1.77554028447	-48.4460949496	39.0312765392	1.77554028447	0
-2.0794865156	19.2971078436	-21.8237085094	2.0794865156	0
-0.585809192305	15.9146901999	20.9021367205	0.585809192305	0
-0.617443417337	14.9598841046	23.1676633017	0.617443417337	1
-1.63380586865	-33.0575213338	40.877602421	1.63380586865	1
-0.180031091277	9.74004583414	13.8303827036	0.180031091277	1
-1.06757937977	-46.8113416786	-20.9385067633	1.06757937977	1
-1.63203103366	33.260749109	-49.3710760808	1.63203103366	1
-0.910456740815	40.7179634257	20.9355798518	0.910456740815	0
-0.678773888644	18.8356371497	10.467058198	0.678773888644	0
-0.90892157803	-2.6532677722	-29.3837326879	0.90892157803	0
-1.68121840639	22.7368574398	-9.97549180486	1.68121840639	0
-0.184591409961	9.84508415668	-4.98847763032	0.184591409961	0
-0.4577888117	21.4338892465	-22.7589932287	0.4577888117	1
-0.746492551405	-49.9658666517	-8.38091728194	0.746492551405	1
-1.61570888982	5.43614997122	-14.1312421929	1.61570888982	1
-0.715375346771	34.0390153912	30.568488243	0.715375346771	1
-2.43009322763	-47.474221393	-16.9761860308	2.43009322763	1
-0.886535662794	-3.44011048065	29.3808057763	0.886535662794	0
-0.166969881643	-15.9384624095	4.98555071877	0.166969881643	0
-0.202103216626	-6.42590157098	17.1032195996	0.202103216626	0
-1.92763283053	12.412743777	-21.2701653805	1.92763283053	0
-2.05293834257	-9.18465162029	34.5325592638	2.05293834257	0
-1.64032954378	40.1398279706	10.7158299076	1.64032954378	1
-1.34492679655	-5.23292219609	5.63776853314	1.34492679655	1
-2.40261797124	47.6774491681	8.48271237099	2.40261797124	1
-1.79951331666	-39.9870661332	-33.5767408571	1.79951331666	1
-1.29764962338	20.1207209291	3.23454653887	1.29764962338	1
-1.07255150394	26.4204496363	-26.6322965979	1.07255150394	0
-0.986191442336	-32.5138278891	26.6293696863	0.986191442336	0
-1.28067762958	8.53701590134	1.61654154155	1.28067762958	0
-1.24967397738	-14.6303941542	-1.6194684531	1.24967397738	0
-1.97926575471	48.6003122407	-41.542660819	1.97926575471	0
-1.35233957119	42.900322014	-34.8293287674	1.35233957119	1
-1.13528494508	-13.2067230356	24.5397726252	1.13528494508	1
-0.43087117197	-6.55255457403	10.1465178977	0.43087117197	1
-0.370561057568	6.75578234916	-18.6399915575	0.370561057568	1
-1.12028231384	23.8895315278	2.11798777055	1.12028231384	1
-1.66305307804	26.2495292716	-21.4483547591	1.66305307804	0
-1.64079612323	-22.3786698356	7.47407932876	1.64079612323	0
-0.342133268485	-12.849160602	18.6370646459	0.342133268485	0
-1.53572705948	16.2852915827	-7.47700624032	1.53572705948	0
-1.70870922524	33.8936878803	33.5738139455	1.70870922524	0
-1.09199944993	-5.49335679403	6.51570918365	1.09199944993	1
-1.41170055258	-4.37068311422	-37.5323796522	1.41170055258	1
-0.669073065928	-24.172240531	17.3922698546	0.669073065928	1
-1.20044480645	4.57391088935	29.0389059924	1.20044480645	1
-2.50629762355	43.7959225079	-13.3037136893	2.50629762355	1
-0.8754574527	-12.6740498965	-43.1794482058	0.8754574527	0
-1.05123244737	4.20912491258	2.08719207308	1.05123244737	0
-1.04950573876	-1.82895842249	6.86929122978	1.04950573876	0
-0.871787758998	6.58067164362	43.1765212942	0.871787758998	0
-2.28051674727	25.7301659859	-39.2913567399	2.28051674727	0
-1.49653150707	-35.9226430502	29.1466622081	1.49653150707	1
-0.991397394576	25.0341790672	-1.98404827476	0.991397394576	1
-2.04160324289	-30.8265593944	-41.5504375007	2.04160324289	1
-1.12798185767	-20.0004211413	-15.666001888	1.12798185767	1
-1.03929516562	20.2036489164	7.17252822821	1.03929516562	1
-1.54487987999	31.0127212118	46.290821993	1.54487987999	0
-1.30430367243	13.9830160427	23.1446792686	1.30430367243	0
-2.0248559954	-12.6387564148	-13.8226199014	2.0248559954	0
-0.427969325686	-2.43782377446	3.433913887	0.427969325686	0
-0.346692992736	-3.65555447839	-3.43684079856	0.346692992736	0
-0.700568943442	-18.0668963992	-35.2255389228	0.700568943442	1
-2.05350919465	12.9158899368	-21.7690467849	2.05350919465	1
-2.00259741771	6.50875191216	-13.0078918074	2.00259741771	1
-0.426495417504	18.2701241744	26.7320652631	0.426495417504	1
-1.89697368059	-5.1506942669	47.8479975579	1.89697368059	1
-2.26020391882	-49.4650322597	-5.00420208089	2.26020391882	0
-0.993353853713	1.73103139287	-6.50467763158	0.993353853713	0
-2.12933323673	35.1455632959	-8.5074660281	2.12933323673	0
-1.26214553852	5.46816345812	11.5716079064	1.26214553852	0
-1.24090070674	-11.561541711	-11.574534818	1.24090070674	0
-1.58364302058	15.1471915132	-19.2323738132	1.58364302058	1
-1.27059470317	-14.943963738	10.7389001534	1.27059470317	1
-0.491318165586	2.33776238846	12.3960845813	0.491318165586	1
-1.94624317011	18.2758873716	13.0227470091	1.94624317011	1
-0.898602051173	4.44104616494	-11.8949985401	0.898602051173	1
-0.828627091165	-10.5344244178	11.8920716285	0.828627091165	0
-2.15748165266	-48.6222830619	45.7399925165	2.15748165266	0
-1.44759664035	-39.1371433495	-27.2489476713	1.44759664035	0
-1.26295410642	8.85058548519	-10.7418270649	1.26295410642	0
-0.549047846712	-21.091916238	-13.6252055635	0.549047846712	0
-0.367389234256	-5.7299639117	-7.91063582393	0.367389234256	1
-1.55097099238	-20.7064827149	-34.1293403066	1.55097099238	1
-1.4629371451	-10.3024344137	-19.1880385682	1.4629371451	1
-1.19154341503	10.5056621888	10.6945649085	1.19154341503	1
-0.324425534248	-19.1287238191	26.8938298359	0.324425534248	1
-0.360189890662	14.9985379851	13.622278652	0.360189890662	0
-0.618720973133	16.4997520788	31.3148546896	0.618720973133	0
-0.558335689018	-22.5931303316	-31.3177816011	0.558335689018	0
-1.54057774027	-39.2396893183	23.6703040789	1.54057774027	0
-1.31191373845	-32.8127259922	-27.4625908931	1.31191373845	0
-1.00639590144	-8.64735771006	2.24835340517	1.00639590144	1
-0.148164320841	5.93319168683	-0.582837835851	0.148164320841	1
-1.45006695986	13.6495543526	12.3714065946	1.45006695986	1
-2.05015257343	-24.6817091861	-4.62546945539	2.05015257343	1
-1.54510107806	39.2160929079	27.9080338158	1.54510107806	1
-1.64708695686	14.6988934365	-46.511329385	1.64708695686	0
-1.68182372762	-38.4354083848	-37.6833347295	1.68182372762	0
-1.66660860302	42.6532854796	3.71402617233	1.66660860302	0
-1.64277178718	-48.7466637324	-3.71695308389	1.64277178718	0
-2.05001266386	18.5883309332	4.62254254383	2.05001266386	0
-1.2665826674	-40.4935524376	-2.44013804036	1.2665826674	1
-1.00882787093	40.6967802128	-6.05333561942	1.00882787093	1
-0.999209302317	-41.8963023543	13.5684475258	0.999209302317	1
-0.143421942998	9.88750051945	-4.63733545279	0.143421942998	1
-0.142643348883	-9.68427274432	-3.85613820699	0.142643348883	1
-0.880588137323	-25.8689525627	36.3716196293	0.880588137323	0
-0.0744254063288	3.24673517499	13.6123515442	0.0744254063288	0
-1.05146008364	-38.854280646	-9.62996614455	1.05146008364	0
-0.627350882183	-20.9504848862	-4.81571480016	0.627350882183	0
-0.424060806825	14.8571066334	4.81278788861	0.424060806825	0
-1.79938803311	-48.4735068672	16.5578236187	1.79938803311	1
-0.660939151925	-20.8973442334	4.66085534793	0.660939151925	1
-2.01149054591	-18.3851031581	-13.1160162036	2.01149054591	1
-1.98993640884	-9.14174463526	-8.68137651675	1.98993640884	1
-1.7568155075	48.6767346423	-25.0512972785	1.7568155075	1
-1.45241954727	4.33474737604	-17.7757593145	1.45241954727	0
-1.27088310891	-30.6508062953	-37.138828833	1.27088310891	0
-1.1347586832	24.5574280425	37.1359019215	1.1347586832	0
-0.332102241413	-27.7494137568	4.42606089625	0.332102241413	0
-0.0769888703169	-9.73699243653	4.43092167539	0.0769888703169	0
-0.769275814291	-12.8836693375	16.0624413997	0.769275814291	1
-2.24162647753	34.1392600769	18.2250265418	2.24162647753	1
-0.988576642237	-4.52006537385	-6.46405667332	0.988576642237	1
-1.61224018144	-35.3599568824	-37.8850406887	1.61224018144	1
-0.532266447188	-2.20922574314	-5.3553967516	0.532266447188	1
-1.51999988801	0.351950910481	5.84950662011	1.51999988801	0
-1.46630326184	-32.327927524	15.2066200103	1.46630326184	0
-0.220174086323	0.644029124806	-8.88861138515	0.220174086323	0
-0.772271883458	-0.384247991833	1.86902949553	0.772271883458	0
-0.272738334757	-0.752347442991	-0.121209066753	0.272738334757	0
-2.36048546349	33.8499087445	-35.483954289	2.36048546349	1
-1.34218440559	35.5631846575	29.3915670289	1.34218440559	1
-2.06129386101	-33.6466809693	26.9904806293	2.06129386101	1
-1.52017506081	-37.3480628141	46.0943054545	1.52017506081	1
-1.08267909281	-22.9358517818	11.3027661703	1.08267909281	1
-0.264161150402	25.5085199685	-8.64895615433	0.264161150402	0
-1.3376846841	26.2345492712	-15.2095469218	1.3376846841	0
-0.132484386123	-6.73740737766	8.8856844736	0.132484386123	0
-0.700257403408	11.5939300724	-7.60550518881	0.700257403408	0
-0.937784904987	20.9166172334	-30.2950261072	0.937784904987	0
-1.20210010012	-17.2880680715	-21.7734886884	1.20210010012	1
-0.589090778388	19.8350891968	8.45632214805	0.589090778388	1
-0.575292037104	-19.6318614217	-16.9497958078	0.575292037104	1
-1.03450665769	7.76494431083	-18.7502992349	1.03450665769	1
-1.25991704046	-26.1625920769	-33.8802838973	1.25991704046	1
-2.53190923584	-24.5283708851	-49.3709043312	2.53190923584	0
-1.13955662512	-13.7875300057	-24.6861838935	1.13955662512	0
-1.82780511427	33.7866610754	37.3789977392	1.82780511427	0
-1.25589752998	20.0692138241	33.8773569858	1.25589752998	0
-1.13941602299	7.6941517529	24.6832569819	1.13941602299	0
-0.934046914324	7.12835432989	-2.05116342756	0.934046914324	1
-1.63293692384	46.2499450221	24.3260848494	1.63293692384	1
-1.42372430404	-35.8222221239	-39.5732057505	1.42372430404	1
-0.684489476224	-15.3041803374	-23.5983831006	0.684489476224	1
-1.37110563036	17.9726701171	29.0545663029	1.37110563036	1
-0.613275165888	9.21080208454	23.595456189	0.613275165888	0
-0.515754199351	2.32373131324	12.3408967631	0.515754199351	0
-1.31904701875	7.46299049534	14.5265514235	1.31904701875	0
-1.17506663713	-23.5758297237	-11.4502285102	1.17506663713	0
-0.569353949965	3.08205647906	11.7969963666	0.569353949965	0
-0.688260610935	10.0854138558	14.8153100779	0.688260610935	1
-0.46297957663	3.61498410873	-3.14895012872	0.46297957663	1
-0.246588451528	-3.17106117876	-31.1602176803	0.246588451528	1
-0.207592609189	3.3742889539	22.6667440205	0.207592609189	1
-1.28019235657	33.541516497	6.63193971909	1.28019235657	1
-1.15734806843	17.4824514709	11.4473015986	1.15734806843	0
-0.727323352407	7.13453806243	1.58646630217	0.727323352407	0
-0.0188077192642	-6.40447686681	-0.0697003038204	0.0188077192642	0
-1.79632285535	-48.4805679666	32.9033941664	1.79632285535	0
-0.629579584193	-13.2806076199	1.39913746112	0.629579584193	0
-2.60499362428	49.9227448444	-13.2063966337	2.60499362428	1
-1.23319107807	-33.3382887219	-15.1254133789	1.23319107807	1
-1.20626275108	16.93866721	15.8563593339	1.20626275108	1
-1.18682002568	-16.7354394349	-24.3498329937	1.18682002568	1
-2.46265401828	-49.7195170693	4.71292297388	2.46265401828	1
-0.869291925768	6.36607132044	6.88184667682	0.869291925768	0
-0.45218810141	-13.1156017687	7.78173363875	0.45218810141	0
-1.36451528485	26.8005467546	29.3246430744	1.36451528485	0
-0.22459209762	-8.93295529937	5.04906269688	0.22459209762	0
-1.08084807235	32.3791483009	-16.1821077294	1.08084807235	0
-1.02608685431	16.8263526635	6.48523248144	1.02608685431	1
-1.73177974617	-1.43404068405	49.69522454	1.73177974617	1
-1.4984712645	2.75999762079	19.3579216258	1.4984712645	1
-0.716143827743	-13.3147394166	1.56343551335	0.716143827743	1
-0.103747478387	5.90933361969	0.334485750654	0.103747478387	1
-2.43529739111	-40.9794256081	17.3205825798	2.43529739111	0
-0.564585128404	3.81412175658	3.06934799667	0.564585128404	0
-1.34958218448	39.5503576679	-15.0382030868	1.34958218448	0
-1.11156042026	17.400024419	-6.36090566589	1.11156042026	0
-1.71055502699	-2.85975182645	-37.2176807533	1.71055502699	0
-2.05978672755	-41.2584206397	16.4948715439	2.05978672755	1
-0.944558121372	-20.6064820127	3.78128564389	0.944558121372	1
-0.865636508806	-10.2805126992	-2.57550730612	0.865636508806	1
-0.904136439252	14.4442881177	-12.0339200597	0.904136439252	1
-0.376889575704	-21.4254322486	-3.73754472009	0.376889575704	1
-0.304526518317	11.9248145886	8.37032823011	0.304526518317	0
-1.2779541626	6.06867617457	-6.28510958181	1.2779541626	0
-1.05816825328	30.9732874634	-34.0995302261	1.05816825328	0
-0.284846521564	3.58725287928	5.34335999256	0.284846521564	0
-0.901647780852	13.1114893167	-15.8915692355	0.901647780852	0
-0.773113448489	10.2833756037	-2.78896793645	0.773113448489	1
-0.677676641318	13.4230016844	10.1961714091	0.677676641318	1
-0.199810911742	6.73422914937	0.631935576496	0.199810911742	1
-0.0585227188055	3.38984288183	-4.15018233981	0.0585227188055	1
-0.696580836762	-10.1019880616	-6.02985744199	0.696580836762	1
-1.16605544737	-20.3004812826	26.8983107804	1.16605544737	0
-1.95927633191	32.8563711756	48.0983664504	1.95927633191	0
-0.958761002583	10.7998636226	-22.2655272704	0.958761002583	0
-1.16461939598	14.0530311728	25.2073791027	1.16461939598	0
-0.976101240264	22.6199461102	6.37913204263	0.976101240264	0
-0.25062672971	-3.4058653372	-14.162185371	0.25062672971	1
-0.624871393724	-21.2383257748	31.0112611518	0.624871393724	1
-1.18882789226	-25.8146698234	33.8114883689	1.18882789226	1
-0.788137037374	-12.9301017746	7.0727438571	0.788137037374	1
-0.958636990334	12.5358965038	45.7334615264	0.958636990334	1
-0.204270906639	-8.84020530232	4.69456780606	0.204270906639	0
-0.144326632354	8.93481864011	4.34776189882	0.144326632354	0
-1.00156155235	19.6515106357	34.1555037365	1.00156155235	0
-1.03097173289	-35.6233715026	-12.141686396	1.03097173289	0
-0.725461247582	7.45060090286	18.2359477457	0.725461247582	0
-0.872252275936	-13.213058714	6.99263914012	0.872252275936	1
-0.423512123639	-6.56118247147	1.29161322545	0.423512123639	1
-1.17065571394	47.255205196	-32.3129754687	1.17065571394	1
-1.46890209067	-21.6384145692	1.67907363858	1.46890209067	1
-0.372186904844	15.6956001068	-12.258344243	0.372186904844	1
-1.10636283724	16.3140521634	-29.1787048589	1.10636283724	0
-0.823608399084	5.94152362174	-10.7827342036	0.823608399084	0
-1.71356770142	-11.3240640168	-47.2097177263	1.71356770142	0
-2.29784583392	-12.2139941471	39.4481711471	2.29784583392	0
-2.14284306418	15.0593769757	-45.5284215368	2.14284306418	0
-0.7692605993	-8.10909633844	4.36097817077	0.7692605993	1
-0.288442302969	18.9495401231	9.72478723515	0.288442302969	1
-1.36617835578	-18.2129978662	24.1938935215	1.36617835578	1
-0.545898321324	-28.8101367722	-21.5929838805	0.545898321324	1
-1.82416019308	20.8376073565	-35.8808052108	1.82416019308	1
-2.08892305363	-35.176912616	8.37660661084	2.08892305363	0
-0.887940347376	21.252448183	-14.9982918568	0.887940347376	0
-1.23083691174	8.04364926325	-16.7822067279	1.23083691174	0
-0.535598273868	32.1216026436	-8.55665904421	0.535598273868	0
-0.555270860679	17.8825895541	-8.46268973601	0.555270860679	0
-0.53950425417	38.0918104161	8.27988434962	0.53950425417	1
-1.50477625039	41.4349332969	-29.1124735241	1.50477625039	1
-1.61073708777	11.5054515589	38.3908923478	1.61073708777	1
-1.33513884828	-41.2535457548	20.2936481456	1.33513884828	1
-0.327387584594	5.79807266495	16.9907398293	0.327387584594	1
-0.866819676185	-27.7986358844	40.8087501858	0.866819676185	0
-0.643038229436	18.2980182243	-36.1759666758	0.643038229436	0
-0.281991937721	0.523881917472	9.65356579216	0.281991937721	0
-0.273900163387	-10.0244995775	-5.02078228214	0.273900163387	0
-2.11160411007	40.0353089107	8.99767215649	2.11160411007	0
-0.404213474176	-31.9402151016	-0.262166334226	0.404213474176	1
-1.65735141711	43.6300971031	-46.1097526834	1.65735141711	1
-1.53664036006	-43.448709561	37.290927305	1.53664036006	1
-1.85025984294	-14.8779894336	36.7095961584	1.85025984294	1
-1.41352305943	20.585386566	25.8806843937	1.41352305943	1
-0.352784549482	6.77385469717	-16.9297874604	0.352784549482	0
-1.23953004879	31.7529280948	-15.6608646356	1.23953004879	0
-0.45899246107	-28.0752141909	3.43356098906	0.45899246107	0
-0.449961300924	18.5745965308	1.19922252096	0.449961300924	0
-0.413480654013	-14.8968826269	-13.4265261675	0.413480654013	0
-2.02753837723	-39.8539213687	-17.8164975349	2.02753837723	1
-0.971495350496	18.7554243825	-10.8988588432	0.971495350496	1
-1.03843606842	14.101618001	1.73316554488	1.03843606842	1
-1.3330127969	36.1401733933	-8.40694736097	1.3330127969	1
-0.993931202507	-13.920230459	-10.5519909233	0.993931202507	1
-2.02744463419	-33.2804657222	-43.8919427107	2.02744463419	0
-1.2620984529	16.2640944701	38.0424356012	1.2620984529	0
-0.988800639904	4.41961279894	15.1847744333	0.988800639904	0
-1.2237507464	5.75689282002	20.1794136781	1.2237507464	0
-0.721424231169	3.20931441145	15.0615214009	0.721424231169	0
-1.22604242156	18.1154335822	-6.4081800251	1.22604242156	1
-0.259420524469	15.078270169	4.60770078907	0.259420524469	1
-0.895998010401	-7.39364783128	16.1500917346	0.895998010401	1
-1.59019182964	14.7100033146	9.34010336083	1.59019182964	1
-0.547270188463	-3.65147703012	5.87033952267	0.547270188463	1
-0.427436031145	-5.84914062989	-1.23755601265	0.427436031145	0
-0.628295226016	2.26131800203	3.11282487111	0.628295226016	0
-0.0372917333478	-0.165348015532	8.75058309418	0.0372917333478	0
-0.727342783335	28.3769032972	-5.94763028735	0.727342783335	0
-2.02284283805	48.1762581996	33.7786326138	2.02284283805	0
-0.289166927707	2.86696523278	-31.2511562586	0.289166927707	1
-1.16314549834	-17.9340460401	-2.41064535334	1.16314549834	1
-0.240428582383	-2.68557769069	22.4323308802	0.240428582383	1
-1.66141461256	-35.7494298519	18.9313625912	1.66141461256	1
-0.370162893735	-8.92167613453	-3.41002902128	0.370162893735	1
-0.323557000032	-0.578941525482	8.04281253131	0.323557000032	0
-0.237934106503	-2.66462517774	5.17960214316	0.237934106503	0
-0.223533428274	-6.83599248227	-0.546818633135	0.223533428274	0
-1.20232848823	-32.5927697724	-35.6918201216	1.20232848823	0
-1.1788621759	1.37046564158	5.19300811992	1.1788621759	0
-1.50250959184	-14.5286157726	-18.1589287393	1.50250959184	1
-0.300352042002	9.87213344429	-21.6959953873	0.300352042002	1
-1.05983847658	-3.94881380475	-15.5410088014	1.05983847658	1
-0.418971868014	31.4221201461	17.1379474483	0.418971868014	1
-1.97562466466	-19.6396496785	-38.8852999644	1.97562466466	1
-1.10004678132	23.0921521124	40.3246036316	1.10004678132	0
-1.57083730473	26.4156423296	21.891788391	1.57083730473	0
-0.908288622375	13.240074219	15.9139239224	0.908288622375	0
-0.855987027796	-29.2239021729	21.32732845	0.855987027796	0
-1.6915860493	4.93446006675	-47.4798425632	1.6915860493	0
-1.55701216848	-16.6846377951	9.7263877406	1.55701216848	1
-1.49966943207	16.8660253372	-18.545213119	1.49966943207	1
-0.283784020026	0.730579706313	0.391797715349	0.283784020026	1
-1.51027167923	24.1334759853	14.6846099623	1.51027167923	1
-0.190742363331	-0.54919216423	-9.21062309379	0.190742363331	1
-0.192342332998	6.0578582536	-8.11441068202	0.192342332998	0
-0.530400194735	-22.8375269526	12.9748972269	0.530400194735	0
-0.960872690685	10.8326667498	12.104090073	0.960872690685	0
-0.426808020692	21.6698302922	-31.3327185432	0.426808020692	0
-1.5441760845	-23.4031851565	-41.9187227067	1.5441760845	0
-1.63562105573	16.5302635058	0.828199803875	1.63562105573	1
-1.15029007493	8.31047863841	-1.79060644267	1.15029007493	1
-1.40340733959	-4.75307252467	38.6610171848	1.40340733959	1
-1.09800018028	-8.12909109632	-7.02821893577	1.09800018028	1
-1.47284978047	14.3228100234	-48.0790119791	1.47284978047	1
-0.964588960703	37.6075790429	-7.25221656169	0.964588960703	0
-0.396699008382	13.3369092925	-8.34211371689	0.396699008382	0
-1.20235602462	4.78625059671	-22.881310112	1.20235602462	0
-0.677900292799	-27.3668105435	3.61258665864	0.677900292799	0
-0.663897508293	17.8661928835	1.02019685138	0.663897508293	0
-1.41649165523	23.5845726986	33.0998973283	1.41649165523	1
-0.931506214413	-10.6512792077	-20.9229154514	0.931506214413	1
-0.862427111215	-1.85472318182	-22.6535770866	0.862427111215	1
-0.628610149807	2.0361107239	13.8347517081	0.628610149807	1
-1.51823471827	32.7188082352	5.00129211189	1.51823471827	1
-0.74078955962	-19.840049123	16.8181169298	0.74078955962	0
-0.782969454437	-26.2801721352	8.98277159262	0.782969454437	0
-0.211713862126	3.34398221896	12.537829151	0.211713862126	0
-0.644510066548	6.55794202674	1.6682943032	0.644510066548	0
-1.12930515007	32.794726408	1.05817738731	1.12930515007	0
-0.942780667286	36.7166666724	18.5154810788	0.942780667286	1
-0.852233630484	18.4036802217	7.05303419479	0.852233630484	1
-1.22401696235	10.9533978438	-30.4539061178	1.22401696235	1
-1.53731105379	-45.3914951709	26.0847590423	1.53731105379	1
-0.303360968887	-2.77730436528	3.42241366594	0.303360968887	1
-0.475835938476	0.0179708833503	-10.2824591785	0.475835938476	0
-0.260997897232	-5.89141604184	18.4073566583	0.260997897232	0
-0.202051706224	-3.60920161818	-13.7745731483	0.202051706224	0
-1.34248973535	21.2021339401	-47.3400187041	1.34248973535	0
-0.520604512937	-11.7593130447	16.9798035388	0.520604512937	0
-0.823624514088	-24.1995929757	-18.9113692421	0.823624514088	1
-0.693788598324	24.3809805178	10.0925438636	0.693788598324	1
-1.18412816768	23.8686887102	-36.0452734441	1.18412816768	1
-1.01152007601	-32.613338866	-9.87700276575	1.01152007601	1
-1.81531473751	-5.05461152011	-47.7680889243	1.81531473751	1
-0.59560666358	-16.0585596868	2.96448920683	0.59560666358	0
-1.92799548429	6.03393821762	-12.7122438473	1.92799548429	0
-1.66287477446	42.0414881752	7.52547060231	1.66287477446	0
-1.69639237563	0.641814693805	-5.19792604616	1.69639237563	0
-1.04161009116	30.2808716126	-7.3669818028	1.04161009116	0
-1.75769247747	5.23599906219	38.9492635458	1.75769247747	1
-0.941456561459	35.6040521491	-22.2962918662	0.941456561459	1
-0.714159769937	-35.422664607	13.4774664878	0.714159769937	1
-0.773274965503	6.54334065006	-1.86906096495	0.773274965503	1
-1.5251677894	4.6971844697	-44.9685068506	1.5251677894	1
-0.188454915209	0.459574656694	0.61921672165	0.188454915209	0
-1.71071233732	-12.0201658651	5.39696396707	1.71071233732	0
-0.828804112049	15.4673657219	-2.56354111817	0.828804112049	0
-0.3836700911	0.896515910025	0.223665395031	0.3836700911	0
-1.04284219317	31.8697695712	-45.3240089641	1.04284219317	0
-1.50943050178	-4.51579692761	36.1496814721	1.50943050178	1
-1.68761312814	-17.6690265035	30.8071024612	1.68761312814	1
-1.31340556437	6.15978015979	15.1955497004	1.31340556437	1
-0.614172601477	15.1857826918	-5.88819724601	0.614172601477	1
-0.227166580929	3.12523696542	5.3930685056	0.227166580929	1
-1.81463935737	-46.5789468681	15.8993329097	1.81463935737	0
-0.241817675008	-15.4382695497	12.6590934376	0.241817675008	0
-1.21856245482	26.241283399	-44.3339233389	1.21856245482	0
-0.182577957461	-12.6258546254	-0.760284995573	0.182577957461	0
-0.789227309295	-16.9245921262	-13.7732872937	0.789227309295	0
-0.835499894907	-31.6883820291	36.5051835857	0.835499894907	1
-1.81540971201	38.2601514986	-3.00834177031	1.81540971201	1
-1.34196412715	29.9431154614	25.0085110997	1.34196412715	1
-0.967929370763	34.2119147544	-38.9604661647	0.967929370763	1
-0.843374738172	-34.0305272123	30.1416407862	0.843374738172	1
-0.442753699979	18.3085317937	-26.199441968	0.442753699979	0
-1.4793650662	8.16840884349	-26.1743189512	1.4793650662	0
-0.99776381729	-24.2708273262	-44.128153592	0.99776381729	0
-0.525206135151	-16.0659125178	-21.0785270914	0.525206135151	0
-0.42255882342	6.56529485777	25.7113106014	0.42255882342	0
-0.885114951834	-26.0598958569	35.5150979605	0.885114951834	1
-0.968622631632	1.35084421328	-16.2051410947	0.968622631632	1
-1.39583034484	36.0742982958	22.3045271345	1.39583034484	1
-1.07710771863	-7.97030120757	23.4265453314	1.07710771863	1
-0.823095004622	-1.1694566712	7.38631571627	0.823095004622	1
-1.62870931077	49.0824711802	-6.60624015989	1.62870931077	0
-0.0652789418588	-2.9598827506	4.85135373564	0.0652789418588	0
-0.055216562105	-6.54073490941	-0.218570225616	0.055216562105	0
-0.366850474505	15.6279302223	12.2732419643	0.366850474505	0
-1.79941005272	-14.5331171102	-45.7799354929	1.79941005272	0
-0.93110977225	17.9254389472	-1.86541706976	0.93110977225	1
-0.471031975029	9.00806635911	-3.13741487949	0.471031975029	1
-2.02044038594	13.0633938515	30.3180850878	2.02044038594	1
-1.42094751303	4.22950039744	18.8867217319	1.42094751303	1
-1.23382198684	2.16009708424	7.23865452135	1.23382198684	1
-1.78244773412	14.953264052	-34.2235538219	1.78244773412	0
-1.09152050807	-7.50056948235	-19.9046831626	1.09152050807	0
-0.998970123107	-1.56912902677	-0.181222576524	0.998970123107	0
-0.0432024292487	-6.12543915618	-8.79414570381	0.0432024292487	0
-1.80062365254	17.6982945811	47.2380226576	1.80062365254	0
-1.27291224606	-10.2301580652	-7.15146276583	1.27291224606	1
-1.7105412862	39.4089202106	-41.0745075875	1.7105412862	1
-1.67379874559	-39.2275326685	32.255682209	1.67379874559	1
-1.23834095024	10.4115456073	-1.66736261261	1.23834095024	1
-1.5977695182	-48.9010836382	-2.21258521855	1.5977695182	1
-1.47680797923	33.9898343533	10.8395816841	1.47680797923	0
-0.963366462282	5.10147761101	-15.9535810334	0.963366462282	0
-0.904435613073	0.175584390501	-6.81859463922	0.904435613073	0
-0.822796736285	-9.67620205051	11.4513781492	0.822796736285	0
-0.790446316647	-46.762177197	5.31428027896	0.790446316647	0
-0.0567661915964	2.87229917965	-4.19937849191	0.0567661915964	1
-1.72380367301	47.4373924769	-19.9004053242	1.72380367301	1
-1.48686449237	-20.155248882	42.5782288389	1.48686449237	1
-0.75006582157	-8.14905711091	-4.94533253989	0.75006582157	1
-1.24490521311	24.9530364014	-45.9951604527	1.24490521311	1
-0.790065124096	-27.4212149985	-23.1053988503	0.790065124096	0
-0.544581973423	37.261559537	-0.681496768936	0.544581973423	0
-2.25475016052	-43.7165105492	-38.3829872458	2.25475016052	0
-0.392290071734	10.1013637857	-21.8393843489	0.392290071734	0
-0.30276192237	22.138976644	12.5963851927	0.30276192237	0
-1.16175050465	-7.09902392845	15.3635172175	1.16175050465	1
-1.28211045404	15.6851663636	28.8612524929	1.28211045404	1
-0.654734492647	-1.18483738502	-8.51745620254	0.654734492647	1
-0.42794148029	21.503303474	21.6120765258	0.42794148029	1
-0.472774351381	28.3384571818	30.7307443473	0.472774351381	1
-1.29462530834	21.0173628254	-49.8351287022	1.29462530834	0
-1.29144487712	16.8192605098	-16.0592573108	1.29144487712	0
-1.04945921527	5.46742876681	15.5888221239	1.04945921527	0
-1.11864215396	26.5013757764	10.4931790175	1.11864215396	0
-1.01797054852	10.8755334732	6.40478538626	1.01797054852	0
-1.06941770223	-6.14872735452	-19.9367276153	1.06941770223	1
-0.345891394128	7.03871310676	-8.39263590144	0.345891394128	1
-1.06557194119	19.5205139705	-2.16569958365	1.06557194119	1
-1.63276929589	-49.1004136697	15.6622517224	1.63276929589	1
-0.332079917423	-19.4352582816	8.37659560643	0.332079917423	1
-0.25984875574	9.93464062163	-3.74381209641	0.25984875574	0
-0.659583808435	-28.5550624299	40.2126983355	0.659583808435	0
-0.812258055088	-5.17908642237	19.0232065993	0.812258055088	0
-0.777884643591	-4.32153123764	-14.3904230893	0.777884643591	0
-0.428499330744	19.0544447699	-35.5799148255	0.428499330744	0
-1.23969697246	6.07615663094	-11.395325841	1.23969697246	1
-0.650695862667	43.6672280239	18.1935157009	0.650695862667	1
-1.65252438013	-7.05281061778	-41.8016157491	1.65252438013	1
-0.905149314432	4.19036425925	-39.9676982477	0.905149314432	1
-0.539954836423	-12.7277622367	-1.46838601995	0.539954836423	1
-0.786031659196	-43.4980177212	-26.9323436806	0.786031659196	0
-2.4284578217	42.7933631938	-48.9147408586	2.4284578217	0
-0.887738544029	44.7568490205	17.3882329649	0.887738544029	0
-0.736227869691	33.9974000612	31.5651271906	0.736227869691	0
-1.0225101137	-8.40042808273	-6.64750810293	1.0225101137	0
-1.54929191513	7.69460426756	41.0960573318	1.54929191513	1
-0.286941293585	-2.61811821859	-22.5494820548	0.286941293585	1
-0.440337511461	-0.86599821443	17.982395735	0.440337511461	1
-0.386172159183	-2.7664727312	5.62550068188	0.386172159183	1
-0.196112011427	5.73306496149	-0.436636145302	0.196112011427	1
-1.26449510551	-36.9624521405	-43.384034589	1.26449510551	0
-0.432636017376	-21.3553682892	-22.1782733668	0.432636017376	0
-0.413885699714	-13.0528385596	-9.93094080587	0.413885699714	0
-1.23339850565	32.7886079632	-19.0128502519	1.23339850565	0
-0.243235979459	-8.90157369482	-3.80727452543	0.243235979459	0
-0.133182629411	-6.71577627734	9.08669331235	0.133182629411	1
-0.689596458238	14.6652264066	12.4168664097	0.689596458238	1
-1.22080488904	-32.242319115	34.0380385192	1.22080488904	1
-1.15256479734	-41.4312252196	14.967526471	1.15256479734	1
-1.30457152539	-14.2118474185	26.838745341	1.30457152539	1
-0.232701072708	-0.599043965198	8.44005803545	0.232701072708	0
-0.829431836511	31.9306075596	-10.334742961	0.829431836511	0
-1.92587826455	-0.102913006584	-21.3435331091	1.92587826455	0
-0.769655417509	15.470507792	-6.22078966364	0.769655417509	0
-1.52384750957	-7.08692468006	42.0667826229	1.52384750957	0
-0.948433293915	-0.933466413198	-6.8152806395	0.948433293915	1
-0.906584000096	-24.1559108527	-1.59485252554	0.906584000096	1
-0.766046095839	14.8220163568	-11.8679362169	0.766046095839	1
-0.68616546831	5.0775345544	-9.29966529406	0.68616546831	1
-0.216648196012	0.205293653219	-8.01552983264	0.216648196012	1
-0.211848319768	-9.70591131323	12.6483133427	0.211848319768	0
-0.995003259915	-5.71512742638	-24.7159854664	0.995003259915	0
-1.96615219921	-45.8526249298	-37.3137905948	1.96615219921	0
-0.957976859121	-3.78549023364	29.3487689764	0.957976859121	0
-0.515677112353	-9.0165618728	-11.9979718199	0.515677112353	0
-1.7805740183	-9.23098148934	7.88074436665	1.7805740183	1
-1.1166762839	-14.2074303125	10.2513453872	1.1166762839	1
-1.34005007174	-27.5724525779	-41.6683372153	1.34005007174	1
-1.39861570332	-43.3203375143	45.4626184306	1.39861570332	1
-1.64844822541	-29.9324795601	-38.6482804406	1.64844822541	1
-0.687134819694	25.1500620475	16.3533435721	0.687134819694	0
-1.34859773295	-2.1557830044	28.5048176569	1.34859773295	0
-1.34517862551	-7.34483465561	-23.8720341469	1.34517862551	0
-1.22819469265	24.4234533362	-33.7084787889	1.22819469265	0
-0.813749578115	-6.04757174281	-10.7778211959	0.813749578115	0
-0.233775056207	-6.84175456038	-9.36468309554	0.233775056207	1
-0.232887161529	-2.49213993554	-4.09810564689	0.232887161529	1
-0.699414326189	-29.0053028533	-5.57435082194	0.699414326189	1
-1.05809582836	-23.9936423811	19.3656120297	1.05809582836	1
-1.01466554134	-14.3302948145	6.31710882925	1.01466554134	1
-0.96315767667	4.82967715452	-1.68432531922	0.96315767667	0
-0.0256586100077	0.0396841622587	0.316033217894	0.0256586100077	0
-0.015740169879	-3.26865191134	-4.45615089977	0.015740169879	0
-0.440422807715	19.3321740752	1.04849961834	0.440422807715	0
-1.35634880683	20.292355767	29.313074231	1.35634880683	0
-1.69996702619	-25.9695651897	-23.5498870224	1.69996702619	1
-0.685942628806	-3.28632275312	-2.68496754649	0.685942628806	1
-0.982958030972	9.87825304412	-20.21993658	0.982958030972	1
-0.350123595317	-3.97663500054	-4.70818095885	0.350123595317	1
-0.191948289506	2.60565289808	-13.4756654756	0.191948289506	1
-1.63073786394	28.1420650314	46.814947097	1.63073786394	0
-1.45240364459	-36.7282953304	-45.5262159058	1.45240364459	0
-1.23560763012	30.2511880793	36.4014219674	1.23560763012	0
-1.144151897	22.7473892198	29.2714564431	1.144151897	0
-0.205151817141	-2.50047225055	-4.41661297954	0.205151817141	0
-0.714526676531	8.55497970736	14.718120344	0.714526676531	1
-1.12326089987	34.5642290593	38.5840405843	1.12326089987	1
-0.620965743948	-14.9197724119	-14.4717874299	0.620965743948	1
-1.40078519749	11.6018429003	46.2292223573	1.40078519749	1
-2.38830838738	-37.9914776332	-22.7137579189	2.38830838738	1
-0.331505955769	9.75441779712	12.354529737	0.331505955769	0
-0.604267148552	0.523037540021	1.54931121292	0.604267148552	0
-0.0444067194272	-2.86951293805	-4.48950497437	0.0444067194272	0
-0.0130016832191	-3.0540332818	-4.52595097178	0.0130016832191	0
-1.81575231119	-10.3234346213	26.9728552051	1.81575231119	0
-0.596040053374	13.5343958635	18.2622942122	0.596040053374	1
-2.22691369821	31.6266849287	22.960090833	2.22691369821	1
-0.826025829523	2.02820285414	-14.7769208186	0.826025829523	1
-0.635087128143	-0.577096749065	-7.32687718079	0.635087128143	1
-0.591136515248	5.17599975563	9.19273033462	0.591136515248	1
-1.47704007637	42.9269126833	-44.7077753989	1.47704007637	0
-1.24731094818	-46.2053119833	23.3463758381	1.24731094818	0
-1.17620649408	36.7468018347	-27.9420271137	1.17620649408	0
-0.698797732372	9.34575914908	-23.7510644649	0.698797732372	0
-0.835168794721	16.0087733802	-15.1199263758	0.835168794721	0
-1.57372620597	35.3734732681	1.67053915281	1.57372620597	1
-1.40916974475	-25.0807224713	-15.2742041346	1.40916974475	1
-0.980964386077	-10.9038706213	-5.71563039273	0.980964386077	1
-0.798024573568	4.4267633702	-3.40916354567	0.798024573568	1
-0.0865345231482	3.25793208579	3.89606638388	0.0865345231482	1
-1.93726896516	-44.2253640106	-2.89697280737	1.93726896516	0
-0.681006137527	25.1694315118	-7.39072843731	0.681006137527	0
-0.359925324933	10.2200882188	-4.84427703756	0.359925324933	0
-1.12366015887	-14.0056099578	-25.4692667477	1.12366015887	0
-1.65630617141	34.7668538619	-1.69867846824	1.65630617141	0
-0.734304528024	-22.4858806313	5.99513243737	0.734304528024	1
-0.512318455889	-15.8228664002	14.6262705265	0.512318455889	1
-1.1097472064	-25.7514618151	10.9575348199	1.1097472064	1
-0.11966417913	-9.53071001286	5.03193677865	0.11966417913	1
-0.0290228771532	-6.3846318192	0.234769904728	0.0290228771532	1
-1.3670685211	29.6100550751	-24.4279534236	1.3670685211	0
-1.44100283982	42.3822129212	2.70888388105	1.44100283982	0
-1.97490701264	48.584389238	41.5780016421	1.97490701264	0
-0.622463303229	-40.9640522454	-5.3283573783	0.622463303229	0
-1.24614572152	-1.35391562834	23.7142462939	1.24614572152	0
-1.10723573289	-11.1228226878	3.10053739092	1.10723573289	1
-1.57271442266	-30.790929527	-24.1005429606	1.57271442266	1
-0.482514278269	16.4596514994	22.5324373129	0.482514278269	1
-0.0865452367433	6.61054893693	8.98502017183	0.0865452367433	1
-0.945917846324	-23.0863912582	23.3267648041	0.945917846324	1
-1.01813157141	4.5470998092	20.8736154721	1.01813157141	0
-1.59983064984	40.6677295711	10.8811893967	1.59983064984	0
-0.923300176811	25.7833136469	19.3750246803	0.923300176811	0
-0.0657018762692	-0.0910776325535	9.28789491713	0.0657018762692	0
-2.06072422672	-19.0952249028	-22.9614669558	2.06072422672	0
-0.0848120025367	3.49076729661	-4.70333700338	0.0848120025367	1
-1.59364225855	-48.2864534981	39.5825670117	1.59364225855	1
-1.61575600353	-46.5986561488	32.9930118112	1.61575600353	1
-0.288249523713	-13.1624724419	9.38218391743	0.288249523713	1
-1.62201438369	-29.2958761511	-28.3015283795	1.62201438369	1
-1.78031807669	-17.8943428791	-22.3252677913	1.78031807669	0
-1.86667018169	41.1915664867	42.2031814005	1.86667018169	0
-1.15940785688	18.2311557062	19.9526778814	1.15940785688	0
-2.48993508131	12.4025297136	-48.1806361089	2.48993508131	0
-0.139055808915	6.75095031595	8.82742612178	0.139055808915	0
-1.42954796149	-6.52586446021	37.8529810224	1.42954796149	1
-0.957039407059	-4.88220904288	16.6452920266	0.957039407059	1
-2.02258319319	12.6181176517	13.8366730174	2.02258319319	1
-1.67761877309	42.5155109675	22.7581360997	1.67761877309	1
-1.46750833949	41.809346247	-48.7073609501	1.46750833949	1
-1.64570564799	8.43583273053	17.7296165157	1.64570564799	0
-2.13232705837	38.2828363657	12.6005146455	2.13232705837	0
-0.654969376269	16.7767906457	5.15134450384	0.654969376269	0
-1.20443462998	1.85328882811	7.71589543895	1.20443462998	0
-0.494592394909	6.02376778571	1.42675943302	0.494592394909	0
-0.420410035201	19.638478671	9.09786956526	0.420410035201	1
-1.41726986676	-4.30672775229	-9.04303587787	1.41726986676	1
-1.06129891241	13.9005096032	11.0029220546	1.06129891241	1
-0.754551647653	-4.06038133421	6.04144752871	0.754551647653	1
-0.969501825121	23.2473003146	-14.4461648818	0.969501825121	1
-0.888282866236	-4.5179914133	-5.67043075784	0.888282866236	0
-0.842462346577	-4.94051873531	1.07477948223	0.842462346577	0
-0.239943581816	0.647256355703	-0.435533102392	0.239943581816	0
-0.438590241608	-3.93707098783	-22.4387053899	0.438590241608	0
-2.55933527897	-44.2839862241	22.0404628417	2.55933527897	0
-0.815899308778	-9.12212550208	-6.34309094887	0.815899308778	1
-0.664407586575	2.64501825098	-2.78170298953	0.664407586575	1
-0.363934149218	19.2853963107	-26.6348789596	0.363934149218	1
-0.964089813136	-22.5679865004	41.1129955476	0.964089813136	1
-1.65482088011	-10.6984399107	-43.0426317966	1.65482088011	1
-0.82659628974	-37.2316585078	7.57170943484	0.82659628974	0
-1.52068558955	1.23992976211	38.446980521	1.52068558955	0
-1.65291317561	16.4617273435	-7.93182418611	1.65291317561	0
-0.63227166568	27.7731483592	-12.1673607104	0.63227166568	0
-1.25146864887	-1.74466265609	18.0745774416	1.25146864887	0
-0.240584401117	-12.903270063	18.2752992892	0.240584401117	1
-1.48735354893	-14.5625062914	-33.8405732184	1.48735354893	1
-1.6532856336	-5.59242801742	5.28374903636	1.6532856336	1
-1.21416297372	8.08539904033	24.71577928	1.21416297372	1
-1.37494989246	-5.73817161448	-42.3423807815	1.37494989246	1
-1.37018610822	-3.72033853412	37.7467295059	1.37018610822	0
-1.89861290184	-35.087381337	-25.178059013	1.89861290184	0
-2.52196904672	-41.7751305697	-44.644189294	2.52196904672	0
-1.62613903266	25.6288711884	20.5824077374	1.62613903266	0
-1.55875212111	10.449808057	9.14229104978	1.55875212111	0
-1.52597709795	-23.7855807765	45.7032511783	1.52597709795	1
-1.17195144608	-4.732444595	-27.19937138	1.17195144608	1
-1.52731658433	32.9315105733	-35.2004836811	1.52731658433	1
-1.38378596548	-13.512067201	20.5704271046	1.38378596548	1
-1.20523528382	14.8464784739	-19.8814403252	1.20523528382	1
-0.152081644166	9.63775920764	3.7888417096	0.152081644166	0
-1.0329254365	5.05861169979	-11.0896329815	1.0329254365	0
-1.77664855271	2.80746847724	34.082795266	1.77664855271	0
-0.926047034304	-0.960893298531	15.8924848141	0.926047034304	0
-0.245841779585	-12.4239818651	26.9124174918	0.245841779585	0
-1.33701745156	-33.1822498842	23.833608252	1.33701745156	1
-2.36491964187	35.2980233186	35.5193953556	2.36491964187	1
-0.794459754581	-15.8537099065	15.0764548556	0.794459754581	1
-1.11194838599	14.120084638	-13.425796435	1.11194838599	1
-0.935650923651	-20.5971918891	4.30100249664	0.935650923651	1
-1.71128423186	46.2893214131	38.1670636839	1.71128423186	0
-0.28380376466	2.86027649136	3.42223270599	0.28380376466	0
-0.321331568016	-2.58330707691	-12.539952412	0.321331568016	0
-1.27977079424	38.7886107943	1.92198996499	1.27977079424	0
-1.51074581874	-23.5626532542	-38.5523865356	1.51074581874	0
-0.197042340923	-9.54613176603	5.25702894322	0.197042340923	1
-0.0460246635391	-6.39234269579	0.34731598701	0.0460246635391	1
-2.23611596805	41.657475733	-27.2956377343	2.23611596805	1
-1.07613016625	16.0297348465	15.4784991932	1.07613016625	1
-0.841274030815	-8.39026188293	14.8844377288	0.841274030815	1
-0.908189911013	11.1386817405	-8.89665377225	0.908189911013	0
-1.13357158059	-49.8335217885	-34.8145312817	1.13357158059	0
-0.261407116041	-12.31878664	-8.0178839816	0.261407116041	0
-1.5824720029	48.8137626516	10.6045773285	1.5824720029	0
-0.812389948186	34.873461064	-23.4137532358	0.812389948186	0
-1.21681130967	17.0855460031	29.4275925972	1.21681130967	1
-1.64234049746	27.7862025048	46.8082066014	1.64234049746	1
-1.72800366339	33.4891317464	8.22999792252	1.72800366339	1
-1.30097879467	-25.9283986809	11.3118614333	1.30097879467	1
-0.741753837467	-14.5834761532	3.37473223204	0.741753837467	1
-1.08753579507	-30.1637491493	-16.5810076588	1.08753579507	0
-0.979573587388	20.7052390007	11.9853563832	0.979573587388	0
-0.702580668481	5.12496600463	-7.97038350764	0.702580668481	0
-0.89354008148	7.98799196319	4.84376537269	0.89354008148	0
-0.986438981882	0.425191382345	24.6951177808	0.986438981882	0
-1.28405392099	15.1252890604	1.83380047666	1.28405392099	1
-0.841143935802	16.5397166638	-29.9161967511	0.841143935802	1
-0.799311531785	-41.350568315	14.2889592974	0.799311531785	1
-0.217406198741	6.65058151912	-17.2392968601	0.217406198741	1
-1.66783024776	-39.5193689663	-33.3205892238	1.66783024776	1
-0.716023192581	31.8920581664	-18.884610573	0.716023192581	0
-0.887196095265	-6.90016638674	-45.3759512799	0.887196095265	0
-1.1408888304	35.4107253466	39.1918030839	1.1408888304	0
-0.981385632382	-9.88370153095	-29.2907690564	0.981385632382	0
-0.710961036589	-2.55834376186	40.7803000043	0.710961036589	0
-1.05146038271	-44.0342260281	-10.4294549944	1.05146038271	1
-0.81141741063	-14.4650992143	-13.9685593111	0.81141741063	1
-1.01553599499	-19.9972778346	-16.0754746734	1.01553599499	1
-0.941420572438	13.5201705835	6.95068073498	0.941420572438	1
-0.731036362606	5.140808479	1.19414188289	0.731036362606	1
-1.31965844284	28.5084284507	-6.81707049667	1.31965844284	0
-1.32447051975	-11.3140560582	-3.88064554143	1.32447051975	0
-1.06121897399	33.4180076421	-3.00612525906	1.06121897399	0
-0.991530466122	14.3443762839	-2.65197544843	0.991530466122	0
-2.18676983197	32.519709847	-47.9032126595	2.18676983197	0
-1.13468095449	41.4517221056	29.8460880681	1.13468095449	1
-1.43539461064	-28.3461882529	24.554790718	1.43539461064	1
-0.755334923696	37.557118777	1.30466105601	0.755334923696	1
-0.82734973163	29.3130269121	14.0820485384	0.82734973163	1
-1.76559403618	-36.6102142757	32.8190920191	1.76559403618	1
-0.926835767177	-28.8414358099	29.7820659296	0.926835767177	0
-2.42951276302	28.2424636713	45.5292519709	2.42951276302	0
-0.804459930638	19.3829256613	-34.3777172052	0.804459930638	0
-0.634208554821	7.32683529352	-18.3377714215	0.634208554821	0
-0.697307379936	-3.77024900123	-23.6106724968	0.697307379936	0
-1.27681060864	-41.8196419864	-20.7002574634	1.27681060864	1
-1.93335128611	-38.9968170981	38.7784187211	1.93335128611	1
-1.11581009916	35.3425347353	11.575463525	1.11581009916	1
-1.72872826154	40.0226049494	47.1289850007	1.72872826154	1
-0.325001989648	16.0519905549	3.50653327791	0.325001989648	1
-0.570339432158	-5.68826114738	19.0150212212	0.570339432158	0
-0.268379794866	5.66136774028	0.604353820055	0.268379794866	0
-0.262283470634	0.466056332991	-0.846735908874	0.262283470634	0
-1.64034704302	27.1517041271	-37.4147432947	1.64034704302	0
-1.10934090186	11.2112245264	-19.8562844663	1.10934090186	0
-1.28076072238	12.3980556388	33.3734383654	1.28076072238	1
-0.961397590124	4.57975100661	14.4055206981	0.961397590124	1
-1.28558120833	42.2275843262	-5.04465298473	1.28558120833	1
-1.05059635547	11.7300458307	11.0766600149	1.05059635547	1
-1.75744187189	-21.1176853618	17.108010876	1.75744187189	1
-0.254021602337	-9.9245664816	-3.74891536673	0.254021602337	0
-1.05451534085	3.24098472606	-11.077055052	1.05451534085	0
-1.82409030273	-13.2443858968	-13.8188611805	1.82409030273	0
-1.78236278167	-13.7747268012	-39.6168917842	1.78236278167	0
-1.67119654279	4.31621665264	35.0212405086	1.67119654279	0
-1.7407791824	-17.4983723412	47.3517613737	1.7407791824	1
-0.650350003884	-10.3684629834	21.3946822022	0.650350003884	1
-0.706355599293	4.2457461026	3.25713152284	0.706355599293	1
-0.2159365615	0.503596238526	-0.652632723178	0.2159365615	1
-2.06384742581	37.6184151944	12.1557002825	2.06384742581	1
-0.535562230568	-0.206519210831	16.3617074354	0.535562230568	0
-0.626271897969	2.01066862735	-5.09588392785	0.626271897969	0
-0.510300363277	-9.25199093777	-20.957358711	0.510300363277	0
-0.605087432089	-11.469178776	0.500232652243	0.605087432089	0
-1.90082599417	12.3854361203	47.1004445579	1.90082599417	0
-1.68647349814	14.6405781107	-26.2328048144	1.68647349814	1
-2.48291981818	-34.5133576108	-43.3366354426	2.48291981818	1
-0.997866854697	17.1899307844	3.79665165664	0.997866854697	1
-0.270585707624	6.97568857944	-0.382872656281	0.270585707624	1
-1.60342633942	45.6224374351	-23.2378101041	1.60342633942	1
-2.19606310425	-18.4070020193	-31.5266872588	2.19606310425	0
-0.362392158593	3.82809052302	22.4013094601	0.362392158593	0
-1.88965730239	-16.3191765868	-8.61971948513	1.88965730239	0
-1.89473434227	33.1357637502	43.9034672785	1.89473434227	0
-1.12283838354	14.203254338	20.8028208203	1.12283838354	0
-0.565631087429	3.8913557323	-30.5194761406	0.565631087429	1
-1.40721546621	-8.24146976118	-9.19062907483	1.40721546621	1
-0.142309117007	0.326401053375	-17.5409365549	0.142309117007	1
-1.31153989011	-36.725611865	-43.7837431605	1.31153989011	1
-1.19293062422	1.76436251009	0.0658351364348	1.19293062422	1
-1.59467490646	-26.810912145	-35.2337239792	1.59467490646	0
-0.70427357422	16.769766753	3.43628492473	0.70427357422	0
-0.120680428725	6.02025583933	0.569229643466	0.120680428725	0
-1.22295327055	26.4266911175	35.7332533189	1.22295327055	0
-1.0615144663	-14.5874753654	-20.3032914807	1.0615144663	0
-1.28725188768	13.9738116107	-33.7265855571	1.28725188768	1
-1.01545070294	-0.737095557728	-2.24828091638	1.01545070294	1
-0.892094771088	-5.74001169336	-6.87651302201	0.892094771088	1
-0.876142754867	-4.48928265945	-5.71945499561	0.876142754867	1
-0.703046741986	-1.98782459164	-3.40533894279	0.703046741986	1
-1.02327438817	5.12896521682	15.7076402051	1.02327438817	0
-1.19391707484	-41.8638571551	31.5611937404	1.19391707484	0
-0.983127555824	0.19985507126	6.70490728364	0.983127555824	0
-0.922653684835	-9.65836521986	-11.3005585592	0.922653684835	0
-1.18349460663	39.9188554955	23.5520965713	1.18349460663	0
-1.08025543482	11.594068746	15.5854281748	1.08025543482	1
-0.187153690346	-2.61318910859	-3.98386795599	0.187153690346	1
-0.641108477183	4.17775756023	5.51151560282	0.641108477183	1
-0.0369112340178	-2.92587136707	-4.2731324626	0.0369112340178	1
-0.00917410244507	-3.08221249631	-4.4177647159	0.00917410244507	1
-0.255920884985	-6.44845942271	-7.93147776422	0.255920884985	0
-0.0209715897893	-3.1424090679	-4.20527257704	0.0209715897893	0
-0.131015754856	0.0373984434608	-0.72994571259	0.131015754856	0
-1.2299369522	-20.3246760183	24.8526699415	1.2299369522	0
-0.0110168300241	-3.15892063586	-4.32111519244	0.0110168300241	0
-0.677045934863	18.2240335821	36.1671385151	0.677045934863	1
-0.399245029167	-28.0992987801	12.54534164	0.399245029167	1
-0.277672511236	18.6407886315	-17.1409929156	0.277672511236	1
-1.22013888477	-49.2950752372	26.5671036164	1.22013888477	1
-0.288362826216	-21.6926484398	22.307911361	0.288362826216	1
-0.0757023848143	-12.3803856644	8.91802675859	0.0757023848143	0
-0.398678043173	-13.1350176058	9.81132223317	0.398678043173	0
-0.844416265357	-38.3897575345	-9.98634080958	0.844416265357	0
-1.27464244198	-29.7637587085	7.38289221636	1.27464244198	0
-1.13626917533	36.9217682979	16.0980562315	1.13626917533	0
-0.838060931195	25.165900296	-1.75896925194	0.838060931195	1
-0.16121389728	12.8102265602	-0.615643450206	0.16121389728	1
-0.18297475997	0.481985643312	0.561441278358	0.18297475997	1
-0.94730619702	-32.6210864928	8.39642622253	0.94730619702	1
-0.900216255824	-17.0072098134	3.22453570591	0.900216255824	1
-0.178281610375	-6.61823142142	-9.50515696604	0.178281610375	0
-0.670794321923	-11.6963994537	10.1904060488	0.670794321923	0
-0.463735821979	-12.1221670847	-35.7569952961	0.463735821979	0
-0.135255654017	-12.2976549983	-8.45846871402	0.135255654017	0
-0.238364275996	5.98592130664	26.8132796084	0.238364275996	0
-1.1794516058	37.0175933568	-34.2083836989	1.1794516058	1
-0.695003485007	31.9621849873	1.20907471737	0.695003485007	1
-2.02525373301	3.27228640448	18.2315507481	2.02525373301	1
-1.07759266749	-43.4451659041	25.4311176067	1.07759266749	1
-0.788697653689	5.98066027225	-45.4059224903	0.788697653689	1
-1.72595821387	-6.76252943431	41.7556321874	1.72595821387	0
-0.0748143609906	6.16140922023	-0.485246973661	0.0748143609906	0
-1.04617054136	9.87297584189	15.4901529177	1.04617054136	0
-1.01656498849	37.3089201259	-34.3748332944	1.01656498849	0
-0.928352283556	-4.91532616168	18.6418871718	0.928352283556	0
-1.04271700508	44.4518201062	-25.509765717	1.04271700508	1
-0.663325719008	-12.4082328195	36.6286563981	0.663325719008	1
-1.93308654241	-35.5488089926	-17.5393837882	1.93308654241	1
-0.613838612628	37.6816276141	-1.04009911485	0.613838612628	1
-1.89098242983	29.1212364454	8.762117696	1.89098242983	1
-1.14589150768	38.8042201747	-16.581788968	1.14589150768	0
-1.60122336115	5.50635788686	-14.3281677826	1.60122336115	0
-0.885784625935	17.8680486428	-10.5268234059	0.885784625935	0
-0.783578310029	7.39996287689	-7.49934062487	0.783578310029	0
-1.51520994257	-11.642603665	5.38445209495	1.51520994257	0
-1.45481269542	-40.6858270295	38.237843157	1.45481269542	1
-0.31443160498	3.32959478414	5.55075993579	0.31443160498	1
-1.15920291252	-20.3276777966	19.3925738375	1.15920291252	1
-1.13383518589	13.9001052494	-28.1698399297	1.13383518589	1
-0.831232853419	0.0292500654364	6.92145885101	0.831232853419	1
-0.0798714331978	0.130735947545	0.539451045977	0.0798714331978	0
-0.999441742724	-20.0363510275	19.226124242	0.999441742724	0
-1.72455079625	48.3828488425	-10.5820473372	1.72455079625	0
-0.751040163372	-13.536208655	-1.44437506281	0.751040163372	0
-0.791794419563	-11.5522369583	7.37713319909	0.791794419563	0
-1.09175133625	-21.6685820857	11.192172715	1.09175133625	1
-1.44932205635	45.6475357637	3.51420647199	1.44932205635	1
-1.49390103015	39.5776814589	-40.1543916595	1.49390103015	1
-1.596497491	9.5387276064	-1.35156563599	1.596497491	1
-0.581254546678	2.80120239338	39.2124472317	0.581254546678	1
-0.123951868547	-0.133460247836	17.3702946939	0.123951868547	0
-1.02972806727	6.01340408113	6.65019193377	1.02972806727	0
-0.738520755475	5.41599118015	-16.3208488868	0.738520755475	0
-0.708331157931	-34.1624856903	30.407930688	0.708331157931	0
-0.233889355025	-6.29742770245	9.79559089593	0.233889355025	0
-1.42352412416	-41.4464115042	-38.4348218173	1.42352412416	1
-0.717256346818	7.10863610779	-7.3328910294	0.717256346818	1
-1.96442569984	-16.4734813376	-26.80846291	1.96442569984	1
-1.59624268589	22.5845312844	-7.48534019167	1.59624268589	1
-1.05788463716	35.0188389569	29.6575557251	1.05788463716	1
-0.266607470622	15.9753580339	12.5928489406	0.266607470622	0
-2.12312555199	21.9650890818	-8.63408996521	2.12312555199	0
-0.590861242643	31.2557284846	16.7127170872	0.590861242643	0
-1.11376520031	11.8197876039	2.37090871085	1.11376520031	0
-1.5776751079	-12.6913995792	-11.8578441579	1.5776751079	0
-0.556942327582	9.68537250541	-5.93698661889	0.556942327582	1
-1.73968492661	-44.8860415572	-37.4988231799	1.73968492661	1
-1.49555056697	38.4584690099	28.7215570877	1.49555056697	1
-1.34401533376	17.6223413682	12.1664620208	1.34401533376	1
-2.07386064861	-30.7438343426	-30.1440807486	2.07386064861	1
-0.602712915429	19.3227388028	1.39490656725	0.602712915429	0
-2.25712146673	40.2482684141	27.5718164494	2.25712146673	0
-1.41743438479	18.5900727625	11.5499793028	1.41743438479	0
-1.00620695503	10.9528711872	3.15925525372	1.00620695503	0
-0.541059166539	-15.8216182835	-3.00672906879	0.541059166539	0
-1.28977596304	-16.7748343209	-38.1968246714	1.28977596304	1
-1.01781185763	10.3472617736	29.4195585792	1.01781185763	1
-1.65012991914	47.7347684984	-38.26822619	1.65012991914	1
-0.938272463139	-30.9090226373	1.72382537103	0.938272463139	1
-0.846886096399	24.4814500901	-10.5010914632	0.846886096399	1
-0.987598085863	-17.0891169653	-12.1029709414	0.987598085863	0
-0.147202125497	-9.44487058629	-3.73929345632	0.147202125497	0
-1.76962871015	-12.6989705548	-12.2002849588	1.76962871015	0
-1.65579466945	6.56272477671	3.25656927113	1.65579466945	0
-1.27733660954	-26.7058750238	-19.8854911843	1.27733660954	0
-0.277857770074	3.56673775002	12.5154627666	0.277857770074	1
-0.924755070115	9.3756514041	-6.51136150566	0.924755070115	1
-1.22250744563	-45.0058475756	18.8633058	1.22250744563	1
-0.861385168564	44.3065329928	35.6184028587	0.861385168564	1
-1.17795520084	-2.70043735906	-38.0574263322	1.17795520084	1
-2.22199857478	-46.313045639	-9.26461566254	2.22199857478	0
-0.939185910036	16.5531373334	-15.1468264936	0.939185910036	0
-0.892919955889	-22.6893831115	6.20311080587	0.892919955889	0
-0.384877268188	-8.65429942803	13.7801307755	0.384877268188	0
-1.15306571554	20.5696292457	10.9417754966	1.15306571554	0
-0.254223982351	3.08093256525	-5.44999727588	0.254223982351	1
-0.984406559221	-3.72713518814	29.2801602399	0.984406559221	1
-1.24239795131	-29.9361863781	10.9278644338	1.24239795131	1
-0.634464746609	-16.5749863259	3.26961569387	0.634464746609	1
-0.273842188161	-3.47046073087	12.4457635969	0.273842188161	1
-0.228807771166	10.0504923132	4.65019693127	0.228807771166	0
-0.0658884818674	-3.26929180996	3.98695287654	0.0658884818674	0
-0.966579275275	-13.5731702143	-10.8175295371	0.966579275275	0
-1.30355602893	17.5620162846	-33.6063882387	1.30355602893	0
-0.470284209933	34.2221251295	12.7378275455	0.470284209933	0
-1.92905774215	-18.3526550062	-12.7410454054	1.92905774215	1
-0.788781562671	16.2618105643	-14.9803768981	0.788781562671	1
-1.00199105291	-27.4713265374	39.1234734556	1.00199105291	1
-1.79525957951	11.9250824589	3.96377931316	1.79525957951	1
-0.213766206171	6.52401214534	-9.68450497209	0.213766206171	1
-0.17810516522	-12.6602579234	0.740789284409	0.17810516522	0
-0.916133847326	7.43692443615	1.87381384946	0.916133847326	0
-1.27076171754	-23.6982620627	24.662672551	1.27076171754	0
-2.13832978788	38.4391392824	-13.6227130466	2.13832978788	0
-1.2541907643	-17.0400998589	39.2258131164	1.2541907643	0
-1.11012321418	25.4698286373	37.150318158	1.11012321418	1
-1.30176011879	10.276094267	28.7303879451	1.30176011879	1
-1.02485037493	11.1280211819	16.3808425559	1.02485037493	1
-0.102714965515	15.5041694279	4.17459724971	0.102714965515	1
-0.0217843805679	6.14519157717	-0.107017898197	0.0217843805679	1
-1.98815967284	35.2267955422	-46.3968997334	1.98815967284	0
-0.899212108202	-38.5135091832	-26.1496392987	0.899212108202	0
-1.09503698791	38.3627630374	44.7069335737	1.09503698791	0
-0.808832852427	32.3772634051	17.205923611	0.808832852427	0
-1.28649523568	24.8592037474	15.4436862883	1.28649523568	0
-0.700927089605	3.95711745412	5.99610475492	0.700927089605	1
-0.214936868775	0.37166559026	0.803735854407	0.214936868775	1
-0.672073420373	-13.4560241682	10.1370197525	0.672073420373	1
-1.73569320531	-40.0671610356	1.53506543698	1.73569320531	1
-1.63322927195	33.6395884884	-10.3123315292	1.63322927195	1
-0.98410928617	11.7590099508	6.79128936482	0.98410928617	0
-2.12504225679	27.5904899702	-26.383864621	2.12504225679	0
-0.48880154097	13.1600052966	10.0122601565	0.48880154097	0
-1.52860398954	-35.8463980844	24.7154825373	1.52860398954	0
-0.593406443586	-19.4572604867	10.1218123467	0.593406443586	0
-0.268711313179	-22.1778252976	22.3362855389	0.268711313179	1
-0.070715123047	-12.6958057856	8.9738262464	0.070715123047	1
-0.696174422901	-27.4795688461	21.4793562675	0.696174422901	1
-0.687800366527	11.5151111492	-16.9616809209	0.687800366527	1
-0.555256228465	-17.9426836964	8.18441482866	0.555256228465	1
-0.373079607193	-8.61773405059	13.4113895971	0.373079607193	0
-0.34045460579	2.48148827248	-22.3551052847	0.34045460579	0
-2.23031788288	21.7785095077	-34.7045637004	2.23031788288	0
-1.8242823271	-22.351054517	7.82350744389	1.8242823271	0
-1.79894822064	16.2148087389	-16.7672231316	1.79894822064	0
-1.52975491862	11.5169603423	-4.22409978237	1.52975491862	1
-1.20375632138	12.1883518483	-15.3862488336	1.20375632138	1
-1.13561742711	-18.6159243955	6.60898274134	1.13561742711	1
-1.93349340831	-44.6965810155	-33.0169526361	1.93349340831	1
-0.479555775522	4.15158703433	-4.30636641424	0.479555775522	1
-2.07385527317	-21.9216423674	-8.3867824751	2.07385527317	0
-1.92584388675	23.0266233382	35.0999844057	1.92584388675	0
-1.98305848952	15.7853965893	-0.55693321258	1.98305848952	0
-1.21677492728	6.35863685011	-2.51439552821	1.21677492728	0
-1.09756989124	12.4796786174	-15.552698429	1.09756989124	0
-1.0245516956	47.9113583681	-12.5016757852	1.0245516956	1
-1.78517137947	-22.6423812861	7.98995703936	1.78517137947	1
-0.964611990113	-6.36417627139	-28.5218248739	0.964611990113	1
-0.923060339665	-0.0633962758187	19.7445587817	0.923060339665	1
-0.478492034577	-10.2599667938	-22.1687895112	0.478492034577	1
-1.03521975598	4.70577786416	-10.0122781364	1.03521975598	0
-0.74192168893	0.818827487555	-7.24206799014	0.74192168893	0
-1.86076912252	-25.2618291325	-46.8680033676	1.86076912252	0
-1.66534919499	30.2589303584	-13.0430192293	1.66534919499	0
-1.55948527853	19.1255833544	37.9242876799	1.55948527853	0
-1.57409844096	26.1666478172	42.3321930156	1.57409844096	1
-1.56220148479	-42.4779776288	-13.6936120951	1.56220148479	1
-0.760569726369	-16.7968700317	5.59578781044	0.760569726369	1
-0.645096515	10.3692974845	-14.3730539027	0.645096515	1
-1.00235152385	1.57242528825	-3.45151428716	1.00235152385	1
-0.540170683454	-16.5055432626	5.42933821497	0.540170683454	0
-0.927558102212	1.24675296311	25.622917837	0.927558102212	0
-0.564988012983	6.79147495466	-25.527806636	0.564988012983	0
-1.24070816778	-20.3046283962	-14.3602454495	1.24070816778	0
-0.48593565796	-12.9277207328	16.5840909483	0.48593565796	0
-0.943074635982	-21.5754077782	-49.6225065698	0.943074635982	1
-0.778895755881	15.147835231	40.8452404776	0.778895755881	1
-0.492236970073	13.5225720424	-8.71582613773	0.492236970073	1
-0.600516544898	0.746302409591	-35.1704147005	0.600516544898	1
-1.14145879759	26.9940594681	-30.7326972384	1.14145879759	1
-0.295718468464	11.9629682895	-17.6022775411	0.295718468464	0
-0.162788187293	6.03985617095	18.1866913169	0.162788187293	0
-1.62679564633	23.7483973899	-46.2687821496	1.62679564633	0
-1.64764735331	-33.2431665696	-41.8342164226	1.64764735331	0
-1.55948503047	-29.884643168	37.3250664619	1.55948503047	0
-1.73857649575	-3.75957377066	-34.1357824019	1.73857649575	1
-1.24940896393	-19.8137065369	15.3193860527	1.24940896393	1
-1.23397840325	13.877055849	5.5829793573	1.23397840325	1
-0.569077777449	-7.1738749568	26.3931486082	0.569077777449	1
-0.477757049045	5.33163478769	0.5971731556	0.477757049045	1
-1.55297264843	-16.4763830285	16.426604309	1.55297264843	0
-1.40119841638	33.7072776638	-24.368731028	1.40119841638	0
-0.59383888564	-9.77225295878	5.9773732326	0.59383888564	0
-0.447448624057	15.3195773874	-14.4202944359	0.447448624057	0
-0.120566386333	6.12572724915	-9.44607613988	0.120566386333	0
-0.405866183319	-11.7592073349	-9.37443924781	0.405866183319	1
-1.18125503671	25.9646751211	-15.6520963064	1.18125503671	1
-1.2402440317	-10.9475774824	-25.9441700129	1.2402440317	1
-1.44205384845	-20.6895192188	48.9908343881	1.44205384845	1
-0.244678066492	-10.0860714199	-4.30379598199	0.244678066492	1
-1.32468323302	-5.86006894078	6.17942006961	1.32468323302	0
-0.76343947487	11.448276116	-10.0619770751	0.76343947487	0
-0.557239040966	-8.37658214865	-3.91005003654	0.557239040966	0
-1.2384065914	48.0950606298	-23.0325614921	1.2384065914	0
-0.345911954731	22.5134688704	-13.752209668	0.345911954731	0
-1.28394055358	46.0417992113	21.2223021848	1.28394055358	1
-0.534904960774	3.34468041158	-14.7546393248	0.534904960774	1
-0.139200203016	3.6584988727	-4.47347011021	0.139200203016	1
-1.02210760397	-8.31814402611	-23.9891707113	1.02210760397	1
-0.523428518703	8.39417252634	4.7783804867	0.523428518703	1
-0.464325206869	-9.48092618968	5.81092363713	0.464325206869	0
-0.11997878612	-6.27452453937	0.669532896642	0.11997878612	0
-1.27860470092	43.15998127	-44.426753427	1.27860470092	0
-0.973463585169	41.6034723418	-31.4080382797	0.973463585169	0
-0.311531979966	-28.6497146485	4.80849398028	0.311531979966	0
-0.476642075258	-14.8217450735	-13.5556465789	0.476642075258	1
-0.254476393028	-9.71381483624	-14.1017474421	0.254476393028	1
-1.14607411931	-4.53692760719	0.895393511752	1.14607411931	1
-0.206359100472	3.28624228903	5.32448134993	0.206359100472	1
-0.665995599454	6.26167216529	-19.352534205	0.665995599454	1
-0.05081403178	0.109059699991	0.426311753044	0.05081403178	0
-2.3415741786	-43.509369596	-41.4796255244	2.3415741786	0
-0.290495230518	8.68549929544	4.61193089122	0.290495230518	0
-2.15746029413	40.0972014063	8.94175364902	2.15746029413	0
-0.892348442176	-47.7397181199	22.464322592	0.892348442176	0
-0.212203037827	22.2221421013	-13.5857600725	0.212203037827	1
-0.979082871292	-46.4171007188	-3.39877419362	0.979082871292	1
-1.04373188318	7.00724299304	-11.1083544528	1.04373188318	1
-1.15578369984	-49.5875538172	35.6494873348	1.15578369984	1
-0.577672051676	3.93524924993	-30.6159311315	0.577672051676	1
-0.424169651809	3.72392548855	-14.3396477522	0.424169651809	0
-1.68965540641	-39.4273091996	-27.807352373	1.68965540641	0
-0.402652628756	-10.071495028	21.6722154438	0.402652628756	0
-0.323095886217	-9.86017126665	5.39593206453	0.323095886217	0
-0.0895692672105	-6.56980895854	8.60017879997	0.0895692672105	0
-1.95689094028	37.0817970488	32.7023594322	1.95689094028	1
-0.784217869819	41.3121455727	-31.2415886842	0.784217869819	1
-0.19038641226	19.0491796495	-17.8151108652	0.19038641226	1
-0.941722983466	-25.8414563566	1.79392349442	0.941722983466	1
-0.840147276035	16.9340053876	14.1568631931	0.840147276035	1
-1.39913293827	48.3231347936	14.5415897699	1.39913293827	0
-1.01681701067	-40.1689363467	20.9646053246	1.01681701067	0
-1.40870106917	-22.5165179655	-37.8904912968	1.40870106917	0
-0.989137218351	-11.1167823509	17.7921500819	0.989137218351	0
-0.920366151339	4.98053657279	-26.7358657696	0.920366151339	0
-1.17347341258	-42.9739921362	-1.41239881353	1.17347341258	1
-1.15446597318	36.546419589	-7.36486727868	1.15446597318	1
-0.883586793691	-16.2973162307	-11.4784981132	0.883586793691	1
-0.613405981963	13.381717759	-7.66609589258	0.613405981963	1
-2.05367968279	-41.840649293	46.4490021979	2.05367968279	1
-0.871453913438	5.07218940569	-16.4159446009	0.871453913438	0
-0.207996906151	-25.0234870156	8.55418686011	0.207996906151	0
-0.609901786467	-19.5179635371	-1.2776197951	0.609901786467	0
-0.185082790461	18.8872412375	-17.4979025478	0.185082790461	0
-1.26246133333	17.3885801703	-21.0738134936	1.26246133333	0
-1.01321700148	33.5413482333	30.6779017481	1.01321700148	1
-1.05637876357	0.0438728833178	-28.6669283511	1.05637876357	1
-1.03767222362	-6.47144543052	19.8896622588	1.03767222362	1
-0.930662593553	-4.84261585206	7.75051460637	0.930662593553	1
-1.50455161708	39.7829886629	41.2187789915	1.50455161708	1
-1.15057739309	-23.5248259484	12.1300978059	1.15057739309	0
-1.39971641487	-29.582247949	16.2003822793	1.39971641487	0
-1.34318245299	-10.6252748574	-49.6940561802	1.34318245299	0
-1.23025457305	4.48902907931	40.7503404925	1.23025457305	0
-0.349798315107	0.710453095129	18.1392413243	0.349798315107	0
-0.157249592235	2.95054982346	21.9558422838	0.157249592235	1
-0.0305269783066	-0.131618225073	8.78360461885	0.0305269783066	1
-0.725790302144	9.86974368352	2.70123202098	0.725790302144	1
-0.94337404513	-17.4343113356	-9.09199540843	0.94337404513	1
-1.13936496913	38.009368591	19.5130261755	1.13936496913	1
-0.981915947632	17.470622851	7.52058416584	0.981915947632	0
-0.36594586956	18.3574328869	18.3734605738	0.36594586956	0
-0.878443005485	-2.16722324584	6.32692543619	0.878443005485	0
-0.411308811011	-0.915123947853	-8.78689484571	0.411308811011	0
-1.46268945289	-49.8086510546	34.0599728464	1.46268945289	0
-0.681882724878	-16.3980171113	5.90587461657	0.681882724878	1
-0.661925758773	-22.5272177833	21.0301845759	0.661925758773	1
-0.179747582522	-12.8705020284	8.32077576489	0.179747582522	1
-1.08510921122	2.43185130046	-15.5926942762	1.08510921122	1
-0.586956799975	9.97044456407	-14.6831407088	0.586956799975	1
-2.18578574275	-6.13748796098	47.5900752661	2.18578574275	0
-1.27865423967	-33.8448218526	20.1987675246	1.27865423967	0
-1.02229849946	-8.56809707857	6.64897858849	1.02229849946	0
-1.0063137861	-5.48464239939	-45.4670476494	1.0063137861	0
-0.366930101654	-5.81810998381	1.08856037232	0.366930101654	0
-2.10796752219	21.7042705724	-36.7046311484	2.10796752219	1
-0.830787831887	-26.2632943166	17.4976800573	0.830787831887	1
-0.739113937718	19.8357217694	-26.2749461495	0.739113937718	1
-1.76899873103	16.3496179948	-9.67767450226	1.76899873103	1
-1.26804723526	-5.56703649768	-42.5729270858	1.26804723526	1
-0.608521432557	8.81037266515	39.7517092965	0.608521432557	0
-1.10104802103	-0.569209280426	33.6292113981	1.10104802103	0
-0.898382337522	-1.81866608474	14.5786767771	0.898382337522	0
-0.755468414398	6.64074755289	-7.07476617305	0.755468414398	0
-1.45923584271	-13.7462634594	-12.9851880972	1.45923584271	0
-0.371517393731	-18.5293040631	7.90506723926	0.371517393731	1
-0.932095343265	-0.942930147818	36.6897815572	0.932095343265	1
-2.4650133277	-46.4008792649	-26.6214942133	2.4650133277	1
-0.45960494008	5.40264629262	-17.4900864893	0.45960494008	1
-0.318443316668	-11.8302188398	8.7128203971	0.318443316668	1
-0.257411976397	5.69397306172	-17.6565360848	0.257411976397	0
-2.38367995969	-2.7294162037	-44.1242306596	2.38367995969	0
-1.11425975105	23.4159751482	-22.0079669775	1.11425975105	0
-2.68382739864	-44.2819781219	-31.0051453513	2.68382739864	0
-0.977294758898	-29.5522209263	13.0642512898	0.977294758898	0
-1.04792458214	25.4585675184	-43.1378812596	1.04792458214	1
-2.12502937094	39.9733067177	17.8442281211	2.12502937094	1
-1.20104427579	-45.0606247138	-7.72170224374	1.20104427579	1
-0.53832184931	28.008989728	5.58790493325	0.53832184931	1
-0.282007170292	-2.51622617917	5.09502186552	0.282007170292	1
-0.984758263526	-33.6722093198	-30.2729802895	0.984758263526	0
-2.24581124937	-3.4068295744	35.180514972	2.24581124937	0
-0.7039183952	27.5359635417	21.3292646019	0.7039183952	0
-0.158871133569	12.2339203263	8.42870337901	0.158871133569	0
-0.433895978569	25.2946386505	27.2148178446	0.433895978569	0
-0.140016732933	12.3976017272	0.599635943573	0.140016732933	1
-0.936834885148	38.6330521666	-1.05556384847	0.936834885148	1
-1.79886878025	42.33943683	37.94751799	1.79886878025	1
-0.168270423939	-0.206416178384	-9.60527281707	0.168270423939	1
-1.60863137161	28.1396617198	-33.5076578572	1.60863137161	1
-0.274399007115	-3.62001959893	-14.0387375532	0.274399007115	0
-1.26681918303	-1.52119249583	-35.5428849375	1.26681918303	0
-0.924210165469	-3.23747623173	15.3543285641	0.924210165469	0
-0.825442462229	-2.3334736263	-15.0643480707	0.825442462229	0
-0.248933668335	-3.15279956039	5.44123536011	0.248933668335	0
-1.4983428715	17.109403615	-48.5252821411	1.4983428715	1
-0.785969720628	2.51822066337	-20.5685206706	0.785969720628	1
-0.642047793522	-8.94579321058	11.7912545784	0.642047793522	1
-1.85500140102	-49.1635357377	45.7359534434	1.85500140102	1
-0.438570371789	-31.56457918	26.6935472371	0.438570371789	1
-1.86415392619	-5.6421972492	-41.4118618454	1.86415392619	0
-1.53144017867	-34.275907498	24.5639421695	1.53144017867	0
-0.716967400285	-3.80277215181	6.12063238299	0.716967400285	0
-1.11160736064	25.1620941568	6.74650710781	1.11160736064	0
-0.995185009375	11.0469856339	1.13732463198	0.995185009375	0
-1.81161108275	-33.38688434	-27.3309899454	1.81161108275	1
-0.407796606516	6.94780867069	-26.4569575936	0.407796606516	1
-1.25711887842	26.4807054222	15.4060112095	1.25711887842	1
-1.79752959605	44.5000087683	-15.1456720318	1.79752959605	1
-1.03836693395	46.7920639039	39.5455169297	1.03836693395	1
-0.472753588904	-18.4877530701	-18.7946375493	0.472753588904	0
-1.74185161015	27.2506385619	18.3872742577	1.74185161015	0
-0.304225940606	12.351507292	9.85092186164	0.304225940606	0
-0.830271130873	-1.74951162366	4.18764625787	0.830271130873	0
-0.73109779715	-4.38673415444	-13.1313619456	0.73109779715	0
-0.733927727026	29.0783590973	-14.32459291	0.733927727026	1
-0.181179734052	12.9322864118	-9.35661297803	0.181179734052	1
-1.04850075149	20.6701200704	-6.26935882994	1.04850075149	1
-1.48440284727	27.8483349507	-33.3412082617	1.48440284727	1
-0.404827309485	8.72816689842	-5.32899593802	0.404827309485	1
-1.17775752374	4.75901608275	22.9552873418	1.17775752374	0
-1.32454945074	36.7936790965	45.2125995504	1.32454945074	0
-0.836810208334	12.0549290439	-34.1681772623	0.836810208334	0
-0.823229067117	-18.191174822	25.2244615747	0.823229067117	0
-0.379036185257	0.845446596848	9.24171474899	0.379036185257	0
-0.72676136524	-22.3888199637	23.5560614239	0.72676136524	1
-0.120585161338	2.75719031241	-4.85881449206	0.120585161338	1
-1.59657598734	-0.785375298005	32.6345957532	1.59657598734	1
-0.119618405203	-9.18476285962	-3.91845160014	0.119618405203	1
-2.3250715651	25.4256779845	-30.7437925457	2.3250715651	1
-0.0962036571194	3.04851708151	-5.02526408754	0.0962036571194	0
-1.70470984069	-27.2561547621	-27.9384893171	1.70470984069	0
-1.04463251969	16.9900567835	11.4078360547	1.04463251969	0
-2.00066914204	6.91147391103	-31.6992942691	2.00066914204	0
-1.61937679756	21.119908984	18.9947736294	1.61937679756	0
-0.164086591628	-9.70138873962	13.8086217496	0.164086591628	1
-1.63750114739	18.0549822706	32.721778814	1.63750114739	1
-0.336612616502	13.0455776422	-26.493415128	0.336612616502	1
-2.04893048717	-15.6487522536	-0.205773482072	2.04893048717	1
-1.09673928665	-2.12203047411	49.2013145288	1.09673928665	1
-1.03372376664	24.1804435395	-1.94307051398	1.03372376664	0
-1.51109512541	11.1544017912	46.1681169267	1.51109512541	0
-1.11162147926	24.6827846901	45.6956509005	1.11162147926	0
-1.30002823602	15.9671423441	19.7898117969	1.30002823602	0
-0.75727847114	10.5561603252	-3.20746417891	0.75727847114	0
-1.01991707289	1.5943828195	12.5480155599	1.01991707289	1
-1.16178131296	-19.7292513625	-24.6299141539	1.16178131296	1
-0.949604330251	13.3016788153	15.8526480616	0.949604330251	1
-1.7241551538	-25.8798518699	5.46790168425	1.7241551538	1
-0.994563066021	-8.0219553667	-21.3252816522	0.994563066021	1
-0.964167024714	4.96457827308	-6.97370479204	0.964167024714	0
-0.740274030023	-16.6924061033	-5.73625150877	0.740274030023	0
-0.686539669856	-2.45432070974	-6.05240301616	0.686539669856	0
-0.61430834138	-3.68192506836	-2.89131267153	0.61430834138	0
-0.22447379249	-10.0301926392	-4.72244166521	0.22447379249	0
-0.35899527804	6.37667803524	7.70058937538	0.35899527804	1
-1.85124716822	18.7567783775	3.45021195768	1.85124716822	1
-1.45077877068	7.01051552849	-20.6442255952	1.45077877068	1
-0.873197383162	-3.9024894046	23.8886640708	0.873197383162	1
-0.86298807077	10.1553957197	2.53621559774	0.86298807077	1
-0.170950198426	-3.37502397871	-3.68158525768	0.170950198426	0
-0.375258290498	-3.86121329646	22.2298803924	0.375258290498	0
-0.0431714626014	-3.22157343388	-4.07672155076	0.0431714626014	0
-1.84967964896	-9.31553586596	-25.4737075667	1.84967964896	0
-0.0141426756617	-3.14484816147	-4.2742896973	0.0141426756617	0
-1.55972223037	-48.3743138094	20.6016919	1.55972223037	1
-1.52843211647	-42.269795487	10.5533885964	1.52843211647	1
-1.50041336251	41.9467412622	-29.3789579922	1.50041336251	1
-0.461412619564	19.3664774943	-16.8837955192	0.461412619564	1
-0.741246818845	-31.3812944516	-16.4123583688	0.741246818845	1
-0.0079619478164	-3.1683874002	-4.46400437181	0.0079619478164	0
-0.0107000954682	-3.19656661471	-4.35581811592	0.0107000954682	0
-0.704469132354	-6.26377571832	-7.12211137886	0.704469132354	0
-0.680043261195	0.0131758218151	-1.75965770885	0.680043261195	0
-0.00801690488007	-3.16093328148	-4.39835132988	0.00801690488007	0
-0.445858413961	25.0775256542	7.81695347904	0.445858413961	1
-1.02246341136	-40.6894324712	48.7718837938	1.02246341136	1
-0.246362496412	-21.9206584349	22.2370906745	0.246362496412	1
-1.55169780075	-36.0991077826	31.7528064658	1.55169780075	1
-0.0616159981556	-12.5362714168	8.9696941148	0.0616159981556	1
-2.23354414685	-15.6446312157	26.8021163072	2.23354414685	0
-2.12524190296	-15.0155058459	-35.8880878024	2.12524190296	0
-1.96767302276	8.76490594937	27.0063187147	1.96767302276	0
-0.916380757372	2.81980300056	11.2827170854	0.916380757372	0
-1.19590401209	15.3822217199	-19.9371639377	1.19590401209	0
-1.5024535353	35.9499415697	-19.2728551188	1.5024535353	1
-0.730500183588	16.3950073055	-11.81629419	0.730500183588	1
-2.09630060619	13.6517420255	-49.3416696686	2.09630060619	1
-1.39793273867	-14.5198894143	0.554084211545	1.39793273867	1
-1.35150788279	-0.415655355799	33.2042602862	1.35150788279	1
-0.915665925899	-1.76459284234	14.4291165398	0.915665925899	0
-0.312000031331	-2.43906158561	5.04154466661	0.312000031331	0
-0.284989079009	-3.78799907216	-13.7335990798	0.284989079009	0
-0.00904381389419	-3.13507405486	-4.35758712058	0.00904381389419	0
-0.00780788778705	-3.11697161192	-4.41428023104	0.00780788778705	0
-0.696603947614	-22.7148612229	3.09682766764	0.696603947614	1
-1.07439374439	-21.7020756373	11.2176974154	1.07439374439	1
-0.201354151349	-12.9373940908	-0.631452796763	0.201354151349	1
-1.36482624653	8.20003549696	-9.27355073387	1.36482624653	1
-2.21910902244	9.09794448027	36.1081223031	2.21910902244	1
-0.257541852175	-2.48990582124	4.92096751888	0.257541852175	0
-0.764421348153	2.8864919568	-48.0672984377	0.764421348153	0
-1.11474023151	2.53054152513	-6.83993325717	1.11474023151	0
-0.566269768324	-9.1643968502	39.2546668768	0.566269768324	0
-0.65016233174	18.8170786949	36.5168912235	0.65016233174	0
-1.02159444416	-9.41321553457	-29.1829923382	1.02159444416	1
-0.667432464198	-18.8922711462	-16.2717570028	0.667432464198	1
-0.526112923014	12.5888096911	7.45016551037	0.526112923014	1
-0.19999235115	6.63393263571	-8.19013869562	0.19999235115	1
-0.93706164628	33.9811727306	39.2845613482	0.93706164628	1
-0.992590027525	23.8758727416	-7.45515171768	0.992590027525	0
-0.00832209768999	-3.11898425753	-4.49151636849	0.00832209768999	0
-0.123749899555	-6.15167464845	17.4241755482	0.123749899555	0
-0.00748460867665	-3.12896835212	-4.44891607448	0.00748460867665	0
-1.97219734221	12.5276262581	12.6700265289	1.97219734221	0
-0.45771548119	12.9120741154	16.635266522	0.45771548119	1
-1.70840963037	20.4329445453	-49.5983605808	1.70840963037	1
-1.9525065488	-39.337636127	44.676908653	1.9525065488	1
-2.04698244533	-34.3916699517	-37.1645311608	2.04698244533	1
-0.788663451727	1.16429823383	26.846556448	0.788663451727	1
-0.985915999384	4.68794776528	4.12961539136	0.985915999384	0
-1.28906824321	-0.43817865646	15.1846834682	1.28906824321	0
-0.833490374348	-1.79495469199	5.386943861	0.833490374348	0
-0.286779664089	0.769634944561	-0.163422415889	0.286779664089	0
-1.29507645393	-13.0218104529	-46.2003247956	1.29507645393	0
-1.7578462301	28.1137650583	28.3518995998	1.7578462301	1
-1.58806289655	-26.7108494387	40.7857290199	1.58806289655	1
-1.92877037347	-35.5185668272	-18.3245601019	1.92877037347	1
-1.36967880508	-30.1104001059	-5.90369448167	1.36967880508	1
-1.48449427897	21.5484929043	-24.77552683	1.48449427897	1
-1.45612604566	-27.8458486566	15.8626063838	1.45612604566	0
-1.05960034106	6.72445470059	37.2874043493	1.05960034106	0
-1.53526292003	-21.8755373817	-1.61193439264	1.53526292003	0
-0.0076448051979	-3.14187596551	-4.40702367186	0.0076448051979	0
-0.0074809046684	-3.1519047795	-4.44598712249	0.0074809046684	0
-1.68501004567	35.9112339369	-26.0133052686	1.68501004567	1
-1.2689798678	23.8324952125	-2.90893707926	1.2689798678	1
-0.516653462854	10.3467713829	-3.65762642986	0.516653462854	1
-0.149805405343	3.60390946811	-4.03197110516	0.149805405343	1
-1.07583639856	20.7873488485	-30.0097797831	1.07583639856	1
-0.128182549772	-6.52640047009	-9.41016806005	0.128182549772	0
-0.00748759009117	-3.13284746353	-4.45465946446	0.00748759009117	0
-0.00742214519926	-3.14212604351	-4.42867348267	0.00742214519926	0
-0.0914731744878	0.241648227049	0.509521473106	0.0914731744878	0
-0.908668940379	29.2155219424	21.1026192634	0.908668940379	0
-0.461874463265	-15.4844093193	5.7155041155	0.461874463265	1
-1.8632275849	30.2799932838	-31.7108768875	1.8632275849	1
-0.451320696307	9.23846935527	-14.578700421	0.451320696307	1
-1.81308587214	-36.5259332478	22.847680582	1.81308587214	1
-1.40924295259	28.0328263706	6.95872904645	1.40924295259	1
-1.04406019299	-27.0584432441	21.1321902259	1.04406019299	0
-0.948470211418	16.3878433695	-15.2260500236	0.948470211418	0
-1.53823625584	4.29313406401	27.4466487471	1.53823625584	0
-0.0076502055516	-3.15412278371	-4.4633093261	0.0076502055516	0
-1.2603968017	0.575794248049	11.4952680234	1.2603968017	0
-0.411892579595	12.4452251245	1.25420287649	0.411892579595	1
-1.52370437924	35.7987553417	1.26301302875	1.52370437924	1
-0.579791277859	-19.8341546847	9.19867864427	0.579791277859	1
-2.06710302043	-40.11755661	-0.680335368228	2.06710302043	1
-0.237232991274	13.0365729104	8.32614798496	0.237232991274	1
-0.296613543895	6.62614808586	-9.83242240107	0.296613543895	0
-0.00744740271603	-3.14483499076	-4.45105205234	0.00744740271603	0
-0.00741210147465	-3.13622443463	-4.44438942099	0.00741210147465	0
-0.00740516186734	-3.14200511492	-4.44379175208	0.00740516186734	0
-1.2774761593	29.8047454864	-9.86573977055	1.2774761593	0
-0.694573049576	37.5605033945	7.72094392717	0.694573049576	1
-0.953472195406	41.4652954464	30.3756083699	0.953472195406	1
-1.61410130592	-14.7910690894	-27.9721033147	1.61410130592	1
-1.22910963078	-1.28329093674	3.52247236496	1.22910963078	1
-1.97577836504	48.6218596763	-36.7844974569	1.97577836504	1
-1.46804426299	8.50693793102	19.0996380799	1.46804426299	0
-0.00741160212366	-3.13745652137	-4.44544604092	0.00741160212366	0
-0.00739726004101	-3.14092843083	-4.43664618958	0.00739726004101	0
-1.42059120336	2.68360355644	7.32750959171	1.42059120336	0
-0.00740101625653	-3.13946164712	-4.44283250588	0.00740101625653	0
-2.05351892123	-43.1501248692	-29.695498311	2.05351892123	1
-1.76360840906	-42.06779305	8.25624759421	1.76360840906	1
-1.41830787484	16.3273453673	-1.59108762149	1.41830787484	1
-1.81166370955	36.8619956551	20.8051217676	1.81166370955	1
-1.43601459502	-36.8771662082	6.48621341578	1.43601459502	1
-0.491496626002	-0.228931608219	1.44364531044	0.491496626002	0
-1.50446451005	-34.0731160131	-47.2132427997	1.50446451005	0
-1.21425547525	27.7901824674	38.332804858	1.21425547525	0
-0.299564817403	12.3243578472	16.9462929436	0.299564817403	0
-0.0074404952529	-3.13102876624	-4.43445081918	0.0074404952529	0
-0.812589221942	13.3334512228	-7.15467536699	0.812589221942	1
-1.37870032503	30.6014801264	-15.3734353426	1.37870032503	1
-1.12197770678	-20.4042533383	3.77437055467	1.12197770678	1
-1.86430713608	-12.2041253297	38.4862358894	1.86430713608	1
-1.66431650128	-41.8719136937	19.6322146629	1.66431650128	1
-1.10397040683	14.1213197926	-12.6548084963	1.10397040683	0
-0.342601593609	5.49240142599	-8.54696489098	0.342601593609	0
-0.0074034766952	-3.13624776956	-4.43733489501	0.0074034766952	0
-1.57745837129	39.3922994131	-24.8489076583	1.57745837129	0
-2.03133602698	15.8939633399	34.387550179	2.03133602698	0
-0.930175198885	-7.67098418531	17.021312463	0.930175198885	1
-2.326365306	-40.5191701867	9.3686887214	2.326365306	1
-1.55051390021	46.7213087423	41.526054368	1.55051390021	1
-1.64762606069	35.5962276119	-28.5194365897	1.64762606069	1
-1.40913350226	43.4489395369	-37.0694962511	1.40913350226	1
-0.00740072655558	-3.13740626741	-4.44068998164	0.00740072655558	0
-0.0073987785469	-3.14208692868	-4.44000127622	0.0073987785469	0
-1.4609142483	6.37710837091	14.973602275	1.4609142483	0
-0.967616106097	1.61868088643	5.26662832304	0.967616106097	0
-0.00739648284255	-3.13945697358	-4.43950685727	0.00739648284255	0
-1.69640378706	35.786326288	-17.1428718522	1.69640378706	1
-1.59715421896	45.8872586292	39.8122295439	1.59715421896	1
-1.01432751075	-16.7506786151	39.2744367491	1.01432751075	1
-1.3444917514	20.1541030779	-20.75640419	1.3444917514	1
-0.820504910363	-37.2489899684	-18.9276110697	0.820504910363	1
-0.306795755842	-0.76104553235	0.413437128148	0.306795755842	0
-1.55321821767	46.2721716904	-49.5005641448	1.55321821767	0
-0.00739801991527	-3.13953878735	-4.43571638141	0.00739801991527	0
-1.07758741452	-39.6568646761	12.8610496447	1.07758741452	0
-1.0369721827	33.3778689151	-21.7362728834	1.0369721827	0
-0.273947685033	-18.7716848572	-8.05636484376	0.273947685033	1
-0.206181780868	12.4912947792	-0.823113851703	0.206181780868	1
-0.747185192272	46.6008231004	13.6616647121	0.747185192272	1
-2.21604203165	47.5951979776	-19.0335345784	2.21604203165	1
-0.529501833589	8.50695401948	-12.5980717689	0.529501833589	1
-0.00739697849915	-3.13947976379	-4.44022206261	0.00739697849915	0
-1.91511851796	37.8776259578	5.8292027542	1.91511851796	0
-0.163913322432	21.7306773659	4.61090012607	0.163913322432	0
-0.00739628216356	-3.13950357802	-4.43779042067	0.00739628216356	0
-0.99603347394	17.369072841	0.695277057612	0.99603347394	0
-0.528073920307	-14.789969379	3.72142430308	0.528073920307	1
-0.280970609438	15.1181806177	-13.0872983082	0.280970609438	1
-0.0749297751084	5.98833646896	-8.76281102053	0.0749297751084	1
-1.95415708955	-37.0732123975	3.42025322899	1.95415708955	1
-1.23218502002	-5.02950338156	45.0561025927	1.23218502002	1
-0.00739661516224	-3.14078929979	-4.43950375893	0.00739661516224	0
-0.00739682423431	-3.14081311402	-4.437072117	0.00739682423431	0
-0.848549949847	7.11446320104	-1.8716850161	0.848549949847	0
-0.755655390178	1.98683099707	-3.15498647703	0.755655390178	0
-0.00739623048164	-3.14047977646	-4.4378596034	0.00739623048164	0
-0.612625272027	2.13268554298	22.5716147805	0.612625272027	1
-0.152001497926	-0.503753579612	9.06676912853	0.152001497926	1
-0.286858152142	25.0185272071	-8.22351182761	0.286858152142	1
-0.0968668101223	-6.42877827204	8.39776576409	0.0968668101223	1
-0.653464233375	18.2632526403	-19.0383725632	0.653464233375	1
-0.00739628318129	-3.14044840293	-4.43766470996	0.00739628318129	0
-1.72535289158	-0.276830013288	-12.234094008	1.72535289158	0
-1.70316663596	-6.00307536322	3.35692244079	1.70316663596	0
-0.0073960512999	-3.13996053164	-4.43863450698	0.0073960512999	0
-0.199160581963	-25.3923158381	0.135956347607	0.199160581963	0
-2.22755537209	-37.3036630529	4.90665435304	2.22755537209	1
-2.16457559072	31.023370175	-13.7839485326	2.16457559072	1
-1.49530418813	20.3012395144	-38.1143089577	1.49530418813	1
-1.4208485394	-26.5815323922	29.2370147781	1.4208485394	1
-0.569437537083	-14.8608394156	12.3991838441	0.569437537083	1
-0.161240737245	-9.00028573519	3.98048569015	0.161240737245	0
-0.0446308129725	-6.07000889501	-0.228863386836	0.0446308129725	0
-0.0073961114952	-3.14026067731	-4.43885811138	0.0073961114952	0
-2.0226013421	-38.2821465585	32.6342272704	2.0226013421	0
-1.88063234272	30.7929911886	-12.2977458473	1.88063234272	0
-0.737422071034	-40.1668939412	12.7032062635	0.737422071034	1
-0.698383254174	33.8859657618	-21.5787305768	0.698383254174	1
-0.181176009676	15.3727508361	-13.0082463668	0.181176009676	1
-0.149509404737	19.1113876587	-9.01148066097	0.149509404737	1
-0.800538872188	-7.43728382155	-26.2148239163	0.800538872188	1
-0.00739607788409	-3.13999190518	-4.43882940042	0.00739607788409	0
-0.779854265028	13.8265074851	-8.36823890052	0.779854265028	0
-2.2773678919	47.9224625518	-9.18533239537	2.2773678919	0
-0.00739606696532	-3.14022799743	-4.43829577855	0.00739606696532	0
-0.692235128898	1.15709529247	17.3378936308	0.692235128898	0
-0.048748653924	6.11643435419	-8.72328531639	0.048748653924	1
-1.30495708608	39.1130033808	-17.7469407359	1.30495708608	1
-1.10494025581	17.9865606266	-11.092632501	1.10494025581	1
-1.13560152411	-4.57147874544	-0.540700912617	1.13560152411	1
-1.51620809061	30.571164235	-37.6127186037	1.51620809061	1
-0.00739608873087	-3.13973989821	-4.43826118719	0.00739608873087	0
-1.4791229626	-36.8508960384	28.7356280161	1.4791229626	0
-1.41368399684	-19.9954361284	12.1484480312	1.41368399684	0
-0.735598501142	7.42329220408	-7.76568222734	0.735598501142	0
-0.0073960545624	-3.13985805831	-4.43849657044	0.0073960545624	0
-2.13482355223	-8.8922582081	-36.128592436	2.13482355223	1
-0.808711542429	-8.79684545234	48.9164405668	0.808711542429	1
-0.862833902147	-3.85586154141	-2.48963892879	0.862833902147	1
-0.284548586288	-3.49805293939	-3.46410793688	0.284548586288	1
-2.00374397298	-9.70050999609	8.8092538371	2.00374397298	1
-0.666742322713	13.3051516523	-19.0235947254	0.666742322713	0
-0.00739607951554	-3.13992785176	-4.43807217415	0.00739607951554	0
-0.986251862686	-6.42030213031	2.18539434717	0.986251862686	0
-0.655965510424	-19.5853401813	10.1466644399	0.655965510424	0
-1.11789234583	40.2643006091	20.6855521713	1.11789234583	0
-0.0811995306005	-3.31898896057	-3.95138546115	0.0811995306005	1
-1.51061477072	-26.0000239113	-46.2229106056	1.51061477072	1
-0.0261246084086	-3.22945697115	-4.19502422329	0.0261246084086	1
-1.86647229171	2.52280933176	27.4947388123	1.86647229171	1
-1.25780220375	19.7201739478	37.3455846347	1.25780220375	1
-0.0073960481372	-3.14001105815	-4.43826865845	0.0073960481372	0
-0.958694453358	-4.7801439626	-1.12652861777	0.958694453358	0
-0.372742542869	22.3666648957	21.7026893612	0.372742542869	0
-0.00739604514037	-3.14010689616	-4.43837368063	0.00739604514037	0
-1.77228539898	-38.6019569778	-29.3077443637	1.77228539898	0
-0.265044525398	18.5397880855	8.1843126797	0.265044525398	1
-1.31260054792	-0.308557824989	11.5280379134	1.31260054792	1
-1.5270116222	3.71822487039	-19.2290736879	1.5270116222	1
-1.3326689504	-10.0876737467	10.5952200642	1.3326689504	1
-0.612488997014	-11.831279905	35.6394381163	0.612488997014	1
-0.00739605939929	-3.14007552263	-4.43817878719	0.00739605939929	0
-1.28610821599	-10.9768628085	32.5796217487	1.28610821599	0
-0.88079710539	-1.72429576945	3.54476690982	0.88079710539	0
-2.63379361768	-12.507464835	-48.8487606936	2.63379361768	0
-0.979391344986	-19.2110146362	24.8455444448	0.979391344986	0
-0.0120968326968	-3.18469576469	-4.31670341887	0.0120968326968	1
-0.758414307878	-3.97121043705	-2.75206430621	0.758414307878	1
-0.00857239086039	-3.16231516146	-4.37754301666	0.00857239086039	1
-1.5848349557	32.2997837581	20.4917047766	1.5848349557	1
-0.00769018655302	-3.15112485985	-4.40796281555	0.00769018655302	1
-0.250451859531	-3.55562207548	-3.59528420001	0.250451859531	0
-0.00739604350285	-3.14005461826	-4.4383414405	0.00739604350285	0
-1.42098427684	14.5798750221	8.02660034141	1.42098427684	0
-0.0721171027557	-3.34785141635	-4.01682088029	0.0721171027557	0
-0.0238294002929	-3.24394256512	-4.22766248705	0.0238294002929	0
-2.40754255724	6.22759571853	39.9719954647	2.40754255724	1
-0.95054326684	-11.1754745972	10.2035809152	0.95054326684	1
-0.524152338017	-28.2603929811	-31.6476743204	0.524152338017	1
-0.326894192276	21.9805238646	22.7709090915	0.326894192276	1
-1.0498361312	1.54105212973	17.7743828859	1.0498361312	1
-0.023802456942	-3.03612311129	-4.64894761191	0.023802456942	0
-0.00739604379165	-3.13994544826	-4.43840080996	0.00739604379165	0
-1.00946072207	-0.799473951768	6.66800588032	1.00946072207	0
-0.0115115584531	-3.08805068225	-4.54364117306	0.0115115584531	0
-0.443797104933	-21.8065714304	5.57827643402	0.443797104933	0
-0.00746938565346	-3.14557928687	-4.42323345468	0.00746938565346	1
-0.00741427920034	-3.14280650039	-4.43086877424	0.00741427920034	1
-0.0074005515233	-3.14142010714	-4.43468643402	0.0074005515233	1
-1.29679694874	-10.2575919664	1.63785574066	1.29679694874	1
-0.757330098419	5.71992065409	1.7940481238	0.757330098419	1
-0.00842398486853	-3.11406571973	-4.49099936681	0.00842398486853	0
-0.00739604100118	-3.14002064443	-4.43849603377	0.00739604100118	0
-0.00765213642646	-3.12707323847	-4.46467846369	0.00765213642646	0
-1.65823399435	-11.3200500526	-41.2429467202	1.65823399435	0
-0.00739604190066	-3.13996836653	-4.43846379364	0.00739604190066	0
-0.00740027879919	-3.13853639926	-4.44198303439	0.00740027879919	1
-0.424696577447	15.526614924	-14.4549459024	0.424696577447	1
-0.00739706885695	-3.13925732623	-4.4401588843	0.00739706885695	1
-0.113240735142	6.19331833541	-9.44664031832	0.113240735142	1
-0.00739628341785	-3.13961778972	-4.43924680925	0.00739628341785	1
-0.00739604506722	-3.14006420454	-4.43856881581	0.00739604506722	0
-0.00739604134242	-3.14005091794	-4.43849377647	0.00739604134242	0
-0.00739604076205	-3.14004519973	-4.43841817281	0.00739604076205	0
-0.00765114767179	-3.1529983239	-4.41231134656	0.00765114767179	0
-0.50706287084	-6.70205072528	-1.39377397475	0.50706287084	0
-0.00739624874709	-3.14029602507	-4.43761779434	0.00739624874709	1
-0.00739608975218	-3.14012646623	-4.43802504807	0.00739608975218	1
-1.46957091842	5.04013623783	32.3660821166	1.46957091842	1
-2.45602797222	-47.8301124151	36.6251898382	2.45602797222	1
-1.55297605456	39.4218544813	-8.51936283565	1.55297605456	1
-0.00739604073395	-3.13999675355	-4.4384283923	0.00739604073395	0
-0.00739604047217	-3.14003594729	-4.43845852951	0.00739604047217	0
-0.00739604041399	-3.14003077507	-4.43843081686	0.00739604041399	0
-0.00745980446051	-3.14650733716	-4.42537740373	0.00745980446051	0
-0.00739604037864	-3.14001505736	-4.43843653274	0.00739604037864	0
-0.260597098317	-5.59043418002	8.75885439876	0.260597098317	1
-1.89116627189	-10.090200631	-17.7942757104	1.89116627189	1
-0.87537258795	-25.4850534603	16.0933549623	0.87537258795	1
-1.64166770177	-21.2917536458	25.1499868943	1.64166770177	1
[truncated: 3,001 more rows]
