# Supplementary material for: SPOTting Model Parameters Using a Ready-Made Python Package
Source: PLoS One. 2015 Dec 17;10(12):e0145180. doi: 10.1371/journal.pone.0145180 (PMC4682995; doi:10.1371/journal.pone.0145180)
Supplement: S3 File — Contains the objective function traces for the 15,000 iterations with MC, LHS, MLE, MCMC, SA, SCE-UA. DE-MCZ and ROPE. (ZIP) [file pone.0145180.s003.zip]

Archive with 57 entries (57 files):
- 10pars_with_DEMCz.csv
- 10pars_with_LHS.csv
- 10pars_with_MC.csv
- 10pars_with_MCMC.csv
- 10pars_with_MLE.csv
- 10pars_with_ROPE.csv
- 10pars_with_SA.csv
- 10pars_with_SCEUA.csv
- 20pars_with_DEMCz.csv
- 20pars_with_LHS.csv
- 20pars_with_MC.csv
- 20pars_with_MCMC.csv
- 20pars_with_MLE.csv
- 20pars_with_ROPE.csv
- 20pars_with_SA.csv
- 20pars_with_SCEUA.csv
- 2pars_with_DEMCz.csv
- 2pars_with_LHS.csv
- 2pars_with_MC.csv
- 2pars_with_MCMC.csv
- 2pars_with_MLE.csv
- 2pars_with_ROPE.csv
- 2pars_with_SA.csv
- 2pars_with_SCEUA.csv
- 30ackleySCEUA.csv
- 30pars_with_DEMCz.csv
- 30pars_with_LHS.csv
- 30pars_with_MC.csv
- 30pars_with_MCMC.csv
- 30pars_with_MLE.csv
- 30pars_with_ROPE.csv
- 30pars_with_SA.csv
- 30pars_with_SCEUA.csv
- 3pars_with_DEMCz.csv
- 3pars_with_LHS.csv
- 3pars_with_MC.csv
- 3pars_with_MCMC.csv
- 3pars_with_MLE.csv
- 3pars_with_ROPE.csv
- 3pars_with_SA.csv
- 3pars_with_SCEUA.csv
- 50pars_with_DEMCz.csv
- 50pars_with_LHS.csv
- 50pars_with_MC.csv
- 50pars_with_MCMC.csv
- 50pars_with_MLE.csv
- 50pars_with_ROPE.csv
- 50pars_with_SA.csv
- 50pars_with_SCEUA.csv
- 5pars_with_DEMCz.csv
- 5pars_with_LHS.csv
- 5pars_with_MC.csv
- 5pars_with_MCMC.csv
- 5pars_with_MLE.csv
- 5pars_with_ROPE.csv
- 5pars_with_SA.csv
- 5pars_with_SCEUA.csv
