# Supplementary material for: SPOTting Model Parameters Using a Ready-Made Python Package
Source: PLoS One. 2015 Dec 17;10(12):e0145180. doi: 10.1371/journal.pone.0145180 (PMC4682995; doi:10.1371/journal.pone.0145180)
Supplement: S3 File — Contains the objective function traces for the 15,000 iterations with MC, LHS, MLE, MCMC, SA, SCE-UA. DE-MCZ and ROPE. (ZIP) [file pone.0145180.s003.zip › 10pars_with_DEMCz.csv]

-22878.50896	-23602.78935	-22522.80874	-22270.92099	-22346.78022	-22412.25914	-22025.77653	-23306.93736	-21325.56105	-21716.13968	-22725.06082	-22733.18532	-21592.31063	-24018.4427	-22881.36858	-19675.98172	-23191.48509	-23004.45247	-21424.72314	-23522.86564	-21637.7609	-23600.7928	-22087.52804	-23843.33082	-22923.59379	-22384.35154	-22036.51041	-21477.24744	-23070.01013	-22386.06653	-21703.51221	-22396.08759	-22794.04424	-22580.21134	-22564.04181	-23503.62634	-22898.44349	-22845.69603	-21980.24342	-22734.42689	-22041.5809	-23503.92942	-22153.7645	-21967.39117	-22502.99265	-22342.45887	-23362.65444	-21132.8909	-22959.80348	-19951.45285
[truncated: 5,000 more columns]
