# Supplementary material for: SPOTting Model Parameters Using a Ready-Made Python Package
Source: PLoS One. 2015 Dec 17;10(12):e0145180. doi: 10.1371/journal.pone.0145180 (PMC4682995; doi:10.1371/journal.pone.0145180)
Supplement: S3 File — Contains the objective function traces for the 15,000 iterations with MC, LHS, MLE, MCMC, SA, SCE-UA. DE-MCZ and ROPE. (ZIP) [file pone.0145180.s003.zip › 10pars_with_LHS.csv]

-21.75587431	-21.3358789	-20.96017312	-21.56111866	-20.95247819	-21.27343678	-21.70017563	-21.33914364	-21.2358494	-21.45010682	-20.76801547	-21.15846848	-21.59136505	-21.59786591	-20.80414381	-21.32937731	-21.74187343	-20.23489677	-21.58105207	-21.3469826	-21.23615812	-21.22426617	-21.4602643	-21.09750388	-20.81258598	-21.49685983	-21.4293737	-21.23241119	-20.45403825	-21.48904976	-21.18784962	-21.46837424	-21.29240635	-21.14886686	-21.38709681	-21.4956745	-21.48875519	-21.23271872	-20.8776066	-20.95827771	-21.74126215	-21.14255829	-21.14227285	-21.30433483	-21.30664707	-21.02174936	-21.42214805	-21.07521964	-21.81503597	-21.14655578
[truncated: 5,000 more columns]
