# Supplementary material for: SPOTting Model Parameters Using a Ready-Made Python Package
Source: PLoS One. 2015 Dec 17;10(12):e0145180. doi: 10.1371/journal.pone.0145180 (PMC4682995; doi:10.1371/journal.pone.0145180)
Supplement: S3 File — Contains the objective function traces for the 15,000 iterations with MC, LHS, MLE, MCMC, SA, SCE-UA. DE-MCZ and ROPE. (ZIP) [file pone.0145180.s003.zip › 10pars_with_MC.csv]

-19.63368722	-20.50836113	-20.78296628	-20.33111089	-21.18382359	-21.18968582	-21.14039073	-21.14196112	-21.43986395	-21.13731805	-21.16093569	-21.29130477	-21.20526756	-21.24201737	-21.19508078	-21.28326275	-21.67028516	-21.82742926	-21.1202289	-21.12545886	-21.32468523	-21.84816051	-21.43595769	-21.35953459	-21.5545558	-21.15446519	-21.00218828	-21.07656038	-20.96130781	-21.10382314	-20.99726657	-20.70092865	-20.86753656	-21.4145708	-20.91126425	-21.71686731	-21.45804261	-21.37676044	-21.33630625	-21.12060423	-20.98652722	-21.43346272	-21.49082761	-21.39294931	-21.27159915	-21.73761704	-21.11712956	-20.100581	-21.35474382	-21.57304613
[truncated: 5,000 more columns]
