# Supplementary material for: SPOTting Model Parameters Using a Ready-Made Python Package
Source: PLoS One. 2015 Dec 17;10(12):e0145180. doi: 10.1371/journal.pone.0145180 (PMC4682995; doi:10.1371/journal.pone.0145180)
Supplement: S3 File — Contains the objective function traces for the 15,000 iterations with MC, LHS, MLE, MCMC, SA, SCE-UA. DE-MCZ and ROPE. (ZIP) [file pone.0145180.s003.zip › 10pars_with_MCMC.csv]

-23250.7318	-19456.94451	-21817.16122	-22360.3765	-22756.6383	-21058.00859	-22915.43202	-21601.36603	-22883.96218	-21451.22291	-23480.94665	-22252.69449	-22145.5005	-22872.75166	-21091.45078	-21764.83527	-22333.45321	-22008.38136	-21859.62312	-22120.23706	-22854.77407	-21791.56167	-22981.88989	-22660.52557	-23093.05772	-20689.49463	-21963.9346	-23124.30175	-22439.6097	-23491.34024	-22478.63242	-23443.02958	-22824.51461	-22915.80376	-22375.29253	-23379.36496	-21606.94275	-20786.22776	-22351.06494	-23760.12283	-23883.98041	-20883.71483	-21686.26024	-22973.78551	-23399.79041	-23341.97615	-22199.18872	-22691.89286	-23210.62978	-22730.31261
[truncated: 5,000 more columns]
