# Supplementary material for: SPOTting Model Parameters Using a Ready-Made Python Package
Source: PLoS One. 2015 Dec 17;10(12):e0145180. doi: 10.1371/journal.pone.0145180 (PMC4682995; doi:10.1371/journal.pone.0145180)
Supplement: S3 File — Contains the objective function traces for the 15,000 iterations with MC, LHS, MLE, MCMC, SA, SCE-UA. DE-MCZ and ROPE. (ZIP) [file pone.0145180.s003.zip › 10pars_with_MLE.csv]

-21.54180806	-21.34005512	-21.52024247	-20.84715263	-21.05948667	-21.05410312	-21.39640146	-21.42400203	-21.54075454	-20.95799539	-20.8944463	-20.5591637	-20.65743178	-21.36441006	-21.45713985	-21.55591365	-21.35265582	-19.60416413	-21.3174284	-21.00893882	-21.17324767	-21.82350655	-21.09001466	-20.80934901	-20.46656391	-20.48418122	-20.81474017	-21.71695316	-20.98956979	-20.85048962	-20.29014284	-21.03787178	-21.53522938	-21.58789654	-21.28243484	-21.07446819	-21.4384821	-21.39929871	-20.74162413	-21.35349113	-20.84390667	-20.55238312	-21.24960426	-21.37656725	-21.52280204	-21.00043517	-21.0664848	-19.85790163	-21.54870825	-19.86248062
[truncated: 5,000 more columns]
