# Supplementary material for: SPOTting Model Parameters Using a Ready-Made Python Package
Source: PLoS One. 2015 Dec 17;10(12):e0145180. doi: 10.1371/journal.pone.0145180 (PMC4682995; doi:10.1371/journal.pone.0145180)
Supplement: S3 File — Contains the objective function traces for the 15,000 iterations with MC, LHS, MLE, MCMC, SA, SCE-UA. DE-MCZ and ROPE. (ZIP) [file pone.0145180.s003.zip › 10pars_with_ROPE.csv]

-21.31232914	-21.24626625	-21.3047728	-21.25102554	-20.74864633	-21.15370651	-20.65697546	-21.05378783	-21.15596374	-21.66262237	-21.0959458	-21.16928074	-21.79012082	-20.0985925	-21.42587208	-21.01360047	-21.55744372	-21.4432552	-20.67145971	-20.02613997	-21.45139582	-21.22277918	-21.77964672	-20.23647763	-20.7701804	-19.56735728	-21.09704425	-21.04445626	-21.55017648	-21.43122772	-21.44695567	-21.3226452	-20.74496162	-21.58602176	-20.69794769	-21.12495061	-20.63937563	-21.00877573	-21.40436073	-21.07644624	-20.13788288	-21.47438752	-19.52622666	-21.54533872	-20.87551594	-21.22683898	-20.85320041	-20.41998903	-21.42352405	-20.85674878
[truncated: 5,000 more columns]
