# Supplementary material for: SPOTting Model Parameters Using a Ready-Made Python Package
Source: PLoS One. 2015 Dec 17;10(12):e0145180. doi: 10.1371/journal.pone.0145180 (PMC4682995; doi:10.1371/journal.pone.0145180)
Supplement: S3 File — Contains the objective function traces for the 15,000 iterations with MC, LHS, MLE, MCMC, SA, SCE-UA. DE-MCZ and ROPE. (ZIP) [file pone.0145180.s003.zip › 10pars_with_SA.csv]

-19.6336872222	-19.6336872222	-21.1876320795	-21.3971359104	-21.3005095844	-21.4294122569	-21.5586061069	-21.8212455172	-21.0824597489	-21.4499569863	-21.0941635994	-21.3726080281	-21.3621454883	-21.299031321	-21.5990697387	-21.5927143532	-21.5365190591	-21.7602000356	-21.2907862131	-21.1500833346	-21.640701324	-21.6152529742	-21.6479569371	-21.7731193283	-20.9668870309	-21.3203376869	-21.0765453153	-21.5709565042	-21.6905134605	-21.2368875877	-21.0338625931	-21.6220527019	-21.6565743824	-21.3374528432	-21.7060861538	-21.2685664053	-21.416586419	-21.4658794864	-21.6091173391	-21.502348062	-21.1375251628	-21.3007259547	-21.2713592457	-21.3127997769	-21.6868681299	-20.781735484	-21.5938258193	-21.869718537	-21.1810234571	-21.5230100491
[truncated: 5,000 more columns]
