# Supplementary material for: SPOTting Model Parameters Using a Ready-Made Python Package
Source: PLoS One. 2015 Dec 17;10(12):e0145180. doi: 10.1371/journal.pone.0145180 (PMC4682995; doi:10.1371/journal.pone.0145180)
Supplement: S3 File — Contains the objective function traces for the 15,000 iterations with MC, LHS, MLE, MCMC, SA, SCE-UA. DE-MCZ and ROPE. (ZIP) [file pone.0145180.s003.zip › 10pars_with_SCEUA.csv]

-20.3247377978	-21.303480391	-20.9597603937	-21.187250144	-20.984141024	-21.3297331854	-21.5188254485	-21.4969348427	-21.1324638553	-20.2014610602	-21.4897861297	-21.7670283521	-19.7025303853	-20.6614267547	-20.387295457	-21.8638275858	-21.4741913908	-20.8817512658	-21.2451766058	-21.3307199075	-21.5459477579	-21.3938784032	-21.2738722648	-20.0253720807	-21.5734758587	-21.4780472027	-21.2213798033	-20.990386413	-21.0142029961	-20.8033507945	-20.8300952143	-21.7179856979	-21.7272099437	-21.235064303	-21.2262969346	-20.9499943275	-20.9420753579	-21.1487156264	-21.0438044242	-20.354675952	-21.2948261327	-21.3102565361	-20.3494535553	-20.1332894808	-19.4613466404	-21.3884556924	-20.5955050163	-20.9340852078	-20.9770278246	-20.7975981299
[truncated: 1,546 more columns]
