# Supplementary material for: SPOTting Model Parameters Using a Ready-Made Python Package
Source: PLoS One. 2015 Dec 17;10(12):e0145180. doi: 10.1371/journal.pone.0145180 (PMC4682995; doi:10.1371/journal.pone.0145180)
Supplement: S3 File — Contains the objective function traces for the 15,000 iterations with MC, LHS, MLE, MCMC, SA, SCE-UA. DE-MCZ and ROPE. (ZIP) [file pone.0145180.s003.zip › 20pars_with_DEMCz.csv]

-22876.23726	-22036.01754	-21542.54355	-22512.31325	-22052.79307	-22737.77623	-22340.80496	-22768.18916	-21916.46109	-22364.97197	-22608.14728	-22732.85553	-21438.01991	-22182.53713	-22837.69571	-22850.46963	-22480.18998	-22294.67114	-22448.77683	-22940.6727	-22260.23071	-22493.98809	-23004.67934	-22318.73716	-22199.80669	-22740.75362	-22346.49873	-23079.70474	-23072.75313	-22341.75655	-22522.59939	-22728.76777	-21754.1632	-22683.33486	-22533.71992	-22779.48066	-23181.62528	-22221.76741	-23305.90634	-22837.29294	-21404.93104	-22913.93322	-22618.18423	-23204.43438	-22660.12885	-22493.88284	-23037.11139	-22811.87539	-21216.95401	-22689.99668
[truncated: 5,000 more columns]
