# Supplementary material for: SPOTting Model Parameters Using a Ready-Made Python Package
Source: PLoS One. 2015 Dec 17;10(12):e0145180. doi: 10.1371/journal.pone.0145180 (PMC4682995; doi:10.1371/journal.pone.0145180)
Supplement: S3 File — Contains the objective function traces for the 15,000 iterations with MC, LHS, MLE, MCMC, SA, SCE-UA. DE-MCZ and ROPE. (ZIP) [file pone.0145180.s003.zip › 20pars_with_LHS.csv]

-21.09407006	-20.40524139	-21.1551595	-21.27380723	-20.64598711	-20.88157518	-20.36948015	-21.31195193	-21.57557089	-21.20031638	-21.40453936	-21.51708863	-21.03599332	-21.40421086	-21.32353435	-21.35317072	-21.36696625	-21.31018512	-20.93606598	-21.08446913	-21.26805569	-21.33173479	-21.53664051	-21.77177325	-21.07996613	-21.31746671	-20.98246375	-21.23289641	-21.68045394	-21.60391105	-21.26037338	-21.31178318	-21.01822209	-21.10963196	-21.62500505	-21.1646218	-21.32704891	-21.29827656	-21.12055189	-21.14851461	-21.37906296	-21.29987377	-21.28053505	-21.01931332	-21.10501128	-21.25844419	-21.50880541	-21.14990552	-21.31559866	-20.89945678
[truncated: 5,000 more columns]
