# Supplementary material for: SPOTting Model Parameters Using a Ready-Made Python Package
Source: PLoS One. 2015 Dec 17;10(12):e0145180. doi: 10.1371/journal.pone.0145180 (PMC4682995; doi:10.1371/journal.pone.0145180)
Supplement: S3 File — Contains the objective function traces for the 15,000 iterations with MC, LHS, MLE, MCMC, SA, SCE-UA. DE-MCZ and ROPE. (ZIP) [file pone.0145180.s003.zip › 20pars_with_MC.csv]

-19.63368722	-21.12653736	-21.33857528	-21.58399027	-20.64444195	-20.95417734	-21.57916532	-21.1528185	-21.30118511	-21.34300843	-21.38346998	-21.49600852	-21.23512248	-21.17210366	-21.52151221	-21.04337237	-21.43311132	-21.35927125	-21.33948422	-21.55493777	-21.22609627	-20.98932311	-21.48387589	-21.1153845	-21.08306176	-20.66099639	-21.27204467	-20.89357669	-21.60524838	-21.24568334	-21.02579482	-21.13090848	-21.38734571	-21.48102365	-21.43173818	-21.27566174	-21.46033961	-20.98823555	-21.50561614	-21.60405907	-20.86160554	-21.43839146	-21.47411022	-21.42532636	-21.6576124	-20.80564968	-21.43950475	-20.79807203	-20.90456658	-21.2653886
[truncated: 5,000 more columns]
