# Supplementary material for: SPOTting Model Parameters Using a Ready-Made Python Package
Source: PLoS One. 2015 Dec 17;10(12):e0145180. doi: 10.1371/journal.pone.0145180 (PMC4682995; doi:10.1371/journal.pone.0145180)
Supplement: S3 File — Contains the objective function traces for the 15,000 iterations with MC, LHS, MLE, MCMC, SA, SCE-UA. DE-MCZ and ROPE. (ZIP) [file pone.0145180.s003.zip › 20pars_with_MCMC.csv]

-22184.8047	-22534.41597	-22631.55533	-22162.72019	-23064.55462	-22920.85008	-22362.22176	-22952.86355	-22650.3004	-22307.91246	-23173.01768	-22391.49845	-22896.00767	-21259.08968	-21945.11459	-22759.61553	-22343.1642	-23568.0892	-22217.32416	-21938.89338	-22752.48173	-22585.10378	-22712.24347	-23274.70223	-22521.04079	-21802.31154	-21275.64901	-22279.00523	-22737.90463	-22043.49127	-22433.20227	-22440.73756	-22241.95785	-22374.90281	-22892.44684	-22020.27302	-22253.07489	-22446.07203	-22336.77469	-21874.71511	-22624.64318	-23747.12986	-22755.33175	-23101.12831	-22293.24646	-21633.27564	-22112.97812	-22699.69182	-21846.14401	-21144.47271
[truncated: 5,000 more columns]
