# Supplementary material for: SPOTting Model Parameters Using a Ready-Made Python Package
Source: PLoS One. 2015 Dec 17;10(12):e0145180. doi: 10.1371/journal.pone.0145180 (PMC4682995; doi:10.1371/journal.pone.0145180)
Supplement: S3 File — Contains the objective function traces for the 15,000 iterations with MC, LHS, MLE, MCMC, SA, SCE-UA. DE-MCZ and ROPE. (ZIP) [file pone.0145180.s003.zip › 20pars_with_MLE.csv]

-21.04220313	-21.30685801	-21.54490039	-20.82338788	-21.30708869	-21.24313815	-21.45858016	-21.52446711	-21.28052663	-20.81395874	-21.48497085	-21.42279909	-21.12417626	-20.92546244	-20.74315397	-21.19821229	-21.46341093	-21.50976869	-21.49728902	-20.70625767	-21.52985597	-20.97844152	-21.19624755	-20.47295069	-21.32219189	-20.93071445	-20.8542051	-21.23955291	-21.25712592	-21.18186159	-21.33846503	-21.61404507	-21.29474062	-21.19705841	-21.50423934	-20.88006322	-21.22603685	-20.5971063	-21.29475921	-21.21299525	-21.70831094	-21.16829736	-21.08646015	-21.12486505	-21.12168911	-21.23116681	-21.11742749	-21.22468452	-21.65574822	-21.1840222
[truncated: 5,000 more columns]
