# Supplementary material for: SPOTting Model Parameters Using a Ready-Made Python Package
Source: PLoS One. 2015 Dec 17;10(12):e0145180. doi: 10.1371/journal.pone.0145180 (PMC4682995; doi:10.1371/journal.pone.0145180)
Supplement: S3 File — Contains the objective function traces for the 15,000 iterations with MC, LHS, MLE, MCMC, SA, SCE-UA. DE-MCZ and ROPE. (ZIP) [file pone.0145180.s003.zip › 20pars_with_ROPE.csv]

-20.65079382	-21.25944957	-20.82102387	-21.46013101	-21.18742675	-21.27698947	-21.37420673	-21.59332961	-20.85754751	-21.33486489	-21.09254508	-21.28033406	-21.47536	-21.71288822	-21.20941927	-20.88923621	-20.95277811	-21.25639264	-21.30623357	-21.19405935	-20.88190902	-21.11506125	-21.20706671	-21.07062771	-21.57765701	-21.25150265	-20.91238509	-20.71492868	-21.04515115	-20.83963295	-21.16924346	-20.66096603	-21.23700742	-21.30364147	-20.97398294	-21.34800681	-20.51132939	-20.76518187	-21.58952382	-21.27926987	-21.08014888	-21.69419095	-20.65456549	-21.71941226	-21.37745885	-21.20782845	-21.51290807	-20.93652934	-20.97719402	-21.09671651
[truncated: 5,000 more columns]
