# Supplementary material for: SPOTting Model Parameters Using a Ready-Made Python Package
Source: PLoS One. 2015 Dec 17;10(12):e0145180. doi: 10.1371/journal.pone.0145180 (PMC4682995; doi:10.1371/journal.pone.0145180)
Supplement: S3 File — Contains the objective function traces for the 15,000 iterations with MC, LHS, MLE, MCMC, SA, SCE-UA. DE-MCZ and ROPE. (ZIP) [file pone.0145180.s003.zip › 20pars_with_SA.csv]

-19.6336872222	-19.6336872222	-21.1938702774	-21.318175479	-21.4046166591	-21.4311344972	-21.2679116974	-21.3882310611	-21.3228881061	-21.2268940781	-21.5369461706	-21.3057499996	-21.4009496436	-21.4399968876	-21.3283255389	-21.1341689244	-21.3711480703	-21.5963035444	-21.0418580803	-21.3259856486	-21.5677335276	-21.0421807376	-21.4691099971	-21.6020758006	-21.6026016943	-21.4946243228	-21.2676570736	-21.4231592465	-20.9825814378	-21.4522767297	-21.3224229235	-21.2769786005	-21.5401180158	-21.5233807506	-21.3653174894	-21.2375916639	-21.1697900962	-21.374517229	-21.2212536767	-21.2037402319	-21.0864690553	-21.4483828081	-21.26730258	-21.3665002088	-21.3706896627	-21.0818035641	-21.0397471999	-21.1890810296	-21.299949674	-21.4595355063
[truncated: 5,000 more columns]
