# Supplementary material for: SPOTting Model Parameters Using a Ready-Made Python Package
Source: PLoS One. 2015 Dec 17;10(12):e0145180. doi: 10.1371/journal.pone.0145180 (PMC4682995; doi:10.1371/journal.pone.0145180)
Supplement: S3 File — Contains the objective function traces for the 15,000 iterations with MC, LHS, MLE, MCMC, SA, SCE-UA. DE-MCZ and ROPE. (ZIP) [file pone.0145180.s003.zip › 20pars_with_SCEUA.csv]

-21.401009	-21.35194911	-21.06318053	-21.14306324	-21.24683372	-20.92241901	-20.96570322	-21.22992895	-21.69080475	-21.16564108	-21.34861597	-21.18972989	-21.34090766	-20.84694263	-21.44641707	-21.23353471	-21.35587276	-20.73744924	-20.72779403	-21.0230512	-21.30545248	-21.32186957	-21.44262491	-21.40696778	-20.93276013	-21.09915026	-21.49227219	-21.43674571	-21.5024354	-21.31869226	-21.28163676	-21.14899326	-20.67666304	-21.05775155	-21.36900452	-21.30810177	-21.17722131	-21.15148285	-21.11163939	-21.47062558	-21.11592208	-21.16095176	-21.39488091	-21.13937886	-21.39651524	-21.2800535	-20.87382678	-21.5461603	-21.49070836	-21.4686922
[truncated: 3,804 more columns]
