# Supplementary material for: SPOTting Model Parameters Using a Ready-Made Python Package
Source: PLoS One. 2015 Dec 17;10(12):e0145180. doi: 10.1371/journal.pone.0145180 (PMC4682995; doi:10.1371/journal.pone.0145180)
Supplement: S3 File — Contains the objective function traces for the 15,000 iterations with MC, LHS, MLE, MCMC, SA, SCE-UA. DE-MCZ and ROPE. (ZIP) [file pone.0145180.s003.zip › 2pars_with_DEMCz.csv]

-23600.8119769	-19048.8949664	-21527.6580346	-22896.6556203	-23519.0416744	-21795.4400078	-19774.0931657	-22974.2544889	-21728.3258735	-22389.0766184	-23795.2775348	-23862.1997739	-22811.3626322	-23023.2868495	-20388.5448747	-4320.85436897	-23630.8482525	-20259.5335319	-12098.0515923	-20849.2427336	-21408.1511699	-24217.5819735	-21808.5332676	-20888.7197881	-19624.9286957	-20043.479082	-18993.4108257	-24367.5850887	-21288.096415	-22858.5922589	-22576.5252363	-23947.1330758	-22429.3553371	-22861.4348634	-21876.9566275	-23342.9292512	-21673.5984169	-8723.33069806	-22617.1431255	-19262.5813834	-23660.4189367	-19980.0016582	-18941.0860178	-21915.7429044	-22916.7596054	-15394.7951425	-22408.1956228	-21287.3471981	-23914.3572465	-22493.7064111
[truncated: 5,000 more columns]
