# Supplementary material for: SPOTting Model Parameters Using a Ready-Made Python Package
Source: PLoS One. 2015 Dec 17;10(12):e0145180. doi: 10.1371/journal.pone.0145180 (PMC4682995; doi:10.1371/journal.pone.0145180)
Supplement: S3 File — Contains the objective function traces for the 15,000 iterations with MC, LHS, MLE, MCMC, SA, SCE-UA. DE-MCZ and ROPE. (ZIP) [file pone.0145180.s003.zip › 2pars_with_LHS.csv]

-21.4929155815	-20.2475086035	-21.5350842256	-20.1513112484	-21.490291579	-16.6441479255	-21.2075952328	-21.3889554866	-21.4491276154	-21.6449066072	-15.9915123	-10.601786687	-14.4565073958	-14.7575358043	-21.2305262399	-21.4557520413	-21.4196745543	-22.0000302537	-21.1784981859	-20.6173966653	-13.1779432704	-21.4685844282	-18.3810204387	-21.3455775692	-19.6693833684	-21.8763805391	-18.7517090416	-21.8990756414	-21.5005637286	-21.1380907717	-21.6082542927	-21.3449821331	-14.7979542271	-20.4280662639	-16.3163350336	-21.5086503941	-21.8884188555	-20.7832264414	-22.2442808806	-20.8974086531	-20.1331692546	-21.9839761252	-22.0694097348	-18.1868469995	-21.2963933504	-19.6961178184	-20.9257005983	-19.2458213424	-20.5162005957	-7.81210836158
[truncated: 5,000 more columns]
