# Supplementary material for: SPOTting Model Parameters Using a Ready-Made Python Package
Source: PLoS One. 2015 Dec 17;10(12):e0145180. doi: 10.1371/journal.pone.0145180 (PMC4682995; doi:10.1371/journal.pone.0145180)
Supplement: S3 File — Contains the objective function traces for the 15,000 iterations with MC, LHS, MLE, MCMC, SA, SCE-UA. DE-MCZ and ROPE. (ZIP) [file pone.0145180.s003.zip › 2pars_with_MC.csv]

-19.6336872222	-21.2814350199	-22.0746239212	-21.5085350353	-21.4242480315	-21.528862088	-21.3494939316	-21.6432491291	-20.9018485519	-21.4797380102	-16.2458645753	-19.9487595824	-19.458277346	-20.3353642158	-21.8611019922	-21.3249826972	-21.3092530169	-20.1774649552	-19.765485225	-19.8308639416	-21.6607926273	-21.8973744092	-20.9698866264	-20.7893413731	-21.5050336671	-20.6846526368	-20.68718632	-21.5830236738	-21.5279140207	-19.089365781	-21.3644266085	-21.7951630098	-18.2837852908	-20.0516811122	-21.1670714242	-20.7045071801	-21.7541166601	-20.8490123323	-20.4176495464	-20.8361151624	-19.5334543763	-21.8292298678	-21.2824452555	-21.6172605699	-21.4823926932	-19.9850427726	-21.4713378141	-21.7755235025	-20.8326403902	-21.6440872714
[truncated: 5,000 more columns]
