# Supplementary material for: SPOTting Model Parameters Using a Ready-Made Python Package
Source: PLoS One. 2015 Dec 17;10(12):e0145180. doi: 10.1371/journal.pone.0145180 (PMC4682995; doi:10.1371/journal.pone.0145180)
Supplement: S3 File — Contains the objective function traces for the 15,000 iterations with MC, LHS, MLE, MCMC, SA, SCE-UA. DE-MCZ and ROPE. (ZIP) [file pone.0145180.s003.zip › 2pars_with_MCMC.csv]

-18635.9928055	-23617.5290535	-22065.0324181	-23675.229329	-23403.7193852	-19969.2442363	-22036.1911115	-24539.6293351	-23190.4825901	-14340.2165404	-22261.8959126	-23691.9887706	-21055.488327	-19375.8444147	-23476.3948276	-20399.9626539	-23709.5986475	-18912.1922438	-24033.950048	-12098.9701776	-13340.8753767	-13834.2180493	-22036.8235011	-21632.3147553	-22930.7806326	-23745.3089951	-19169.2291155	-23902.5676285	-22771.7913321	-19630.371149	-23432.9103134	-23061.6835833	-21067.4897221	-21284.0576033	-20339.3528809	-23013.442908	-21370.5437024	-12695.9629331	-23399.4336806	-22030.9736898	-22543.2522577	-20031.5617832	-20337.2228083	-20871.9013101	-21443.9449156	-22200.9298056	-16718.2052683	-12343.757488	-22940.6431001	-23407.7593254
[truncated: 5,000 more columns]
