# Supplementary material for: SPOTting Model Parameters Using a Ready-Made Python Package
Source: PLoS One. 2015 Dec 17;10(12):e0145180. doi: 10.1371/journal.pone.0145180 (PMC4682995; doi:10.1371/journal.pone.0145180)
Supplement: S3 File — Contains the objective function traces for the 15,000 iterations with MC, LHS, MLE, MCMC, SA, SCE-UA. DE-MCZ and ROPE. (ZIP) [file pone.0145180.s003.zip › 2pars_with_MLE.csv]

-20.5577606479	-22.0037644944	-21.319044383	-20.3734525789	-19.7210178029	-21.3624121573	-21.8198637508	-19.7140453854	-21.7983160745	-19.9642702003	-20.7619536148	-21.9652472079	-17.0723551702	-20.9990783674	-20.8618083096	-20.2563733401	-19.3503370031	-20.033870928	-21.6763108503	-19.7319761462	-20.870487829	-21.5728980572	-21.2994174625	-20.3345096842	-22.0789786333	-18.907385086	-20.9823198591	-21.5599719405	-18.2679361516	-21.7884732767	-20.1869963437	-14.3661777015	-22.0557260962	-20.5148704444	-21.0199885249	-15.5335209665	-21.5240827262	-20.4403072907	-20.4482144518	-21.6445437844	-20.1590033949	-20.898991084	-21.7177688865	-18.8727519681	-15.7176472653	-20.2030592184	-22.0180918293	-18.2581174387	-19.5237973666	-21.6803112342
[truncated: 5,000 more columns]
