# Supplementary material for: SPOTting Model Parameters Using a Ready-Made Python Package
Source: PLoS One. 2015 Dec 17;10(12):e0145180. doi: 10.1371/journal.pone.0145180 (PMC4682995; doi:10.1371/journal.pone.0145180)
Supplement: S3 File — Contains the objective function traces for the 15,000 iterations with MC, LHS, MLE, MCMC, SA, SCE-UA. DE-MCZ and ROPE. (ZIP) [file pone.0145180.s003.zip › 2pars_with_ROPE.csv]

-20.9184720264	-21.7535806615	-20.5335608137	-21.8732741759	-21.7174801912	-17.5710079132	-20.2134450306	-21.2542851944	-21.0480534136	-21.4719978686	-15.4649406841	-21.5499130687	-21.7942531259	-21.8738792193	-20.8830966982	-19.2884781997	-20.2683960873	-19.6926303551	-19.4021225258	-20.4019325744	-20.3592113995	-21.2532200388	-21.3995425429	-20.8787776725	-21.6628018437	-20.2061682881	-20.6339897976	-21.1704313834	-21.4870633247	-20.3203230533	-20.7369703742	-21.7460562979	-19.8814216691	-21.5020339457	-19.1105643354	-21.7412722979	-16.9211353786	-19.8639038652	-21.9969719353	-16.0972128515	-21.6869855174	-20.9088799922	-21.7008052534	-20.5488464424	-21.2282890413	-20.5641286172	-21.6378195803	-19.8301038123	-20.6117877331	-20.6109599162
[truncated: 5,000 more columns]
