# Supplementary material for: SPOTting Model Parameters Using a Ready-Made Python Package
Source: PLoS One. 2015 Dec 17;10(12):e0145180. doi: 10.1371/journal.pone.0145180 (PMC4682995; doi:10.1371/journal.pone.0145180)
Supplement: S3 File — Contains the objective function traces for the 15,000 iterations with MC, LHS, MLE, MCMC, SA, SCE-UA. DE-MCZ and ROPE. (ZIP) [file pone.0145180.s003.zip › 2pars_with_SA.csv]

-19.6336872222	-19.6336872222	-19.6336872222	-21.30276355	-21.9793578084	-21.656268617	-21.7046672159	-21.9040119529	-21.1599620646	-21.9546007447	-21.721883495	-21.5519173117	-22.1045075249	-20.9232255676	-21.5381495941	-21.5448199646	-21.6611130495	-21.1406494595	-21.7984538938	-21.7175566882	-22.0019539108	-20.941045732	-19.694576618	-21.7115951912	-21.9031988078	-21.3637477039	-21.6449685515	-21.6867645648	-20.2824634312	-21.3900246962	-21.8232666865	-21.8413720528	-19.960905455	-21.4987291407	-21.9366855567	-21.1000426037	-20.9339954483	-22.0203974255	-20.8308929967	-21.7143549539	-20.5904699979	-20.6410031458	-21.1652756148	-21.6402922411	-21.8160108549	-20.0995552173	-21.4845807254	-20.9317353289	-22.0733501271	-22.0748563901
[truncated: 5,000 more columns]
