# Supplementary material for: SPOTting Model Parameters Using a Ready-Made Python Package
Source: PLoS One. 2015 Dec 17;10(12):e0145180. doi: 10.1371/journal.pone.0145180 (PMC4682995; doi:10.1371/journal.pone.0145180)
Supplement: S3 File — Contains the objective function traces for the 15,000 iterations with MC, LHS, MLE, MCMC, SA, SCE-UA. DE-MCZ and ROPE. (ZIP) [file pone.0145180.s003.zip › 2pars_with_SCEUA.csv]

-21.9800605024	-19.2861054393	-20.5295993506	-21.2276888722	-18.2306491425	-14.2605987219	-21.6081736248	-18.9809069227	-16.6882334838	-21.2254543954	-19.6815751527	-13.8073720567	-10.4852435331	-10.9573275407	-10.2004862748	-15.3742426643	-18.9758795348	-9.68605828726	-10.8971323278	-19.7134875602	-6.73425730337	-6.38289697964	-7.08544013017	-14.9081335214	-8.71412464412	-13.9083369096	-20.061251254	-17.9970845842	-15.1305847552	-9.36109313556	-7.67392327687	-6.42603556915	-6.35328087332	-8.24534238363	-6.19520213195	-6.05759779044	-14.6445817842	-10.3211640169	-12.4715765533	-3.08603512643	-6.00904273043	-3.71641230084	-7.44153487863	-4.01749779503	-2.95484601808	-8.31835528271	-6.34850296422	-4.24405445031	-4.01136926177	-3.67556375766
[truncated: 530 more columns]
