# Supplementary material for: SPOTting Model Parameters Using a Ready-Made Python Package
Source: PLoS One. 2015 Dec 17;10(12):e0145180. doi: 10.1371/journal.pone.0145180 (PMC4682995; doi:10.1371/journal.pone.0145180)
Supplement: S3 File — Contains the objective function traces for the 15,000 iterations with MC, LHS, MLE, MCMC, SA, SCE-UA. DE-MCZ and ROPE. (ZIP) [file pone.0145180.s003.zip › 30ackleySCEUA.csv]

like	par0	par1	par2	par3	par4	par5	par6	par7	par8	par9	par10	par11	par12	par13	par14	par15	par16	par17	par18	par19	par20	par21	par22	par23	par24	par25	par26	par27	par28	par29	simulation0	chain
-20.8041241819	2.59357680656	19.8796497329	3.77268573764	4.58628748641	-8.80159830299	-28.2363484655	24.6339412282	0.182477806035	15.0916857498	8.76806661609	-8.96278583133	11.7617058473	-28.7217058468	-12.0477737985	-13.0649009708	3.87181031004	-12.791872361	14.9920755054	28.6833354514	1.20388362355	27.8546875491	17.9247006849	-19.5233534251	26.7596770791	-15.3635048364	1.95438366155	-26.6054146234	-3.9557482777	-15.3246215483	14.8058466901	20.8041241819	1
-21.0002894207	-9.80510154968	7.69619082714	-8.05779847656	-7.76088398945	-25.2412521868	0.927836127449	-11.0931876363	-14.8341795621	-12.3459281245	-28.5540926779	-28.1328458324	-31.9720469443	30.9478499306	-25.2294931165	-25.3580857986	-5.73137897113	17.567796444	-23.9935069349	-7.44537946926	22.0185301339	29.4905125989	-22.1242887075	-9.07466074142	20.0696217287	-15.2678096249	-1.45791774075	13.2661228727	-13.9968011511	6.87462937948	-19.9123003881	21.0002894207	1
-21.1767561015	-20.426877148	-25.0937289271	-24.8536638835	-26.9916672299	3.42457338901	8.56867812248	3.87016286818	30.2345601249	-18.4732324832	-12.3587318829	22.7238163094	-5.09410092438	-24.3983709322	8.16998079563	-21.7134559945	-1.69648758942	20.4705557992	-26.890793339	-7.44953382075	-8.5460411198	15.4876346707	-28.9606075806	5.17284790586	7.0348981194	-10.8744285896	-3.94068750946	0.194729642889	13.1038775799	20.2711720812	-30.4788647695	21.1767561015	1
-21.3537682857	-14.7887551484	-25.0782324647	29.9446563353	-1.39193355016	32.400093774	24.2800624721	1.76870383466	-25.8447643426	29.0770720267	-17.9343309691	10.5923252278	10.0611566794	-25.9164343184	-20.8507912661	18.9192151255	-20.3191679785	3.54793955662	-1.63284940674	29.5817520164	-23.4487974353	17.8376043348	-17.0095323143	-3.65917421316	-22.7726609459	18.522346858	27.4915488539	12.6192656604	16.2066257073	-31.8980589511	-27.0199577911	21.3537682857	1
-21.2790359878	2.77003682437	-25.2795774483	-4.94418716524	11.5961937985	6.53759931981	25.9358293321	22.0299811252	30.602109442	32.7400194636	3.80816022142	12.9824117375	11.4709727739	-24.5167371561	-27.0417638738	26.9394704076	-30.315384303	22.4543870435	-30.5590520189	-11.1080453152	-27.8867416376	25.1844855703	-5.15794593819	-14.7771323559	4.7535342367	-29.0301874085	-19.0000700628	32.6173314426	-26.2128220447	-14.0550381254	13.8319406858	21.2790359878	1
-21.3739500859	6.32003286985	7.39035603667	-24.6710917336	-32.6641949747	23.8185019346	-12.541515351	29.706231995	9.7818277845	4.52406300761	15.5747210897	9.84889771588	6.42513348952	-15.7107904946	-13.874818274	-29.2131120366	25.9379332833	-15.7433748734	-16.5328958393	11.3248900422	-0.155644538825	21.9299761462	-22.7430982454	-18.0147890992	12.3953148185	-5.61152856723	31.7862951285	3.57652895272	-18.6582597521	-2.50361507295	15.533355219	21.3739500859	1
-21.3024213154	-15.0486178343	20.5963951109	17.3590527362	-5.90979405465	-31.9995432416	-7.27794782903	27.6777809115	-10.6461478882	-24.1391049931	-10.9552110561	25.9485596961	-30.864693378	10.5502817074	1.75571104782	4.25951327269	28.1970851506	-9.83543687197	28.3201689212	-27.5218932868	5.733525575	-10.6104832337	-4.4951276474	29.0314780548	7.35422992907	-5.52360497121	1.22269083905	-28.4547763111	-27.3000056112	15.9785821705	24.0036066315	21.3024213154	1
-21.3092191892	15.8427614618	12.8274627667	21.1246932427	1.72079192251	8.02285349116	-26.6302847026	28.3384308829	0.1236982513	-26.3492747083	7.2823471379	26.3004671251	0.00883187312682	-17.405353288	-14.1321123358	-3.38982249536	4.13494345027	30.5286754499	-10.4010553238	31.0587136932	23.4440105496	32.0184027999	-5.50521556462	12.0011814051	-29.8536357302	-16.428639663	8.50264322564	-24.6737026414	-25.2881138994	6.63765572688	10.1637347826	21.3092191892	1
-21.2762477297	-28.6571781924	-25.4738954095	-14.2109201565	-16.0494426273	17.5795670633	-32.1382812092	-15.4193149823	31.4376200176	-13.5021457084	10.2567653606	18.9476563884	-1.84622521327	14.0419968181	8.43994558112	18.2704336585	0.970593686571	-28.7817783435	7.93987519952	-15.7626276036	5.19611511542	-17.8385212411	21.7699165958	-8.49690002105	-5.52903658729	10.7186897627	-1.3380378379	-22.6268679014	14.4977847479	-10.138617912	-31.6449099062	21.2762477297	1
-21.0946967517	18.3047068678	12.2486635922	13.7766534863	12.3664216555	-29.6779003825	-20.7402648496	13.7847063424	-20.1491866966	11.202878494	-4.89932823526	27.9801184531	-27.9434374737	32.057820389	-1.42680884767	0.998157827741	-14.3097441265	26.7516101795	-17.9675378281	-19.8572093449	-26.7210003144	15.2015948925	-4.82208559336	1.63609226781	23.0963174805	3.56053858856	8.14709499381	3.19438420906	-6.57673062967	-32.5201131095	19.7224897425	21.0946967517	1
-21.1056626632	4.66809655869	3.6330161046	-26.8609659597	9.3309751945	-16.7216721747	8.99498864333	1.56054464676	-11.7908910937	-27.4466472173	-20.6069938021	2.18293193824	3.93133180005	-2.06670492483	7.49968852024	19.6794084882	8.25853286712	21.2787885482	17.6095410975	-30.6612138112	-20.1741663769	-1.4759827445	3.2400000284	-19.9015999046	4.64837673987	7.71989026219	-13.9655954132	22.2894841032	22.5199815322	18.780895259	28.5632947075	21.1056626632	1
-21.049565949	-1.20507517415	6.26465912689	-7.34840607838	29.0050142305	14.9036191896	0.661916958104	-16.4265874741	11.5417995663	-22.9230952451	25.0340208562	-20.2210950156	-6.93968517212	-24.8151079167	18.9015381868	-29.369761178	-7.54455017283	15.9021108208	25.3387752142	19.8990226434	-18.7580570544	10.009186491	21.724001658	2.74052264317	25.8299349011	6.23867892424	25.7273837475	-17.0021926756	-2.46103705611	25.5853046669	-9.80216914598	21.049565949	1
-21.0227961353	-23.7186306798	-29.7576483292	1.26829554681	-24.2702916084	-6.40986991215	16.0092348638	0.134558970901	10.8773432389	1.85998080413	-14.5222239373	-23.1930846027	12.5175614179	-18.9211231022	23.7569259105	17.1853906989	12.6278011697	10.3682188359	-28.2230563411	5.88826204788	20.0069698657	-23.2585737869	12.2803678532	-27.1336511464	-23.035807625	-28.8552829657	-12.7570565638	-1.1433014178	31.6795274575	-10.1117263969	-16.1164130581	21.0227961353	1
-20.4610064108	25.0235015246	17.7400874316	-17.5022616427	-4.39899561216	5.98827012922	-2.51431504377	-13.3955293806	14.6018457223	13.4692524574	7.67367825234	15.0034458238	13.3114468997	-9.75257472457	7.36327610238	25.6130279051	-7.3628992962	-28.1858632281	-3.22238740916	6.92869754008	-3.88240465894	-7.70271338459	7.9249749662	1.84719570177	4.75429554729	-8.85761085928	5.37438865661	26.3757811077	-8.01730091854	22.9592316658	10.1590397119	20.4610064108	1
-21.1873805024	17.8726906603	15.5572562113	-7.71653818677	6.48546240038	-2.21250199826	7.94779444736	16.3595380731	-6.50872049062	9.80124333036	10.5232472392	-27.054263278	-12.6760373879	21.8569330564	12.5636401249	18.465713898	14.7237993603	26.3165595859	-20.5180610515	-27.2810222214	-18.5823341477	17.052141517	10.4026017989	4.23110582373	-16.1862649734	8.51486293833	11.4660225826	29.8144906265	30.8237929132	-0.0231722171558	1.44926228215	21.1873805024	1
-21.2832836656	5.40136288384	-24.4438227693	-22.7473053732	-32.6222034355	26.0516529118	-31.3965612669	19.7337220222	-29.8032666747	-26.1511615539	-2.55847878757	29.8463349525	28.1679405369	12.619705959	-0.717875307783	-22.1601448668	21.9092746379	-27.0481132168	-13.0943741091	-15.7812330908	-27.7505986071	13.2841237995	-30.6682724653	-19.151900805	27.0311136137	-25.965619552	4.92063925776	10.543750673	-27.1178142725	-6.85465569989	6.98723431372	21.2832836656	1
-21.0308283641	19.1487919632	17.6616860716	4.84924178067	-14.871988637	22.1663216761	-8.20985614913	-3.00897195786	-29.5758355004	26.6188201498	-9.35781075793	18.5278054588	-29.760116328	-1.6915813053	20.2409655986	-14.4634976365	2.14091859602	-9.04147358007	19.2301082832	-18.2807644467	5.00770684094	6.11140987573	-30.5014270319	0.697743258025	-5.65774408634	-8.76385075956	12.531833048	14.1015197041	-11.8043042959	23.1901870934	24.6513066961	21.0308283641	1
-21.4930331983	14.322764865	-4.77537494256	-11.0798792453	-1.55194642223	-16.6659008711	21.6714698165	31.2852644267	-6.12044694537	-27.7779485568	28.9378176372	-0.792843756396	15.4261668739	21.2741229996	-28.6988405563	-22.3527766675	10.6758920613	10.8477321257	31.7606639534	7.10296599832	25.5712423741	-29.4026725375	14.5556713928	-14.6852683784	-15.7964970584	-3.36060763971	-30.3659642444	-18.2880476345	-18.1508100509	30.0206424447	22.4380794416	21.4930331983	1
-21.2411817763	-5.47223227867	-10.3245161256	-12.7319158482	-6.24234090449	-16.8950067168	7.54129965241	-4.63466126806	-29.6822145213	-4.07076897228	8.47137887702	-10.736763555	-30.3033715857	-32.5505347109	30.3915775232	-4.95947166724	31.2436345205	-17.7523225336	4.98043924412	29.7415684535	-5.00611748425	25.5749514378	19.5195329846	-1.86658021784	-0.149327694517	-20.7704750776	-19.2000946542	-25.2712106818	-17.1917453564	16.3044396301	-1.04641500786	21.2411817763	1
-20.9109190281	23.9401912059	-3.19907370001	-15.8718758316	2.1092907447	-2.86830818594	3.81886886298	-21.5833819933	-6.03292892753	-5.38593166671	-1.58745822903	-18.501025703	-26.7999854765	-10.8586075058	27.0694069713	11.8706143021	-27.3554236487	3.64187422932	-29.0070215593	-26.2832282578	26.6904087047	-19.7450616924	12.04516642	26.1371225938	-11.9896849265	-30.3357340441	-22.9491376631	14.9025649411	11.6043770806	-18.9338008106	-0.846464326741	20.9109190281	1
-20.8211545109	30.2438110815	-28.8902860291	-11.5535563439	-26.2757583338	0.90246033593	-4.90113661794	-6.46841922171	-3.00179318056	6.76941377914	-4.48337669	-22.4492665999	13.7832296059	8.94068074219	16.919446754	18.1123160651	-14.4890788438	-14.9711657359	30.8441605445	3.70162035827	10.8245624574	-27.9205489788	-15.0804039881	4.83087802863	-30.709628426	0.126155311592	-12.0976501329	7.35095556771	-7.50548538632	-23.6522988791	-1.02568873542	20.8211545109	1
-21.4982401145	28.2065534742	-28.4604854492	-31.3907398223	7.99402479878	-19.4355057341	29.5767076291	-1.56387908941	-3.50748575223	7.54256196852	-8.41122514945	30.4773737772	-23.7420784111	6.43336067552	9.5854311692	26.909663283	-7.61460929755	21.2776545857	-21.9377052803	-3.79076600467	21.1814080148	11.1704709658	-16.4355545815	-22.4694198315	-13.5612128619	-27.0728888678	18.6912232025	9.74444666478	-13.2369762842	-17.7051433047	5.02852848352	21.4982401145	1
-20.9214236193	27.9478705218	-8.69271126104	-14.6981732084	-8.99809352591	30.2234245819	7.78297943914	-10.0211378682	24.7675063977	-23.037445526	-2.71193646653	3.3620361041	-3.81268147985	-27.0491808083	0.929079348416	2.8384632742	-7.97048244542	0.932450967836	-29.4887563335	-10.9135102394	-2.24626403338	-13.4659747537	-5.41355359577	-17.1902206115	27.8819802752	-29.2298551739	0.129694791179	18.4488912653	22.4209092475	23.1985627161	-20.6091288552	20.9214236193	1
-21.5048161119	-25.7175581794	-27.9286005541	-17.8122649486	-7.11287547137	4.15744781379	26.47331703	21.9098879082	21.5532415298	26.3027015861	21.5890884087	-23.9553611186	26.3618649177	-13.3345661384	3.37790813692	30.3630844022	26.7253128687	-30.6177790638	3.66037701885	-2.26969811766	-29.6888377531	-25.2068484757	-25.1722510673	-4.00208750442	-11.5008834111	-18.3182476909	1.51492988694	12.7916150161	8.88182361445	-26.1886008184	-21.4389851683	21.5048161119	1
-21.6512810921	-24.7694029887	-13.2121754378	-26.6170015216	-11.2614375907	-19.7820137932	2.25637775079	31.2771745557	18.5741466902	-3.21157341784	-3.52757700433	-19.7679105925	-31.3851602987	-1.55006148178	-16.3621261523	9.07229013485	-13.3937820056	22.7990868111	-18.1988248035	13.4901780033	27.3254022754	18.631091585	-23.6556210483	27.4554282541	-1.41034214342	22.1593835382	-15.8595007358	-32.3632628147	27.211924321	30.3378282957	24.4881793783	21.6512810921	1
-21.1817943617	7.00386865407	-24.6751134447	31.3204460518	22.3038837478	-25.812356998	0.308632852623	19.1989632315	29.1563935419	-7.98477340708	26.8728732001	-18.7732940816	12.1387422716	32.2021945099	-24.9703485336	-30.6116102637	0.462817615417	-30.1543817684	6.01659313229	6.60090225876	-12.9009386988	-20.0055221265	8.697430273	29.7862236972	-14.3453980588	27.5301385683	18.2036719864	0.948806656473	6.87267548737	32.0095635942	-6.36585942415	21.1817943617	1
-21.3672506481	19.5373821004	22.6892444866	-14.7063293437	4.76938724844	4.73466779203	-0.429066175679	2.80233710304	-11.4140894562	14.0083759294	-1.44867356273	22.3378044727	9.43925230409	4.61086332369	-32.7160948475	12.7220957409	-15.6484083478	-27.9979559326	-23.4116673343	16.5366128072	-27.6455746019	-18.6662162064	24.132623511	29.4150768704	-19.3491365968	1.84464953937	18.6794773217	3.25966502891	-5.00985633441	9.50919781104	-19.445641094	21.3672506481	1
-21.4805514557	-9.1958151215	-28.5264663348	-26.0230050499	-14.1647468168	-31.6435104533	-10.7596606005	-7.81202206715	31.0197358285	28.5979036463	28.0411976117	10.347150342	14.4154791787	27.2406170855	29.226734475	-8.53787168286	-15.5921024654	-27.4831630849	-31.1698715769	-16.365699341	8.85530997401	-8.29768085563	9.11051567779	-22.3385917204	-22.7743003935	3.29953188959	-27.7610581592	-16.9000563145	-27.7278822221	-29.279285364	18.8599552853	21.4805514557	1
-21.5620086107	28.2690380626	-2.80713486656	19.7023531476	-5.5639215092	-15.2816138831	-26.3236807534	-16.7008975755	11.809813426	18.6078034526	-0.683301350511	-23.7158204678	11.678079632	-20.6623858011	15.0491429524	17.2016150898	-21.0275807683	18.4514628982	-26.3440554847	15.7048622249	-29.1884364837	29.5174995067	26.4514450457	-16.3031043778	19.7783691668	-8.86973945245	32.4348441162	-25.7490592202	32.0833882884	4.35819403489	15.4263750423	21.5620086107	1
-21.2601787327	-29.6003651933	25.1655150085	0.638400178601	17.2050641006	15.449097198	8.15168443948	-5.22225326382	-14.6341531535	30.9491274886	-27.9864898317	-24.1940311902	-19.4602311875	-26.0329075155	-10.0592322897	-28.5452609708	-21.961173909	13.6309609072	-23.1559555114	-6.73659845325	23.0289008306	-9.30070479645	10.7706954661	13.07645457	23.6642777806	24.6518876708	-31.426844883	12.8534999937	-23.1455023297	3.28360493232	-14.2165167254	21.2601787327	1
-21.22279612	4.66964112931	19.6570552059	-25.4135416296	16.5061960261	27.4358778023	-13.0329917987	8.58550915282	-16.8906478885	-0.613824745128	-14.7647652188	-25.2167409034	12.4133751754	22.585558596	19.7598734383	13.0576053439	-13.2505328217	-18.1564139334	-10.0029558556	-14.1128424965	30.8925721838	-16.3093926732	-12.3143460372	-28.2868517115	4.88799168919	-12.826178108	29.0537070836	-20.4064462263	9.81701127471	15.58067157	12.4042317751	21.22279612	1
-20.880013886	8.26021381183	24.2585763348	29.5740528328	7.33113309514	-11.6504346685	3.27992016727	15.3674615361	30.7113625186	-19.9636759392	18.4234727849	-13.2972761616	-7.51834229155	3.82134633145	8.01936699013	16.4345067552	-21.8780040797	-24.9126723006	6.11376743395	11.5277036863	20.8223241087	-9.8645480433	-3.95144818117	-26.9441655008	-25.2258330036	2.01126414581	-0.386169531935	-16.2832683108	3.72655162649	2.02276943043	2.37230494297	20.880013886	1
-21.2679994708	16.650024019	-20.2204393217	15.0631212497	-8.93942182858	-23.2813703457	26.2713379458	-28.768299053	1.74978685448	3.09262341433	16.5287494321	-8.21593330905	-32.4979412153	-0.447903685094	-11.0648559542	-27.4064815183	30.7364146501	-28.6693468523	6.71124577411	-17.1502514925	12.6037692938	16.9752713331	-13.959290245	-10.1363483526	-19.7264311474	25.3452111697	-12.8341004011	-16.9442101593	-6.35161225564	-10.5516839991	-30.7041083023	21.2679994708	1
-21.0076370066	-2.69179663704	-22.8169658805	-22.5811467581	-10.957011999	-3.93896289868	-24.2497647472	-2.45928608424	29.3040389934	1.73176670431	21.8626396521	-13.1415472718	2.03323106022	26.527098871	2.7410473376	6.06591442994	-20.6885102525	0.885843257814	-21.0963716474	-24.4172870152	8.9272071544	27.9835192404	-12.6382294345	1.13464204647	20.5032111969	16.873792116	-24.6143049676	4.75267662643	18.8116127247	24.3804012884	-24.0162543275	21.0076370066	1
-21.2339482371	-3.29463604404	10.5255724945	-25.3670703829	-8.88074982049	-23.1147016589	-31.0150471538	27.7703626178	-27.1611526775	4.48580519684	-15.030526429	10.8943076184	-4.6355717111	-15.1432906996	-22.7846510477	-25.9696537014	-24.8376540737	-21.3584281052	-19.0358571525	-13.8181669181	-2.30965564422	-9.76432757428	21.326539051	19.2279367667	7.56442037825	-15.6041776613	-5.91537853085	-31.4049831863	27.6787208366	31.0732680264	-14.2811257168	21.2339482371	1
-20.9019333636	31.8124489053	-0.864362484555	9.41005539773	0.484531629573	-10.4646676645	-12.0143448589	-7.16014040025	-5.37782930386	-17.8249464779	-20.8601721436	-25.6194963248	8.40149597683	-25.9161416556	3.15805735664	-17.9632787895	-10.3723623633	12.5945028959	21.0374827295	20.069219674	14.0373088786	0.0418268894879	-2.33622397516	30.6553974894	1.32919688854	6.43035642397	10.9921731878	-0.676946505358	-14.2188859896	19.8037790017	30.4600682687	20.9019333636	1
-21.4659847583	2.65962132629	-17.9458926521	-30.4839799344	20.5076452566	14.376155909	-17.6626611415	-25.1406889833	11.2720308715	2.85062667294	-30.2883953801	-32.7491524144	23.0578333616	3.34828005282	-17.5180712081	19.73484575	-24.7599170128	32.3079259845	-9.25252736121	-31.6478960401	17.0258503274	1.08103906255	-18.9205929993	-31.3799097274	4.38974836767	13.3380037586	-2.43388838676	-0.939674374971	-23.4940395647	4.63842902233	24.9092111739	21.4659847583	1
-20.8565193462	-9.47249284678	16.9069403648	16.5509536718	1.628814304	-3.5688092615	-17.1108706908	19.2303622711	-23.073004853	-17.0650858275	-0.658279874148	10.0216137822	-18.1676409693	9.62069642457	10.1088964035	9.49538922934	-0.9731998352	13.8470435563	-27.7876395359	8.6406432465	10.8859451299	23.7537673483	8.34923324204	-10.8843997437	-6.43618442217	-28.7380251412	-17.2240473299	14.9415308704	26.5904814885	0.156735650632	27.4043209244	20.8565193462	1
-21.3958088169	-30.7762328466	-0.334009449274	-19.0424675248	-27.7132168952	17.1869532151	22.7098280078	-14.2970191347	-19.0091344878	-26.3426955336	-25.237393032	-28.0528677347	29.0878198851	-1.60816193338	-7.73049540769	-24.8144140062	8.51587494489	-18.3346029126	20.0451960475	9.30409061997	-32.4264120116	-6.48163013325	31.8922891509	19.0733946736	-15.2910056777	-2.5295045458	2.09840271671	-14.1887827892	-28.6796643359	-18.5853479289	-5.61110316625	21.3958088169	1
-21.2577023864	-30.6624588114	29.7925670923	-2.32281438551	16.4457206443	-30.9922220173	-0.76493625352	4.38540532088	14.6301368504	30.5015375657	-6.97262110168	-23.4775031369	9.79646881454	10.2487885549	9.52170245114	15.1417125476	8.37787498117	27.9339587318	-17.0219938253	25.7520825718	-20.4044213809	5.80812550217	18.8493366095	-16.6504098811	5.12708314776	-26.2483855883	-29.6753568182	14.8634681765	4.03179704991	27.8693726011	1.22030688322	21.2577023864	1
-21.2090527794	17.0476041912	-30.5758996001	-2.04086484106	-27.1187445737	28.3494538587	-20.7922503175	8.94301509177	-23.2468845609	13.6334568646	21.1787061236	-11.9397706216	-14.4915626884	2.15230109624	2.33383440588	8.89762463231	0.0586828157296	28.3327515296	-31.014271928	-6.73732802482	26.0435383286	-29.673529748	-28.0896811429	-10.1396320788	-17.5624931076	2.82096257127	-14.5491138067	32.6691991777	22.129829401	4.62080843563	-18.4827472063	21.2090527794	1
-21.640079805	-0.634313428942	29.8514357315	-2.71063431546	22.4157336745	-26.161595101	-5.67562615006	-25.5614602515	11.0146027	-31.8098377064	-32.1460185039	5.32797702853	-3.58223048492	6.35088897578	3.56087621693	-30.4753923129	-28.7363196231	-20.9030047347	8.65566193673	-29.6667541914	-32.651136484	-12.6770754884	-3.54532526992	13.9290719944	-31.8184582111	26.185527102	-23.3865845051	-30.7367831635	-30.7725439059	-30.221406825	-29.123351095	21.640079805	1
-21.4065106149	-22.1583011328	20.7932999202	-0.109368148785	-29.9451930971	12.3684014455	-27.756425669	-32.3719461651	-21.2444187268	-12.5963348325	-26.379358489	-17.390390401	-24.6057465718	-17.0184221704	-23.1302003613	-8.76162512885	-30.5602281023	-14.9393520769	6.15147977995	15.3505460701	11.6275584264	-12.3251047003	-20.9386055104	11.3656674805	14.2928150549	-26.2547765027	-4.65384040349	-6.44160184254	19.4739251161	-20.7538391055	13.7883024195	21.4065106149	1
-21.1671744603	-28.297180585	24.7271834091	-28.0915577962	-14.1016202633	-12.269181135	-28.8283436289	-18.9797909751	-23.5447834746	23.2297781439	8.30894815394	11.0152058448	-17.9283456633	25.5551049394	12.7089618942	-7.78144028102	25.0537394695	-30.9627179828	29.2115419577	15.213824469	30.5577571028	5.07551031841	-31.5341200148	-14.6557621854	-3.14793343455	15.7810037036	-21.8395812243	25.0369650663	-12.256668203	-10.0712745212	-23.1676900216	21.1671744603	1
-21.0729858053	8.11631521983	2.22024625334	-25.1438810931	23.2098404929	-23.5341322424	-27.8917380661	-0.706468076595	-28.4357993783	6.96356118878	-14.5136843226	-21.5793982265	17.6460744906	22.9874877299	-2.17474527553	10.7982281878	14.2820568927	14.7786865385	8.83183070729	-26.0947834505	-19.9398516212	-5.86991391175	-18.1125406893	11.5365677931	4.32072623632	-27.2967019138	-22.2174799024	-5.4006938564	26.0774074068	-27.0436910401	-17.7632040592	21.0729858053	1
-21.1312829622	-7.17598126771	20.2836416063	4.38339497544	30.9722904165	-13.2680469682	20.8621085962	2.98727272349	-27.6777897954	10.6612429433	-6.4702205899	18.286494302	14.3707997814	-11.0135007171	16.3693466273	-8.05173466922	5.633970618	-14.7394071637	7.12592363257	-25.9968492059	31.2723418323	13.636329613	-0.925073400534	-25.0257532997	-14.793460695	24.9478276448	31.241693301	-23.7812656963	-24.5438863652	-18.2612006631	-1.38456177307	21.1312829622	1
-21.3495501339	18.7621478606	-9.2426588821	13.9394250353	26.048396401	-1.06478223142	-12.4908187274	22.3972730707	-19.286954921	-15.3134977481	29.2430471581	26.0167284566	20.0104560124	15.3527246208	-8.40107471284	22.70045136	25.0110681325	-22.2409117148	32.35393906	-27.1842357971	-20.6841958994	27.91382283	31.8550681866	-24.2784250426	-31.5091923431	-18.8807461073	7.60542121988	-27.0621247307	9.37619173352	-20.174572677	-22.976616414	21.3495501339	1
-21.1055078495	-21.7483610708	7.322957911	24.9625242095	-15.1590282237	11.6391589555	-22.2669844696	-1.02935229157	8.17687857377	4.21843044338	26.9029316598	-18.5030009251	6.19285025439	27.5402956431	11.8895509685	-8.06148012209	-31.2006113156	30.0694924754	26.7329524153	-0.484236823851	-22.1994474568	-17.0344826324	-17.591877265	28.7168255114	-4.86609321633	29.7147712632	2.10587267195	1.58712576176	-17.2403511296	12.4916022645	2.77995354099	21.1055078495	1
-21.450589567	22.7221874881	19.7271542081	-12.9629545347	-29.5796130147	-11.3850407196	26.7954069981	24.5669454687	-8.04827784558	31.5368445669	5.114802219	-18.6977209867	-20.0754418569	-31.5923360248	-15.8981418887	-12.719452295	15.7883243548	17.0165757569	-18.3644026181	29.4640214719	-18.1318006591	-21.1272349996	-23.5894748092	5.9212864153	12.2772019852	22.737390624	-31.5870017846	15.7470506255	-4.51666104671	30.691402747	12.8064670439	21.450589567	1
-21.2798898099	12.5220183627	23.9846200383	26.9584199865	-30.8832988365	13.049936598	4.628648876	26.7381906952	28.8019440935	18.1286042819	-4.19303874736	27.1690548977	3.65748353995	-1.57689849101	9.97179769499	28.3550625892	-18.5860087709	30.5713069423	3.47680368061	-2.96538563821	32.7571911071	-1.02722370105	30.6804880987	15.3188959324	-25.7657957795	22.741271046	-2.08061363368	-23.9928650317	-6.79688115364	25.7498152877	-14.6495821983	21.2798898099	1
-21.513437225	20.5130550683	-2.17142603854	29.4460498032	-19.6516381958	17.8300634717	9.54181970915	3.02115081193	6.76941113983	22.0053902462	9.41856402918	18.9748420434	30.5830737156	-32.1857126945	-27.2095730148	-6.50354676376	18.9437728025	-29.3388526726	31.2935451336	11.2382095075	27.0793477847	27.8298524253	9.55535737085	19.3682596137	-21.5356755492	1.34411695823	-27.3877614654	14.9246770735	-9.5515928809	15.5761067828	5.3583833781	21.513437225	1
-21.0807712518	15.3711781162	29.0076432604	31.9712415705	-14.8762211325	13.6353270553	-20.2307156099	-22.7607441609	-10.8799288347	-9.9405697662	-15.2756605562	22.0396577717	-10.9495419248	5.46167533624	23.0338588122	-25.2966014772	20.827814668	7.60510809314	27.6139202227	7.09660790241	-12.278318543	-3.50727988139	-10.3625648878	-16.064928062	-20.7632027017	-4.26972818399	-26.4175759599	17.8356962862	-9.31780292698	-26.278394918	17.0316737448	21.0807712518	1
-21.1251576203	16.6927148424	14.4574848475	5.28129913719	7.70982912049	29.6459650988	19.2265682408	7.11303448129	26.8793026766	-3.40690446464	9.42357195254	-7.83160864711	-23.2920551388	-16.0844266832	-28.2039750404	-20.6515013567	30.0402610659	28.255935256	15.4646703723	25.6828157297	-14.0686249987	3.25519715663	2.60367311203	25.7515123977	7.79030528345	-3.13769903328	-8.65149905812	13.9075641528	-16.2021247303	-18.0580174913	-23.0082463608	21.1251576203	1
-21.449978709	-26.3839594462	9.1288187041	-17.1352995443	24.3087491032	-19.1031819041	-30.9780632202	27.5303696212	-15.5692050096	9.45580895078	-0.0322009622353	-1.75694731527	-2.1016510981	-4.93456290277	25.1387971458	19.4215990022	31.3282848201	13.9381878756	23.7617220504	4.79825653272	-24.541859446	30.5816434852	-6.55452954197	-25.5399024754	-5.51482226884	-18.7586808796	22.9503242805	22.2904198273	32.5882211146	3.00092159539	28.5266159137	21.449978709	1
-21.3411053494	-30.8961134808	-10.3462640587	8.56715581374	-32.1821345749	30.3901351068	2.47138360477	18.5489097592	-22.260379526	-8.01910811463	27.5156143063	-11.9385611489	19.1861128337	-27.9394517641	4.66312992545	31.6372951028	-17.180407554	4.12605910362	-8.56873673588	-3.03152543227	-1.06173514628	-24.8099563735	5.99348801662	20.4850426479	25.8823737856	12.3490457691	21.3016158224	7.19369717611	25.4400826995	-10.5259473477	18.3603564978	21.3411053494	1
-20.5817312364	-16.0261646303	1.48051947449	1.05033800921	-13.3276818645	9.10274032645	-13.0718521855	-10.4234773615	-20.1497283679	-18.7289537264	13.8831684601	21.2075091251	12.5621977554	13.0211070458	24.6608542439	-15.3066925393	-24.4364673352	20.613665564	1.71561605613	5.19202389078	3.15518267525	-14.6937258383	-6.06525325923	3.6205565511	-3.59743358188	-22.8529612965	-17.8751190448	9.63024424814	-13.883462181	12.413050216	14.7191838224	20.5817312364	1
-20.7822753915	-4.41092756811	15.0094068685	-2.07141909816	-18.5654959988	-10.0491488198	10.5024859829	-11.5860696258	1.43452078858	-25.0213389873	15.0232433154	2.68516892683	0.41623431159	-9.28934292964	-5.1447178973	22.0462523329	-31.1724022618	16.2853963571	-8.08603433652	-8.44382840392	-12.3984683212	-20.9272777814	16.2995329991	-0.5854106267	-28.4683273792	-5.05472384766	-10.6718353458	-31.2228770805	-14.7120544466	-16.8006976284	3.00442444833	20.7822753915	1
-21.1390956719	9.48737171225	-20.430629049	-8.86465336441	11.3249236947	4.20241318491	-6.1614142024	-22.9223533143	-1.7973084856	-13.6902409985	-7.68656221441	-10.4955083639	30.6321101828	-29.6214613097	20.7113048015	4.84422970986	-2.47859808255	2.65374301206	-14.7533635074	2.62562672562	17.2448189172	-24.0812585428	-10.5160145052	-29.0138125196	-18.2968702447	0.207572172108	32.5798011685	9.19267485161	21.4065041009	-0.834612053787	-11.5067290011	21.1390956719	1
-21.3077528349	28.6392106731	-16.9729378896	24.6351993068	26.3776460665	10.724816006	4.0500852017	18.7077048922	10.8567652353	28.2836611072	-12.9700924844	28.1079229519	29.2056744135	-29.0239412297	3.04328346843	10.1658599297	24.1261404027	-30.4546120499	10.0020028587	-12.5060172349	-17.134015065	-5.52572676415	-30.5437004821	-31.0919697515	-26.671843906	-19.9430973579	-7.39139793502	2.667840823	16.7957920426	23.5894593983	14.7863171782	21.3077528349	1
-21.4330189942	-31.527449799	-8.59730283744	-12.0724894494	-0.428602825829	-29.4333063848	28.2921841381	-12.0674345325	24.3796857416	24.1066645545	7.74224008282	-13.0226698881	10.6269716703	-28.2343858984	-18.1652223065	-14.6360919815	23.898197763	2.48106710808	-28.9962339346	26.6459740537	2.35209557311	22.9022714372	11.6861134773	-3.49664821376	-26.3853890636	13.2102392246	2.38840507442	17.2287008594	-23.1879703221	30.0343136315	18.3761841859	21.4330189942	1
-20.9582031861	-13.5509555471	-15.8496826619	-19.8398672514	-11.8179672359	-7.73646668396	-0.973397373002	-24.963674084	15.0860041036	-30.801763686	21.3779408419	27.7030424321	-16.9324076056	4.22184426911	0.598294712146	7.17076026904	4.40245545798	15.3603980197	3.89561765285	19.2489714925	6.31601478073	18.0223510052	-5.49117488072	22.6915852327	9.1139509262	-13.6691648638	-11.663354364	-12.4864692082	22.4771386345	29.7458021533	4.73534010366	20.9582031861	1
-21.0899856993	-23.3562670515	13.1115464981	-14.3302286518	9.3631558879	0.365413628447	-4.89426490015	-4.71940777074	7.25026862688	-8.7389377052	-16.4390343081	23.7944601214	7.86883202633	20.4461300987	-31.7584855177	7.49897622336	-27.6101365872	26.6418963616	0.968885053412	0.569460439314	18.2524152183	-4.09352151043	6.56758084472	12.9341675435	-1.40105250412	-27.3869253347	15.6192582493	17.5414711192	-28.0393624062	13.1405356867	-2.7647820559	21.0899856993	1
-21.3696195735	-26.0888601034	-30.9365497236	31.8475989193	-14.0476924013	14.2213351681	23.6434358975	-24.8120104438	18.9641020856	-11.8285607479	11.8484003918	-12.1572172217	-13.2341245142	7.45987787089	-0.20262448677	-28.2366803438	-28.5462292562	24.5239509484	13.3670247268	26.8841165969	-1.88025081285	26.27924811	22.5066099077	-9.23147746934	-29.8866051278	-4.58265734177	5.42084668196	31.5946095009	-14.4805189855	11.1467815098	24.6621013592	21.3696195735	1
-21.1661872908	-7.25722879137	-22.5938681464	-27.0663679128	26.2713335216	-3.56000420087	28.0416643053	25.1465717299	-24.8854465361	-12.627179494	29.4694849201	25.9791857344	2.1990294264	19.0601354576	4.34706051832	13.5804351296	16.0299600441	-5.1360977313	19.7138864389	-17.1544256207	-11.0846420205	-19.3406156923	17.9439567081	-8.61499893235	28.4953883046	-7.39136863839	-2.75327404943	-23.2756266257	-5.24807147726	-7.61481214318	16.8545103354	21.1661872908	1
-21.3886831263	30.7362114897	-15.2064141909	-26.1475521615	-28.6202061103	-8.88693685893	-0.74033257358	6.14652277103	-31.6084119684	7.55172419983	-31.7417374039	-7.79142386584	-9.89585944183	21.5071851534	-13.1220090557	-4.8648926061	-1.99690174547	30.8284423749	17.2450881585	21.8707380799	-8.82183468474	30.3686953404	-23.2627767771	-31.2474238858	26.3640409415	-25.6735756802	31.6229847519	-13.3376482045	-14.6602465278	-3.89726772153	2.62100855601	21.3886831263	1
-21.1054686741	-7.5800229613	-27.8985820033	16.0967759607	10.789574759	20.366066371	18.6988758915	-26.5677626756	-23.9480189296	22.0455597996	16.1856279598	30.1443902153	-1.88987039559	8.26854073468	6.82788946341	22.6230401358	-24.5992441632	-1.8325016622	27.1549513771	13.4343308604	11.8034274897	-20.36523113	3.81554169111	-19.8506867976	-4.22398811043	-10.3392477674	-10.0822031143	-27.7797863335	23.842809165	-21.6291266656	-18.8859163367	21.1054686741	1
-21.4929833221	18.2270932138	23.0265260453	8.63304548039	-6.79159162903	-13.5371583016	-14.106530386	-8.78676604358	-17.510384023	8.55781890937	20.0858123789	-11.3062287929	17.427367997	-26.8199306044	24.3398607654	30.7764555633	13.6908784898	17.3436651899	-8.67711838334	-14.1161955013	-8.26931750099	-16.9915965608	-27.4462110312	30.1219874586	-30.27119966	-11.4126857726	30.5616459891	-8.27548911939	-26.533716465	-23.3002018832	-21.522416629	21.4929833221	1
-21.4375611309	-10.5184299239	24.4316693916	11.9087246948	-16.4989223294	-13.8893874977	-17.2328112618	16.3066910781	-7.64627767765	2.2955691896	28.0194247202	17.1346024973	18.7968621924	28.2078544871	28.5440836915	-18.8279333172	7.67695431443	11.5802843987	3.68639766157	25.6809914339	-18.8673917083	10.6819467122	1.43524031643	12.6257476571	27.6233211851	-1.34397051581	32.4834622596	-4.70779941129	-12.4412861955	-28.1604243474	28.1813984012	21.4375611309	1
-20.9345685523	7.72140369855	11.6315778138	-19.0270869729	-3.22882927633	-18.1804901571	-27.8134604399	15.0612097742	-11.8816647139	-18.7014532958	9.37854861493	-14.5598231484	27.2053168722	12.5173939528	-3.62185896173	-27.1044024645	18.805133527	12.8409695984	5.33824914993	-28.0777223148	11.5604411636	24.154538966	23.0730186301	-19.7596772759	1.41324826102	12.5163660467	21.193154888	-5.71829274857	16.9951190354	-13.7846249913	4.02610518037	20.9345685523	1
-21.4637640227	-26.778314113	8.76959726989	8.73729590518	-11.4357425322	24.852759557	27.9778669124	-26.3172682162	-24.221214925	-15.4725035636	-16.2528505483	-25.935642853	-3.2009766129	-31.1226182199	25.2740492669	-23.7739904774	-24.8906222526	-16.1251012942	-19.3170562903	-19.5394401732	17.8000418986	5.63290135003	-1.27305316366	31.431989457	-15.4660286343	31.2186882278	-17.5883496379	-18.2625457159	23.9433334647	22.4223925389	0.326487873267	21.4637640227	1
-21.4097815234	-9.689743142	6.76685149879	28.5028024204	-30.4469296763	24.5955707589	13.7285391547	26.1579799163	-25.1749247984	15.8527034099	-23.360923295	17.3064620163	20.8888016985	-1.5200405754	19.9896420774	-11.0540373131	18.8104374739	9.66037481831	-31.5786884628	28.8712922315	-28.0753022985	15.093547293	-28.4002281008	-13.5607060651	13.9765346268	28.0570304365	-13.0697039564	-31.7731503846	29.7869779603	5.45614902909	-12.3026691979	21.4097815234	1
-21.1281465058	8.47654302805	-5.82899075444	11.8750209994	-23.241243702	-2.75168590703	9.57973802104	-18.3274213201	-8.84628889885	15.4341017106	14.6746638156	-21.0635505285	0.315374989778	-15.760284658	30.6006167183	21.3395363949	3.16055994196	-20.8473275882	-17.3564221537	15.0871710308	-13.9741791991	-31.1404830178	11.6767341999	-21.5101248466	-31.6065745836	29.2425953725	13.8534171955	-14.5575788973	22.1799586455	-0.947320970386	-5.97898353369	21.1281465058	1
-21.0891104346	26.2855026918	-25.0061524135	-17.4222463423	15.4920347022	5.40534792499	-2.23757040477	-0.79864312827	32.5961435141	-6.52317232398	6.59237733807	-23.6757018037	5.12918617125	-23.3707998795	0.642858376692	29.7814898893	-7.41135207685	-5.42598266064	22.3930070532	14.9095528159	-6.79414040182	23.906287079	-0.344399775902	-4.24036683182	2.55468130433	14.4888611983	-15.1728486137	11.4462997046	-6.31378119048	-7.0579423045	-16.8115957449	21.0891104346	1
-21.2747723603	3.63588920446	25.0150418941	-13.4095287858	-30.6828576717	1.21475511206	-9.14719452157	3.7731903175	-5.45290217394	-15.1315150499	-7.06400765351	-29.7095441344	-10.3873215971	-5.45064044809	3.36335525201	17.9466613487	11.962116909	23.0799792003	20.3780474233	-9.57516056909	30.1259012516	-27.7272180982	-31.1081148317	-26.5667181313	16.4352706734	-30.760320987	-22.8224221859	-26.6524908643	-17.0700055488	-21.9433857703	16.9291992993	21.2747723603	1
-21.1578566901	4.45617355417	-26.2275720243	20.8460931282	-11.7734827899	2.21457595312	18.5694488838	9.75638407666	23.8804595693	-8.94643559711	2.62639228529	-13.8420108021	-19.2179266174	18.3552315313	18.645599668	28.9274414391	17.0859909053	-9.76896603754	-26.6646480363	18.5064222426	-4.04499114136	16.8961284657	-8.77558312483	-6.81514150108	5.64735839272	11.3907337654	-22.4898160291	16.5245444272	-25.4668102261	-23.2408594143	19.404248263	21.1578566901	1
-21.4491777944	-14.4801912243	-30.0855278115	-31.6235241275	26.7475593371	-23.7197264729	-17.213607616	11.6754925649	-20.7213949368	5.57203849546	15.7509771219	16.5418328186	17.1021977112	5.50970818332	24.908317475	-19.7466004713	-19.8498961773	-31.972674204	30.415219392	6.89521245743	2.87145324364	25.7765411039	15.5759004227	30.8919157728	-30.0198082977	17.7473538226	-2.22267553926	-27.1863358684	24.3862139045	-21.6628246915	-31.8965302255	21.4491777944	1
-21.1663618369	-19.6692980377	9.44643059851	11.8168854472	-23.3548360251	-29.6039570227	-23.7332179937	-7.47936915033	-4.35276285563	-19.4811339575	-1.56109191755	0.780074496404	-4.73651985526	0.527952408437	18.4713629033	12.7614097847	-17.6171419244	10.3424502675	4.66860780806	-22.4494012249	24.5138671586	-29.1492502501	-11.8675499133	6.51834868453	-4.00403858344	13.9176499523	-25.3039787419	17.911908268	-4.90777891304	18.2801606793	-7.32743354979	21.1663618369	1
-20.9819426538	23.0554879648	19.9866176881	6.05903293487	-4.262271153	0.901550774277	12.7493327974	-2.59534657367	3.02794174464	-16.3574911076	21.6442000036	3.18974241906	3.86497440791	22.1947343218	7.96519276403	28.9374692972	19.8983088831	-26.8407542806	21.8679584903	-30.8223551366	17.0373452258	6.90035349283	22.1542522024	31.6122793222	19.4399566041	-24.5823807674	30.9562131114	-30.2090590718	-11.5242372016	-17.8911509886	10.5586690516	20.9819426538	1
-21.0184724072	-12.0642602094	-4.4144456168	20.5951483602	-20.2000188589	3.77892020156	-9.98919582344	24.3908647243	8.99733688526	4.76298298687	-14.8607661856	-22.4864941366	24.7784168976	-13.9213525734	7.69078657351	20.0422504485	7.33748109306	-16.1031328961	10.6881429307	-15.3608141601	21.9551757694	-12.3825372725	-15.7189064358	13.1863772065	32.1789018496	-30.2256244444	-18.8428607754	-17.2998181942	6.5056726	15.4383593899	-0.515406825795	21.0184724072	1
-21.4519266931	20.2918910426	16.8414015231	-20.9014400313	27.6811658333	-29.372074391	-25.9061573308	10.6242385406	-13.7343570047	-10.1246470496	-15.603816608	8.66151287041	3.72691845745	32.4468708767	-16.5378180041	-11.2269571696	21.1475327511	-29.2091513022	-24.5214291402	6.85134902503	-7.34460104011	-1.64868237301	-20.288290305	-20.2937769931	-20.9880371202	28.0272903376	11.8280348797	26.7727289908	26.5072795394	-22.2939224619	27.7829543296	21.4519266931	1
-21.0190493462	-1.69869152112	30.1360553276	-19.0880293156	-26.0007224271	-20.2209498842	-30.2796334699	-4.38656427332	14.9776827269	-17.6296817375	10.8233655478	-4.09386803791	8.50668787771	23.1177631608	-16.3920190982	-1.73481233191	9.72787714292	-20.0209031737	-18.6333789115	-11.204326326	7.76146442305	16.157030106	-1.82454950173	9.13938307051	-15.6788863999	-31.4459629214	-18.9128496744	29.0960741002	-2.53591742435	-27.1466767498	-2.65039167343	21.0190493462	1
-20.9488471167	6.23410528479	20.3661416382	-31.733953708	16.3454659416	-23.654175201	-1.12181944886	-9.80364105349	-8.82337141368	-22.1370947762	-25.7571472704	22.1008796999	-15.6884184309	27.7804068818	-5.57297202456	24.690457989	-8.50660821673	-3.72454711953	13.7288301623	-11.0804769962	13.7104136606	-14.1562149352	17.1303994094	-14.9917385177	10.7800623025	10.6458322051	-21.848114837	-15.856986257	-17.3613081684	-2.18055034075	-3.28431420969	20.9488471167	1
-21.4732635616	-31.8243438997	10.9279682602	-29.6090546738	15.4168765011	7.36181739742	-26.9781851062	-20.5427839426	20.489819916	18.5782257112	-10.2285283219	-31.6794879784	-1.18649371271	-10.2873029625	-30.821541711	10.5073993229	-24.0480432452	27.5085970628	23.9286387936	-20.0335761894	9.0203122907	-30.1577242134	-19.546253458	20.6557638584	-17.0899581685	-25.5934757187	19.6193843422	7.64940829957	31.1945169425	-12.8464576733	21.092055983	21.4732635616	1
-21.4681556353	-9.12653433941	1.53511388412	-24.3809398094	-4.92655783955	-14.2105559753	-28.3230095434	-10.8814564636	-19.3645052141	-21.1900154881	-29.0138520896	-5.43182657162	1.67734938084	-10.9338357035	32.0362908764	-16.5613456737	14.4121339581	-13.6720144675	29.1716235622	-30.3762687082	25.6350997962	-27.2942537912	12.1358447573	-22.5209009698	10.1697403855	-27.6185851325	4.55829429289	-6.70652028428	2.44719094229	23.718743467	-23.4070591528	21.4681556353	1
-21.4595865279	-25.2686313046	24.1681038842	-5.76921911082	21.225697592	9.52706460044	-27.5859580087	-28.4630030322	15.7605587561	-32.1101335739	28.703947627	-3.94566705076	-10.4200265063	-21.0196967498	-19.6441709021	31.2619311778	6.42146033723	23.7901921778	7.57805030404	-21.2026632226	20.2250207606	-31.5656792382	31.2465131005	23.7984553289	2.20534456862	19.3575872753	-20.7919677264	2.42609860159	-15.768693591	-6.8593705062	-8.9543016247	21.4595865279	1
-21.5672239068	-17.0060518011	29.5743186051	-3.50476179966	-25.4996373074	27.6467305597	-30.4585682556	-32.378471347	-8.47458881463	16.1390943931	-14.501066293	11.0504100734	2.83485513939	4.33945961698	-19.6941787696	-6.87194443813	29.0630932453	21.1516271599	23.0853171297	-26.5056216569	11.657745132	26.85392719	-21.6028392772	28.2851481964	-10.7468849096	-24.1121214336	8.14484374765	-15.4099496911	1.27045372386	22.551520525	-32.5386149024	21.5672239068	1
-21.4026787461	-28.4144162018	-25.0486956878	13.6105732192	-27.1024535577	-21.5054749858	-27.8369538607	-0.704859934755	29.69381148	1.46258790529	-5.27943828233	-1.30501600085	-27.9667783502	-11.6538049755	-9.9589595551	15.8173478545	-29.5515833888	-17.4971456502	10.3373136972	-4.52132506942	0.0761616597001	13.4610505667	4.68448999212	18.0596946267	32.6876332549	17.7679888401	-15.9117356414	-4.89077952258	-26.3674767097	-31.5259251971	18.9935614136	21.4026787461	1
-21.3572006227	7.28342227511	-15.5280041893	8.46939847452	-12.4981081806	0.988476293732	15.4040553487	7.86247804919	3.56865312563	-17.6369800423	-27.3759011883	-29.016406209	27.9942403557	21.8892104597	26.8514645429	18.3749944252	-30.3400498638	12.7551213975	29.2804154303	-15.4094260694	-22.2426689727	-9.24071880618	17.2416052617	21.3955531537	-19.6724997656	-25.3970213608	2.84680727326	19.0958312435	26.9684995179	-2.81188781374	-15.7949934205	21.3572006227	1
-21.5149862438	-13.0799949365	22.4459834492	3.38073577985	-9.61400430591	-30.0126070254	-5.48324859482	14.3712179962	27.4983561442	6.83269033559	-12.9079099956	14.2878933924	-19.0482696339	17.10273823	15.432177371	-29.428199873	-30.2723538076	24.6934474473	11.1695451764	-28.4794022265	19.6494105441	-1.18962259819	-30.7558032228	1.94136046324	29.6378843686	0.932482168207	29.3196482378	-1.31592175542	24.3713583645	20.4632632208	-27.7008761845	21.5149862438	1
-21.2731783516	-13.539935023	8.80112046802	25.5491340172	-18.4475189974	9.45786466602	-22.3106830196	-26.8809484655	-10.8337596071	-32.3089821213	-28.8063118239	1.53955450076	-15.1270860713	-25.1955248427	-19.9935100378	3.018321878	24.939350617	-30.1808137192	-21.8850854992	-22.0373849382	-14.8284271772	11.6084243505	18.2567535554	-2.33647680677	-6.10015473051	9.46537876133	29.0447056389	28.1305895089	-20.5327954879	-13.3353621713	28.0374926709	21.2731783516	1
-21.0221483238	8.61038065324	13.6902336636	-23.7108633792	-31.8000769215	16.0129019156	7.55211036687	18.461106287	22.0136465445	10.209802531	5.16018065777	-15.5541034536	18.6232891914	-21.8776460488	16.921109262	17.7907414128	22.9893267596	-6.77799102241	22.2593877006	15.8962338103	1.436183017	20.6900663579	21.4787619922	4.38054118221	4.91221740078	-16.6707351366	24.891194021	13.7805989332	-9.28263750781	7.05596861429	-21.2452195157	21.0221483238	1
-21.4709313763	20.8185467164	-3.12622979873	11.8066382893	24.7746233364	-12.9862402742	21.0464289885	-26.2116447795	23.1297036842	-13.5310632834	23.5394734926	24.5962006402	22.8060267601	28.243230824	-18.6596774819	-24.7283376675	-12.9819849008	24.4041540042	-1.66942342718	-25.0480964849	20.7826196353	23.4697997073	-32.5493268807	14.0747359309	-16.7442276312	24.451860272	2.54745930169	30.8430515203	20.3148946305	17.5621795212	-8.36156533392	21.4709313763	1
-21.1038206577	20.8357940972	-5.02073208545	5.58606188778	0.199976749559	22.5523327767	15.8488590777	-29.635965549	-3.46062148611	15.6836787788	-18.8613421842	17.1718804638	14.3356151227	-9.33908306457	-2.96017867315	10.1433203753	-4.96899216344	-3.78712229735	-15.2784235303	-29.3722582982	-32.1137638547	15.040792485	6.82187360991	-1.7106195459	-18.9245888388	21.0781500642	-23.2949046941	-24.4720986026	-19.500223857	24.8635434375	-30.6599142647	21.1038206577	1
-21.2599996672	-13.8346403739	6.14926095159	-30.8102658007	-9.99272532749	-30.7073074234	-30.7548073974	15.815270232	32.3698830439	-19.7852379028	16.1281305927	-11.7317263134	27.0413865009	26.7898849186	26.5671724842	25.933500984	-1.74718819044	30.3449075138	9.96882548267	-23.4682005177	-20.7991206988	31.8239766042	-32.0081871477	-16.6291493827	26.9749604355	20.1260154795	-8.21678837561	-26.8261685703	-0.790149611919	-11.5784316518	-5.68206419826	21.2599996672	1
-21.2722326745	10.4657066684	-24.23359962	-0.634941147646	-10.0066826167	-1.05062935636	-30.0143575949	23.4804735621	9.65988282959	-11.8171970474	-9.28355097069	-0.983400943342	20.5467946451	-16.419854171	-8.85571591047	-14.1957611453	32.6149111165	-2.29680412182	-30.3040625749	-16.5207111863	-3.98180178555	15.508907288	-29.6793586096	-3.78075528915	-11.5111802486	-17.9653853527	25.8259268094	-1.59534994989	-6.46577297276	-25.2938901939	30.9161281901	21.2722326745	1
-21.4159288186	-31.2706852266	3.0715149005	-27.6030526978	16.5739327393	-8.59573206025	10.4521700041	27.0300882412	18.8396883208	-8.07524082177	27.8490766253	20.5867179326	23.5845692819	5.30255463198	-8.05581631068	-20.9684803737	-23.5580343797	7.64589210317	13.6006018217	14.131149188	-26.6862792561	-21.697363414	-11.7310654166	27.258432609	1.01376260416	-17.9800135361	14.4222376924	-6.56084471707	-31.8771580611	-30.6061102413	28.8201668308	21.4159288186	1
-21.4594567942	-18.7705878005	-26.463985793	-21.1786580449	-7.52408443278	31.8772880841	-29.7042878829	-2.49593198704	9.4600865859	-25.0325074246	25.2987756345	-2.68991838683	13.7364521984	23.1609778215	-22.7208625902	-18.0987256451	-21.7359850676	17.5811569667	-30.2219997859	8.81726465237	-25.761322546	-16.9123632515	-25.510068107	26.7821558338	-24.094619108	-2.92450827201	-4.40053912916	-30.3638133834	3.06807920769	31.9137139577	27.372143542	21.4594567942	1
-20.9047880112	-0.127811409723	31.295381539	-2.08249693235	-6.05403331516	25.4147543114	-4.89501611199	-9.94019996212	18.6272017115	-5.00763903298	-16.2148822656	-19.1775329206	-0.587758406191	12.0746040093	-1.42414003227	15.3065332999	30.3290358237	-20.7510378904	-4.40809127297	-6.0719937698	9.4446778398	-9.36409231332	20.0054023963	8.02370011066	16.254591033	27.6863490969	5.3821129367	-25.0728347107	15.7836459171	29.2688111899	-7.42058248495	20.9047880112	1
-21.1766591929	-29.5854617832	22.7968273294	-1.6270305882	11.7747999489	19.9702812926	2.35208078365	-3.40198520461	11.7606119351	-19.9673542506	32.450046243	32.2985197099	10.7615018355	19.8853777848	7.78235503618	-12.2501593769	-23.5161871398	-4.9540874404	-10.7297465082	6.35164922233	-4.05026536516	31.9872195076	-13.0308145334	31.3210297199	-3.12104725059	21.2032729755	2.46985189851	28.2272777892	-29.1718749892	10.1822302907	11.7635338527	21.1766591929	1
-21.3042236055	22.2504662312	-10.5419860262	-4.53449403079	10.1603404642	-5.56566542893	18.7349102536	11.0054841576	-14.5425277917	-30.4272906	-2.47533404441	6.82273204139	25.9053644275	25.2187392972	8.71225761737	17.9894063071	-23.8029659535	-23.1371844701	-5.388594261	6.05523621605	-3.60608987615	23.1865930769	21.6293617125	-32.4764526396	-32.3757975944	-21.3292825153	8.32904530817	-1.58000448408	-6.6963124164	2.28173482443	5.48176594695	21.3042236055	1
-21.1365884703	22.8728424742	-8.06459506714	-31.9548989709	-10.1854387527	20.6275431423	32.4069259976	20.4485705114	11.7181115011	15.1124664733	30.6629319888	3.35338731702	20.1011993273	6.24442066788	25.9475711892	23.2197689169	10.9983062934	-27.6313631712	-2.50539537184	-15.961764063	30.5514017403	-3.74745953189	-22.8056076998	-18.8751423703	-26.0500635918	-8.69896375819	-11.479847448	5.00993141957	-14.0359404091	-16.6894402576	5.83993222404	21.1365884703	1
-21.2993644626	-26.7963580471	-10.3705225798	27.5064673482	-10.5604407185	31.993390333	-28.0968572963	-30.9344391055	6.83923939245	-15.3902518065	-8.96670857708	31.1756040102	31.2257248891	-8.79754095676	8.48499197715	-5.83763558603	-31.3421679071	-30.7226169102	-10.5678787384	-30.2133391224	1.00468530648	-19.2906282051	-15.6179655385	7.02922403032	16.4229046773	-24.2631848106	-26.2368781219	0.980282074243	-11.8903024166	-2.8487829055	0.642107305007	21.2993644626	1
-21.500423454	-22.130285967	-24.4641839391	-29.5640269436	-29.7299434514	25.8561310552	-8.27492870587	-27.2938142562	32.3342007228	-23.3786064992	24.3448404925	-0.857340382976	9.12301594358	-11.8532153575	-7.84115625241	-9.91778867006	-17.5184911698	-16.5789446044	31.9233248624	-0.113216826801	30.1590855532	-17.5835966501	-1.03864104677	29.9703209307	15.3879451485	-18.5072744076	-4.66926422666	-24.155424945	16.371564491	-27.5009977578	20.4748325841	21.500423454	1
-21.3343207395	-9.79798494765	19.5466686572	-6.14581237521	8.48206736487	-14.883155528	-3.58651404081	6.08654305088	-25.7905874154	21.8114969665	-20.5100411139	7.42443423993	-7.19155456868	-17.9729571417	6.24077261777	-30.4358260249	23.443740914	-9.67166380102	-3.06689663396	-30.0719318053	11.1774020997	29.4168787425	-26.1636896314	-15.2507599419	-19.2826928396	-31.3608590014	23.4643294881	31.2865806755	4.37567493777	-2.41725281006	3.83587356906	21.3343207395	1
-21.7206732671	-23.6985915986	-12.5775493741	30.8764038795	28.4876776245	-13.4852459884	20.6972811402	13.5623547737	-2.59120197329	-32.6827545113	-20.3465806047	-30.0366545604	15.5992204082	17.5430975684	28.2969296863	24.5262001192	14.4924317894	-6.67236174622	-13.1515050656	22.150912224	-12.2976709096	-10.2688484967	31.419912498	-31.6796828058	7.30365418026	-1.59240574698	28.7527974347	-1.66404734365	-26.1543531265	9.72903845544	-21.6521829112	21.7206732671	1
-21.2362122632	28.1227677324	-30.2574542941	-20.3374601009	22.0145975799	-2.65864887519	30.4467051052	23.8558677497	24.1597426495	22.3287170642	-21.6477118459	3.12727032983	-19.6436241207	-2.96801378597	6.50752580055	-2.74207694447	31.1485673495	-19.5377783366	-20.9153561949	-3.15311618394	-1.5211198724	6.58705691964	-1.06638246445	13.8379214098	-30.7706173395	-11.8763747427	23.7152599937	18.7973200311	-3.44062660923	0.148286069153	15.5287772513	21.2362122632	1
-21.1413562039	-31.1440704197	32.0366440488	14.5861208163	18.4108155248	25.2022931253	-16.4402488482	-14.3371343721	-5.55969115796	-2.01433280942	-6.09237941254	32.0270371415	6.00509337765	-8.1472120095	-2.49515065997	5.41809902797	5.01566675459	19.1306244102	31.6261164465	-1.45731506637	-31.1078844136	14.134817005	-16.2880949487	6.15974300104	-12.0233132752	31.6238248472	-5.00014455211	-7.46215921507	3.38457055297	22.9802831122	21.5027429827	21.1413562039	1
-20.876762548	7.94023778565	6.2707874296	29.9052654354	-25.1598313828	-13.8623182327	9.98567773241	8.22775540754	3.27461675074	-15.7552922696	-20.4993303763	9.87737210888	23.8296490712	-17.1982848464	9.30105249577	-11.9183304236	-14.4968657092	-13.150654094	11.9571719202	13.0547769312	29.9417031866	-19.7660434735	20.0400736525	20.7710238843	22.32602299	23.5886763266	-20.3697342295	-29.2632851008	-18.2786938815	-3.77045131522	2.82545514626	20.876762548	1
-21.4204778464	10.6686373935	-20.7015260292	11.7012834928	-20.2594871547	4.32145902891	18.5907811909	-14.6201596204	15.7808183007	-19.3849369555	21.74543271	15.5011177382	6.47158855286	11.4995073045	-30.3008842868	15.6543293853	-18.1067690694	10.2320108447	-24.2616978425	-7.36794874535	-24.2170861408	-24.3746578142	-0.831493399572	9.5973534317	10.4581320186	-28.5336137168	-7.66918318528	-28.1785269574	-7.65284409356	-14.2561200496	-20.715783188	21.4204778464	1
-21.2654362658	29.8729979628	14.0482528712	-24.7209768211	-4.93122633824	9.61555474872	-29.8698795189	32.2918984072	-31.2550437663	3.40427233321	-15.2407192705	-16.7278369782	1.97004309359	30.3984205197	-5.92752270226	-4.87850911917	24.2608463697	-32.6209016862	-15.0120193741	26.9826175437	-1.02530846893	16.8761895422	-31.9852221511	11.7558928535	-16.3395260175	-9.48790655632	3.31028573014	0.508621879826	-32.6681344395	-25.5328340161	-0.856918461605	21.2654362658	1
-21.2863555331	27.0457380542	11.6590432396	24.8080816702	19.0358491044	5.92998190228	14.5381699584	-3.05258220545	-26.9952516846	14.2999111759	17.6618085268	0.272031939695	-16.683929734	26.077163105	7.33645455785	-1.44246184664	31.2283176783	-1.52837679653	19.7763902519	-10.0688729746	30.4051976838	-29.1155460663	18.298301274	20.2146061546	6.88125738107	20.739362131	-20.485224464	27.3283983729	-14.7055793252	-16.6153542715	30.9451684296	21.2863555331	1
-21.2931044335	5.52017997351	14.9824258626	-12.6131480476	-26.8358154252	-12.6747212307	-29.8042043659	-21.3326921308	29.7690957636	4.1147302258	-25.52428766	19.7639419024	-27.8333358941	-29.9187935339	25.1000617346	-19.9691219644	18.7072188533	25.455810633	-29.8175070466	11.3345333286	-25.017838937	-19.3006271327	26.2830331063	-8.967654978	-17.1171488003	-15.8147797219	21.8364088449	16.91366903	13.5916060041	-16.1938842932	22.6143133272	21.2931044335	1
-21.2632625996	-27.2068563789	-10.2487694224	-27.7439968714	11.2395460588	-12.0960404768	-20.2036333247	-20.9594132972	29.4161584883	29.2501293869	-12.0924916663	16.1898576336	-1.72181428645	-31.9192029604	-12.4179929292	22.0234050226	16.9763902402	17.2526037786	-0.974694287148	27.9519002247	-4.35097480947	-5.559190452	16.892146845	-32.2211651211	24.9852111185	-28.4521507391	-32.3034545367	-1.60075529785	10.6175604272	7.52670552969	11.3230753703	21.2632625996	1
-21.4367180004	-20.2756027562	11.1194744484	-11.6044595236	30.6979090379	7.7401656055	16.5879480653	5.45473833707	-24.7565476855	1.91864170047	12.444079697	16.087885228	18.1709150631	17.6267918896	-20.6239628077	-15.2540771284	24.7378404016	-17.5797574624	20.1963396875	-16.1176702231	-32.3231836965	23.0471668945	15.5746587854	-9.05545672438	28.1999042777	-23.0856282602	26.6094680383	-23.3449956291	16.8017465964	-32.5855072803	22.1954903292	21.4367180004	1
-21.4127657883	27.4665327494	-1.94297399219	-20.0809901499	-11.4148154523	31.0562905263	10.2944540562	-7.06569153353	-22.6146549331	19.4804901717	14.801261807	24.4839411688	19.3893822257	7.2332934595	-27.6347773676	28.7044304405	-24.0557378701	27.3228454516	-1.47118250493	5.60155898026	-3.26968929423	-7.43322909145	-3.44243893926	3.37010395342	20.9457034853	-5.51084745704	6.09453446277	29.8198385993	9.60379937109	16.0637994335	-31.5165537519	21.4127657883	1
-21.2403157994	-24.7716824105	4.88970496654	0.793322836205	-16.9620582059	5.06686934497	-11.1246143007	-10.4129600501	23.1283137423	-23.5057221138	-27.4308542701	3.9484427975	-30.9927279468	-20.2572375791	21.6636615838	16.9388063266	7.34015937239	-24.1668636723	22.7387511683	-31.6104607564	24.4838898409	9.92667613486	31.6407417497	-14.6573596982	-15.8908931706	-31.6927002538	-15.5073575337	19.3656121598	21.0747916096	-4.1365072912	2.20576521297	21.2403157994	1
-20.7313912561	8.92684488469	7.96445145355	19.5180072717	18.7011749235	2.9473308376	-27.8115724664	-25.1500475133	-21.6922684048	10.1505455079	-14.7871258561	-0.248041131658	9.9703408646	16.611252511	-30.5174388627	9.365895356	-9.86508237511	18.4118792909	-14.9945273574	-9.72509422907	-3.4188883435	-18.0635893681	9.71143625309	3.2984753301	-31.9604894399	20.7798357903	-0.9077709081	21.0901241633	-9.09106427989	-0.948409147683	13.5799599833	20.7313912561	1
-21.0805391721	-28.5563541432	11.1018738492	4.87373367641	2.8667209719	29.8970937922	-22.2963771365	18.3350153208	-7.46946752287	9.36963731493	15.5919977334	14.6408610417	-18.6389995898	21.4036383283	22.7509371154	-23.5055748088	-3.13336840677	13.7624953926	12.3629923099	4.086760926	5.99159597995	-7.87005962652	-4.31584123228	-15.2634710382	-6.45784476605	-25.8510893648	-11.2620656007	4.52238642684	-14.5506771152	-15.0185625276	-27.6300721495	21.0805391721	1
-21.5649993543	-21.9142450276	1.26619075872	-23.6345618564	6.44912558548	-2.52217996231	-21.478719867	-0.761019386522	4.6752112014	25.4761226236	30.3884119914	-6.35568767764	-6.92087393897	31.8837782356	-13.0870509436	-17.1611127557	-21.5044714576	-31.3598649034	20.3751331182	17.33498881	-20.3121956074	-31.0829803213	-17.3981007323	22.4503797886	-8.35130568834	-11.1344787975	-28.5747842512	-16.5554248957	-7.38838062241	16.8093737989	-29.8575010377	21.5649993543	1
-21.3581594089	-16.4721968056	11.2162241235	21.5842460107	14.8898835236	7.57016309336	13.1430091518	23.3737955443	31.3430647808	-12.7966915575	-27.1483640889	-7.71244590128	-27.023902035	8.79157381347	-13.9844765689	23.3045001338	23.1849760525	22.6564213038	-28.789753128	29.0832089745	5.78892133504	4.28533247481	19.2823521786	-27.7308329345	-28.86268838	6.64143415345	-12.6645967404	-6.37146194109	-0.529620279091	13.3709859786	25.2312335344	21.3581594089	1
-21.277142358	-19.5109566836	-30.770310281	-7.57505752871	22.676378331	-0.887999165192	-26.9380379962	3.12195153792	-20.6644641933	-12.841470546	-28.2060003609	-20.4849393244	1.59717540286	0.513004576083	-15.4811683523	11.2205597955	-30.5235552979	-6.80856311464	-27.7513923133	-12.611179686	-11.9477653093	12.3820705411	-21.902794431	-22.4138350584	7.0325729425	-28.9087644504	27.9817036945	-21.1179430421	-26.3065954157	-12.8713102485	-10.1029277155	21.277142358	1
-21.3935504604	9.6947344551	-26.8580707334	16.1387251938	16.4902676121	-32.384855421	22.4012277918	-5.79981828527	13.4696008283	16.824178937	12.7260529615	-30.1240898449	-1.21069063972	-32.6641525062	-15.7802651947	6.00290464881	11.0914252943	-29.3368463885	12.3697572725	-20.2382440213	25.7310711769	18.9738452148	-10.6359972049	-13.6790935541	14.5185311803	1.22020157373	30.5869674697	1.8711564682	18.4814662557	29.4849157318	-14.0406375719	21.3935504604	1
-21.1832527368	20.0747031226	-23.6395626799	0.253590595084	-23.5553950101	-17.8818051324	22.6719566867	-32.0426084554	31.4768998197	11.7919030196	25.8378747201	32.7541578301	-3.23471671341	27.8501643735	3.17495877204	-31.7383941582	-3.13736585684	-1.13002374955	-4.13054135583	-21.6755795465	-1.0345377318	11.2019333457	-20.6001775316	0.449783228481	9.14136104443	1.69599171958	28.1597772796	-8.66423992666	5.34145978245	12.6387888056	9.7092677615	21.1832527368	0
-21.3405755445	12.522732227	-17.3162358242	17.8807666467	-25.5657212662	-25.292890227	0.113067239173	-9.78845620258	29.6032596316	3.27159219727	29.7614182163	22.2249049231	30.7791833533	-9.25724129747	-16.4829520543	-23.1426687362	4.86972026404	5.02421378354	1.88769345879	27.1994446693	-30.4405776884	25.3359046498	-30.7284873558	-2.03138237813	0.210515061286	-26.6492431018	-1.18002742886	-15.2520650911	-25.6683692083	-19.3013399554	5.73937630905	21.3405755445	0
-21.3888261456	26.4446525718	9.1032129281	-17.0290917949	-1.68321133692	-15.3540286833	-2.71234790906	19.4042902195	7.09466372668	13.1472850695	-8.97761633907	-23.8221313517	-23.1655697879	12.4771462054	22.3223079235	16.2989491508	-1.25512885659	-31.5363606951	-11.5849592733	32.414746964	-24.1189883508	19.5412187686	11.4005065816	-2.47447424563	20.0774966313	24.3705758132	8.78224142364	14.8025630368	32.6304241358	-29.2125266206	-24.0198807387	21.3888261456	0
-21.381548045	-25.2563549612	23.1607118739	-9.50613437433	7.67614146312	-11.5263730223	29.4796177498	19.4605064954	-5.64615668768	-23.7824828965	-7.90989234067	21.5509281575	-8.54835083905	-12.673888882	-2.2649728602	-5.40504483077	-4.24381833179	32.2994969943	1.768855554	3.48534185387	24.398427315	-20.043891968	-12.0629940957	23.6960006646	27.0938489241	-16.1572135712	2.46560106528	-15.3926682919	-25.4064812804	20.7626209484	-7.39209949973	21.381548045	0
-21.3992522458	29.3834262586	-8.64531870103	-5.71812105633	-27.8812056536	25.7799428937	9.029896093	-23.60801956	-13.6604234832	2.06277810985	1.31474392136	1.35178634047	-3.69646450597	23.1489993943	-20.936105478	-29.2585890575	29.3408219494	8.9970222629	-28.2679081064	-4.54702589825	-18.1724698815	2.20714936264	-23.4399603302	19.0026086838	-10.4533517083	11.1812685012	-31.3941256538	-9.92832793695	23.7011581149	31.4023492363	-28.6417310243	21.3992522458	0
-20.8306556936	5.43685789771	-12.0437486029	-17.0243917849	-16.0161124685	25.7414956886	14.8312648909	0.692560627512	1.07454030959	19.5957356275	-5.6767668621	-13.6500514103	14.0540829065	-26.2246490131	27.8807066904	1.96936921605	5.08534974196	4.66240696903	-8.31081911332	-26.9739492372	6.5979910052	7.12732178393	-32.4240496708	-2.8660106891	-24.013023926	19.103957936	20.4181225137	16.8131477568	29.3160120112	2.28350546622	2.70888597868	20.8306556936	0
-20.9427966376	12.6826117058	26.2336271275	-15.5880297993	-25.4966777903	-3.67708082582	9.4084491798	13.4422110344	-26.0810364394	-12.7429753196	-29.3514688879	-6.26769836439	-9.91139340471	0.0360328232601	15.4932425598	19.7319698254	-26.9846848299	-8.89534539899	17.8076097216	0.726073259457	-17.8035908778	-7.96534924783	9.3301395211	27.4268195432	-1.02743690256	24.9230079116	-19.0491291611	-2.85362305039	-8.4344686564	-14.0345462812	21.9262937536	20.9427966376	0
-21.2047437023	-30.3504012731	-18.9327082269	30.8634838656	-0.510724823782	-23.2847127852	-6.94806112531	21.4180492559	4.85261805532	31.055393347	-8.73914005341	-14.8626369863	5.33505938114	18.9344291688	3.1354285229	18.6450068677	13.8908654844	-32.5980973337	-3.69144151891	-8.01614788708	25.9356102326	-13.680160557	30.6019065119	6.40044365283	24.4822765064	0.672583791053	19.8670652481	-22.6879635791	7.69767226885	30.0346314036	-1.09813819718	21.2047437023	0
-18.1176770254	-10.3413974413	13.4376745206	-8.26400916979	3.3184789019	-6.37680593562	13.3257087486	8.26142305138	-1.01303001525	-11.3889045049	-4.92819290169	10.4241335104	-4.99649371649	-6.50118817465	2.81907073438	0.107549455784	0.363539814138	15.3027274835	1.53304918093	-0.141882368546	10.453199271	-9.26888880287	-5.43178786569	9.27004293053	12.6926570217	-8.60842856651	1.37213056955	-7.27755899799	-10.530119734	10.8218603112	-2.95199065417	18.1176770254	0
-21.1337653063	-27.0031915378	-10.1529204384	16.8979980118	-3.37182763215	-32.2585402496	8.34875930394	6.47138737863	-14.2643420409	4.64252369976	3.70417814998	-0.547620037382	2.03636034628	16.9609894096	-28.2259312672	-13.4576741667	-18.855459097	-16.5748607389	-11.3563061211	-6.04071718785	-3.28202015003	25.9096389741	18.312163509	-15.3205536193	30.6099711464	28.6292985483	2.41506469328	-13.902428119	-29.858719833	-6.36649839329	12.1408150308	21.1337653063	0
-21.1844078425	14.895142805	-27.8526144952	-32.0682726413	-32.181870299	32.6095143397	-13.6512139031	0.569453089272	-19.2184584594	20.8230810705	-18.3558701193	23.3546493956	7.98359243362	8.5131102374	-31.638255506	2.84179156675	23.9968073507	6.14079010548	16.5691593494	19.2945083255	9.14992966304	-8.76796740451	8.03531529538	8.70653879968	-11.3060632379	-13.0549479809	-10.7672380819	17.1944025948	-17.4883918864	6.37331248437	-14.3575547746	21.1844078425	0
-21.2353848935	23.5081722514	30.5336144001	23.4689520678	-13.992849435	12.0225611063	16.7579118719	29.5820659834	-1.17719473164	-9.80048941686	-24.8240120438	27.9295807956	24.4424668122	-11.606999103	-8.82571183481	-12.0116814558	24.1202515931	-25.164278513	24.0799292084	11.7977172894	21.8192533763	14.999479624	24.5848230086	7.22903731074	-15.5210984325	-10.2613073727	-6.19136094742	31.7502094434	-3.77874955378	-20.0496309847	-22.5138537066	21.2353848935	0
-21.2800283743	-8.01380035822	10.8513941148	23.1622773048	5.47775055958	29.5033536555	25.2801615894	29.4998314379	9.77243295182	-5.61003089165	-2.80198051563	-17.878296949	-29.5382483962	-26.4464614351	-11.1782544462	-4.58676027062	2.21484415333	3.85357405954	15.2029035361	-3.93019160776	23.509338253	-30.562170092	-5.73037302544	-11.70690991	13.1184331733	-3.90172888044	-24.9391146086	-19.8056769711	20.4227824408	-17.5697084559	28.3204314058	21.2800283743	0
-21.0382278778	-3.73679081951	-31.5253303485	7.78960290537	19.5485566528	22.8178539485	17.6341797773	-6.06347479014	-0.144986151949	13.7204806841	-21.7382904727	5.83746970191	17.9946520629	-10.4517184637	-9.40080382734	-17.8469114118	-6.30298964231	24.3383643604	-29.3145995342	32.3216504842	-20.1351035536	-6.09431030901	-14.0790122581	-21.4709389597	22.8253535104	-5.80513985228	3.64926820037	19.9324819138	13.0821438243	10.1653074264	6.50658513391	21.0382278778	0
-17.8810732894	9.88009034972	12.6515213621	-9.99375345466	2.13812480366	2.09909454979	-1.34552098684	1.26432599833	-4.02546053576	6.92935548123	0.227983500753	12.2228962698	4.19058404368	3.14370157848	-14.3617544814	8.21932626545	-7.51632220857	-16.1490056609	-11.795094345	7.0284080588	-13.3753664317	-7.48265472695	11.7873062553	10.7215480624	-8.06089946138	1.46583472833	8.394340194	0.926748838386	-0.996101321114	6.43079613707	-10.0976834429	17.8810732894	0
-21.152311256	24.2248973729	15.9069533364	-19.1005369677	-30.4921338795	14.0148326737	-11.7577280184	-23.3881994165	31.9577691276	-2.10361980004	-26.6826515958	-25.251330296	8.35243458267	14.796460802	-26.1037902662	-20.0956279613	-7.9748642857	3.21774339731	-12.2260446269	-0.889862637103	-23.5087770532	-6.91906799169	18.5372488123	3.6834832812	26.987267646	-9.66313019536	5.58496572193	25.4475469262	-9.42828811868	4.73066864856	-17.4718976463	21.152311256	0
-21.4073324298	-4.79554523944	-10.1701815789	-19.6545220019	-19.2432622413	-23.1346780688	-32.4943749817	-2.01590389785	-16.7516793689	14.1626630704	-22.7030553983	22.4412717207	9.34892873438	-24.599106097	-32.5029298525	-27.3437913185	17.4322687725	16.2701340474	1.55107846405	-30.1869670349	-1.83575912184	-8.65104878902	6.24607983382	22.2877438698	-24.5558152923	5.7556345229	-13.3441327738	5.06435670378	-26.1888900538	5.50084656894	-8.33846138587	21.4073324298	0
-21.1202453618	17.1726322873	-4.66117567118	-2.01567488066	28.7060677414	-0.410212561217	21.3168572344	7.89679542989	-20.9389945122	9.79860110376	-28.3235126405	21.903525673	17.2569375859	-29.441035329	14.5589522197	31.8238397952	-4.97799036212	11.3469475486	3.79157230321	20.5472408081	15.9103571373	-30.7171858232	17.0060023663	-11.2551543614	4.47328677289	0.415931749483	4.19978718479	2.88760318296	-24.2460030736	27.9800872723	-11.3758875884	21.1202453618	0
-19.2131524555	-14.2525058193	-10.2838871262	7.09910454981	-13.1575128846	-9.83947290466	-15.6678894138	0.354006172602	16.5642254471	-0.526771069738	-2.88775354711	0.712546861719	-15.1528437559	-5.41180145696	-5.39248200731	10.2894217469	-13.2488255707	-10.4522551646	6.49500560903	-4.22484076254	-0.675138321647	7.57849771511	4.97926099443	7.64096988278	17.6113695053	8.4952069683	-9.29540345881	-3.06575445313	-11.4119130941	-15.8341899836	9.61392376571	19.2131524555	0
-21.391803762	-6.819200905	-27.7424865125	22.0976305537	30.3835414847	-24.7759866453	-12.0716665742	-8.63476813646	-15.2892149883	-4.60530969868	6.31590769922	26.2804122577	29.8296285158	32.595567272	10.3884412027	12.1417456897	13.5454368147	-0.816594941443	-5.40301544853	-1.47956039516	8.40933874285	-12.7624011645	20.3978112307	-29.017811664	21.3966429838	31.8061301758	-0.6665475505	-13.8806597294	-14.7028588356	-26.050710885	-15.7042137592	21.391803762	0
-21.343567374	27.6816344988	9.93143955962	10.7012087364	-2.71665374646	16.2846223745	-14.3069798657	23.9305010835	24.7177249934	28.4611470632	25.6211173008	17.6827963252	-24.0619553449	3.23431308704	-25.7008491405	-28.025592113	32.0078482374	-29.7213437307	10.1255716196	16.3918559124	-16.3042768193	13.9338810556	7.04126911574	19.802323815	6.40696109673	26.610851617	-6.56469802894	24.5939394061	9.79922015277	-24.9706661358	14.7370514372	21.343567374	0
-21.0198640479	0.963574881818	-1.16106389646	-10.0099115303	3.35779204045	-17.3568680121	4.91875607634	5.86804014881	3.76719541469	6.38161279204	-30.8627977331	30.0373209231	9.6487890538	5.97968676545	28.2138846578	16.6350706223	-17.0739018907	-10.4050274682	-19.3538575648	-30.3513832969	-32.2533420367	13.146987331	14.1927671898	-23.0688683558	-23.9305411086	-30.0362674621	24.01206258	27.2090037631	-17.733734391	12.5282190739	-2.32488654775	21.0198640479	0
-21.3844434818	-0.872049514603	8.13713499045	3.68106998869	-25.7789572933	20.2142167221	4.47397397608	1.94016206015	11.6272933851	30.5937134118	-7.47508621326	29.4235697637	-8.2029233447	28.2787689466	6.03289535639	-32.0944345998	-28.1853970342	20.1982507847	-8.67454985261	30.8036245976	-0.761789724521	-30.3187370571	-21.6118944496	-3.45441122319	-31.0292425652	31.3591315736	-4.88574366137	-18.9502014683	-11.5869374907	-9.59366958773	-13.3883713543	21.3844434818	0
-18.8822991767	4.76728578509	-11.5615947577	5.74562089771	6.19293711807	-16.7228396721	10.4312945904	-2.02922348067	6.38366122143	6.91383017079	5.16865164087	-12.4775730296	0.0956166338175	-15.3417087448	-7.84344323684	5.88380296454	6.68401219433	-18.3045814678	7.59070083991	-13.2384547957	12.6179731074	11.4034844554	-4.70470652573	-8.55874673762	8.69384793461	0.685730253405	14.1378374052	1.79806991845	7.73362784714	13.2299459746	-5.83898548462	18.8822991767	0
-21.1239491825	26.8499626331	-15.744241543	32.2418933956	20.3564438694	-18.4050478802	9.506623665	2.96884696592	31.8102844611	-10.7917988801	-18.1243719418	31.2497116505	-19.8993541729	22.7187969181	-17.0558818128	-15.3182312299	7.92739491284	24.9585215276	-14.0938982512	-15.2375992589	-31.9253194363	-27.3155600241	-31.9008489972	-18.0859089264	26.6859407862	27.887627865	-28.3997773946	-0.148480318218	-15.9827365338	-5.14429184706	-6.71803110507	21.1239491825	0
-21.1639774734	-11.5609148897	8.70678154692	30.8525002058	24.7152065148	31.2333846167	4.59599622837	-0.95308741334	10.0743260608	-5.85533888916	-30.6211926335	-17.7175903698	-25.7915693276	23.6638500751	-21.90235609	-10.9552323228	-18.5371204683	-27.6206087808	6.81806689638	-14.7533879385	-18.1763340697	-25.7150475244	-2.968445341	-27.2177082314	-8.8909624895	22.6284837104	19.022760698	27.895585715	6.11634419105	13.8323899272	-25.7395090427	21.1639774734	0
-21.3363701992	28.1071627601	18.3296437968	17.1497752883	-13.9152922485	1.348994549	-16.1385883158	-15.2217350141	-22.6992041561	10.1512650396	10.9302641202	23.6034636074	18.5584868896	10.2431033151	-5.38090264843	19.9847745682	-30.0931666434	28.6244286434	-3.52410407186	-29.5000786001	0.452986303113	6.85764665607	-31.3705889004	14.6553830959	27.1357808643	-5.79333604103	19.5757751439	-12.4539036458	-18.460598835	27.1712044015	1.20605266478	21.3363701992	0
-21.2748430809	-14.9541548634	-18.9204779072	-18.3532132503	3.30612944958	8.48923203439	12.4599858064	27.0952640684	20.3031144123	-22.9209259522	-9.88327797286	19.731588595	-28.7988311881	4.21851290031	-9.43385469697	24.1952345751	-9.55113191151	-31.1044948558	9.26296467867	-7.8095272359	-16.5006220489	26.4664524419	21.4855195093	-1.30395834039	-30.3635594132	26.1174552861	4.83876190078	-25.2550877595	-7.09541701499	8.22476654254	-30.8540330988	21.2748430809	0
-21.1685184488	-8.60536252325	24.8887424391	1.47090771797	31.7008753018	-31.2049996964	-29.7757692661	-26.5357073664	-12.6587021875	-16.1444612303	-1.87705953136	-9.80830736416	0.00928981563959	-0.927544206792	7.10027254401	23.9463563542	-9.48131079712	-23.8809450636	27.8217518836	29.0077972703	29.5040251233	14.2701426797	-22.8485412228	-27.9503312976	28.7700446908	26.005216554	-26.8055139624	-6.9787501137	10.8317189231	-18.5827704815	16.2687009705	21.1685184488	0
-21.0856652502	2.73961605928	-30.2028166543	-6.31842097823	2.14046811663	0.86823891571	29.2592054225	-9.85167305684	-14.5992201023	-4.38216872681	25.7197754762	6.95319866989	-8.92661455403	30.9940973317	-4.20968830585	-23.8834879303	28.8558229409	-7.73196395537	-8.89629712464	-10.9036573453	-30.7342015727	23.0931126494	21.2350846702	8.2738752437	21.7978216987	26.2738992465	16.4512971086	24.5220873439	22.2992293459	9.00133638424	18.4712511954	21.0856652502	0
-18.081399039	-2.09648023295	-4.22993701577	-9.00625630534	-2.76529332048	-8.94520511304	3.05902355278	-2.41499094445	-14.517924903	-1.77385788127	3.46679582543	-5.05451042875	-15.2435585692	-15.969603969	15.7353216736	0.810885666	15.8780481597	-10.0712143285	2.95588160511	13.7268155081	-3.42963658014	12.9178979036	9.47290466425	-3.24261988202	1.20001565646	-6.89190370633	-10.9966502596	-11.0277587483	-8.21514007325	9.09822298979	-0.829655648817	18.081399039	0
-20.7529198806	4.11770383447	-21.0277059862	-22.478554411	-11.3760062292	-3.18969687521	2.85892558565	-10.5977043301	20.6502979189	3.6332924051	7.69003374981	28.026242654	19.494337915	-16.3438279455	-24.0667484478	27.0913087358	19.8596269115	-12.7902350858	-20.0173653684	-8.01734191215	0.332645192647	-4.74074539857	17.1341999183	-6.85381950689	1.10135183274	-26.2558563083	7.58903059631	-4.88588854621	27.8876822757	-21.9417652387	-13.2444986426	20.7529198806	0
-18.8017495411	16.9731121706	8.83818954628	5.9070576554	-7.15288253747	0.136224721412	-7.45215940897	-9.38969847689	-8.48316384736	4.565182508	5.37549975806	13.2137657052	9.53679426529	5.92556736042	-2.06947191732	12.5674182646	-16.8818933277	11.9712243407	-3.60195781886	-16.7445924201	-0.319664520804	4.13052026311	-15.7822361894	5.12552378208	16.2744183545	-1.83844818844	10.2296482728	-5.32921699892	-8.8128469011	14.9875119543	-0.173829055323	18.8017495411	0
-21.071754787	-15.9987433357	5.44060629564	9.02975838912	11.9004313151	-20.2011092328	4.22626529156	31.2379940076	-2.11427383969	-30.1625758955	-25.2152571133	20.8807718622	-15.7780800193	-4.54693528514	29.7569571995	-30.2441170333	9.49968004038	4.5618529999	5.62281159154	-1.57562717996	-3.54111464888	-12.7856070187	6.36497580186	-5.34681932624	-6.41267447579	16.012694836	-17.2098742385	-29.9221787836	-23.3343914797	2.41531702777	0.733445904596	21.071754787	0
-19.6566552672	2.62650213704	-11.8321290553	-5.81026131918	6.93248321117	2.37565266424	13.13054917	11.2720102351	16.9220124871	13.9007441063	0.704240837908	7.92570859855	7.55680758466	-11.3991174124	-12.7451860899	16.5865794747	-15.7259729767	11.2173422267	-16.4756929858	-7.48386513706	-15.9011351629	13.2788599027	-0.180829120266	-10.2218323186	4.62424357912	-14.4759439765	-9.70969193822	17.8473752073	-13.0016047711	-4.81429170632	6.48921790302	19.6566552672	0
-21.2469240587	-28.7522564058	3.79065292518	15.4556629851	-19.94264621	14.5178052812	-23.1631040073	-23.3292516417	-1.59944448995	25.8180672434	18.8337088413	-28.9052312293	26.7613436172	-3.73593716781	8.81461742877	12.9149529885	-23.2833921394	-7.44444783121	-20.3791628074	-18.1272517386	14.95892217	-17.941702937	-20.3611863215	4.7647990767	24.4164783947	17.7849392699	-17.953449915	18.7130515202	10.4941031305	27.2307534445	-27.8433946872	21.2469240587	0
-21.3686403085	-17.5140193279	-23.9622902432	20.6887053232	-26.4568154295	29.9093111905	31.616510526	-12.0897818291	27.0740121352	8.37740844197	10.2168873335	-4.12173459606	-8.67332985	-26.5659754517	19.8756724055	18.8933136293	-24.8009212175	17.263122564	14.654310735	-14.3884198919	4.89495340862	1.24715640846	19.4299829584	9.02614790841	24.4991455188	-20.6394987473	-14.0375161483	-21.61632868	-24.0038616578	31.9706502545	-31.3596313477	21.3686403085	0
-21.0515464738	-7.86373142812	-23.9263394154	-8.87001240668	5.70198165276	19.7513052292	19.3543803722	-10.1959284366	26.5507356663	-14.8444706989	-30.7148022975	16.1515608426	11.0189153628	-13.8728763925	-27.7540278552	-3.60141087012	-7.68048693217	6.06154857284	20.2744797528	-23.8978557591	-22.0347563335	-27.1167775717	-8.30183623134	-31.2189720627	22.7963220695	13.3110818149	29.0073856845	1.56640940485	2.85018156048	20.3718754811	3.36746523936	21.0515464738	0
-19.0331578904	9.00250063067	-11.4240134655	6.3828981459	-4.32801720898	-11.3395373947	15.5946703286	-15.5312947658	2.84161930108	1.2682932761	9.60235020443	-2.62538440472	-15.3111742738	-0.791301610951	-4.48467296913	-11.297544378	14.9048774371	-17.5747834641	3.8432052131	-11.6299234854	4.97413730027	8.06349240817	-5.7635922079	-7.80505740627	-8.00100950535	14.4145419911	-3.91182382647	-9.45561060335	-2.48155084494	-2.91728483905	-15.6677863628	19.0331578904	0
-20.3616179437	-15.4787772439	12.7064006387	-3.82200899229	1.97038327782	-10.9586418137	-2.9389381083	23.1266079026	31.2880822549	-4.05291009677	-20.3897087647	-1.26038027828	6.34497774356	-14.7429663807	8.08307819587	-24.9885049047	21.4370169826	6.47552190039	7.8900983372	3.43929538923	-2.8162455504	22.5571539534	3.0302479865	-14.2512119965	-18.9276082516	-12.1862804929	3.7144315881	-9.57026475235	1.30933482633	-2.14185079209	-17.3287279486	20.3616179437	0
-20.756199079	-7.9691651132	11.0503774153	2.5625424218	-16.4177396458	-27.2411896973	-12.7279305817	-4.57591610592	-13.5538334139	-6.18059003008	-16.2804199411	-14.7839302941	25.8377579025	12.7010291028	-9.76444045546	23.0113040899	-25.7319929695	-13.6939377486	28.2749516318	22.1876139922	21.8595483745	7.77094749896	-2.0796103625	-32.0723986645	-8.30430757617	1.17815488467	2.74635922583	-20.8975500146	3.97917099662	-14.9719356821	-7.85002081998	20.756199079	0
-19.1952834097	-7.96927058239	-10.0143113349	6.73973391059	-15.5842755524	15.4107341707	16.5634720353	-7.09273501624	15.2012189281	2.68390154301	4.95720876764	-0.797579591134	-4.04402034827	-12.9820388496	11.5030654166	12.873582328	-11.2945246278	6.06356779902	8.09310746659	-8.63461280645	3.62531725808	1.53744111287	9.77837645027	2.19433016128	12.1076074564	-11.5683284129	-8.10789544031	-10.2787508823	-10.0005464024	16.4256330503	-17.4965374995	19.1952834097	0
-19.0345986344	-7.18704397244	10.3262642061	6.34794511059	-2.2512197696	-16.5696487491	-2.60320292987	13.6452299713	-5.23092437593	-12.7421057234	-5.96287987861	14.1581740196	-15.5691872241	6.10865735615	2.44283704816	5.58142285684	13.5371830729	-6.32243922762	14.9806553816	-14.7390208788	3.42140464242	-5.23600034398	-0.0988590237875	11.7783769964	5.82928353487	-4.33598498702	0.0809401302974	-14.3228571566	-13.7988781927	9.15647909151	11.3825684683	19.0345986344	0
-18.8004396626	-13.5213587224	-7.24909199093	14.6483816594	-0.171108162429	-11.4465977474	-3.21265201721	9.53449319755	3.01858287635	13.5735652468	-5.31949329938	-6.26350226521	0.871554326783	11.0855162032	1.64539752179	10.9402596915	6.70513324619	-18.8205360023	-0.554848222934	-5.94853532314	12.3487780219	-7.11277010362	16.794751274	0.812606754318	15.2163555458	0.733117776881	9.77717294494	-10.9843142084	3.56936829132	16.1539759368	0.0504142009369	18.8004396626	0
-18.7404021386	2.39246014815	10.5632916922	-13.0737696091	7.90188250628	12.6021423909	-5.71665346191	4.73559012166	-6.2892754382	-0.895136360858	-8.50019474114	-10.6058388967	5.62799236169	12.1205595472	11.1372216968	9.61600530483	-6.24405262895	-12.0892868781	-5.3431060191	-9.078931295	16.3972157481	-7.97641396136	-4.98606031304	-17.6795225466	3.97712173717	-7.63301583911	14.5029795442	-11.2203498907	6.0675880514	9.659154444	4.21947105063	18.7404021386	0
-18.5495119896	8.89436160436	-15.2051084796	-18.5714069311	-15.1736178042	15.3751478217	-5.72920171282	-2.37611243359	-9.03875924353	10.6331310249	-10.1931071063	15.7316837321	4.21187797523	5.11582391268	-14.897048857	3.42958464436	11.6335800052	1.97025281292	7.07418360771	7.35442325109	3.86095364944	-5.71546003907	2.81703023937	-0.142192881538	-4.15090082664	-5.84336252115	-5.70002986731	10.4640500603	-7.97690011479	5.17980115289	-8.42326738894	18.5495119896	0
-18.9800888071	13.2898572388	15.5120610804	10.8914890162	-5.5858653569	5.45160343518	9.10747016199	15.3418086615	-0.292502929265	-7.27076304102	-13.353335495	14.5922140078	10.5054493291	-4.56337455247	-3.79943963337	-2.49500722105	11.6678219648	-14.1574595625	11.8603996652	4.20483881365	9.46681339476	6.96682558506	15.466997004	2.19285188616	-5.18700182738	-3.95443220665	-3.69475262449	15.9887827782	-1.85094544231	-7.83360267822	-10.8593551209	18.9800888071	0
-18.3316851441	-14.2960987995	14.7616665574	3.76328813441	8.33778935482	13.0579130765	-6.30792423684	-7.92606753398	-0.876869968439	-1.47550956703	-5.57679009636	16.7908245003	4.80411493934	-4.92398483151	-0.677491233259	5.8615955501	2.63242624437	8.14029957931	15.0875512591	-3.40848853873	-15.7711533676	7.21411668466	-6.94606656513	-0.249417144537	-4.59707097323	15.8101171786	-1.72855335785	-2.42332808242	3.15718762739	14.2107137234	10.1639359762	18.3316851441	0
-19.4986553391	-3.3806861844	13.2776408657	-0.0996278792159	16.0928089732	-15.3389441354	-14.4932056608	-14.2259368007	-5.26521549774	-8.48499063507	0.468948336724	-3.56260091477	-0.235419035411	-0.0975597535019	3.27315824399	14.4118181412	-4.04820586535	-16.0879719715	14.3511639219	14.4685185939	15.3171937673	7.79726575498	-9.09714388518	-17.2278071315	17.3046078476	12.1027697288	-12.4932276429	-4.19013607694	6.08322136739	-8.2862960463	7.05060601241	19.4986553391	0
-18.4066429362	-8.59153048282	-9.62947014327	-13.5408770687	-14.6920708501	1.43357474236	4.12673638953	2.18221651754	17.1374765254	-10.8855271486	-7.48352757539	12.3724810232	-2.25577545129	-13.2157580427	4.11235683316	-8.2932517086	-0.0721724227931	8.95869744746	-13.98402046	-4.09695101306	-4.83767910693	8.721701693	-11.9076209375	1.33913176883	6.25910993382	-8.13444349057	-2.14658162997	0.0313273625436	7.33880001328	11.3750752844	-15.1392378416	18.4066429362	0
-18.4623115105	-12.4268541671	1.20223817551	5.75588877839	-8.82927103491	6.67776854296	-10.0936996448	-11.9852085338	-1.16840513392	13.9429257741	7.78159371405	-11.3109393941	13.3032851284	-2.01422438875	5.04977276321	8.8016245999	-10.5418351133	-6.13229297141	-8.5010935658	-8.81041174564	7.36745065588	-8.97521613693	-8.68106551687	0.735808745442	13.1691998264	8.69713611369	-8.21764747813	9.83211074031	4.21088183813	14.2009162271	-15.3421098909	18.4623115105	0
-18.993082075	-5.02621018302	5.73253784071	14.8323214585	12.466579276	16.1008377131	1.44258199805	-0.760672553461	6.76013061102	-2.46972325336	-16.2511460507	-7.58063086093	-13.1257963161	12.002660844	-9.85275324614	-2.34795379867	-9.35265862587	-15.7715786026	3.80311021671	-7.35856175498	-7.96497551213	-13.4668728821	-0.176316083907	-16.1132344375	-2.88528779807	11.9628278594	7.38817258894	12.9380442768	2.33611954162	8.66711617965	-15.0536978635	18.993082075	0
-21.1147803818	12.3876003769	-21.1750881748	9.64109746456	-9.82774495293	-13.951008209	11.2688679282	-17.958475424	15.602798143	-11.247888941	-31.077008763	26.4455314947	-3.76907065729	21.5010693287	-22.2448195714	-12.029296669	-18.6261664952	-17.917491782	24.0472126051	-20.1812096361	26.712523652	0.671075997315	2.50950855272	-14.9734756022	6.57106855409	-28.6607506735	18.0378014978	-27.804046646	-6.01804696318	-14.2131181095	-17.4548634758	21.1147803818	0
-18.3080148094	9.37578606375	6.93789389825	6.00555247432	6.77204922291	-14.0945157084	-10.9938328971	6.89329212158	-7.78836543111	4.95638236517	-5.81451875363	15.8376688103	-13.1716746394	13.9098438637	-0.495118964371	3.2617807635	-7.24087787009	11.3089995919	-9.49309033993	-11.4375859733	-13.7064696631	7.98203082965	-1.29262599804	-2.16974634483	13.5638332503	1.4661402364	4.68519090474	1.84023743276	-2.64097388823	-13.1701585779	9.0261055839	18.3080148094	0
-20.9007030262	21.6517771983	18.1992480866	-28.927700878	-11.0144535392	6.15377950274	13.819911562	-14.2994605317	1.65037654395	-3.99618498492	17.4418633672	6.48459705371	26.5506526972	29.4575150461	-16.231340543	-23.6329261796	-28.8620597977	13.0664519385	-20.0512173437	-24.9856377023	27.3685255377	-5.48818598575	2.03282090826	21.0439171891	0.91234145817	-7.1667321228	-7.45443114071	5.95950427267	-13.2502669268	-1.91587753301	4.65826883622	20.9007030262	0
-18.5371326127	9.14654231099	-1.71005895482	-0.94667223471	12.8895210923	-1.28373518609	12.0366587893	3.90190318259	-9.59238002414	3.98800405464	-16.047722384	12.482649792	8.71313553947	-13.3222799953	7.3250557598	18.325063155	-3.64515161482	3.44225678941	2.33020652735	8.47591881194	9.53028258341	-14.4997820727	9.91393952739	-7.40892156161	3.86712434108	-1.16255228246	2.09162230463	0.772890637153	-12.2516167999	15.0670376804	-5.91888431371	18.5371326127	0
-18.6157431066	-2.41209867597	-10.9590271687	-14.2957817333	12.2475548993	-2.08646128221	15.6622245995	13.1387641459	-10.6634599971	-6.78036807229	13.3455382676	15.311371539	2.15242002719	9.06034936804	2.83287389925	10.2245657199	6.91319290837	-4.70855298938	11.9375121109	-10.0352342749	-4.18574985154	-9.12850727365	8.8419811476	-7.41513141763	15.4876015091	-4.22624873596	-2.34436329927	-12.807425043	-2.25682589521	-2.74027458337	7.70192025333	18.6157431066	0
-20.952110519	-4.46234533888	17.8860584753	-5.33200037129	-10.7718649804	12.5069869363	-31.3374961646	-11.4202571975	9.17042988518	22.4348285389	17.8806880358	29.348171477	-14.7735868313	-0.718888188481	-4.97620943442	-9.56750245911	-26.2084284845	-4.53015706239	11.0544702111	11.2462881674	16.8302438012	3.83975936683	24.1373274165	-5.98521558348	-29.1113483309	-11.9134468574	11.8139645541	11.1828159683	-1.55160466547	24.3957097338	-23.2062455763	20.952110519	0
-18.7128025005	15.3274179304	-14.5511467964	-13.2813004435	10.7832789964	-2.21758784559	16.2713876755	12.4163854203	12.1607861806	9.71136632587	-12.790000819	4.60422337828	-10.1655938699	-0.0623383552209	3.15448015993	1.00155569548	14.7407949726	-11.2471529205	-12.0718933571	-4.37542974797	-1.68309432759	4.16061583125	0.934571794619	5.65408024331	-12.9991288856	-7.02278688986	10.8484762492	11.9793179387	-1.70062192331	2.70136661953	8.30890682117	18.7128025005	0
-21.1118881788	-13.1339383718	28.2979113721	-14.0818607918	4.88745211264	13.4163207897	-14.2781007562	22.325575264	-10.8571465344	10.4829905131	26.9595900199	-18.2032182405	4.62420818067	-12.0243589142	24.3924235526	21.3324151599	17.4113649421	9.64427700191	-26.333514869	8.40019294237	-22.4892561529	5.89597356496	3.08238083327	11.7175505543	-2.52568770606	20.1066859696	-18.7385594524	27.2998457604	1.76223980272	20.4299255117	11.1451796395	21.1118881788	0
-18.4854369015	12.7643280191	9.65544187642	-10.8812372953	-15.3161585932	5.9036270111	-5.54617867616	-11.3387234392	16.6039366916	-1.19719874682	-14.1874991189	-11.9970649117	5.36816099217	7.17912293838	-11.5874333321	-6.17763481509	-4.79497037688	-0.512421116672	-6.7953212342	-3.21398487037	-10.6371819381	-2.9633885637	10.8986462032	-0.311585344274	13.7819336591	-5.88793933886	2.99597307501	12.6624951665	-3.48715267774	4.12622046621	-8.52392839027	18.4854369015	0
-20.7589020536	22.1538608254	1.677763085	20.362973142	-28.1381962758	-0.437618309928	-0.965795212403	27.6230002816	8.67866946119	-24.5309717082	9.53801709724	4.00212338565	-19.0605378229	-6.71135432349	24.5984184074	13.1848040467	24.7775190219	-10.7395400551	4.12124529731	18.0997009373	-24.9393763894	-10.62943611	4.82976880501	12.0144190548	-12.9170473781	-18.911843551	9.05098091513	0.268685157056	-12.7336906512	22.430455741	-3.08730353943	20.7589020536	1
-21.038527504	-8.21869339418	-3.8677992333	7.81526007365	9.96841875767	-18.5669360194	-25.014469074	-21.5093308701	-15.1226813798	-24.2986227201	-26.9851961258	-4.62424371011	-1.41376405213	30.0243333485	8.34025434382	-25.1427016997	-18.5986148037	3.97391900205	18.5422501002	-8.98282149824	1.90692784576	0.455130362853	-24.2310578025	3.11577619606	12.2775912709	32.4487031813	-27.639972478	-30.0482821507	-14.2644307851	5.30878339384	0.120519481973	21.038527504	1
-19.2961614605	-11.7232212845	12.071209052	1.24750960258	-18.3410160892	6.17830607724	-18.1708510028	-16.171971656	-10.6017569132	-10.3128861692	-14.7198256063	-8.91509731677	-12.5668490121	-7.37969115765	-10.3279374031	-6.15616299089	-18.2805188762	-4.81325100892	4.05509867439	8.22451889919	7.58978057709	-5.13695022394	-11.261177408	8.15219644171	5.55360186013	-16.672833093	-2.73379652994	-2.74688381229	6.34996991626	-7.26250037652	7.19976511239	19.2961614605	1
-21.2768550584	-30.0204268655	-3.48086387533	16.1710731733	26.2253953555	11.2565342449	20.7592856069	11.8751787618	32.59328088	24.3830603755	-10.9335036251	-1.53381045037	13.6358732613	-23.6881652178	-7.79438240351	-30.3825436143	-6.3530298948	-13.7401194169	19.6634636989	-18.5879212844	-16.0343082871	24.2707258064	-24.9734067618	9.32867785302	-29.0998930538	-10.3253426745	1.86470953157	25.6772609153	-19.1905762271	-15.9604423392	-12.8859434887	21.2768550584	1
-21.5035684729	23.4675470186	13.8918826615	-4.29535419163	-21.9708886009	-1.57736146949	24.1218687924	1.9882512086	23.3297175102	19.0448218863	11.6553789145	18.3515944862	21.4698333063	27.4496602938	-26.4601193347	-23.800304509	26.4859520596	8.08668742435	2.44949225558	-17.7325664449	16.4855327323	20.7339104367	-27.4049574514	19.3145040403	-29.7232535171	-19.6735505495	-16.5890065936	21.1803721626	26.1630829722	18.6272363924	-6.00822902104	21.5035684729	1
-21.2599925765	-17.4264020156	-21.6555246427	3.59254219301	28.7112291706	12.8188139119	14.730086712	-16.2066397444	-18.5550514469	14.9188474319	6.60509223878	-26.360332369	-14.0648522101	0.375888838439	-7.92291203651	6.62576387942	2.32397288247	-12.5122185241	2.52913628069	-22.8336580348	-18.4131137137	-27.7607124323	-26.4820538234	-21.5459507256	22.4322296446	2.31595140207	-6.15535759058	16.3487399845	-8.61137289441	-23.9716742912	6.75638332973	21.2599925765	1
-21.2524690952	25.9183439301	-0.295153926293	9.49513622194	-15.7314047644	7.40585613796	-18.1094088631	-12.1974596418	20.200049632	-29.4569273123	-2.00447461173	2.33791382969	17.4204668797	-18.5400533043	32.4024885241	28.8269428793	-30.2555894111	5.93856746191	-31.0313640678	-22.3351467459	-7.75187860585	10.6902719244	-11.0529747197	-12.8255487553	-28.5614779061	-6.70831625147	-29.2898011344	10.2336199049	10.1332122739	15.9206290768	-16.2213337338	21.2524690952	1
-21.2077087362	24.2019068836	0.275227574513	-17.5243353582	4.31451776421	-32.5487765838	14.7948006582	-20.9584724003	23.5959253841	19.3329766216	5.86789654175	-10.3963578419	-5.95956066446	-24.5844710482	-24.9745422354	-23.4455611029	-5.77025991853	4.91339229862	-12.5662634032	-10.8283336475	25.3006254051	12.1261937089	-24.3740784285	7.27997571494	-11.0534526238	-14.819534584	-3.35170482699	-27.2421067613	-10.6323754539	-28.1505471057	-5.50079610515	21.2077087362	1
-21.0849945879	-22.0301704257	6.55434971219	-10.7245049616	-26.2888510942	-23.9779220518	23.675248844	-8.65463772108	-10.5490459394	26.6232540818	-9.36476551986	25.4126759171	-0.789769422568	9.35543877021	6.02633668913	-2.30275075313	6.31807453823	27.1260471038	11.6058041765	16.8760437932	-22.1881906265	-23.5541161732	18.1515193901	15.3064022952	16.1077117738	4.04160459678	19.4354832417	-32.0317312074	10.124728777	-11.777164491	3.90274197889	21.0849945879	1
-21.0544494516	-5.85339396116	-26.0416446169	-1.52590123822	-7.2370300098	-8.33979143911	-28.2150606391	23.7997710111	-15.6150106785	-5.95302992227	26.1626146686	24.4160174379	7.44817038183	-23.2014208566	-5.5598312306	-30.1029874431	-14.0918295863	30.3174419305	-4.50313987386	-2.55236546801	-21.4057981075	15.1523126434	-3.93780034678	0.964425949519	-12.9755759676	20.2049653118	17.3021008184	-16.5248269305	10.925487871	9.78983844509	17.3448587822	21.0544494516	1
-19.6212661598	-7.9306309011	-12.7184836937	-10.4797688001	-7.87975646021	15.2204782328	-17.2246398588	-1.90877618917	4.30567541753	-15.1589447967	10.6768707857	-1.05675735226	9.34889232404	12.1988528457	-10.2758625278	-9.60718894059	-14.579870269	12.2349560666	-14.4855199499	4.35636127107	-11.1132055066	-7.28940309154	-14.6198218014	15.1354560022	-14.3013458713	-3.16137881975	-3.75614384817	-17.0166049737	-0.93704505549	16.6426676944	12.8998175866	19.6212661598	1
-21.405914191	-3.55654073988	4.40188540612	-24.9777126837	-5.41334719675	25.285968971	-3.49762975156	-24.5448039217	-25.8010291878	-32.5584825824	-14.7094877143	-26.0123221993	-22.9809897942	-15.7189984223	20.5247932543	8.17200186461	22.3474041565	16.0452519711	-22.6944141941	6.75546068188	-30.7790409849	-8.82647001677	13.0802290215	-17.853038361	-8.04301231174	21.9874316438	32.351821814	-28.3567192157	-10.7961331086	-28.7062701895	13.4273610819	21.405914191	1
-21.2645954615	-1.60660785203	19.4278438336	-30.0591890621	2.59358765104	-19.4481656693	21.4421611108	28.7341690609	24.5504751377	3.2486524096	20.9406465815	-2.74980098447	7.3728075816	-29.0933700008	4.9246524856	31.8780336466	2.29474637648	-30.0485242174	-15.6155561959	-23.7765117503	6.58058287576	-0.152715075473	-11.9399011521	-1.52740195363	-21.3830280794	8.29878339186	19.5230664967	-17.1762855225	-23.8765431567	-11.8161298688	18.0939585243	21.2645954615	1
-21.3340257014	-9.74614199969	17.2989405542	25.1582666116	-5.02936483313	16.6095790119	-12.5743498535	-20.8091015563	-22.8255142685	-12.1090347187	27.5140387376	31.9671225673	19.0631018631	-5.77404881167	-17.2868145223	-28.3915632669	-3.07255376861	20.0069219996	29.0051219208	-28.4034530818	29.8225708984	29.1978485866	-27.0525642078	8.68736347106	-30.5305594572	-21.8262072459	16.1236276725	-20.0363409127	1.46828594155	-8.55982920683	-30.498175982	21.3340257014	1
-18.552094928	5.75953418667	-8.50157311199	5.57237502849	-12.9310482754	2.2197307728	8.34518715409	-8.53955403994	8.16477858274	-12.5581960601	10.7547770664	7.1363122438	4.43174479088	5.33803858039	-12.4899177543	8.24892816626	-10.1098134528	7.57486429842	-12.06948126	-4.22283996737	-10.0204148004	-13.7578435839	-2.06985079276	6.59471453954	3.3371407512	-17.04484212	-6.12706641731	-12.9224834389	-6.721314395	-8.66443469707	-9.53008203123	18.552094928	1
-19.432618361	-5.91595352053	8.94321959947	13.9525153463	-3.88570770202	8.81245538087	-9.94632969158	-10.9308243534	-11.7070017871	-10.3356334556	13.9050396886	15.7518266946	10.3128176968	-2.67688188218	-7.09966086945	-14.2156947732	-4.15349276544	10.1392337138	12.7832974491	-17.7915498347	18.5737650742	12.7241585656	-16.0577470491	5.27101664163	-16.9669221626	-12.160007884	5.48317891868	-9.69569537472	-1.35139288215	-4.39372704255	-13.6048858991	19.432618361	1
-21.3632319789	18.8498017294	10.9011396955	25.3768369096	-10.3694957308	-0.337061595051	-22.4038438281	8.99628030867	-24.7041792572	16.3409422136	-29.4864485582	-5.81282463706	21.2250920526	29.0851774986	7.54466720137	30.0267480923	13.9309535816	1.66631665256	-1.91621525588	-3.44991453713	21.5132541933	-5.68910761546	13.1501541415	-14.5928722546	22.4842932218	-21.4292853516	22.7100449006	-25.72990807	1.56216108012	4.26319420224	-30.7659927578	21.3632319789	1
-21.3363638371	29.0107486948	-12.9633371331	-19.4273899859	27.7766779708	-31.9095003502	-10.2709082186	-20.336908445	0.220803982347	10.4929738867	-4.47137436266	0.112013518261	-13.4384802165	9.51400154737	-29.3732293147	-26.2372591177	-4.25140149582	-12.6465496915	3.60368966967	24.9196712483	-22.3954319472	-20.4398984077	-11.9097656668	19.5014090489	-17.9201139709	6.36634092498	12.6823380208	-27.0168190234	-6.15598575982	-28.4185759161	-16.8423586305	21.3363638371	1
-21.3043628124	9.95195064687	21.791411519	-32.1890005543	13.2325267875	15.6140399991	-1.7377120159	-4.38926219993	-28.1613363916	11.4222160888	-12.0075614116	17.9710986895	7.40703609339	-0.748948141767	-0.388227865199	18.9693241096	18.8012329021	-15.8062783943	-7.50302546946	31.5828296933	23.8200144422	20.6697468662	31.3239979184	-25.473585525	-14.437933335	11.2246418566	-9.64627737512	19.2256369752	-27.3546272879	-11.7079508104	18.9317457337	21.3043628124	1
-18.5486751117	15.4202048221	-5.11869969285	-8.09125461008	11.4698603259	-16.071582942	-7.4040000894	-10.1790708893	-2.16226573714	4.66028163713	-3.26136684263	-0.716374353762	-6.76102120187	4.04377047663	-13.4789741887	-14.7062262228	-2.88241566607	-5.57698993248	3.47456831057	8.77068453631	-8.88832812419	-14.0968480768	-7.10946964251	13.0971780773	-10.1664711303	2.15646426981	4.51260590633	-13.3356398725	-5.20533018856	-14.7205370269	-7.89368873717	18.5486751117	1
-21.2381134223	22.75704891	3.94942711385	9.11167680766	5.53433824318	12.4037597522	17.1451956549	-12.5087581554	18.0778059278	-9.40687554846	-4.99080454024	-28.3398968387	-8.43603728831	-2.33505601351	-32.4347314658	-30.3237583681	15.9850130856	-7.57648286397	-23.4068824724	-24.2022743118	-17.9758969015	-1.30825194214	-24.8095970952	10.6994910684	29.4969079286	11.1694487158	9.28865438715	7.40504562969	-24.5446550763	-9.77729156961	7.28147754992	21.2381134223	1
-21.2100405462	-18.8468421464	15.3807772038	-8.96356433209	-19.0971820931	17.6668498759	9.87407854327	-28.530358261	17.3626481431	-11.0627735766	-23.0608032801	-28.0659938124	-9.62443195824	-20.6881135991	5.22632970016	23.1223512888	25.5055823111	-1.67397649659	7.93267944147	-3.13967463511	-20.7579848541	-25.4394790118	-30.9187314947	-25.1808981866	-26.4241203543	7.46457475445	-20.4819453418	-11.2229516537	-2.14758925259	13.884534514	-24.3824955729	21.2100405462	1
-21.3477206287	-28.067945444	-2.08086671362	-28.4224018194	-10.4653855935	8.06628216119	30.2782891637	2.18569376732	-19.2472825775	-19.1827120878	23.5007584644	32.0805080312	21.3203327788	31.4252645527	10.5979570087	3.90697696693	-16.6353618079	31.4832200779	-30.7305221449	-13.0032105755	22.2426599613	21.8068698348	14.8065698591	-4.93133799065	-22.3281888992	-27.2402651038	-12.8654754529	-0.944241674704	-11.2956983657	29.785687298	5.58184828147	21.3477206287	1
-21.1915210967	10.8685502226	-15.6526365734	-6.09119695308	3.674946387	22.6021879768	3.59224172033	27.042778752	-15.1106036612	21.5288617394	-14.3975153263	-29.8893456597	18.284176091	-4.26430143042	-18.3237541376	-7.93305179412	16.7909698327	-26.2818258291	20.6191712248	0.927527044215	8.9341968928	-15.716784941	13.3639155095	15.8151843371	25.1863237631	-28.8286846188	3.27007248432	-29.2525675822	27.7706534407	2.65219164501	-18.466578504	21.1915210967	1
-21.1715325402	11.9974136009	-27.3153424232	-14.5202040685	-0.255592596127	-11.0232009745	-8.26064537828	13.4599454861	15.7127441675	3.36018441575	-16.0580315466	2.63808040987	26.5836683626	10.1342237649	-17.1950273627	-9.82649382981	31.7851826981	-17.654444695	26.7413945435	22.3928538525	-13.16147636	24.4722087181	-9.56660491006	-2.25029636253	-3.90164869691	14.927184029	-6.27620490582	-0.802594588698	23.4416904184	-28.7473236823	-32.1294490013	21.1715325402	1
-20.9657446398	-2.52921292609	-12.4090953274	11.1831256245	15.9530628557	21.8270956083	-0.447175187283	-11.3516329578	-3.3986071507	16.6327945647	-30.7404258742	-7.81293833289	-22.8108122514	23.8623146829	21.0586286336	-27.1700561758	0.0947642215998	5.70214118421	5.51240858848	-32.2443210896	11.2659851385	-15.2345459727	23.0185834101	7.26803635741	6.02252191391	11.8900166504	1.0213173156	28.5885147266	19.1415624746	1.33062797031	-18.3524146088	20.9657446398	1
-21.2182325034	19.2340166902	-2.45147320147	-24.5991099768	24.0745468028	-22.0073335051	7.01579960162	5.17847781808	19.612381414	-29.0595507769	10.9252415452	0.823666535903	-2.52537254932	-30.9952551665	-27.8936131427	9.25119097292	31.2597348283	-11.2793514624	-17.3243325493	-3.05332417385	-32.6628928253	-28.6222016867	10.8267867224	10.0936963205	-16.314446166	-7.20863311923	-21.3784052615	11.9451098711	-27.525538525	-17.6514974462	-30.1633692376	21.2182325034	1
-21.2620684494	-26.3897606251	23.9087962518	-31.5003338249	-31.2126065101	3.64832544138	-5.46800263444	1.44673408953	-3.31041022549	-17.3818028891	31.1132887527	-1.23902585376	-9.38731004364	22.6716271753	2.36261317497	8.80389457036	-27.7808019991	-29.1165240019	2.66891236298	-0.154709211496	-19.8409749903	-19.6724851672	-4.50876655958	-0.0918276745469	-3.68659316519	30.4106722979	-13.0245600718	9.24616136599	12.298084347	6.1449671013	11.3884830856	21.2620684494	1
-19.4848676465	6.50863093429	12.3983702132	13.5108746161	-19.9214349246	5.58702996718	0.390777034612	13.0217200243	15.8356524033	4.9047423123	-2.91661030543	13.540933261	3.61188359351	-1.80195593852	6.52734485899	15.8050497194	-10.5131319784	15.4949314758	3.59387365417	-2.93519144915	15.8608531467	-2.72910355499	12.9586037957	10.2389073615	-15.4735649627	10.2052780204	-3.93486851269	-13.95220245	-6.42999870969	13.6991346093	-7.84581744866	19.4848676465	1
-18.200840476	7.00398225279	-11.1814181326	-0.89769293643	-8.70173317716	-0.0906876854732	-18.1236591672	12.0342491943	2.98668344777	-7.62083113334	-6.46644022434	-0.0527805915112	10.9024937192	-6.97115752896	-4.05377003162	-9.97696175623	14.9596538675	0.503031715202	-13.2416563922	-9.18194280639	-1.55702897602	7.00878616707	-15.7417871325	2.21617949665	-7.31375094436	-10.6163337777	11.7441530176	-2.27360662896	-5.21065520894	-11.9331858363	13.9009059929	18.200840476	1
-21.0339276808	23.4538554547	-14.9746851122	19.8457321775	-27.7127510264	-13.6276950046	-10.8719154888	0.0165445114773	-32.0109861877	13.3654342577	-13.4884622412	10.5238050893	23.5762195271	30.9527481873	14.0991236363	10.0860492751	31.9459482188	9.65406688162	25.1001776767	-14.893620957	-0.905872260289	-4.56446852715	-30.8849535619	-2.86616462595	4.25482368421	9.65814278211	10.5976650801	-7.56557185471	-15.4313922923	11.9582110328	-12.2146984888	21.0339276808	1
-21.0399799576	-0.846872455516	30.4637262318	20.8527786728	17.5320069408	-3.19666478154	-14.9213210806	-23.0121548617	-31.328233745	26.4398058042	1.19013457855	-14.7921442018	13.8505731676	-26.2893678373	-10.1309236504	18.8077132071	-8.17791617885	28.0536843003	-2.71415554662	12.8960767885	9.86954415629	18.3635998838	-13.7655277883	-18.5775064727	15.7799309593	-16.1857911057	-10.7808989476	6.20260252395	9.77975012315	27.6639923541	-26.7911600374	21.0399799576	1
-21.0813203707	20.947795862	-20.3686667898	-30.5222914685	26.3438533233	-4.88981470699	14.8825074943	-20.0672841798	21.9996409598	18.5196641211	-11.7484189759	-26.1597898845	27.1830694317	29.1683042298	-16.0747855591	20.8003632475	0.521333018532	13.1029377514	-21.0916149177	-30.0672614019	-31.0241529145	-1.1979055889	21.6291598359	-29.4949885796	-6.98452920688	3.9526235504	9.22040017167	-2.51256449639	-1.06580789553	-25.9117304249	32.201451331	21.0813203707	1
-19.3646751886	-12.6485859352	-5.97363675285	15.40472223	-8.78423767323	15.1364152166	-19.162924012	-16.9145853269	-0.12960038404	-9.66142073578	-6.09666191851	15.7535792837	17.1117019025	-3.97746762933	5.8266351152	-5.30517263176	-17.611253071	-13.0053493374	-3.21868343493	-16.2654866295	0.704011682884	-12.0215427484	-12.148431642	6.34740878013	7.74596211773	-12.5763684103	-14.056065368	-0.891965611256	-6.61265744296	-0.493425279754	-0.234907257485	19.3646751886	1
-20.9673582056	-7.8990712443	-0.673664870499	-19.5494176557	12.986256815	-9.03692307721	-8.13935565287	25.8885526263	-23.6652128872	-17.6115704647	9.83784798619	-31.834191523	9.80831491911	13.7988477467	24.9117962169	7.88296674246	16.7329516258	26.3399191017	2.19000681371	7.09185922947	-6.28059664043	-21.4813163495	-0.0465637947649	-25.5532314389	20.362385347	-3.71757388877	27.3003695331	-13.3662460851	9.29959985435	16.3126424488	4.38084351651	20.9673582056	1
-21.0722268583	10.3560066764	-31.1887849049	21.320416965	-1.99572712536	-1.90093954572	12.6785764191	15.0762288263	-6.65809180958	-4.78322878679	-5.41912068546	-16.3384380836	26.1851369588	12.8372286399	-30.7910228941	28.035174249	-7.65451989034	13.0492491399	13.3036809383	11.3174196027	-3.38934657627	9.87598078753	-26.3985181838	-0.101526213284	2.68440603588	13.8128011063	-30.5043234799	-23.0791698637	10.7173148684	-22.7707331776	-25.2920958437	21.0722268583	1
-20.8198111965	28.8931668467	-13.9635303503	0.598029344124	21.7994103974	14.8338258731	21.1300090506	-29.4567909478	-15.7847811973	14.728367157	-26.0750158741	-10.2261080022	2.22490508514	-21.8902833523	9.99536725895	16.9129709965	12.8523144805	-26.8878032878	28.6322994586	12.5362957519	20.0857284256	15.866503497	-16.4942445424	-1.34533338485	-10.5358569613	-5.08696723552	12.4940767278	-11.9446565273	-17.9628100806	4.99663927222	-18.1528838466	20.8198111965	1
-18.1285004713	-5.99025492819	-12.2663116478	2.7066993369	12.3375290281	6.58374257069	5.75922577035	-10.447944862	-9.51815775735	5.81800371658	1.05139178977	-15.2466499082	-5.26241485347	1.88977167287	-3.94595056077	3.23455789251	1.6183836692	-5.52049948915	4.63994164392	-13.6606487568	-10.0869749812	-15.2175192122	-15.6886993343	-8.70362832514	10.0130417544	-0.30168588764	-4.68457501218	7.19821624218	-5.84493783203	-12.0878546456	1.34068112711	18.1285004713	1
-19.3748086106	3.00270839233	11.8637855665	-4.53136718627	-19.0860279587	0.775957983472	-6.53468819163	0.773459244903	-4.83808605392	-9.18915937666	-3.63591627144	-14.9074324222	-3.7392820899	-1.3687769256	4.4595156414	9.08548193388	5.4644428609	14.334138311	12.7928697272	-5.39426261997	14.6910116774	-15.9323574343	-18.6567162038	-11.9014170401	5.94755345806	-14.5742399142	-12.8691815868	-14.6863884444	-10.3722551814	-11.4098614507	7.55625251651	19.3748086106	1
-18.4467814477	-13.9163148472	-1.12850513088	6.72908338669	10.2724786221	6.12785932556	7.96891331326	2.98763722163	15.5345600016	9.18894535049	-6.91128561957	-2.95290505211	8.07545877058	-10.5113234487	-3.74368618738	-15.7300463069	-5.36152045456	-3.13622517211	11.4618781175	-11.3650495556	-7.88185474336	10.0127616655	-14.8589666976	6.84647598055	-15.6621580488	-7.02232884456	-0.766612795165	10.4945338818	-12.2290246113	-8.0384541434	-6.67489879068	18.4467814477	1
-21.0451363093	3.37006440641	16.8809300004	-17.7100443828	-32.286331201	1.83886146058	-23.6647642198	-13.2550870133	16.3372368331	-1.08092853825	-23.9827650936	8.37316318709	-17.8157738627	1.37623387338	5.83630064047	4.18176741017	31.2750423038	6.27907903857	7.62499160459	24.8838210141	-11.3477218637	-2.7783351805	-26.2096749144	8.90123837454	-3.02980022299	-12.9918831737	27.0317945834	-32.6251670128	19.5275796222	-1.91328149096	27.6339853086	21.0451363093	1
-21.1909826791	-7.5382006264	-12.6687033059	-19.5837243166	-12.1887063803	8.28739714521	-28.5514176741	2.48709590763	-1.41791258188	-4.40518856734	-12.4603203088	-21.8297705785	29.0977000415	13.1157213914	-9.30790324717	22.0139954581	11.6846993404	-16.0986005328	-24.8754970832	4.77296856403	-1.01400760656	-8.31250441993	-32.2050769007	1.92407599465	5.24603389666	-31.4665885837	31.2512342694	-6.56694810461	29.2066157479	-3.33373448431	-0.286253251615	21.1909826791	1
-18.521806839	12.485408912	1.00736751192	-6.56341592249	0.0276728648386	-16.8604526269	4.07116693291	-11.1855860753	8.37167454351	7.62657029886	0.342569262322	-7.21839302843	0.187941939864	-10.7589613656	-11.781204769	-12.7674517806	-3.68838814848	3.52067042506	-2.8131500743	-8.03272792737	14.7796889404	4.79244909148	-17.1985289299	5.34066613014	-5.08582724905	-8.24887700932	-2.36601757921	-16.872204817	-7.53129240743	-14.9062561898	-3.35136818706	18.521806839	1
-18.2066386172	-10.458457869	11.2397601339	-15.3494079044	-17.0454908128	0.756025770094	-4.49835048355	-1.44424637518	-3.60595001318	-10.3523226974	12.3333439185	-3.13685874387	-4.54141703261	11.6144065935	1.18846344721	3.6025855649	-12.8807398392	-13.4845455675	2.69353252917	-1.19927143263	-8.44185438931	-11.1659703186	-6.11618695135	2.6262408606	-0.363820419686	12.5609081566	-8.14879947841	1.88992390042	5.00888619046	2.56482754644	4.429648763	18.2066386172	1
-21.127888948	14.5615405241	19.9475634172	15.9096735767	-21.712629168	28.1048684568	-16.2325591833	-19.9233471627	-16.3626427538	31.2201988554	21.624301697	2.45660091513	30.6922556858	-25.3187320886	-9.64570430265	17.9454085993	12.3256056732	-10.0095463023	-6.9705353498	-19.6149752321	0.396077186005	21.7135280352	13.8550721717	-28.2847011995	24.6946514112	-21.0095243007	-16.1653100782	1.90037599894	6.96553011529	24.9345477947	-17.1920168454	21.127888948	1
-20.7653408944	-20.2256041198	26.5262572844	20.5233922443	13.116141366	23.0093507405	16.4272220542	-6.46203239296	1.44784228792	4.75794128643	14.4563317649	2.4417947448	7.2525272749	8.91316895462	20.0234312628	-1.68582715154	-2.26060498024	17.6058023717	10.2506776549	10.5802968326	7.01717459821	5.19557956508	-25.3819549845	-5.0947022609	1.76137572543	-11.4150242029	-25.9600200998	-8.98904006966	22.3832248991	-12.5295154691	-16.8210698168	20.7653408944	1
-20.897511076	-4.30464538836	-23.9539282508	-10.6336711156	-20.2612237406	-16.266550979	-6.82494567029	-6.81505888835	15.7300011192	14.12763018	-4.09608607992	6.63115976994	-5.76425913833	29.0484773776	4.92165543463	24.500714123	26.6069451083	-25.8532280692	20.2194972946	16.0094786659	-10.1899758256	13.20824622	-16.8008124316	-26.5839112816	23.6506040862	-12.9724555553	4.52842485437	1.36127125329	-23.3613491993	0.729118940557	-8.03399553976	20.897511076	1
-18.1070446921	10.751426785	2.4572427449	5.82489092081	-1.90656790958	5.77056452976	5.81485982355	-7.81581580844	8.26938991415	-6.4884762695	-4.10874900695	-14.7740772288	-2.47392134324	0.881995198318	-16.0084521593	-15.0599971242	8.37681587453	-1.09120946397	-9.34251625043	-12.056338784	-8.05382179706	-2.3951955257	-16.3410719726	6.67330442819	15.3847126032	3.49882275391	3.34190018996	0.798512727195	-11.9538898494	-5.70422919381	1.98416649615	18.1070446921	1
-21.2583925895	25.0115612271	-13.4112879275	-8.67310147993	-19.2567664711	18.4557329101	-22.5327432084	-13.489993882	10.2778284075	12.9074506082	-1.80772010214	16.2674184833	-4.5668590386	22.9402029365	8.718854557	4.1699740653	-14.6554512705	7.0492169616	-13.1012725398	-3.01750622415	-27.0725461108	22.1011336484	-32.5735161318	32.6207504061	27.371526859	-20.4849370562	12.2790439726	-5.6831120554	-20.9098414859	-25.2072397754	25.2410116368	21.2583925895	1
-18.8578578466	9.24332677213	-2.05250247167	-13.7279427994	9.01563650188	-12.8658003955	0.397036168286	0.786035173779	8.12375791962	-17.3371180508	4.88194438393	-0.381993714612	0.682696124642	-14.4141339538	-14.1942227839	3.70983789606	14.1888774038	-2.1124457461	-8.13596132844	-3.56370881405	-15.4301602357	-16.2532339693	1.89993392675	6.57235538557	-7.84521678413	-7.09895139362	-10.3640453459	3.29902805124	-14.7172394286	-9.15368972898	-14.9284917078	18.8578578466	1
-20.9888411467	-16.7535074134	-18.9655297085	20.2620496346	7.08021729327	-10.7620308659	7.21768373519	20.766930097	13.3826656289	-1.21341178551	26.5488200917	-4.16486997284	20.8804468261	-27.975059987	10.9770091347	-18.2417139258	-17.2776171717	14.0332284416	-12.5113372905	31.9544973367	27.6728604682	11.2254120489	21.4661259522	6.27712877859	-2.70633333472	-8.51110593685	30.1977662635	0.648590598071	29.0390847763	-5.90930216726	-11.1805636059	20.9888411467	1
-21.2753059037	2.38864824093	-8.11321343263	-31.650965718	13.3782877858	-2.21889916305	26.7553519743	29.3293304565	-8.94360341839	17.6874263519	-32.6809443074	30.7400952793	-12.9018360006	7.52729793182	-9.50186025791	19.8539176908	9.17378427138	9.12483461298	-31.4256124807	-17.1645632708	1.24714821671	-31.809199404	27.8611235544	-10.179716377	15.6032697835	2.84340078661	-11.8858006114	30.0432653129	4.22045088417	-16.5614146366	-15.6865750852	21.2753059037	1
-18.0581297775	6.97084685101	-13.4504565321	-5.77692431568	-2.094207351	-4.94242327044	-5.76732847126	6.76214637344	6.54616901845	-0.156086138252	-8.90373380363	-0.773674159381	14.9534866093	3.56268936825	-8.39384904195	-6.08774089722	14.5263959599	-6.57508404506	14.1576866146	10.3213005245	-3.85406006796	12.0926695645	-7.05948814462	0.912261206283	-1.19514860455	4.70272413346	-2.86931601848	-1.74709025493	11.1228858845	-13.5630526024	-17.5482844052	18.0581297775	1
-18.9446434427	12.6800997468	-9.75420984784	-16.1555364429	8.84427056435	-2.77665967598	5.13687615237	-11.0262264898	10.5804373028	7.19938941641	-6.64238794094	-15.1034961825	13.9610033833	15.2478171466	-7.25552424039	10.0194304841	0.976765829381	7.61667278736	-8.65455412638	-16.0517718122	-15.1887145911	-1.90760957499	6.61942224257	-13.5221793282	-4.51578081894	-1.08575927546	5.06663973032	-3.21616514491	-2.46410380827	-14.1005953021	15.7452057688	18.9446434427	1
-18.6238364898	5.93005666576	-6.90171979891	-2.86988324148	-0.890860387315	10.7236257094	0.221573741341	11.4767660878	-8.57978643241	10.0400121441	-9.43230962849	-15.8190044948	10.7094543956	-1.90995697445	-7.73072532106	-5.52747795172	8.19030631854	-12.1777892719	14.4066954657	-0.252245462141	6.12900804774	-8.81957479519	1.70341937444	10.7977157069	12.7635900353	-15.7879627042	0.762075714673	-17.869706576	11.7651117456	0.463277263266	-9.69766372117	18.6238364898	1
-18.2770957305	-6.39063740773	4.21409114038	5.77412066042	-14.8776345301	-14.8621314453	-14.3838097409	-5.82160992458	-4.58537842036	-9.97513053098	-3.16554940458	-1.40151263776	-0.262141061818	0.373107725572	9.72195176221	5.80217078449	-8.39806927459	4.93865642441	4.93924780279	-13.4107911146	13.0070921214	-14.727463005	-9.33715268519	4.29239305857	-1.19194212153	5.55355318798	-14.3694641015	6.60294461327	-4.27851099849	8.49883588099	-5.59216106777	18.2770957305	1
-18.2915129605	-3.13611800443	-6.65229062675	-9.58231585526	-9.01262515738	4.88904057899	-15.5758809953	-0.529508713735	-0.222105172447	-4.83751325259	-6.03705454003	-11.7747963513	14.9407914495	6.12006130166	-3.61714695703	10.2219413354	6.89001910371	-6.26645680114	-10.0884123276	3.33432412166	-0.52821199991	-5.76058712196	-19.6912065235	3.09690803494	2.4068026185	-18.9453229694	16.0943505437	-5.13097103284	12.9778594374	-1.82513963125	-1.13748989144	18.2915129605	1
-18.0770099742	5.13650943105	-9.7097204118	-5.78370020868	3.30667448062	2.89147336866	-6.94977576398	-12.1385640665	-2.02117572854	-9.16409567064	-4.48432722482	-6.24658735058	18.1332543921	-15.3700773504	10.9501385372	0.656266332116	-0.273040847452	3.57725265513	-4.97382399655	1.3328139666	9.68147801689	-12.0141457799	-9.13704442826	-12.9111400984	-9.03277823716	-4.12741622721	17.3216713098	2.30210652179	11.4498392375	-0.594754324984	-4.75748271945	18.0770099742	1
-21.0414237127	-8.13493673247	-15.1303385418	17.1167207789	-17.7675579497	-30.0159059447	0.357072535533	-24.3472913228	-4.98592260292	17.1293191843	2.87434666469	15.5339904121	-17.9444405688	13.7854983216	-31.9483797528	-10.812713983	-3.06364937658	-0.604796619671	-17.9724252978	2.52385070284	22.0062334131	-32.4249752099	-8.87096402997	26.6301105042	-10.6786152447	26.191029646	-19.653917697	-26.6245126698	15.7068610026	-32.0181574496	10.7731672332	21.0414237127	1
-18.5806017057	9.22513451723	4.96868856643	3.03413949489	2.23181896179	13.7934078913	8.75615718905	0.324697068075	12.5460126571	-2.63053302788	2.07272312254	-5.81690494083	-10.6031061699	-7.24047673677	-14.4910069521	-11.1768773555	13.5990138707	15.5588854521	9.37550910724	11.8954804011	-4.46951894896	-0.552362759619	-2.64828779395	15.9777235349	3.45613055719	-3.74229818948	-6.52462136529	4.29864800752	-7.7925478566	-11.1015576339	-13.1805075155	18.5806017057	1
-18.7166491918	6.19628408243	-17.5976160073	10.0707204392	-3.71745447998	0.432911635814	4.54342611372	6.1433736021	-2.57762805386	-3.32855972154	-3.54414909305	-9.32581139987	15.0406101938	5.97941554878	-15.0699130585	13.4860274356	-3.10490958035	7.49777025617	8.62659940745	5.78849919465	-1.47620324209	3.35450427841	-16.8129376866	1.92501502228	0.436440560441	4.89730769318	-14.5612662359	-13.3507993664	5.87893734844	-12.5172305788	-14.0334376944	18.7166491918	1
-21.1383519485	-19.054131683	-28.7896297483	-0.441549877087	6.33088158782	30.9206642173	-5.72052343282	29.9321231651	-8.46458215579	29.5959880333	20.5765824345	28.0623951865	3.78141220289	-19.969042976	0.8246635522	-2.38789381149	12.889967424	-25.7176976116	12.3428743849	-2.85540758773	15.0361508181	-11.0385823853	10.9879402958	24.278358035	5.34182031103	12.7280881888	24.4162325988	27.3096816427	14.4719725341	5.42409294738	-4.80466393951	21.1383519485	0
-17.8835668845	-5.07936445336	15.3064126852	-6.67695426954	2.63496969824	6.77966641875	-8.62329217294	10.1021446769	-5.75078193475	5.18829364074	11.2797717716	-9.23213907096	4.23732851538	-5.56519972135	12.1426021143	12.6783537688	7.39148212567	2.57158556715	-10.2203445023	2.29312969865	-12.1159381111	1.779801642	2.17163992255	6.1238524913	-0.846139665701	9.70348063989	-8.42001445198	13.5564038369	-1.2229629494	9.84392350677	5.44293173585	17.8835668845	0
-18.2400305551	4.33030465082	-3.07061372778	6.44048503328	-12.8941413812	-0.768229308029	2.37675087072	-9.67917090066	-6.28923592575	7.66839088929	6.11204450569	-10.6023931244	1.62831165591	-5.1603647703	13.7674617723	11.6716798321	1.11140176681	-10.1514202266	-8.84038112132	5.25995274428	-5.54509262352	-17.0037097155	4.42583850156	-10.3570373324	-14.4336839944	13.0361653393	6.21705334774	-7.71547336164	11.5500697173	-0.737568477447	-3.36002555019	18.2400305551	0
-21.0535771339	-30.9730688278	-3.13516080434	26.9915782296	7.4715613717	8.80064438883	-18.2101553024	-21.9932416802	-24.97244277	15.1279207082	7.3557068896	8.4876488405	-19.6058016296	28.4194380677	31.2807821432	-1.87875448621	25.6300672379	-1.87250085052	17.1553226856	25.7854573646	19.0311176366	10.2619827274	5.76272100827	-3.1295079789	30.7001003523	15.824869655	28.0219278419	-1.4701354646	10.9592892898	-9.59768504629	25.929899391	21.0535771339	0
-20.8194618017	30.6878687016	-8.61309082093	20.8600688844	20.6975136377	21.4039620899	6.31366621796	-17.1346043866	-5.31901225063	4.62969060745	-5.62230930942	16.2122892198	-15.0518120425	-5.69331030758	3.92041292323	-27.0914038314	-17.4540244638	12.1432823321	-7.36944732307	25.1332277793	-0.131141785003	-8.3450402797	21.925850964	-14.1190757205	19.2794850469	5.93133221058	-6.44587021665	7.43908210216	-15.2208427531	-14.324390108	19.9087514864	20.8194618017	0
-18.4417548441	-7.60835797985	-12.5219113852	0.672427605416	3.64373000357	18.3003454441	-4.19097610124	14.0278566028	-3.75648859274	14.5581291944	8.86868698949	13.0998754327	3.73583871571	-7.91545530893	0.433818814084	0.319592925849	5.89262146253	-14.5785593353	6.5650468393	-2.81772710358	9.0376217555	-8.38558911971	5.49602613572	12.5066947689	3.10982323548	4.55313677359	11.196942472	14.1157753532	6.86518336551	2.43066593856	-3.08566987617	18.4417548441	0
-17.9174295272	2.61350956701	-11.1746189825	11.5548721597	-5.70390141115	2.77992223075	9.61980171873	5.17773001067	11.9122360013	-4.07320509197	-0.0610056555229	-6.66772070504	-7.97368912856	7.61769598016	9.97517314016	16.7912698677	7.67117210323	-6.42975054211	-13.492672147	8.83983073149	-3.17030457007	7.37908888865	-4.23459514528	-4.25415514751	3.98351900074	4.97683718827	-12.3545762389	6.95231790333	-12.159251262	-10.9483649599	9.08148662284	17.9174295272	0
-20.9511853629	6.9633556288	-12.0986673083	8.57119915759	9.05922514302	-7.70396324827	26.4223588495	10.2600155564	-10.9201663138	-22.0139355214	-22.735946059	-30.669477283	23.0121111736	0.85924523873	6.24075819517	19.8780750186	18.2972356641	-3.63965038195	-7.58642369481	-8.33273798559	-17.9944635395	-6.85535477649	-26.8624542611	1.62275574587	30.6049178733	10.6671926507	-15.646660231	-9.84300632004	0.696075795365	-28.0972871425	26.7958898065	20.9511853629	0
-18.4871762981	9.91496196281	-2.79145893783	4.42120643017	0.660958673127	12.7746710774	6.84201778536	-16.0805318637	-1.08919366183	8.41048192247	-10.818879109	7.74924306269	8.60001285422	-4.53239078174	-1.8931761893	6.68065759785	-3.07053577158	-2.8153425871	-7.41354654986	-15.1133350306	-15.6282245842	5.51237344014	3.31641385185	-1.99205650023	-9.95776013508	9.85583553586	-12.5707238344	-11.6624510818	-9.60095687906	11.0326611338	-16.0737043401	18.4871762981	0
-18.6645526257	13.9701971865	-6.13758506564	-4.57130384083	-11.5943263629	8.57640003795	-12.5140510004	-6.4080806698	4.76001257695	6.38517067582	-4.00139259708	5.44223766156	-0.831151917306	12.563680177	4.70527479952	5.55506189703	-6.90325973964	1.12698613024	-5.38163852224	-1.72233569891	-13.8334802192	10.0111863564	-16.9092049757	14.8456083794	14.5766941469	-10.7298385459	5.8691214888	-3.74516785235	-10.902587885	-12.9554385813	12.1092150357	18.6645526257	0
-18.1244217732	-13.3020162199	-4.6993166678	9.13578219019	-2.96313592484	-15.3617696821	3.74069785007	2.03504605213	-7.86616707524	1.99154662505	0.6747359213	-0.665836107799	1.6084148521	9.5444492879	-14.8825517847	-5.54434643014	-11.3904608569	-8.86020598692	-5.80922042738	-2.98012747669	-0.478252644469	11.3640835906	7.43805123548	-6.81756860759	15.0025947213	13.4478795065	-1.84793908201	-7.5686539944	-15.1425513413	-5.10445531116	5.55979367925	18.1244217732	0
-18.8356288182	-3.00281470231	-7.31457397675	9.41992550946	-10.2033028656	-13.7892574464	-1.33562391326	-12.4344684181	-1.98191962599	8.34291251173	-1.50060024212	5.98689839643	-7.49711686118	6.89939939077	-16.3315368285	-3.77658585975	-2.33261172752	-2.91270564998	-7.76843055539	0.340229777754	10.5556522746	-17.4390046495	-4.65205083941	13.408692464	-2.9990636854	13.5843731136	-10.7410531362	-15.1680751731	6.50069385074	-16.1213630122	5.42683170155	18.8356288182	0
-18.9667276799	1.30291998561	-0.500851894659	-4.5106604441	0.794399657673	-8.19223570456	0.639043204188	2.46391816847	1.77299635437	2.90640792087	-17.3184486902	13.4712245704	6.46954445032	3.87645165998	12.7140032861	10.8573335172	-9.40585729477	-6.72899095085	-9.63325869624	-16.3472112948	-16.782149553	6.3070623019	6.20685264802	-11.7239977177	-11.5512630941	-16.1140220186	11.679702628	13.4906931734	-10.205672683	4.83225119401	-0.820396521793	18.9667276799	0
-21.101199847	27.6368036754	-18.1582520385	-17.6339348234	-32.6589265619	4.59572982699	27.4526025695	5.53391996458	-13.4852112029	3.0600050137	7.78694688334	2.11135100042	-15.9675711798	-19.41171237	20.2259947349	-17.2249939668	26.0890391403	-29.1809014246	18.7669921557	-8.1638222178	24.9350376714	-10.8851030339	5.54663934385	-9.45078768637	-8.94391288422	-27.6798246201	19.8881493922	-4.38797173434	13.088602747	2.67745457413	13.0788624852	21.101199847	0
-17.9518124656	15.157902316	-9.54644118029	-8.88559368459	-15.8772493327	3.71182650728	13.4858890193	2.09938605904	-5.82640582515	2.08269187434	1.91743435124	0.9711788429	-6.75174366465	-9.87050794328	7.84486730796	-6.49980594871	12.000000394	-16.1062561716	8.9644367555	-4.74944375558	10.7723467978	-7.18798024036	3.23257829528	-5.55227712655	-3.35162626946	-13.9245602029	9.72553846617	-0.299610643383	4.66838732428	1.42273524954	6.22737401038	17.9518124656	0
-18.5660482415	-3.80628805104	4.185858035	-3.51094569148	-3.49776124944	-9.31373015698	0.847168216048	-7.73475389934	-7.41148864219	-5.55601264342	-15.8543708507	-14.1345999221	-14.8567433015	16.154279728	-12.9909017886	-12.6118521338	-3.19216208336	7.82191774836	-13.3516607715	-5.8965749116	10.5361724239	12.0404931395	-11.13466758	-4.09328547715	10.6738499599	-7.26985395974	-1.13072094389	7.26625735159	-7.10114667148	3.68193829254	-10.3446652782	18.5660482415	0
-18.2108289577	13.6121686535	-5.91526118625	11.1654287702	-13.961654	-5.78747004105	-6.61212763665	-0.848529939664	-15.7790749805	6.48051016812	-9.02924287107	4.51910229401	12.3804096443	15.882577602	5.52564800744	6.70954490969	15.240372984	3.06354673136	12.7497019071	-7.54579131885	-1.22044013118	-3.0230834556	-15.1022921107	-1.62743578236	3.0560819195	5.95850326752	5.07058929438	-5.20439334985	-9.00096528658	5.18619690907	-5.23966838886	18.2108289577	0
-17.6949825049	-12.3202356979	6.40776467648	3.09545575914	0.549460516639	15.4281003894	-13.1643971808	7.73216612675	-3.5797332915	4.03784779766	5.60485948971	5.96298424305	-8.53578856096	11.8450354867	10.4283370626	-10.2402498777	-2.11390991803	5.01223930329	6.69877100213	1.952893334	2.9093357738	-5.28540813099	-2.68650930613	-8.57092666555	-2.76549562115	-12.8746233485	-7.27758064272	2.16368043498	-9.52443912721	-8.03479798893	-13.0380023301	17.6949825049	0
-18.1115275601	1.24060102393	3.68118731621	-3.13759141631	13.3327234028	9.14306047414	-0.968229600949	-9.37804153502	5.90503430364	-10.5423304562	11.4553519221	-11.8941205184	-1.33493130405	-10.8494425378	8.47364163904	-13.8056563384	-5.10739029253	5.2500695529	12.8494192537	9.88122564262	-8.96702020371	2.2844914658	10.8627585787	0.65096285992	13.9730751677	3.57837507816	13.0472750009	-9.89515329046	-2.0841404361	12.0294519365	-5.43211035928	18.1115275601	0
-18.2638826466	13.8812903898	-2.87038048374	-7.39319002889	-5.19228918657	15.8248492015	2.22095236229	-5.28253259319	12.7981897628	-10.9899919165	-1.90103521383	1.46350935603	-0.66286846048	-13.2536830808	-0.504435165915	2.47463944143	-4.65422508499	-1.53236444044	-13.4090404454	-5.16891822225	-2.00931148626	-7.19890674017	-3.73437747523	-8.85071919383	14.7437719982	-15.5068386012	-0.151131754548	8.58565491378	9.92379698027	11.1405053198	-11.359897756	18.2638826466	0
-17.7681428619	0.788232017689	15.4149765837	-0.980029407945	-3.37544742504	12.98250455	-3.09048023652	-6.06719848136	9.17762523289	-2.37892191116	-9.71972851259	-10.283463111	0.691632333021	6.55201652639	-1.78797847218	9.18793617846	14.6836878182	-11.9741557507	-2.61325233834	-3.8799969215	3.71492087274	-5.89943387772	9.20678419814	3.07369186168	8.92253130165	13.246608144	3.30303206225	-11.9607798485	5.97832318715	14.4668806887	-4.75259783731	17.7681428619	0
-18.1232555154	0.311217430532	-6.23775565456	5.04166954788	6.23256206473	11.5940858526	-1.85052236153	-6.76279663406	-2.66896436931	8.64503084881	-17.6731574336	-5.12340654501	-9.78544315567	13.6810590704	10.0520882415	-11.4551415123	-0.807289926503	1.32475311764	2.95977777725	-16.5342174434	5.53815318016	-9.44385083211	10.896157895	2.53719800796	2.59158530976	5.04245120782	0.941656804617	14.7942535143	9.1808093019	0.854350130709	-9.50915621386	18.1232555154	0
-18.6767800991	12.0369796178	10.6899358051	2.08393910913	-2.83137211977	1.96747203269	5.16292191522	-2.14277728739	0.743490968679	-7.92342177243	9.72389737872	0.604242773087	4.2932659353	11.5674687246	2.47973988843	14.9226123987	9.32385501022	-14.9111717315	10.8832150784	-16.2652772292	8.46809776869	2.28519930518	11.23324187	15.1512196467	10.914694842	-12.8412333953	16.0332545432	-15.6964311336	-6.25182814701	-8.24318555496	3.14077161668	18.6767800991	0
-18.44803924	-10.6323938883	-15.0756434813	1.03351894149	-12.4389417226	-0.715092202699	7.05055364953	-1.78453728585	5.53860936893	1.19486196967	-8.60655452641	-11.416668809	6.78029855199	-8.89913202642	10.1870448696	9.93321505731	5.88823179835	3.63243479949	-13.7461565689	1.49692869264	8.44463032061	-13.5050361569	6.03230141091	-13.4601292989	-10.0055010218	-13.7055349892	-6.78527750623	0.0312713469098	14.2228608518	-5.07597419286	-9.40081226003	18.44803924	0
-20.6180459595	10.0469011583	-10.9307270811	5.8285036976	-26.0208467746	-10.6176391919	-13.2306693053	30.4070597747	-12.2189833194	-30.3947950118	-18.905754561	-10.8484734553	15.3435692594	-3.89437397663	-10.0007788607	-15.6336107413	5.61478453688	-6.0689936713	-14.6712384469	-3.30607376339	19.2319852294	19.3835604484	-20.6317343856	-5.57548068239	-8.5447080992	-15.2638152342	19.9443281014	6.1446408408	5.89030823031	4.87285096784	10.2123864975	20.6180459595	0
-17.4535252443	-3.10694308974	8.93338205501	8.10998521337	-0.374296755963	-0.338270241593	-9.90950407519	7.63209608513	-11.4966639484	-7.6724368229	-1.5572032026	4.28415051556	-7.07132252824	6.56519927654	4.83258296846	7.09313954982	-1.6438157343	5.26324065029	-14.3035590376	2.62458451415	4.42750088018	10.9599385839	4.32877820437	-6.0522872302	-3.19736350255	-14.0753270401	-7.65343867957	8.32915715094	11.9552080164	0.524043464882	13.1864971794	17.4535252443	0
-18.5546077973	-15.15240131	-1.65570805579	13.7171650845	2.9317863525	6.90665480938	-10.0685626142	-11.5311790413	-12.1169871064	6.77088416394	2.47849507057	3.52832821166	-8.38230574989	14.2453334126	14.8780101811	0.285070141122	13.8515864461	-3.00671624374	8.81904741066	11.4720912184	9.07929977799	4.03239630295	1.77117619176	-0.561251703891	16.9197267846	7.16568626173	13.3052695291	-0.758928724745	5.34414360447	-5.33919171606	11.8658492524	18.5546077973	0
-18.0688515586	-3.87304463518	-2.24230094788	3.84535863867	4.01197365916	-8.61528221936	-13.8681642964	-11.2242856271	-7.83550682417	-11.5395836555	-14.9333518117	-2.98839844892	-0.0833404207852	15.8556504817	4.63737367916	-10.6209354988	-8.81012818327	0.129122015152	8.04516592502	-5.16793605257	0.368491256226	-1.29667163956	-11.9577317457	1.04554693289	6.79057207446	15.9978829097	-13.5639146597	-15.2680902264	-7.56252209592	2.44970114587	0.0873221209195	18.0688515586	0
-18.1036147943	-9.22421000676	4.14839295835	-5.3837328126	-13.6034918417	-10.1872831992	10.4391855019	-5.976444564	-5.270507973	13.674674394	-7.09794743507	12.541268686	1.44782220662	4.84346897075	2.56731978196	0.258607234746	2.57679176438	12.5727668434	5.48574451307	8.01523567283	-12.1973668035	-13.0383316521	9.24210067473	6.96173892567	8.76319241197	1.23861754844	10.0668890536	-15.810124057	3.57270203088	-4.8574311218	2.0117119371	18.1036147943	0
-17.9044718333	1.55019606024	10.3370910423	1.75994076806	2.32206868836	-3.49344983319	-15.0205231641	11.1937282676	-0.69551819002	7.85293118169	1.88158963671	-5.20022641713	6.38258057777	-12.3706063067	-7.0782605043	-5.24133953169	2.37399693718	-7.88935183865	7.41528280671	12.8009470503	0.0943086799815	11.601309642	9.59005438025	-10.3467723219	14.5844796884	-8.10548533519	1.59929776479	-12.9988713426	-2.14735520713	-7.23141332481	6.34433516282	17.9044718333	0
-20.8678197998	-11.1887571085	-23.766607094	19.0293047364	24.5196716421	5.79540411983	-11.6459739497	-17.0250474397	28.0929031074	14.2084340234	22.7572861999	2.11900634693	12.5965134496	-0.308546932613	-13.105853636	-13.2735077955	27.8433504752	0.133230700741	-16.2676982905	-0.309604786509	16.9277060666	3.367075307	-10.9253140634	-32.4487563229	4.73969680371	-27.190383016	20.8258960815	-1.10381765743	6.08732922503	16.2062553601	-24.6098133532	20.8678197998	0
-17.8652916264	14.3209264844	-13.3148227852	-4.93500864336	-13.5752098256	1.95393508799	-2.66533693051	-4.21357090331	-1.2355909147	3.06917443128	-3.15435518727	-12.7255870694	6.99010321493	5.60506018499	8.84862069731	9.30201862819	-6.81935092288	-8.67791796469	15.1997528884	1.52765028356	4.74369506653	-15.0137710911	-7.50197412081	1.71752681146	-13.8315247204	0.138207707317	-6.00308163973	3.22999097497	-3.35940504275	-11.7518673789	-1.82137302199	17.8652916264	0
-17.0274574636	-9.54248707271	12.8091550223	9.93538218681	5.0094895311	13.2566140125	7.71292192002	-4.7258981629	0.982684729358	2.67176150594	5.32441160631	0.102274901206	4.57520466191	5.07725238468	9.48530038155	0.352700735628	-0.2023727383	7.69895464467	4.12993778676	4.34462439003	2.00569129725	0.493025161586	-13.3425686923	-3.58357151609	2.40448312572	-6.15515661118	-12.9102705513	-4.56839950538	10.1668147495	-6.05246033308	-9.49782041293	17.0274574636	0
-19.6093392604	-0.0802521681538	10.5284802493	6.01697556033	-13.6861429699	0.471780642279	-17.6683925449	-14.7713318098	-18.0060797768	-13.1087302806	-4.97751819268	-7.04374852383	-5.92720576518	15.7877287123	14.9849336398	-13.9501275854	14.0703812198	-14.902586644	17.7274154576	5.31052990661	14.1771566578	-18.9585909865	-1.01602850701	10.1482441979	-0.660090577191	11.4853604189	12.1410900609	-20.4579831719	10.8801149846	1.25230089316	-7.7678224622	19.6093392604	0
-20.8262786504	12.7741956137	19.0718666139	-16.8318851544	-30.1685321871	-0.878574001486	7.89571474944	15.7516816771	-26.0262464311	-14.7994138763	-31.5469203215	-10.12938629	-11.7121826927	5.408357679	8.19619537827	14.6626569422	-25.074869027	-6.23613705471	15.1621034835	-2.28616451986	-18.2042683716	-4.11384268125	7.66686329654	30.234127485	1.04768696624	22.9384770364	-18.1526176937	0.253163896459	-10.4677244343	-19.5729592396	22.7403625627	20.8262786504	0
-15.1931017467	-2.5732625755	3.23136857746	6.53203345941	-2.80733773092	6.18283068314	-5.44775942386	-5.93686393582	-5.8940358367	-4.57393852571	5.69153081048	6.08605756613	6.14575127608	-0.884353962338	-3.58811457315	-6.83548796787	-0.693998968111	3.83743702619	6.62209758906	-9.80753484909	8.55693673873	4.44043522918	-8.32971922064	2.38912623478	-7.32953118345	-6.70695049759	2.64990060931	-5.10394368694	-1.06977739388	-2.52798988059	-7.91946337143	15.1931017467	0
-18.1735927279	7.50097130345	9.50786921573	-8.37566678353	-15.6838778574	2.01575062919	2.97691681515	6.20570315433	-13.7436321166	-6.10668137591	-17.617655284	-5.80436612633	-4.71600943488	3.49315771838	4.05690518856	8.59816769565	-12.1568703076	-4.23022726633	6.97370562802	-1.3093362775	-9.49724909084	-3.96363794212	3.32690716473	14.6951198081	0.971861250659	11.2281826214	-9.02107188751	1.33582280806	-5.4840947728	-9.53745753637	10.3518707829	18.1735927279	0
-21.0471052867	-4.11013768776	3.54741296346	10.6265684725	15.069665682	-0.751734468294	-1.43426226602	-11.1807351819	-9.20141888088	-11.1881103247	4.1300027631	10.4160327094	29.9907988943	-28.3137370637	-17.9526518722	31.6870517582	-25.033213348	21.0262800183	12.0720946738	13.5931047886	-22.6673763213	-19.0905078486	-27.127237297	-4.36362068218	16.3047294643	25.2653284673	29.8283880449	31.808407657	-17.9751545155	-2.67374536039	12.7735304475	21.0471052867	0
-17.4983557039	15.2932978309	-4.82174017738	10.6195487072	8.65657568789	12.0000727652	2.39257939529	-9.35164897728	-3.79995573128	2.99643416723	-4.52885008198	8.07106775219	-6.7285107434	-1.8458435447	2.48715490454	-12.5958562483	-8.22702297832	4.79164872167	-3.03932980069	12.1090762069	-0.0619854643816	-6.30203575302	9.79003026596	-7.34356760984	10.1483746904	2.25222367863	-3.39174769688	2.60248022495	-7.47521743098	-7.57599475073	9.36679598274	17.4983557039	0
-14.330700987	-6.11845041494	-4.99135157379	3.00627073189	-8.05982223573	-3.80963398379	-8.01438331175	-1.00309615367	7.60204479547	-0.530146704381	-3.38386339657	-0.673179006574	-6.72748959906	-2.48936486681	-3.55130042621	5.57674468373	-6.2325650352	-6.51738441614	3.08590684768	-2.34701969707	-1.29661495007	1.14904555986	2.256225958	3.39928788013	9.90033546847	3.64116372109	-4.25348146571	-2.28686026433	-5.6333030843	-7.96980325869	3.26443427532	14.330700987	0
-20.9130617575	13.1228833276	5.30757288072	-17.3040903525	16.0686711057	2.56857082908	8.78006898648	-29.2341185854	-11.3354273616	-4.93701585307	10.5369372017	19.5043394587	-25.2670134562	20.1251828324	-4.11387087658	-16.0233082015	-10.480574896	10.8668297531	-6.59636071635	13.023295849	-24.8165841902	5.44806699698	15.1962375705	-15.4127824553	-29.0378843021	31.6539236758	16.4755747164	9.76498080588	-5.49522102274	-17.9354873094	0.0801708918461	20.9130617575	0
-16.7675530389	12.7813098007	8.90416401723	-8.35968384427	-3.68780460298	4.05395191866	-1.32510962885	-7.5430256621	6.73012499603	7.10112875996	2.50624597341	5.95489110628	7.10712805565	-4.16443638979	3.96661096783	13.3580899326	-3.56576313924	-15.7972180879	-1.6665915655	2.88637479208	-2.44922976121	-5.61351872929	3.60195689625	1.3592109399	3.01610024281	-4.70373286211	2.53819745472	12.434308724	-3.9675317466	9.82570696058	4.98984122133	16.7675530389	0
-17.4516298761	4.59141952765	11.1772171716	15.1456914759	1.83062467974	-4.57033927888	0.935783933937	8.10519954702	14.4163837635	-9.67346364919	8.10105629482	-7.27229685815	-1.89425579545	2.13645954807	4.05898188976	9.13911888395	-10.1585866097	-14.1744403162	2.80458864056	5.12244562466	10.3331829274	-5.73949996305	-3.32549163595	-13.9642773316	-11.9738800472	-0.820863380772	0.502013946437	-8.32303843193	1.82991022962	0.295573853351	0.42498669759	17.4516298761	0
-18.9732129156	8.30012487744	-4.62731558612	-14.7064894453	-17.1279433202	-9.26741653848	-3.9129920009	-2.74101333184	-7.20861254123	4.04011987515	11.2876273792	3.58581822937	17.6604725794	-8.40356162263	10.6339261726	9.72154119019	7.82560654984	12.3498258403	-4.68947431953	5.12396793528	3.07693560828	11.7500259386	-2.25486950522	13.1352003841	5.12039804086	-15.7094994802	-8.56334911345	-13.7093649439	-7.01284587771	-10.898713308	12.513194555	18.9732129156	0
-17.852621348	-3.08588869436	6.54245534297	1.21139769726	-9.43222933677	-12.8157782833	-6.70350554012	-3.47914323827	-7.22529917362	-3.79489563833	-8.9023707063	-8.67491614513	14.1007777609	6.67907611105	-4.0060298423	13.1340393584	-12.7101900258	-7.76109532924	14.0158558774	10.7339084433	9.96288779376	2.12603529776	-1.05244266382	-16.2832662245	-3.09628306809	0.901134767584	1.06278679194	-11.275129186	1.59371500496	-7.67458762047	-4.36594476487	17.852621348	0
-14.2426042586	0.664329382582	0.60045260021	-2.08128907888	-0.332669023775	-3.52265352324	-0.627760567646	0.149865587376	0.431178992264	1.3277211333	-9.70068282236	5.70667227273	3.59005101461	2.72783858639	6.51161046023	5.77654031595	-5.24399457655	-4.69296941941	-4.7475918622	-8.38947327163	-8.42157342046	1.97195208865	2.8389347155	-5.94206809115	-4.78415934408	-8.9583553064	5.94547768361	5.77259607432	-5.52383031251	1.10217320408	-0.786552012792	14.2426042586	0
-17.6525506488	7.00222315328	3.41568217144	-7.82377511422	7.66001643004	2.16202032738	2.82837685449	-15.4166012594	-6.48601529349	-2.36838193386	4.13979985139	8.78352211161	-11.4768402773	11.2237237471	-0.569889906011	-6.42434759031	-6.32035268973	3.17439054216	-2.8084176987	6.5661420991	-12.3054032216	1.18422960444	8.00767324699	-8.73360242373	-13.3338058705	16.3597958065	7.63500080292	4.03276934668	-3.16668159183	-9.02923245116	0.0952984334665	17.6525506488	0
-18.6431293051	-10.3456956723	-10.0297798506	2.06852352069	-2.30150954569	5.01394042652	-7.32577220236	-0.964074149331	-2.21183868276	13.0466469871	-14.3868608545	0.198691998787	0.395195323123	-10.5975910957	2.41303949705	-6.97412019975	-9.01709773427	7.9539746468	-10.4913768221	17.6603069255	-9.22285571668	-6.08667751872	-11.2686782717	-18.0262758637	-8.80444158106	12.2325261308	-14.5804710049	14.3624086572	6.64038569285	8.04756262258	-3.81916504758	18.6431293051	0
-18.2119068693	3.40379477917	-5.67035333788	4.5306769181	3.64431321478	-2.82855304152	12.913290949	4.37543269124	-5.81461044828	-10.3886058576	-12.7134365203	-15.5563282989	11.9284967781	0.946414928675	2.72802497661	10.9936998702	9.08217702129	-3.16359047008	-3.26012037111	-3.28383522979	-9.39378895604	-4.91224623389	-12.6006458052	0.50748620056	16.5152484233	5.97457455317	-7.75398865822	-5.82721744548	-0.183927744479	-14.3738340553	13.1099027801	18.2119068693	0
-17.1759159327	6.1415069239	-4.52110691314	3.86701908998	-13.8098518758	-4.27736050068	-6.91301839585	14.4403376867	-6.26093655575	-14.4550855434	-10.5920051371	-5.67816656834	7.65924128459	-0.852667624637	-3.70824943338	-6.61958368335	3.23707661942	-4.26008582769	-6.25216458847	-0.865256041799	8.57356070839	8.33213170421	-9.89433787659	-3.13813535878	-2.6574562565	-7.29734563689	10.6320007207	2.54830757888	1.74517614978	2.00921818291	5.39191977493	17.1759159327	0
-19.2533387692	16.8111900821	6.60023523108	-13.6285086736	3.68170155808	-11.306587655	15.7001299339	14.3516000826	-4.88848428805	8.39315495664	-0.572049579842	-19.6630693712	-17.1448277781	8.19339408024	-3.96485828655	7.62800711342	15.9451178949	6.18712019246	4.06909727762	14.2752105948	-3.59324351031	8.09600293377	12.5443500846	-9.4968192051	-5.65073684125	14.0222818116	12.857430096	-2.47263683225	2.08399072152	-2.87822203821	0.947533980755	19.2533387692	0
-14.460506756	4.10383298342	-1.6990480875	-7.49929235321	-9.3941972075	-3.36866308757	-2.62812033411	-1.73653257796	-4.29035941919	2.25504069411	4.05273293906	1.64757175955	10.2165979587	-4.38076725819	6.04945090859	6.41846488929	3.13439596188	4.41282594563	-2.12712787969	2.55054351518	1.04775462302	4.65165181045	-1.42793050247	5.38404748335	2.34924588693	-8.18973727241	-4.10714965255	-7.05045035583	-3.56559544757	-5.49291243854	5.79183261659	14.460506756	0
-14.1915085167	-3.39234236737	4.393290302	3.8947002915	-2.15981216451	-6.77816048604	-1.73700574766	5.60844965822	-3.03798495729	-6.36854254289	-3.77990118728	5.88870709935	-7.30940020477	4.38421921033	2.24401102051	3.21075884915	7.01466148336	-4.29068077445	7.80792095855	-7.72066656646	1.73265127442	-4.23319704534	-0.707675505466	4.47461445739	4.13683690838	-2.82826538345	0.895264881987	-7.52060590307	-6.43790798743	3.87991354635	5.96410258335	14.1915085167	0
-14.0802975331	3.75589576423	-8.39215830691	5.1660143235	-3.3790012845	1.16500817049	2.09703710007	1.35193743134	-1.55842751238	-2.12660447633	-3.27797559617	-5.59921479007	7.74651792209	4.02788179091	-6.40423319676	7.99950225243	-2.51278738183	2.332136517	3.9043447444	3.05202235059	-1.70004233552	0.0330921491577	-8.6143106758	-0.359823006634	1.24734741283	2.55897481959	-7.21080359012	-7.57126567438	2.21900138864	-6.8749255811	-6.95955431777	14.0802975331	0
-17.7494436859	-12.1671168465	6.42054170355	6.08436696865	5.71626320936	-3.29705432905	10.7330540517	2.94811196318	-8.06999115013	-8.73844412531	0.830344410668	-9.40732126944	2.72010088867	-9.79776249901	-1.13565846697	-4.63976278471	8.24377563118	-6.03235077414	7.54236043981	1.87561054247	11.7867999068	-13.3672116658	11.6598232172	-17.058361469	-7.53199709107	9.02994583075	-4.07573932554	1.93935584496	8.39333053246	7.55356133862	-8.86076584888	17.7494436859	0
-14.2019637556	3.13233808664	-2.39460198811	-0.55069373409	-2.32259716075	5.97620910382	-0.277284083497	4.98297530168	-4.73677762611	4.17858878258	-5.95748058318	-9.41964670294	5.48023324663	-0.346174833306	-3.95967824958	-2.54017049591	4.30813378534	-7.35385164836	6.92363705909	0.0428846263356	3.17808404619	-5.31460353809	0.848692073869	4.05716613585	7.98974836151	-7.78297659543	-0.151042230022	-9.81559639903	5.67759455891	-0.0244670918877	-5.15696945905	14.2019637556	0
-17.7508992136	4.93499800653	4.19701154578	10.4996286387	8.07612364187	2.10125107403	-14.5202218136	-13.2624103907	-11.4582239162	4.35439043719	-8.62762481682	-1.62777758818	5.77143549873	9.72011559886	-15.233292854	5.68271723485	-5.04364092827	7.72421625992	-7.83625718217	-5.02470520385	-1.53242210969	-10.1268491592	3.53691508169	0.328092835462	-15.214356775	10.0754187646	-0.958121975185	10.0682403234	-5.31185938501	-1.07235403422	5.92408554118	17.7508992136	0
-19.4572033549	-2.18717927389	-9.10797364255	-0.37467469342	9.49507274975	0.0177101662389	12.2369235522	14.8616811282	13.3155740019	12.8988105863	0.436907493985	2.71242867436	8.69605643133	-10.8695653166	-11.0654826261	18.5227936622	-13.3818390374	7.58562650394	-13.8736108407	-2.508577569	-11.1434326402	14.9162758939	-1.27885422706	-14.4752085686	5.60073669651	-7.50339052173	-13.1575858832	17.3615706474	-12.5713461845	-4.34040349386	9.26944844532	19.4572033549	0
-14.0709034681	8.88316709165	3.44544930336	-6.05397372982	1.35640304212	-3.94544883552	6.88821264351	5.79719787514	-3.35996554573	3.48571621993	-1.12303720869	-10.6892978702	-7.95203250025	5.2436328212	-0.949875784477	4.79099642753	7.68522098692	2.11457149298	1.1112918486	6.79929183881	-1.97414680374	2.37480291711	5.22230297635	-6.03178432572	-3.23787423632	6.76922673872	5.92755001437	-0.61634921946	1.13657484435	-1.94712915295	0.0428951271981	14.0709034681	0
-14.3303487104	-6.19350093883	-3.16887636568	8.05383985743	-1.23712522789	-4.60488335944	-2.70892811188	3.87366847686	0.331784698135	6.67687214945	-3.93820020028	-3.58790190706	1.11682483866	6.49274602932	1.070337247	5.41357958691	3.11359675283	-11.3646099449	0.647442912167	-2.75840375864	6.75588989282	-4.77122053181	7.51222518574	-1.02776554279	7.79833684741	0.864252315875	5.05276725765	-6.12936946612	1.50234514879	8.01022793267	-0.910476361132	14.3303487104	0
-13.8727253493	-0.898986575415	2.47091495724	-0.894355899016	-3.22097391943	-3.81666952794	-0.66381834952	-4.03734163349	-4.91152517272	-3.29328302709	-9.14023227442	-8.51694393658	-6.66603912867	8.85149130412	-5.15600512522	-4.86470668619	-1.2007304987	2.57892985919	-6.58666458423	-2.49071466159	5.75983554481	4.53772110582	-5.97480079795	-3.60542953378	4.60412331705	-3.73558196669	-0.69824753258	3.18170467922	-3.30184257659	1.17010137462	-5.11403930861	13.8727253493	0
-21.2728877018	-17.5765762271	29.4676516188	26.7160722158	-22.8656330253	17.8565395019	-31.8150636709	-7.97336040472	4.10924033814	-15.2645501391	4.54513146865	-22.5026321003	22.7739296755	-7.95357529318	-2.31153215696	-19.0236450318	11.965934825	-24.395394947	27.1756252167	6.48893254271	-13.4079546354	-15.5044690122	11.8121883697	22.7360026387	16.8344271659	12.2487249586	-27.7270107559	-17.7989156136	7.38780749632	17.7130817417	-5.45467076416	21.2728877018	1
-20.4671746425	10.6071866776	-5.86864281341	8.89470394234	-12.3042519891	-7.06789996941	7.45876682384	5.04246704737	18.5973219841	-0.0561975827265	-0.0172906898824	17.9232246559	-13.8719778939	22.4093142084	7.5602812438	-13.8299824437	15.101099781	-2.62069017708	6.872286259	-2.81986537935	-6.59141741498	20.1093821657	-30.0492901145	30.1072920837	-10.8252582938	26.4244113498	8.47854848095	1.46029470928	6.65970489259	-0.603901772377	20.207505155	20.4671746425	1
-18.7009407398	-7.04365935138	14.8087264248	12.1379501199	-13.4629796898	7.42817699236	-15.9884550049	-5.26203653427	2.25094737108	-8.60608902198	1.99643484419	-10.4926795496	11.997894535	-4.55737628543	-0.706921936951	-8.42548261536	7.41259712127	-12.3804757476	13.3610266688	4.25648210793	-5.88244450764	-7.27979881317	5.40371624725	11.272227659	9.23723741305	3.63536000214	-13.4219638364	-11.7532726282	4.05471186361	9.41804767821	-3.77739732888	18.7009407398	1
-21.2100573887	9.30938406176	-26.7087577286	20.9284764845	-24.4307533843	-30.4108661413	-31.4911943282	-9.11795107173	-30.1781912446	-5.16342228997	-20.7561239292	-21.631872067	-22.0104474529	-20.980465324	11.7562560154	3.41504495731	-4.81479766138	-10.5766495209	23.1445249976	-25.9759386357	-2.54145136265	-17.8795416782	-13.2968692413	-25.7712591477	25.7597118047	0.136588284125	3.74401134687	7.73812558856	-6.9392396502	-25.5497095859	14.9360213808	21.2100573887	1
-18.9069641592	3.7776508044	-12.7894231107	15.3988535587	8.85320328072	-14.2862363991	0.499420902915	9.97703104349	15.3021506497	-4.96492202348	12.1369746323	-7.01804706064	6.32167827567	14.1306294188	-10.4989239845	-15.9366807245	-0.37267868254	-15.0886534499	2.85236902396	2.26127967977	-4.30894759378	-10.1883484656	3.08136248754	16.0196144748	-7.38292432764	11.1915891034	9.71663988543	-0.736209840332	1.96148488702	16.7298700142	-4.63868488547	18.9069641592	1
-18.0307049665	-6.54644040499	2.47694930177	3.79931310507	3.19211882551	-12.5985942469	1.58384397268	15.2146764841	1.09695845521	-17.2586525609	-13.3936853521	11.2074314359	-6.59363918909	-3.40586685259	15.8629027873	-15.1800833953	5.61761909163	3.06191420932	2.42222454485	-0.0210708273511	-0.0807941163849	-5.91689128431	2.77205633798	-0.824405773292	-2.7334442228	6.0052116932	-7.86861710142	-16.9270061102	-11.2394262744	1.80371394242	-0.139175215668	18.0307049665	1
-18.4462529807	2.89635204707	-14.6235644724	-4.48393349359	-3.08803219155	0.086955500555	13.3745874094	-3.61789615121	-5.89110974807	-3.99563842243	12.3314109083	3.9598422407	-3.09232714522	15.2152730326	-0.55601858856	-12.543194082	16.2310377443	-5.3989320815	-3.8325831968	-6.62811996638	-13.871025414	10.8973325514	9.98576929002	5.1754733506	9.98674983795	10.5087343834	8.30494481938	11.2520145622	10.5506797342	4.41758675251	8.3704089792	18.4462529807	1
-21.1909871136	-14.1758236542	-2.0474715708	16.220212833	10.3293049707	0.671636030223	-8.98691555762	29.6141571783	-9.68217273701	-17.5029647479	-20.7271144843	-22.1779249278	-29.1907688102	-9.37148662155	-28.6707330272	8.2484680072	23.7226932813	-7.52019995321	3.95399507075	4.46543356307	3.81805816184	29.5434696834	26.9442553193	-0.127724818382	-21.9544392395	-29.3239883246	-0.722551914702	12.5432304945	-19.7953960693	6.73321411501	-24.2169522865	21.1909871136	1
-17.6234911942	-9.72252940203	6.39440823677	-7.62266469101	0.719654245446	0.165603976411	-2.41005216977	-3.64609514786	4.97416203895	-6.72447764817	-10.0913899662	13.6963267276	3.9718066618	8.11559564548	-15.2599418062	4.21669818531	-12.0939913772	12.9649734525	1.64313534552	-0.442757632699	9.79052257174	-2.37429894946	1.1087786007	7.14048499799	-1.06306265648	-14.967154507	8.39669065048	6.07389456769	-13.8316837188	7.41488776275	-1.23691921164	17.6234911942	1
-17.977045394	3.88647827348	1.09613819891	-13.5395861501	1.14093976112	-9.60069826139	4.09534492249	0.837349630317	-4.62257065177	-17.310847455	-10.3812096787	2.07983789019	2.01426864243	-1.28563201776	4.41633144933	9.96242207831	3.52965719354	10.6471701893	8.57438374045	-16.7057361588	-9.27328351834	-1.67686308843	1.07545039454	-7.29453914625	3.12942975475	2.5323601614	-8.1287896713	8.62671218862	10.4780963051	10.4298264859	13.9582554026	17.977045394	1
-20.9974599648	-19.7621684025	-26.2440704183	-13.6830899049	15.669046527	-27.7910845727	-13.5042574201	29.8329826586	1.05115211367	-2.38416052388	5.30411605375	11.2766143823	-28.9031370266	20.8826495373	19.2824319748	2.05093656597	9.86556415889	-5.4422392409	-24.3359271865	26.8821798427	-9.3484413776	15.0282325736	-8.78471889194	25.7985246318	-16.2740258627	-7.38970985663	-0.973940983015	-12.9638448914	17.6856860672	-2.60862246966	-3.57758164257	20.9974599648	1
-18.551130825	-2.16992273965	-11.1867677923	-6.50622562382	-0.138291125622	7.68595777129	8.6817560937	-4.20327406463	14.9849332604	-9.90770741424	-16.5167849635	11.0436887018	5.18729084018	-6.05912076587	-13.3534613234	-1.49346568476	-2.21646480628	2.67033749082	10.7104135223	-13.6045834229	-9.8405773651	-12.62291057	-5.27749615392	-14.0424236283	12.0297924412	5.16127515184	13.5272151318	-0.587980745884	1.01137612214	11.2560416055	1.42790993056	18.551130825	1
-18.7619447387	-0.455610227117	-12.9273337093	-12.0203820047	-8.28155844427	-3.6136991119	-12.1214767933	-1.48082918703	16.3661535585	-1.00013676502	11.3628220633	-5.42179504197	1.4485028834	12.3376163703	2.23989909018	3.4226685391	-10.7356888975	1.2106238779	-11.4910211004	-14.302814422	5.04861446989	12.5735388744	-7.78077505238	1.74426947117	9.69046331081	6.75773873804	-11.694274705	1.2988193889	9.22737214973	13.4042101341	-12.5098091631	18.7619447387	1
-18.1207823165	11.1081979342	7.67694435941	0.880233077474	-9.72850784608	10.4372297953	-3.18572818083	-2.07048993899	-13.6407514614	11.6283710139	-5.58757995778	10.3912820125	-14.3916907959	-2.403831089	11.2418982981	-5.7852470223	1.22076510074	-5.08855283447	10.4710499717	-9.8845242691	5.21159734145	3.18261998329	-15.5113009352	1.78265453365	-2.68061201851	-5.73545554591	6.26019889607	4.83292514823	-5.52435367136	11.7472827863	11.1382756594	18.1207823165	1
-18.3107586882	-3.59181005357	9.51316878336	0.807345139733	11.8981282643	-8.78853225187	8.7560391755	1.02066202638	-13.0548537201	2.43052761787	-2.76408771999	10.8191580108	8.73300389028	-4.4031712569	7.65425043028	-3.89653411002	2.09898221335	-6.91447582313	3.5018007342	-15.3465475986	16.1953192542	6.05903595447	-1.60333000219	-11.80434546	-5.91987881129	10.4844526482	14.8476462262	-13.5056089023	-13.2132225953	-8.82453745924	-1.08617264178	18.3107586882	1
-21.090701578	-17.4413668782	3.7956463509	29.8220440438	-1.48095047998	-24.8989699293	-29.7116188798	-19.4104493289	-8.29864033617	-22.0237770743	-30.023660298	1.4604866757	-18.1362550238	-10.1741220428	-19.6949180554	-18.6329265119	-6.14884963547	23.0755963348	5.74752535149	12.6605421993	-27.3064810666	3.26520814896	19.8306206302	23.7840950124	26.8375173568	-1.7917186204	14.861729087	-5.92148192769	12.8863526967	17.4630916523	-8.70683093219	21.090701578	1
-18.0924327547	-3.77173768766	-0.568714724247	-10.4542771246	3.78661466901	-6.37133370808	-3.65481625319	12.4694380739	-11.0662715016	-11.0407638366	4.5995179766	-13.9890734599	3.72082199244	6.65378257904	13.4179896371	3.86258659115	9.73561755533	12.826744239	2.89520857709	2.26215607712	-2.97383200192	-10.5506814562	-1.68576810588	-12.2550180583	10.5348480468	-3.64235848144	13.534131777	-8.15546964106	3.07148221597	9.48489175715	2.37177184021	18.0924327547	1
-18.5289527727	2.97875332114	7.79015457467	-10.5347582725	-19.8011843866	-1.4837668381	-13.0915584351	-6.34275969953	9.03991683232	-3.44987649258	-12.1322478228	6.61094008899	-8.64517166985	2.16184716112	4.1441849513	3.1237162324	16.2435083011	2.77097798952	3.7486352561	10.3550790297	-4.3266968176	-1.87789498638	-13.1487666183	5.4311774349	-0.861608819454	-8.57160547286	11.7258355246	-17.3560059601	8.84263839521	-0.959498843181	12.3586163264	18.5289527727	1
-18.521748939	-5.28682750034	-1.15740327652	8.31611728071	2.69227147917	-1.18325084839	-5.2355619792	15.6239275135	-4.39785082528	-11.0322111716	-11.7669732851	-11.321994607	-14.6717972747	-5.05390167049	-12.9331200037	4.27284948478	12.3155496202	-4.70142055468	2.80592216003	1.45627334269	3.63105150443	13.8795260174	12.5255036562	1.2448106464	-10.3293001357	-15.8611258419	-0.510044461114	4.49593282195	-11.457855508	5.11938176535	-12.0735584419	18.521748939	1
-21.0497739973	-18.4353121507	7.34157043921	-0.160589902361	20.3118736316	-16.7349173447	17.6483794299	28.3718649392	24.6259768851	-4.06223567495	-1.34901224015	-15.6576067297	2.21403168969	-14.9749773961	-12.7748709443	26.0758830069	2.86669530681	-4.41791631952	25.6724398508	-12.1847558868	27.1861174324	-31.7326742323	4.17604279336	18.2675141205	0.997149747145	-20.2220312105	1.45074961724	-6.55466127388	17.3828467375	-8.191928748	20.8825602914	21.0497739973	1
-21.0070800894	25.0440967207	27.4160735257	28.0496722127	26.9692095872	-26.0271515393	-13.2512090594	-19.2826890019	14.6244883553	-13.9164501672	-5.99983086236	22.1485512502	-23.1925285543	19.8025130191	-2.10706976189	-26.3552402353	-3.058814694	24.9336758959	-20.9951510242	-13.5290507082	6.11362678974	-1.71397858784	-14.67670075	-19.4809286714	28.2612873465	-20.2131885633	8.04210925151	-1.47928657638	15.3031005915	-0.787037223747	25.1826719501	21.0070800894	1
-20.7864341606	10.0343805685	32.7494556376	-4.88014938237	-13.1953775181	31.7470409528	-6.07411238364	28.2679119892	29.343490319	5.7446234556	-1.78490067302	-30.0861052167	20.1733359066	3.51697676599	-16.5329586842	10.0722658675	11.4219090206	-9.68041086688	13.906570772	11.7730407702	9.28814267161	3.68403350042	-21.6413466777	3.08234612329	2.50433931302	11.0140719673	19.4814313953	-12.0010326486	-3.98209730361	0.0420602023802	18.8600593354	20.7864341606	1
-18.1437733464	5.84893919357	5.94914676939	-12.3668889328	-18.1511826448	6.48732315569	3.499323111	9.66896682425	10.870296393	2.75438542276	2.0843485098	-7.66638606001	9.17284820446	-10.4605273069	9.80892338371	8.04431512865	13.6419455445	-4.30730018498	13.3453487826	7.40604953031	1.06182012501	10.0557887649	8.46328276736	3.08691898673	1.94042547693	-9.09237508608	13.2505711257	5.2070135341	-5.79890589029	5.26483402634	-9.99784544134	18.1437733464	1
-18.3119672931	14.109058987	-1.97152750677	-8.20960431389	-0.715976552484	-1.68283762679	3.41681854868	-9.85880325235	-1.92086230724	-3.82441630584	-2.92595997231	-9.42139117028	-13.6077919967	-7.45659177957	15.6298509642	5.69846924952	-10.646187335	0.477230958379	-12.0474620783	-13.7774121839	13.997080176	-8.87986204626	4.89526251112	13.8967498249	-6.81818735478	-15.3455962707	-9.57151098253	5.96562164291	5.12126023385	-6.99917507537	-1.45518686796	18.3119672931	1
-17.7346171313	-8.32887926641	1.81957125967	-0.849906563121	8.89552545589	-9.83092458009	9.42663588265	14.7546574096	14.4858419612	-3.21566428234	-1.23798327556	-6.96068797271	1.42822447604	-8.21328062839	-5.9263146517	12.8738948181	2.74734844567	-2.08433781755	12.5594871871	-7.94079823203	15.1376669659	-15.2937210517	0.0836599573767	9.1796105649	0.915101047903	-12.0018366245	2.17306170187	-4.0974040719	9.03219378942	-3.09351052173	9.94651724063	17.7346171313	1
-18.9306997118	13.4115391369	14.9022220134	13.5957174679	11.2174229336	-14.4204340609	-7.23799975076	-8.88340310379	7.99132970989	-8.35401396138	-4.22523786651	11.5675832156	-11.8319701832	9.33958765016	-0.378865291154	-12.2631606558	-1.38926652757	12.4455944566	-10.0717068924	-8.6374734662	4.90330868247	-0.829608197032	-8.72069750824	-8.26559755911	14.0078747966	-11.67636756	4.6400425323	-2.58982720815	6.68145688394	0.372142831542	12.2503786738	18.9306997118	1
-18.1019503755	3.86737833947	9.12995155578	-17.4237462389	6.74567641464	-13.547341178	-0.598282162128	-4.42413209411	-3.25875260343	-12.2634395046	-13.7717186222	12.3135556145	-7.72888182599	13.4222123843	-2.26205137741	11.3087538996	-1.94529062764	-2.25498113485	7.37974678901	-7.87369691998	8.10916517354	-6.30746432632	6.20280518469	-7.09719756107	4.33897001974	4.14328563838	-10.4854004101	-8.88631185442	-8.28294758977	-0.820468108784	-1.38409753421	18.1019503755	1
-20.6965956008	15.7266119458	17.9440182206	18.3600292674	4.50524772914	2.5539496776	-4.73424201991	26.6944596382	-12.1116039445	22.4773280465	-23.900457755	-28.621485484	16.9446291724	-2.25862939277	-0.00886101574067	-4.91271778579	-3.0964735804	-15.8338918371	0.508851591675	-23.8373615882	0.349765889735	-20.7906907698	-1.1439053422	-17.2023142195	-3.34500123099	8.70103988419	14.7335662822	3.9181204212	-27.9215732389	-19.7212365727	-1.2007482932	20.6965956008	1
-20.6401942929	-23.3825273175	3.98703577584	-10.5927589048	-9.72449563117	6.38038169565	11.8028170424	13.0598306882	11.2539177294	11.4289046952	14.1793610857	31.090623471	-5.27955104519	20.9575004347	-2.33215749204	20.3642873501	18.5093932899	-16.8770608137	-15.7142349347	-24.809729349	-8.84790918825	-2.82296761205	1.61488493569	-25.046006511	0.0957086533331	-11.5618863722	-7.7975870008	-5.93548689749	10.9816703951	-17.029352169	-30.0925160775	20.6401942929	1
-17.8816386183	3.40354002201	-6.37263980079	-9.770863732	-9.18188527067	11.2270238478	7.82868313647	1.03595663384	1.75317004881	9.1183624034	-3.42006186516	-5.70930540517	6.16985468636	-13.2595758878	14.1797095357	1.29623488216	3.61274276679	2.01428324245	-4.34047643069	-16.0380629464	4.973602211	4.19948939998	-17.0563268084	-0.939239945812	-11.8153422931	8.08005747541	10.4470229719	7.41977180585	13.9905161912	2.11021532266	-0.445223599841	17.8816386183	1
-20.9873919421	21.8182228521	25.9352408164	9.73290921802	-26.2570057863	20.5788009214	11.5781978828	-28.7807488762	2.93553737864	-6.64521494295	-10.1550229656	-5.8950025345	26.3521945657	-19.1301436463	-16.5895325402	-4.75616777844	-4.16369431277	6.01689574473	29.8581837392	-31.0899497397	13.0620531121	-13.4262594978	1.38264208781	-21.5523089565	17.5950298272	1.79941229502	-0.725526978737	8.98128608096	-21.2374842136	6.69552812487	1.39461623569	20.9873919421	1
-17.9424606634	-2.21500651806	-15.960294621	2.88472291108	8.44164666371	10.4803101179	9.75944909745	-2.22879710311	1.19929576873	5.15468502693	-11.2693632817	4.41952419632	9.89374761302	-6.75178652579	-4.66218086911	-9.12553079311	-2.47990455352	11.7945803346	-14.1739388659	14.1180674523	-9.42799750605	-3.46515302992	-7.0593201507	-10.5165256193	11.4964735602	-5.28361112755	2.73853070723	8.08457485562	5.62981807078	5.84490219524	2.09085770875	17.9424606634	1
-18.2332217905	-8.26194947555	-8.26040610592	9.03623346855	1.65283189404	-6.7027639902	3.73293649121	10.6530702499	7.51308441929	-2.54240680833	11.1812541338	-2.01527766278	9.81727125486	-15.2780292477	6.17792957129	-9.01964753556	-8.38924144673	7.51979706678	-5.49112869098	13.9009743417	15.3455425015	4.60513570348	9.29328838982	3.5087886644	-1.90349099584	-6.40722568032	14.9227847631	-1.83305955296	13.8145140866	-2.9889155743	-6.75405848718	18.2332217905	1
-17.8521250962	-2.07953446491	-12.5814582605	-7.26752548865	-11.0268375298	-8.98926979534	-3.16851701155	-3.34095273843	8.1304863371	4.53422234781	-3.46277060862	5.04346739608	-2.93871021234	14.4750869957	3.37092980453	11.6018779186	13.1660908877	-12.2485413504	10.3797041743	5.96063485814	-4.19798787649	6.09397407654	-9.56584719517	-13.2327934327	12.8098488722	-7.99823960117	2.17401719912	-0.28202203369	-11.9682625769	1.42080235768	-4.09235826448	17.8521250962	1
-17.4444084871	8.67405850265	8.30153499924	7.97500839437	0.956216794494	-0.144703577949	-2.73777686989	13.8161990364	-5.72251588219	10.2431831022	-13.1658124465	-13.4908224777	8.16428199399	-0.87966716667	0.627978846012	-2.39600988502	-0.0732834522892	-8.01964356899	0.557385088314	-13.2411288384	0.502040315822	-10.3268166301	-2.66631319133	-7.25598378725	-1.17289586706	3.33151628806	8.56124009927	0.87492126352	-14.71993354	-8.67936139507	-0.446524690412	17.4444084871	1
-17.5974916608	5.55494197881	15.2205418846	-4.42321038207	-7.66434401473	14.8463366043	-3.10031184663	14.7801446817	15.812665111	2.03458408822	-2.1230375785	-14.7539173922	10.605612584	1.04033536991	-8.12655740756	4.15113003663	5.8670175679	-3.90998289298	6.67025015497	3.59212033629	5.15893123654	1.69551244431	-13.1625293725	2.08852291043	1.88696768122	4.17654547938	11.0259373557	-6.38691321965	-1.64440645995	0.945810924681	9.00514077601	17.5974916608	1
-18.0563804424	10.9840444897	13.0820296136	3.9971565359	-14.7244957406	9.00490142065	6.62706159141	-12.7263662069	3.46946781857	-4.78916519471	-6.3868449328	-1.19082346121	13.5072699306	-9.41039972181	-7.81432579938	-2.1423361531	-0.195674036304	3.17053362948	15.3434126765	-16.9420888108	6.87522586439	-6.7570522894	0.10967108052	-11.3533745712	10.082706584	0.00097172453977	0.466681371159	3.35843969083	-10.7091974594	4.18023880897	-0.419063179155	18.0563804424	1
-17.5858330979	-1.34466101947	8.05555474318	-1.79242409627	-10.6848956487	-7.0303876759	4.95402465626	-5.17306679375	2.30473480304	-13.3558602219	5.56666694401	0.452727538752	-0.310532547578	-5.42202488588	-2.39146776889	10.5868349532	-14.445037085	7.34749613239	-3.1287279362	-6.01272347157	-3.74592522692	-10.7706233539	5.5365458117	0.346620517114	-14.5849844063	-3.87044387229	-4.08174153559	-17.2854234819	-8.40766591718	-7.84224168921	1.24634435044	17.5858330979	1
-17.8350032879	3.09832158366	-11.2384391659	-12.5978237727	-6.46418980283	-2.08370828387	3.1826795706	-4.50496034969	11.8293147108	-0.127602208267	2.9332360118	15.640069761	9.81536247914	-7.76813152483	-11.7874612938	13.1002474397	10.7721957355	-5.87207511822	-9.85129928697	-6.89258770703	0.218487475584	-2.60044333199	6.75454560282	-3.75806566642	1.48288284232	-13.5780659132	5.89396773885	-3.88208673557	13.2778939427	-9.04852493548	-5.75304641826	17.8350032879	1
-18.4651217805	14.7654652017	-7.85366165648	-1.21125995295	9.68789625467	6.11086413493	11.6055162333	-14.0324382958	-6.37801713282	5.42197129318	-14.4385054577	-5.29374220277	1.47567623368	-12.1738886493	5.24126130588	8.80397110157	7.66071255573	-13.6663953241	14.7387828444	4.8958503087	10.4965284641	6.54202057549	-8.58895756105	-0.579387376677	-4.65488505241	-4.42868754104	7.81345394966	-6.9208145134	-9.02819314778	4.11971133979	-9.65487165406	18.4651217805	1
-17.7246964245	11.793987014	0.750489807294	9.31907350841	-16.2981303946	-2.17131419511	-0.310324036904	14.3204174514	7.38714840095	-13.8934538623	3.94235125408	2.76755080414	-9.12871559584	-3.95157711443	13.2133221274	6.23128857023	13.688308441	-5.33796686711	1.89576811343	6.75797375846	-11.2970980772	-5.1843212501	1.00766595034	6.89252348249	-6.83024441589	-9.97589115486	4.82071707764	-1.604195718	-6.01686403484	11.9815531267	-1.67465933526	17.7246964245	1
-17.8233183804	-11.2900494127	0.965860802526	-7.00115183826	-6.27406951621	1.9582094609	6.70700869674	7.37005342253	6.55793868406	4.4237806023	6.2573292638	16.3492204277	-2.25794866361	9.50325688287	-1.18530127332	10.9476524381	11.0915525983	-8.75085993476	-7.43717633131	-13.5764274349	-3.66068338577	-1.88179445867	-0.508864653838	-12.5775132752	0.639840241445	-7.63508228279	-2.26214189511	-4.11615578425	5.0481844319	-7.691432835	-15.5320194875	17.8233183804	1
-16.8041448587	6.92193735961	-2.85498085222	2.99261509529	-7.90508534318	-4.1836980331	4.53659149285	2.92870528629	10.7683288935	-0.860792903667	-1.0659629744	9.08087935011	-5.77003319157	10.3320081534	3.22552472525	-5.60061783378	8.20715595472	-2.03572447189	4.44502205949	-3.41001819896	-1.75674753074	10.1624539864	-16.3854600787	15.2044794822	-4.679332908	11.4854436061	5.72168855526	0.0836133599553	2.80990130047	0.775880786649	8.48397668798	16.8041448587	1
-18.3015435275	5.23622977168	5.67586796399	-10.4191344576	-2.80119923594	-10.303078227	-13.3946236875	8.63913120383	-4.91183713007	-10.9899931647	2.91660126769	-6.1791347378	14.3461459	5.64483830399	-1.85940425542	-13.8544844776	11.6636236624	5.72281158184	4.18361768812	-14.7714721311	5.5467997702	11.6882722746	10.3744511981	-9.85771667287	1.49184736109	5.51281469108	12.4418703972	-4.25849445361	8.16136393577	-6.38281232971	2.15341825105	18.3015435275	1
-18.0796373698	5.48026806016	3.11013701717	13.4026262932	-14.6680406896	-7.43515735082	4.96003198998	4.96963934536	2.27300085299	-10.1999831355	-11.8570265209	6.01406711262	11.9537438911	-9.27784457213	4.96354039515	-6.06472064197	-4.94145602176	-6.77839828612	6.86059340528	4.76023935243	14.9245457603	-9.69956795759	8.65431086462	11.1486153287	11.7605236647	9.87432852443	-9.09608425832	-16.1860101917	-9.38053257654	-0.814900719658	2.024937915	18.0796373698	1
-17.0776846784	-6.52145075727	6.88030008444	-2.72772712737	-1.35909414621	-6.99599276747	-0.368507648132	12.9426220863	16.3577770976	-3.75770098113	-11.5702612213	0.102891875287	3.35858200311	-8.27387655838	5.69902658201	-11.9142929226	12.86150502	2.99898876473	5.27462545301	-0.711516613953	-0.739631570417	11.2405204863	0.816716510554	-7.25946867331	-8.25497116789	-6.98194390168	2.54683103208	-6.39604909883	0.114297206851	-0.447621612286	-8.89936638104	17.0776846784	1
-20.9533184194	1.74036171156	-16.9692375174	-5.99720415143	-7.38130734132	-23.1359035523	3.49665265572	24.7676343908	3.38588781236	7.22395510691	-10.3127210382	-18.5698414642	29.3539206421	23.9735579904	-22.3401797975	2.79637802303	4.68575894278	29.1272205416	20.2955134681	-16.8912774705	0.287214930039	-12.7083950861	-28.0957839758	10.1237783457	-20.9220848092	-7.05011664208	18.0854472454	15.3907273547	25.1811624819	-8.77704830205	19.3253949687	20.9533184194	1
-14.9084229349	-2.97530370142	-5.21909209782	2.0688482455	-9.16603286623	6.94847036794	9.152809719	-1.32683417474	8.98958198743	0.0725573807317	0.277653362018	0.773348640425	-1.9793490309	-7.33814998213	6.48999963443	7.10237691758	-2.74994592343	2.09721871433	4.77867803436	-4.47949981978	2.88591531701	1.17757934494	4.13792511563	0.737293018825	6.16636453361	-8.13532365141	-2.33636796209	-6.68990064391	-5.72548554608	8.47268318	-9.59214952941	14.9084229349	1
-19.1651843033	0.0621419145448	-12.4326609482	2.27126489246	15.0081511443	-4.55167411441	9.59955262215	7.72745416921	7.85006763479	1.36575867029	-5.00640996492	22.4126355848	6.84387419319	-2.34421572002	-3.12132766126	-7.71923035634	2.04752568418	-16.1920241025	-8.80264305904	-0.372438329489	-12.3678615887	15.9957780753	18.3915935025	9.11846174213	-5.4599964249	7.0246424229	19.0697229477	6.50350074091	7.7035671874	10.2795398187	-8.35174493963	19.1651843033	1
-15.488671652	-2.58256096514	-6.47276235779	-6.54537752659	-5.56797009042	6.95730094124	-7.81133158486	0.508258721376	3.27813018035	-8.93090206998	3.91778917703	0.0634068244241	4.82316588488	5.90601418743	-4.12912036018	-4.08198107079	-6.1162120359	5.34078440013	-6.37806003793	1.31421210679	-5.05706998769	-4.6017694842	-7.47115263148	7.70660904932	-7.26066919945	-3.40886120128	-0.62342942873	-10.6101508239	-1.56391592843	9.15967904839	6.12809196963	15.488671652	1
-15.0459270838	-0.0644554745484	-7.47240319319	-0.134943916205	5.41598961061	-4.11376260144	5.23481418147	5.56385252886	6.13190155177	-1.42870388104	-3.49924172909	11.7915082212	4.15690494143	-1.92311339379	-1.08740500404	-3.3698766924	2.77689776454	-8.70562300531	-3.5511207502	-1.99906247737	-5.42934189096	8.16529742043	8.50252626752	4.2951698426	-2.99668708775	2.65422550933	10.514299287	1.77436446296	3.38088136002	6.19530079935	-5.69928759497	15.0459270838	1
-13.9041940673	7.40078780867	6.87026485942	5.18987196347	4.65853086321	-7.91797644407	-3.21053928486	-2.75005333799	4.90042792408	-5.37345984962	-3.46222891925	6.64963382729	-5.64048019323	3.88941505448	-0.0198288215702	-5.03266131953	1.18967597802	5.92831168447	-4.06272864777	-5.09124152088	2.17113550418	-0.900847408562	-5.27508323484	-4.14059048244	7.57134275372	-7.46257957459	4.0190516273	-2.98205604548	2.99908136732	0.813865029532	5.88613669977	13.9041940673	1
-19.1147590514	-6.66200350076	-11.8225278082	-16.0803416232	12.532905026	-11.0621924535	1.45406667942	-5.97760417607	-7.87652067527	-13.4360641273	-5.00387636715	-12.8375054459	-0.468290465333	-5.18940193561	-5.97753090256	-18.8636455566	14.3156941624	-15.0250389972	-0.733325096826	-1.58650964598	-11.2310147246	2.31540976347	-17.4115760447	-7.99967630804	15.3224195133	-14.9773724179	5.82461392786	7.38432658206	4.38830762293	-11.1926846536	5.07496262088	19.1147590514	1
-16.8541023218	-7.32086556781	0.509120785029	-0.284157598389	-8.30737462427	3.15948815463	-5.86883713315	-4.05019072288	-8.60903188162	-11.3149443463	5.37359746575	11.9559690395	6.19642297355	5.71422464476	12.6728393072	-7.0585352344	-10.834137871	10.3858311994	1.62385057637	0.763958477571	1.74355597245	-7.38273710757	-3.06952243205	1.98610120692	-1.1010443262	-13.4245763275	-7.96818813454	4.10705224497	-7.92634512142	6.84259557663	6.81901553294	16.8541023218	1
-14.9198223861	-2.35488340842	-6.1105355411	-9.08442979654	4.11970787989	-6.26732648452	0.774801305298	-3.03260324113	-2.89717831603	-7.87284568982	-3.98793898991	-5.09654951256	0.372157858616	-3.40717568331	-2.29932567389	-9.65195356739	7.5931421717	-7.26730226385	-0.249352506436	-2.4869969466	-5.55734350513	0.26653098669	-10.2166906785	-3.56183064371	7.8442240601	-8.62070766454	3.45845314213	2.29424767178	1.79006644023	-4.58719518236	2.18497024255	14.9198223861	1
-14.8922952894	-5.16077195313	5.10835977932	0.527620004666	-10.5235048553	1.48445905312	-8.52813797938	-7.53996827983	-3.81060081872	-7.12754670064	-8.63570165982	-2.80338878739	-4.64591508635	-3.59197245023	-5.71463112809	-3.03479298232	-8.64951596006	-2.51454287537	2.66137844913	1.77695890519	3.59082030718	-3.39159383239	-6.75258253108	3.88263932417	4.06995352136	-9.12767287937	-0.261189822931	-2.56882305743	2.06418379307	-2.77025948056	3.56342904591	14.8922952894	1
-14.3497210079	7.68511030008	-7.73074223709	-7.8231610891	4.8629777529	-2.88940777759	9.03103349599	7.2594687706	6.34678856651	2.51938400102	-7.66564197621	3.60529158621	-3.9775770036	-0.642651363687	1.82373115238	0.31709396886	7.98612530686	-5.16513219884	-5.99105436766	-3.88907213152	-0.377535262369	1.2078818097	0.300436727235	2.91714004267	-5.3463009973	-4.75700518443	6.07774845257	4.35084939942	-1.35788627153	1.13135147337	4.34651128326	14.3497210079	1
-14.8290721908	8.90409819374	4.67818934759	0.861502737856	-4.75866342872	-0.835535308673	-3.6106802768	-3.36372608869	-3.50969686918	0.298709962001	1.06146636011	7.92512449284	5.09488188078	3.3774730206	0.00449155415012	6.41182734284	-7.64140139493	6.18853224347	-1.54001731203	-11.8410282106	0.427334355227	1.54233352737	-8.94153212908	1.77011322287	8.66749525248	-2.53571462063	6.04172040838	-3.42817425158	-4.96001456731	8.03094711237	0.679064119047	14.8290721908	1
-18.7210431505	8.22598828496	14.4655725143	14.5653948526	-9.88393939927	6.0537319611	-9.45803272977	-10.5589126332	-3.19407009236	-7.15640184738	-8.75441803726	13.0318453735	-4.72241604601	2.69179962025	11.7790606572	-11.8661637282	11.1601448235	4.39638900498	14.5730941157	2.5998506965	-5.60699890107	-2.50467588534	-6.46724159689	-7.61426227401	-9.27805278657	-4.29213769334	-12.5921484911	7.31481702441	-5.28417948964	-12.132318303	8.46885609833	18.7210431505	1
-13.8813254298	4.0079759512	7.03881105107	5.784355222	-5.79059896013	1.68883251189	-3.84296103855	-3.48093829458	-0.235557624098	-5.94391367918	-5.72833019364	8.81394400948	-1.49997177486	1.48132257808	6.06838532401	-6.11496192259	6.72318204074	3.12516052368	7.64131520225	-1.18921030096	-3.10402730094	-1.80884118646	-4.29812059337	-4.23245590001	-3.63939650365	-3.35752129235	-5.10181364858	2.4846204312	-2.99123377726	-5.50038627225	4.46547701803	13.8813254298	1
-14.4900970904	-0.440531924996	-4.95357077517	-8.74003510733	5.26039681414	-2.312761837	8.55140691014	6.93318148508	-4.4490371965	-4.71299540316	4.53012868947	9.03746590394	1.83164298725	4.25043363775	1.27205954796	4.11125687483	4.75636051845	-2.28543814634	6.90603187727	-6.41809522089	-1.49155250508	-4.82879942916	2.61929323801	-3.45305570623	8.17253097181	-3.07569056967	-0.125629994943	-7.83695984561	-1.69857590992	-1.35623473951	4.39408920991	14.4900970904	1
-13.9343749431	3.39557944926	-4.05620908109	2.74861190591	-7.87879634425	0.911665778299	2.71096114241	-3.5075076305	3.73260302846	-6.29586368942	3.28449320467	3.64340668554	3.45358213033	3.53596565187	-6.1254890101	4.07750488884	-4.41129579725	3.35253676652	-5.86768825773	-3.25253372053	-4.50621048469	-6.87308905495	-2.63284211205	1.90045306033	2.73039063703	-10.1241584014	-1.90147199783	-6.7348846726	-4.54785401088	-4.67144646339	-4.58016386607	13.9343749431	0
-14.4822595117	2.34532585228	-7.27597874341	7.30799959092	3.49256355789	-7.67187734742	-0.0231868484613	4.84392637611	7.18348643671	-2.30130826624	3.78170294274	-3.3414447537	4.63612483257	7.84775262608	-5.25925162917	-7.95263791397	-0.166341735771	-7.45695632391	1.70033021053	0.770282087394	-2.46480426398	-6.16874014242	1.26949588215	6.98775806559	-2.2191300759	4.76734100337	5.26436625592	-1.54873678201	-0.248213339295	8.51562428016	-2.56819872859	14.4822595117	0
-14.2215843637	5.47189635487	-1.12383669583	-7.19038355741	3.30178039824	-7.04698346503	-0.477129204702	0.340550535201	4.02774215802	-9.02086449784	0.998637795284	-0.0225430432976	1.46743332457	-6.77643452391	-7.19665983192	2.11964180419	6.20834726942	-0.74297158095	-4.30791753503	-2.12389073178	-7.94407719376	-8.95964334379	1.42902205872	3.15547191776	-2.94468969268	-4.84070011298	-4.87671213627	0.835007981582	-8.51168432036	-4.26944073334	-7.52654844083	14.2215843637	0
-18.4082763812	-14.9076644379	7.44564748184	3.04392300544	-15.5075772229	-5.48142547525	-14.866866168	13.7864599199	4.95464178064	-10.9950685739	9.16412846556	3.44849228431	5.45897738672	12.8016810301	-2.95260263805	-11.1637920088	-7.23267162232	17.833131948	-13.1777743897	-6.85683910257	-7.08384221259	-11.0206959068	4.25158140528	-1.56182427274	6.43804817012	-3.33954591277	-4.14694913984	2.97058176964	7.50970399139	-1.41760134419	6.33648774787	18.4082763812	0
-13.8805921531	-4.0735749257	-4.74597187371	-6.07897310971	-8.69414517255	0.222548180628	1.38512124383	1.48435996973	7.96331460506	-6.11616206542	-4.57712520539	6.37070559003	-0.61877393593	-5.87638329649	2.42697718741	-4.84367516058	-0.689873731876	3.90784304158	-6.12453051248	-3.24280787752	-1.73086761513	3.89577414583	-6.8079678685	-0.182827471907	4.5176842359	-5.35745265825	-0.76356580465	-1.4800379459	2.63171447196	5.10126161343	-7.65931617358	13.8805921531	0
-18.5476300333	-3.570619481	15.0308384538	16.9602105255	9.00056941123	-18.2621361206	3.17073657039	2.91387928938	9.53207028133	-12.4049087867	4.14842214846	-15.2141817482	1.83113047002	-4.97038103139	16.1267931468	-2.53082662002	-11.3837381731	-0.719148842967	-1.6556600063	-12.455769531	-4.12673293708	1.74647915792	-7.35633216888	-0.21060720905	7.23617335168	0.423137700219	11.2662138345	-13.1548580993	3.96888483586	-4.8007765727	10.7566665078	18.5476300333	0
-14.0828367251	0.284608843613	-6.36698990851	-6.68583263819	-5.42683895003	-1.74432736789	-7.41558029742	0.192543991552	8.41214195024	-1.74533725826	3.98161594153	-2.84323705188	1.70956095754	6.43032657606	1.26673624262	1.569274917	-5.06386484925	0.051492193025	-5.09247350079	-8.30046936832	3.21794362993	5.60273951779	-5.48281917891	0.585191501648	5.64184302106	0.319015257127	-5.21665729456	0.255333809769	4.3064887254	6.94497838581	-6.05589622016	14.0828367251	0
-13.3653061275	4.82015841493	-2.11070898452	1.19995893608	-0.966722596051	5.24473426779	3.19828895524	-7.36065180093	0.0961418466629	3.1946443985	-7.22055985551	3.64147631362	5.90128043038	-2.07979534259	-0.901000679912	3.61771527756	-0.981249025628	-1.64821513196	-3.27389723138	-8.02978511221	-7.43491763461	0.98914114834	0.849407551154	-1.48148802721	-3.52740796877	2.2898238675	-5.53586879543	-6.81251653526	-4.93324675518	5.83244339552	-8.09674442349	13.3653061275	0
-13.4433265987	4.37531960735	2.40659160952	0.974576649907	0.0545943095238	6.3605283655	3.85574878953	0.447302760153	6.14332068164	-3.02305572998	-0.0669999945052	-2.72773604235	-3.87369993365	-2.88851676257	-7.59169352154	-5.79680414356	6.92960332937	8.7266196366	5.09031274936	4.96908731907	-2.27304522283	-1.26823990864	-2.47535836906	7.46868540382	3.04593653277	-4.34412492485	-2.30624099126	1.10399801388	-4.26529478695	-5.14431614581	-6.21192469854	13.4433265987	0
-13.6303254865	1.90571838547	-7.99956268986	-2.26557148788	-2.68933188905	-0.762628957254	6.35064251715	-1.67136454897	-3.2947151725	-2.51630149843	4.50958594436	2.94404225707	-1.02856591393	8.63467094421	-0.498746597965	-6.6903671682	8.36077623851	-2.2578888075	-2.49908394549	-4.95219049726	-7.73994222289	5.03366481375	3.24469090592	1.88101874525	5.13114207087	4.06679877662	4.36808050176	4.81737648862	4.14603464149	1.40083556789	4.18403455539	13.6303254865	0
-17.3629049608	5.75349337369	4.3132715391	7.72996591635	5.71280914209	-2.86912563473	12.8022836289	1.2893074532	0.199573822149	4.32060975364	1.85498670673	11.9067978514	-12.1249278588	-3.16040828475	3.09393027441	-10.1468467596	-6.39150226617	5.40675909276	10.5749777149	-6.82618783301	2.18727280173	1.8336642132	14.1987734388	-6.56443860092	2.02995253822	11.652981385	-13.4026377054	4.25868209657	-14.8630074228	2.21320847954	-2.18522496483	17.3629049608	0
-13.9192939515	6.53830667959	0.197043441472	-3.81981464453	-0.306028327293	-8.656382023	1.86639107455	-5.74977418475	4.15150737183	2.18197266027	-0.709669512895	-3.61449216156	0.205080660005	-4.9957374593	-5.80922470864	-7.14607752931	-2.65252974642	2.60116733704	-1.00808089507	-5.26693314965	7.84637017271	0.895708396391	-8.79846133681	3.10780333302	-1.88982032529	-6.04739992091	-1.38288651326	-8.48394720418	-4.09348971081	-7.37846792724	-2.10760707127	13.9192939515	0
-13.8664494308	4.99987195473	-0.992868459563	-0.643379995129	5.59595715301	-1.28275425586	6.10117054266	1.95105236683	-3.78298323833	0.904907955602	-9.63610221865	6.37575206389	5.30734422744	-6.09391983254	2.70391813557	8.91349838151	-2.04075990224	1.57876121347	1.44943498502	2.84596180598	5.21934476595	-8.95578748154	4.03050457785	-3.86634819175	2.56337784541	-1.97822271278	0.840404951805	-0.372865425912	-7.34774510093	7.1389073086	-3.62974076275	13.8664494308	0
-14.122787895	6.89172364081	7.78282529316	5.03854664887	-3.42189243326	2.52383638521	4.56611323112	7.56690355452	0.138105720217	-4.86844502356	-7.05887753484	7.66451863957	5.93766655714	-2.14062521126	-1.92766333244	-2.03803281665	5.02815600508	-6.87289687237	6.52939139021	1.53770128837	5.03557055691	2.72722340486	7.64502378244	0.984953004445	-1.03621361736	-3.68567782604	-2.12386490488	6.41716970811	-2.34087034705	-3.82422262297	-6.20675214056	14.122787895	0
-14.8162804555	-0.794725088383	-4.68330932521	0.0862077038777	3.91125311483	-0.155620817712	5.2767986938	7.87015512613	6.83467194455	5.71651308781	-0.794021756524	1.75728469109	5.45825717007	-4.73120785232	-5.69988288684	9.03958061782	-6.59528678603	3.72654807632	-6.94880503029	-2.02788985773	-5.87564946595	7.36154670155	-0.979787489352	-8.49905800751	3.38744011674	-5.09952902906	-6.62699558641	8.36207688445	-7.32312084518	-2.10877860978	4.19299492242	14.8162804555	0
-13.5312574351	7.98235579992	-0.594576440338	-4.31558928334	-1.80345942365	-1.18269783679	2.23297935255	-4.20060601453	-0.161535539607	-1.64673574746	-3.04802095818	-4.0958577213	-6.43973043088	-3.698955356	8.26106721361	2.70596757175	-4.16165748711	-0.411140010055	-4.57435517874	-7.73511632313	7.3664815261	-5.07510056695	2.20698210833	6.78932406371	-2.0179841736	-9.01295641001	-4.39439883241	2.02496384896	1.2327916071	-3.14414920835	-2.10104833611	13.5312574351	0
-14.4275812585	-0.714145631233	8.11356175369	8.56705121896	3.66313989304	-9.90866628918	1.51680671204	1.58268214574	4.59535370055	-7.26331714796	0.455967559603	-7.68583166905	2.11890730777	-2.41976034277	7.52809849372	-1.31404090855	-5.69029247889	-0.814333786401	-0.232477299033	-7.48104340317	-1.98882477524	0.287835077037	-3.46874478297	-0.5409946602	4.50388944841	-1.06076176574	5.44057624437	-7.35009003299	0.845303360214	-2.36360379224	5.61804461006	14.4275812585	0
-20.857644346	-27.0980966931	24.2907162137	19.1383352542	-18.8994978592	-8.24705788841	0.517512567916	1.73970432065	-30.8982602847	2.21501431228	-8.81492848582	26.0714404504	-2.1625262456	26.4636970339	-2.86317638201	-28.9159907284	6.91506033915	6.6662791913	-22.1821381309	-19.7425877884	9.32789934017	-26.4926714127	-2.93833725545	4.36860031771	-1.26300229478	-23.9224526031	14.6354419392	-13.8338091696	4.34763367019	5.87572186293	13.3034986788	20.857644346	0
-18.2765662933	12.9343538476	13.8151684465	-2.79476437737	10.8156152018	-2.37947029429	-4.5051716687	3.5390834871	-3.79201016987	-3.66542796885	6.12881419159	12.1008584682	-4.09545565345	10.5554648588	-10.3439686782	-8.54223118834	-5.67520495026	-1.92385266962	12.6262496142	-8.05580822913	-7.36746504229	8.81162288031	-8.12456834986	13.5467361219	10.627261561	8.10469270151	9.35922260224	-0.689955048791	-14.5783617488	4.23659021154	7.52281027418	18.2765662933	0
-13.4319840137	-2.89584585154	-3.90410169034	4.35934113974	-0.461392924155	-3.78761386828	2.52457422496	6.12987119701	4.40529436393	-1.19188375829	3.75679994969	-0.213570250616	5.63253143779	-8.2141527323	3.17458803285	-4.83218036955	-3.49432320898	3.69287842275	-2.6335381633	6.0747416943	8.23907674081	2.03717568361	4.39671438174	1.76807669263	-0.601056969745	-4.95198665283	8.29809856416	-0.984219015664	5.52872257458	-1.30195409168	-3.50298227371	13.4319840137	0
-14.0440788253	-7.24544357486	3.64822366294	1.85366253015	-8.74937141719	-3.20972466159	-7.33173130978	7.48326906468	2.53467143554	-5.91281977042	3.52163579823	2.69235810273	3.15737651335	7.53673209759	-1.75763441883	-5.7838216801	-3.40861175899	9.13445343012	-6.33261946901	-4.49601902449	-2.93494914805	-6.44577411397	2.12046023133	-0.895182862896	4.17025479186	-3.21294543648	-1.96615196793	0.45422636928	2.95152879736	-0.898138835886	2.19032818755	14.0440788253	0
-13.3386239021	6.95221730429	6.93376815699	-0.979340129118	4.23628218194	-2.12071493406	-2.6100917471	1.76198662161	-1.80974289689	-2.77817906633	1.975311978	5.58944952322	-1.26230103972	5.84655207069	-5.29899478549	-4.62322535288	-3.16394741929	-0.824446047426	6.52427815411	-5.30474543651	-3.64933393335	3.5503530723	-4.94003909929	6.7748744178	6.06800217605	2.79254056662	4.57711568006	-1.86242991904	-7.73746846909	1.59392263684	2.65471450414	13.3386239021	0
-13.2082195963	-1.42715266684	0.374677134364	-5.33438686245	1.11927937682	-4.08275266428	-1.79643174323	6.65748221426	-5.17061482363	-6.82721909141	1.0156655472	-6.48675416872	2.39388551022	3.42505536027	6.61190252207	1.51684363032	4.13388491476	6.78827938325	1.23681076097	-0.677951758411	-1.06738998051	-5.22772491685	-1.20263754816	-6.34004197116	5.79406031522	-3.72513089297	6.57403726707	-4.21045299498	0.945217584109	4.98371053089	1.19358980399	13.2082195963	0
-13.434279067	6.3049923928	4.47994456045	0.312612625183	-6.19069146245	4.68868746831	-1.00964171482	-0.892364863871	-6.21737406412	4.53934354154	-3.52915248004	5.85521760558	-6.23863157962	-1.24523022256	5.26640032779	-3.46465843392	0.22038418625	-2.54630437669	5.28837658823	-6.91397105491	3.18778328378	0.567377377536	-7.80250196045	1.06421804343	-0.427743227554	-4.4906490739	3.10229419411	1.75458089458	-4.2514988324	5.89834375788	4.64384863849	13.434279067	0
-13.9003772062	3.58853424801	1.07333329682	6.30583444009	-7.87505360796	-4.0214469618	3.05247043858	2.61398871725	1.65267780585	-5.85325243404	-7.63627773706	3.16546486702	6.90596554765	-4.50790215836	2.39539239155	-2.88397229871	-3.35745502655	-3.12476130183	4.07812691665	1.07233883025	7.9375615016	-5.78975375503	3.15960003331	5.75665506538	6.69829804565	3.77543396535	-4.88175268057	-8.17043525517	-5.42254216838	0.483317156894	0.898449252591	13.9003772062	0
-18.1617955529	1.70368061893	-7.74913360355	-3.34135885349	-4.43407146442	-11.7164195945	2.10071050359	12.6346822232	2.38600010634	3.05041547603	-6.82296244659	-9.21545704686	16.1937147438	10.7960718075	-11.5718239571	0.813729013776	2.27781963542	14.8712802654	10.7891509774	-8.84871977865	-0.0138749023301	-6.73138487246	-14.4464527287	4.62113218412	-8.74806447713	-5.51489356477	10.2984275363	6.79022710563	11.339819376	-3.95533485758	9.06339887391	18.1617955529	0
-13.5546878011	-6.34158524764	-2.09614767254	4.73863914804	-1.95375275904	-7.84234470672	2.51844273765	2.35647564122	-3.16562789393	0.68560027065	-0.711275105476	-0.00188475860524	1.74884432993	4.84676555152	-8.12502122275	-3.35687403741	-5.62657107877	-4.45374607818	-2.64697183714	-2.88575590926	0.327407844947	4.80779882665	3.5367095753	-3.72326294358	9.00568615216	4.73322071948	-0.419090435299	-4.44448783334	-8.52599340463	-2.64197977403	2.24338956197	13.5546878011	0
-14.1614855242	3.50008032193	-5.06407842183	-0.485735387175	-5.37486526748	-0.312471573498	-9.41011698673	6.67397465062	1.59874557333	-4.22976709815	-3.90539648524	0.724545465637	6.20597235877	-3.23425401892	-2.38158141397	-4.97130433666	7.10594415517	0.00438106559905	-6.37888323861	-5.18127686083	-0.650380062979	2.63495640748	-7.9140487925	1.05367988539	-2.66468556856	-7.63583364189	6.09434738759	-1.75124167658	-3.40845459835	-6.21668966678	6.23910386196	14.1614855242	0
-13.7087066555	-1.65453025221	-0.367856458041	1.95597620601	1.72375040724	-4.63610633678	-6.6195517438	-4.42117211361	-3.5480130171	-6.49592194825	-8.34771801045	-0.850291034135	0.429097127639	7.94972346501	2.60101646705	-5.94142456296	-3.97938158362	-0.0395809068375	4.2369021841	-4.37457020443	0.856667323605	-1.35036935233	-6.19934665686	-0.44016558735	4.74199919403	5.99512393343	-6.50706978346	-7.65403268092	-4.17637740552	1.44818613153	-0.508671674191	13.7087066555	0
-13.6771254164	3.26918697603	3.9499954986	-6.14226448239	-9.97433939757	3.03097468032	1.2869259196	5.57227064271	5.29759445035	0.772062175748	-0.0401113509391	-3.57427786425	5.38320719245	-5.35412049039	4.7933835744	3.5010975157	7.18954814663	-1.40113574032	6.72758215917	1.91735338193	0.286419601771	4.43435867857	3.39658943973	0.694919289536	1.47448981784	-6.15842765761	6.92155586695	1.72184097665	-3.54599678338	1.81870337056	-5.31146766575	13.6771254164	0
-13.9904105279	5.44040718963	4.38192164697	3.35920732806	3.12785206528	-7.8427813529	-5.41832555252	3.96066722088	-3.48511445567	1.87618812886	-3.68603934636	8.47506315554	-6.08153259796	6.68596270212	-0.211428785161	1.27991081776	-3.72625475514	6.26628228472	-4.28626863096	-6.85733188759	-6.55732320824	3.10980563779	-0.544564535835	-0.795402456094	6.8828308295	-0.752797503488	2.43323412412	0.0398245406273	-2.35982473364	-6.70736255637	4.41391868757	13.9904105279	0
-13.6947725229	1.43844719394	1.67804000416	-2.25624974639	6.01749076583	4.6108582429	-0.62579163333	-4.38335529561	2.77017898716	-6.31724364334	4.4051849409	-5.4028224273	0.116649077386	-5.40918345721	3.43110689926	-7.20121189063	-2.39977357165	2.52020225192	6.24841020483	4.27497460779	-4.43524740059	1.21878531234	4.70357819737	0.328293075858	8.3896144263	-0.369808004286	6.68682686387	-5.23989999389	-1.84822052374	6.22785190218	-3.08298864782	13.6947725229	0
-18.1566255185	-10.2457919515	8.67566904124	-10.7838009293	11.8253484456	1.66595602369	6.92442506968	4.81959501446	15.9530485145	-11.2476921596	4.41814088161	-3.6039129235	-9.2480305295	-16.2931563022	-3.81426373814	-7.52897789116	-15.240194773	-4.36132076631	-12.335691175	2.51470147219	0.842064515719	1.07833627116	15.6519781461	0.533054626623	1.99829470756	-11.0093855032	-3.42208039436	0.897689214801	5.98388070032	-4.77696838549	4.56827138599	18.1566255185	0
-17.7058446118	12.2174434646	-0.830473266995	9.62752884405	5.78342198924	-3.46332531237	-8.83306259398	-4.79240331726	-8.62050076985	-8.76341956505	-9.75171966839	-14.1424563134	4.15589056458	-5.81960396931	1.47908910638	-13.4223129532	-12.7898431407	12.0618897546	5.93576015529	8.83957383896	4.59464279731	0.773973812255	-0.896965528612	11.8790855058	3.92805434248	2.01873074892	2.10667535342	1.39823911436	-8.04181583592	7.84375810823	15.5648849046	17.7058446118	0
-13.1957043083	1.30130282939	5.39871264987	0.599059630962	0.608325209349	-2.55301335825	-7.11847909536	6.52453171095	0.280015545255	3.16825656218	0.470764150887	-1.96229810501	3.29910948559	-6.10329496549	-3.11849882592	-2.66881611583	1.07128942701	-4.08939552225	4.16187869489	5.45824892372	0.708933828722	5.60142367223	4.83092245504	-5.23487651624	8.99971999366	-6.04400768766	1.03434646455	-6.62858641586	-1.69439259385	-3.01836943728	3.53613806737	13.1957043083	0
-14.0852098668	-2.44233899946	7.13857238701	5.39077881928	-7.66613712851	3.02308646956	-8.05701850111	-2.47137924266	1.31549741782	-5.25635949325	-0.362871923437	-5.47847483128	6.7119754996	-2.33135306129	0.414083124256	-5.19753103676	3.4892556371	-6.51796195059	7.10914522012	1.01495354399	-2.35131482646	-3.70875597359	2.00383869446	5.96143733233	5.78392534224	0.573331672424	-6.21642922218	-6.39961363583	1.56554962355	5.1698113525	-1.94943113531	14.0852098668	0
-12.4190178573	3.85889071324	1.8398223149	3.62049476119	2.35495601189	-2.4178120803	6.22868309634	1.15370835474	0.521182914604	1.31520214468	-0.0663384449818	5.63186699243	-5.17384216186	-1.5534908475	1.15362102509	-5.56434271912	-2.97240529188	1.79881060776	5.30190128954	-4.27424143098	1.17999387408	0.773480152138	6.92605414824	-3.13875350062	2.71493405952	4.53237592072	-6.4981109881	1.25438211831	-8.01119015443	1.23247454213	-1.34082547889	12.4190178573	0
-13.0532520269	-0.496203646553	-7.92054983976	1.78520573878	3.25956679188	4.21295743666	4.24993297202	-0.769348966544	1.01870102963	1.38448757356	-7.1998213557	2.26107545176	5.51275827904	-3.00263035527	-2.77597696656	-5.26504585044	-1.54012290151	6.52816041233	-7.19832649339	6.28217586247	-3.99775049432	-1.28286506245	-4.25881860156	-5.064207215	6.94687165421	-4.62783777004	1.58451948499	3.03635986473	1.98403829558	2.74335841999	0.885194664229	13.0532520269	0
-13.0414702936	7.1672311561	-6.4389744624	-2.67440423926	-7.48655839489	0.707295342614	-1.98964840015	-1.65494272628	-0.719765342251	0.109086093639	-1.99881575466	-5.27484657664	4.07016846546	3.23847179989	4.5538630534	3.52306974731	-3.98189428523	-3.50286618329	7.64269769418	-0.318269114257	2.73428025242	-7.56415953604	-4.39065397885	0.596266160019	-5.31757734191	-2.06929827993	-3.15973738431	1.06988378905	-2.83765995975	-5.5226534095	-0.830503962002	13.0414702936	0
-18.0816292437	-12.3805547196	11.5267289985	9.52584324901	-9.93433386102	-4.54963331114	0.575995137668	1.07296313911	-14.9477977652	0.154372935504	-5.22767168971	13.030489286	-0.0904116243443	13.0064423165	-1.59385077157	-15.0056470257	3.42144406171	2.93010498266	-11.3640484347	-10.910971902	4.56232212048	-13.5333636381	-2.07514061706	2.17220231296	0.467689263545	-13.4438705606	7.50445274072	-7.26213229293	1.5411304094	3.33871309458	6.02385755635	18.0816292437	0
-17.3093121523	-7.60251825869	-13.2239429627	-4.41665818346	12.6360654267	-11.4447178705	-6.75938559427	15.1317969102	-0.0231931094972	1.22784592568	1.83188545439	2.57638941842	-9.70631408577	10.4786578389	5.70253125585	-1.81599394903	2.08413546087	-4.43435935951	-12.1290931756	13.218838009	-8.08315816506	7.03184770488	-2.18951067737	10.5010029425	-5.00669022102	-5.06079896594	0.981790174906	-5.37498796761	3.68797117161	-3.00483262312	-2.24858860785	17.3093121523	0
-12.8333249225	3.81050190059	2.25698780393	5.25458008743	3.5670075277	0.52228593646	-7.73367529449	-6.08092881968	-5.31272729198	1.28697605108	-5.81612478657	-0.773775911498	3.71842713267	4.44450331811	-7.02934878127	1.85126269707	-2.67217929912	3.58235335426	-3.58974213059	-3.08846608338	-0.419697799479	-5.072970716	1.30569763792	0.645440799815	-6.53966540779	3.35172165305	-0.250468517892	4.54481974371	-3.48534681338	0.122914036599	3.072767103	12.8333249225	0
-12.946924112	3.00252190339	0.698720146996	-6.6043585031	0.0852230192091	-5.2939413188	2.07401022262	1.46952292708	-2.13211655527	-9.03257544889	-6.56498013354	1.0844823053	1.88314050639	-0.926175948141	2.32563518632	4.52400931973	1.45475334857	4.98922066753	4.49116546856	-8.85492026544	-4.8142929916	-1.07436122397	0.164668941562	-3.54907065339	2.43255441223	-0.38783909357	-3.89038127975	3.92113034122	4.01963466329	4.80943562262	6.8685177153	12.946924112	0
-12.7597969149	-5.12859326851	3.44010142307	1.7508143611	-0.148483131206	7.0301409146	-6.55314794415	4.72404030136	-1.73957809925	0.795724953555	1.5573786275	3.05911333942	-3.81686111897	6.03595145409	5.42198815245	-5.68079108277	-0.994674806299	2.77001944797	2.85969999296	0.172498123543	1.24543260637	-3.06335428128	-1.43096413929	-4.07728808233	-0.477813560782	-7.78022638921	-3.35553167452	0.848823771485	-5.50369103843	-3.82576434581	-6.69611352131	12.7597969149	0
-17.4983512929	12.7862501661	-7.35565796614	10.8708970232	-1.35590634683	-1.41933226626	-0.040330758341	6.37496324087	-5.93085611148	4.27960504211	6.96244039701	-14.1345378264	-0.197524710838	-5.85049051511	14.1560192889	-5.67331119717	10.2782070094	-11.8167794858	-1.61042566104	-3.84944573019	-10.3638167122	1.46568438474	-1.82557561019	-8.19223148333	5.34578941775	11.6664879645	-8.87158461988	-8.27159421969	10.1890988389	-7.12735543307	0.255559755443	17.4983512929	0
-17.7749754971	5.11319673762	12.8536949739	6.31029142017	7.37566650285	6.79066417898	1.70378331341	3.40110061731	-6.6726133531	-9.61816015662	-0.438108492324	-4.8320613419	6.19789194611	-13.7097587518	-5.14637304677	-12.8424497156	-14.6560445608	13.82471387	-10.7984325634	-9.13805383649	3.9512615912	-8.31494481853	7.76290735286	12.9581036618	-8.90006181339	3.39147618648	-1.9374310029	-2.06405027896	8.43888998984	-0.655778629951	1.74609583858	17.7749754971	0
-13.1938348636	6.68506745424	0.255054717872	5.27049810265	2.22808744439	-2.19537301514	-5.04502061662	-2.20860306712	-3.9703954945	-5.23658238913	-6.311325548	-6.98277116328	2.99122715878	-3.1150070472	0.742674049717	-7.52683697121	-7.03301261727	6.02754792305	3.4082849952	3.47674051789	2.82218005803	0.220839990002	-0.689817697945	5.98739441855	3.26580958465	-0.111571034916	0.759644298316	-0.311058341554	-4.53174730656	4.30100575925	6.96233171897	13.1938348636	0
-13.4740758823	-3.23480517249	1.02066368664	0.00887466077202	3.61553962943	-5.26265967163	3.85185670343	7.92309042327	7.69902253524	-2.54023202779	-1.56357644502	-3.6258568962	1.16413538197	-3.76888528798	-3.28922600162	5.02027771213	1.33386525672	-0.715390149786	6.70471302123	-4.73031507143	7.63254963247	-7.96391544334	-0.534488252104	4.94881143228	1.7561195923	-7.44959659259	1.20217936264	-2.92357380866	4.0690077279	-1.50356640482	4.57506527097	13.4740758823	0
-13.1257379098	2.92083151307	-3.11202552588	-4.48828386497	-5.21902696175	5.07698662513	3.4522980321	0.726611854272	0.428405733287	3.67419776258	-2.72552800896	-3.18655206065	3.74654584588	-6.5343507325	7.01855192251	-0.387922912192	1.82282690972	1.28219917828	-1.66404771817	-9.25451198979	2.50971191527	1.96835993095	-9.34955792064	-0.651863277925	-4.712700669	3.23522627054	4.72730284589	2.98194470369	5.9384435665	0.841794396933	-0.248782818863	13.1257379098	0
-12.3807862558	-0.818528677717	4.10233760284	3.61216704969	-0.524260842941	-0.713791439208	-4.60065911324	4.86018368176	-5.11544238403	-4.79894784399	-1.871692739	2.11798139782	-2.99362340593	3.06758786368	2.80967128184	2.29544174446	-0.23624933906	2.57531353374	-6.40050637358	0.385155713119	2.55884932067	5.30392411726	1.9301387297	-3.08186670182	-0.400054376907	-8.27699128511	-3.46301685429	3.69928825928	5.74709372653	0.564946934976	6.3020968212	12.3807862558	0
-16.9667209906	-3.77416668258	-8.05102376158	-7.78679863954	-3.07191288067	-2.7339539455	4.20482221448	-13.5159351332	6.76269589487	-14.2501869158	6.86638766859	13.6196579933	-7.05270811349	-1.29123254118	-1.16770000947	-0.0908354522031	-0.807962736474	9.48465113018	-0.888557855112	9.0060471823	1.28504304134	9.36393299009	0.718482319276	7.8620418518	4.19388320407	-9.19139684304	-8.56500808028	-1.74264647717	12.0163290508	8.60039467801	0.293883801122	16.9667209906	0
-13.2669691885	-5.04356271144	4.49299855113	-5.15692823353	5.46926798382	-0.458309011604	3.70815614462	3.26118050232	7.97551087482	-6.62530273696	1.07565770697	-1.09408585975	-4.03256478194	-7.66893870653	-1.55988111996	-4.78393987547	-7.71148525011	-1.50650487441	-6.25482307098	-0.395545441166	0.941178460014	0.508222397972	7.21115909106	-0.0643958308896	1.98543572893	-6.87480197765	-1.25533502766	-0.154250110813	2.47758413387	-2.145292482	2.7877837799	13.2669691885	0
-17.5747364074	5.02435768484	-9.29941420688	2.13478957223	8.30771438808	4.49788095242	-3.82125445375	6.09389489882	0.103291350966	8.81977693707	-10.7461228539	-1.23399354178	1.44566155401	4.22543563603	2.10292691946	-13.7627796715	15.2372606527	-7.58545799862	2.62467115385	1.69575545994	4.70905422257	9.54529614175	-6.26507588861	2.15837367033	18.271802517	-1.0254798796	3.9010100014	15.8375848657	7.75526244202	10.214645155	-0.527618860612	17.5747364074	0
-12.8148214271	2.836557581	-4.52420467671	1.20095590109	3.39024520727	1.74432939352	-2.22058080338	4.09291595625	0.737637208436	3.35131969572	-6.28897849513	-0.853561544089	1.28314169515	1.59667870167	0.865039724886	-7.52473740057	7.22080899258	-3.0490410696	1.39122069509	0.239697134427	2.28709465548	4.41803826806	-3.38123267422	1.06141194904	9.90753555964	-2.14691416624	1.71105129481	7.6737443114	3.44171955831	4.92577866826	-0.413056660465	12.8148214271	0
-12.2212781576	-0.974080131052	-4.10290274519	-4.0946795834	-2.20167867951	-1.81877098079	2.2291316216	-6.19695368701	3.94943826037	-8.19703388842	2.56766550398	7.09524001646	-2.72993271238	-0.7523115717	-0.706944643777	-0.675668770537	-0.669929372537	4.29566797777	-0.0766399854328	3.72879847138	0.787848945267	4.32590109773	0.352810582082	4.18278679204	3.73544421825	-6.04143373061	-4.48021010178	-1.10149855482	5.6438109657	4.38254461038	0.298714983552	12.2212781576	0
-13.0105544948	-4.32737877995	1.79953206028	-3.0307187147	-6.9843108862	-6.0525580001	4.7014373901	-2.57656479667	-2.22159364904	5.46256752972	-4.04792774286	5.90832291084	0.825011095814	2.71211340588	1.61545569592	-1.23955131023	0.930483459977	6.39395819279	2.89864406988	3.16797473018	-5.96420426342	-6.49496293765	4.17904055162	3.99575627901	5.63683179124	-0.573762702804	5.05923598959	-8.40571866221	1.89571161239	-1.97732123836	1.08639256297	13.0105544948	0
-12.5464561913	6.88181673026	-3.35997603241	5.20405028605	-1.76831091527	-0.899940543209	-0.461650240914	3.82130536021	-2.62234793757	1.36764467032	2.29629554751	-6.68247124409	0.153981842848	-2.97709497073	7.60200073056	-4.17548736982	5.16511752054	-5.36086110075	-0.646684979355	-2.73222498548	-4.95335213109	0.986122043173	-1.44698629822	-4.04300389431	4.10794073429	4.11575503428	-4.60876732202	-4.73348453079	4.64247766992	-3.22154497011	-0.142170102621	12.5464561913	0
-12.4231658014	-2.30737871729	0.366584718768	-0.415969082551	-4.6169944244	1.14029955136	-3.046766693	-1.90178171499	-4.34525522444	-6.39067969455	1.6930688622	5.85111481371	3.64661221045	2.43420062226	6.54602036971	-3.82578983654	-5.44714003551	5.45300473386	1.18673337044	-0.331323288256	0.936829323791	-4.07666999257	-1.71965312146	1.23669900049	0.530096257	-7.84773716247	-3.86514664171	1.78737024454	-4.76025447548	3.82938679493	3.44325531171	12.4231658014	0
-11.5859743225	7.16168405601	4.58857870132	-3.75074837642	-2.30644160903	1.40932670188	-0.724727104575	-3.77747183273	3.41953856682	2.59071689355	0.516473785073	3.16936429311	3.60120463342	-1.91871708908	2.15426958868	5.28473311075	-2.12430905926	-6.97813924788	-0.656269065084	0.550908335543	-1.27719867551	-2.83018480616	1.08133520752	0.951519904322	2.98975468651	-3.49535873173	1.38093052427	5.85512488811	-2.23314975616	5.06068101198	2.8158959055	11.5859743225	0
-12.143706026	-2.92091437622	-6.73610324289	-1.96853484898	6.13576092426	-6.48371490093	-3.2314748495	7.38225787783	-0.0899732860177	-0.759040113392	0.0639441262315	0.890982370289	-4.25518298468	5.10416290795	3.16304656211	-1.89835469304	0.677141702155	-1.55547363176	-5.48907488088	5.95671553513	-3.51354200882	3.06264293728	-1.70343199959	5.28853497202	-1.2213183167	-3.71133502644	0.428818671451	-3.25708206113	1.26240006792	-1.47026350395	-1.19644003381	12.143706026	0
-9.76847985728	4.2954554442	-4.22662519145	-3.94980454225	1.60224384922	-1.40694525232	4.21310174843	4.02901524256	3.56587293032	0.00590688583757	-4.61861107718	1.93836017644	-1.35320004318	-0.22750933648	1.14056763166	-0.853462577496	3.80992333637	-2.0483693274	-3.09619916468	-2.63449352899	-0.195818936034	0.656593722304	-0.0627616108099	1.66976480818	-1.69748595745	-3.64411354566	2.54053221781	1.84694326451	-0.634127866942	0.736508659148	1.6946708127	9.76847985728	0
-13.7770729207	-6.75982265467	-0.3725985571	6.02317553433	0.572630103763	3.89948430065	-4.42376021839	-5.6249485268	-5.92888923059	2.72061830684	0.146550930871	1.47989133369	-4.16341672329	7.14506135733	8.12201475344	1.34337116363	7.62262028056	-2.79244201579	4.329821214	5.12398681808	3.96905043031	0.583467109296	0.722743939946	-0.180754783194	7.96523217643	3.62589440391	7.43732268872	-0.887658768448	2.25099388767	-2.56716477979	5.52561164823	13.7770729207	1
-13.9005467366	0.904404227024	5.04871236606	-6.32109209247	3.04258799742	6.99669541008	-2.46831693719	3.13543076237	-2.72668265795	-1.20781265209	-5.13025514233	-5.55482097248	2.57403800069	5.94487974973	6.13021364007	5.39935686304	-2.54210333573	-6.93563497627	-1.66183214067	-4.83923028907	7.80289377307	-4.88805571315	-3.81856652416	-9.3226013796	2.17821490905	-3.16973319075	7.06159329838	-5.15943606999	2.11952123572	4.84837512051	2.59827631249	13.9005467366	1
-18.9176963809	-8.32619371503	13.2164277365	-5.755321548	-0.382699450983	12.097617932	-15.5138382044	16.3911741464	0.725183808245	-4.90434518813	-12.0116116989	2.40221384432	16.1505846907	-1.15184967593	6.25950601404	13.4899389264	-9.76594271597	12.502084962	-1.52130432143	8.28721306807	-2.44138717245	-6.70747311128	2.37768006204	6.29934321155	6.63144763015	-15.5865100304	9.86352017605	5.37296097261	3.20955733286	7.12633599071	14.5912488966	18.9176963809	1
-13.9884913507	3.46205468812	-5.30441152392	2.9826260858	1.68429165325	-8.2968878489	4.97041386294	-0.834748373047	4.28361951916	1.75688538706	1.07071102234	-6.48726472533	0.199387941024	-6.90544930577	-3.52302279939	3.16082059702	4.58250312777	-10.1124381542	4.09525259596	-6.77180781743	6.42302549494	4.91044287773	-2.79623117426	-5.01251159494	4.73748699175	0.218621513571	7.89231250359	-0.135334446395	3.68685069638	6.16759481255	-2.73751879964	13.9884913507	1
-18.3620390917	-0.371298854787	-3.69978412144	9.24275387123	15.9049723468	4.01245226557	16.2755097972	11.6377683916	-8.49564726063	-0.598693976577	9.54889422644	-6.62971125473	8.42231353666	-1.85975637432	-0.73564135983	-0.63049972337	-11.7684217173	-11.1210458215	-0.695420011309	-8.35975519388	3.15236847089	-0.396833857664	11.2020997381	-6.69784667149	-0.773612944225	11.133756572	-10.3777385049	15.852787765	-9.78117782128	0.993922053298	-12.6588600781	18.3620390917	1
-14.5509725038	6.37754798043	-4.16656127589	-8.24911198278	3.46021912953	-1.63131313272	3.30972679989	-5.1209812622	5.17893561858	2.54805573695	-4.06646839863	-7.42228454886	6.83494714816	7.86482748811	-2.86133086642	6.21396159632	1.72442464149	2.38875670448	-3.62521480935	-9.42759656662	-7.482775487	-1.74730081108	2.28509106336	-7.11875021225	-1.50357698654	-0.330710155058	2.78124550492	-1.70236598052	-2.15194265991	-6.12265196255	7.18194660416	14.5509725038	1
-13.8131957473	-6.04768628245	1.20727927014	2.17265665477	-5.68584544308	3.7577118948	-4.80670851111	-5.59115795995	-0.910902312702	6.24071112134	2.34996930252	-6.08230645098	7.16918992236	-0.930715040076	2.95012344402	5.1244999431	-3.97459335537	-5.11698951894	-3.00746875545	-5.48269085043	3.69482462632	-5.35941007877	-4.58048606933	-0.049359297525	6.86117776894	4.75354949365	-3.80353277885	4.29620366075	2.36260622048	7.43754355762	-8.06952496414	13.8131957473	1
-18.3571150085	7.0914434599	14.463425727	0.824152128687	-1.78247050961	-8.04015118845	-10.810766923	0.861573071335	-14.7314489135	7.26170307713	9.41756441536	-10.4905447016	-4.73588474917	9.62517882579	14.6873719059	5.95195315642	1.87441073224	-7.48407295476	-10.1503064784	13.1833190811	7.94680707287	8.51252694901	8.714022341	12.4618158807	-10.6378791527	-3.82746558061	-10.9114266677	-2.75042131868	-2.56933797922	-10.6965283475	-4.16012910241	18.3571150085	1
-13.3494083353	-5.89139050211	-0.193292738433	3.2918635052	3.73090880928	3.25238159074	3.82081257159	1.01142374677	7.95519639781	2.96506995606	-4.92913461532	-1.81075424626	3.94299468454	-4.95654345552	-0.708113005196	-7.00119414615	-2.10888258254	-2.89474583954	6.15232256873	-6.40923286919	-3.61757739129	4.55072032336	-7.35189851479	2.15228465836	-7.75140420437	-3.23180414953	0.00981075754868	4.6187691941	-6.19075415905	-3.72863993303	-3.39180318072	13.3494083353	1
-19.3864945015	4.84603061094	-12.5088944672	-0.826705173977	-17.1791997616	17.2464963452	18.2654997799	14.2689716487	5.08237816173	7.9899887448	-4.96203532999	4.1911789072	4.15487256484	2.04824371399	-2.08397613917	-11.4689757027	6.9659094935	8.51910111758	-10.5333510256	-18.7050070742	-15.4894250684	-9.03663659287	7.6344795791	15.4853468934	-18.2658837274	-9.04765653881	17.0598235887	1.674470996	-4.62681486126	6.7910377778	-8.11774677108	19.3864945015	1
-13.589196444	-0.249084698069	-0.990799094923	4.53814276518	6.68578487771	1.74192016852	7.89748092184	5.39041072815	-4.60327781884	-0.895638277383	4.23307988895	-4.1281574871	4.80701794233	0.0127800958354	0.396442140956	0.673332415675	-5.47178072172	-7.44115931566	-0.702576355277	-5.176133138	2.16559202736	-0.662734596071	5.85824377766	-4.09612063897	-0.59850620763	6.47607648489	-4.48052510676	7.19429268002	-4.77365519574	0.377581651707	-7.07711598084	13.589196444	1
-18.3543843701	-10.54211534	-8.33686286895	13.2683830707	8.43910928513	-4.32966686859	5.53154821554	9.24769042126	-15.1552198922	-0.988784234255	11.0333092096	11.6888822299	-4.24463861692	-4.95936669796	17.2425281999	12.1829018388	8.86535366888	-4.92517404055	7.04815419995	-2.2793794838	9.85000125951	1.60876959697	-13.0186237851	-1.48882673044	-12.5024541654	8.05777670919	-0.729384441769	-13.1757344715	3.31168617385	-1.87766596103	8.78221335246	18.3543843701	1
-14.3891331815	-3.41104809503	7.24436924174	-3.65589560631	-1.20029878897	5.73108251665	-7.52192837127	8.42205914657	-0.521745322591	-3.84041162939	-6.73844150423	1.53249638926	8.27460053228	-0.293190652864	4.01427152501	7.38749980558	-4.55422193371	4.55743004455	-0.223693713473	3.46823647883	-1.37594960724	-3.86923223597	0.56849003237	2.47520228679	3.5122506945	-7.85548801734	5.29184618312	1.98012077835	0.470576526453	3.36174109668	7.55545769724	14.3891331815	1
-18.7437059018	-1.50488033616	2.67901423927	5.28229918207	6.88510665126	-0.0279572619474	0.684067155692	-5.20357156389	-4.64813631678	-6.70203690557	0.718496666756	4.71523057242	14.6954140962	-13.5267100561	-7.94416634128	16.5812368349	-12.1248643646	9.35619298148	6.36592795438	6.81335628527	-12.099222561	-11.2434660594	-14.4303546878	-3.52743674345	8.12948380851	13.3745248171	14.7318105138	15.4105417009	-9.9664175518	-1.63541654906	6.78565986561	18.7437059018	1
-13.4153423403	-2.4385539718	1.06795885762	4.09800357153	0.566833780315	0.458347120466	-2.74530438462	7.89371424776	-2.48852494369	-5.96901097996	-6.66249761676	-5.92587638271	-6.29127453697	-2.38068549877	-4.79841232702	2.99749739043	6.15848547312	-3.80510055826	1.95713167134	0.265606386565	2.22282756209	5.65936360335	6.09062877448	-0.437630619973	-5.87537347885	-6.77873139249	0.789851037853	1.43434109333	-5.68101424726	3.54828782585	-5.8620234337	13.4153423403	1
-13.6170284583	7.73814044771	-1.89257141511	-3.66421075431	5.22963270055	-8.04292471259	-3.16030948102	-4.11401631883	-0.819582571678	1.56068234419	-2.24031702525	-0.202592903696	-3.28587592997	1.80338983382	-4.82638181756	-6.42703187907	-0.424603081415	-3.91964070546	1.76619840931	4.94731743144	-4.77830808583	-7.23795686161	-3.46504719529	6.04070330106	-5.61476755397	1.22352997331	2.33166761636	-7.6557760438	-3.4776870001	-6.99859845606	-4.18173391651	13.6170284583	1
-13.5897842062	-0.537971003331	-2.94589543937	4.9490969901	-5.99936714945	-6.30423998978	-0.195043149897	-5.95695893096	-1.2879020473	3.22522690785	-1.53098504094	2.92238070416	-4.20660404907	3.76478302526	-6.80582910394	-1.12810093237	-0.130709939277	-2.46980344797	-3.83404207674	-0.0357198344702	4.12541695679	-9.26828851295	-2.5911126356	6.68303588382	-1.67801072745	8.0718927955	-4.66004928771	-7.95929973467	2.71914770054	-7.93173359298	3.03507615189	13.5897842062	1
-13.6708362858	3.43535830008	7.63440966042	0.641930820933	-0.909326162768	-4.64589553095	-5.12465061632	1.10545710041	-7.1643221025	2.16453277958	3.55185359754	-5.74599984207	-2.17761849616	5.62824530426	7.65560947873	4.24754058797	1.67755837113	-5.32295357931	-4.75301454571	5.4338082993	4.49816313069	3.10877861993	3.45768367636	5.46224623866	-5.53999806996	-0.974436710267	-5.23160847514	-2.68731966556	-1.39291732389	-5.37880235131	-1.87988156265	13.6708362858	1
-13.3259056831	-5.87299098295	7.9613213303	2.0640294161	3.00696921086	6.93420757776	-3.09602064324	-3.31288421782	-0.203469388665	-1.54387860353	-3.60774037477	7.49454986059	1.89961745346	-1.56633803316	0.171093702534	3.72834851097	2.28661716684	1.90258134712	7.99933371903	-1.34446711893	-7.54835515444	2.75389498331	-2.91819925954	-0.674184721933	-2.54032609741	8.40841979836	-0.257981398874	-1.7432215925	1.36229563571	6.90795115142	5.1765378346	13.3259056831	1
-18.0520033911	10.1424287529	-1.65510374719	-2.25405077444	9.19045203111	14.5933240504	14.7027574257	8.23933690176	4.8069187462	6.77190147989	-3.06237680266	-2.85483793292	-0.449108683653	0.360076966967	-6.14086358104	-4.85445415247	14.4475723043	-10.5332801519	-2.47894481677	10.9451809036	-11.634949304	12.544743839	7.32826329517	-3.81785260292	3.61768125356	-3.99137757327	16.158939109	-9.68755287509	1.29246952877	-8.00197219695	7.05730874565	18.0520033911	1
-18.1315285529	2.75656335943	-4.97119407738	-4.04038457481	-14.156450234	8.95260764989	-8.64942103371	-0.556830853687	9.81585650449	-4.0647085409	1.57648272524	-11.4971193113	-7.64619300088	3.96552834971	-4.6290807309	8.60952266293	-0.428775083642	1.24036546661	-1.79187398917	16.0088050635	-16.416984833	-8.90922281808	2.89605526846	9.53212736931	5.78470389685	-12.2985692577	-15.0469820788	10.9929278095	11.7915658058	10.0558115826	1.27406285091	18.1315285529	1
-17.6979178524	-5.88468570356	-7.8601734057	7.27740348972	12.0771795863	-2.91846123156	-1.75698127153	-4.860159051	14.905671676	1.8811086223	14.200749815	4.10189161923	4.96477835104	-4.59266707269	-0.206399837246	-2.50211151822	16.9684563059	-2.53323156999	-5.23297636281	2.12687047141	10.8891895778	1.66444981253	-1.76793388511	-16.8941581254	-2.2889334281	-12.2975127397	9.41288779031	-4.90874167288	3.21993812014	11.9401612354	-12.2420426906	17.6979178524	1
-13.6209795963	-4.77645106138	-2.68195921276	6.93728523761	4.29972675765	-1.96066525778	3.4021610776	4.99392586696	-6.85673330514	-1.42298001959	4.54716537353	5.95226007175	-2.49044025441	-2.07924400475	9.09934889781	7.5270981254	5.65999504019	-3.77437590128	3.36030541004	-1.29037513137	4.73291431759	-0.0738119783439	-6.14623588513	-1.09335378166	-6.12373071856	3.93772292892	-0.110012657733	-7.32818403157	0.965226209314	-0.512949298574	4.2034756262	13.6209795963	1
-18.0880424414	-3.72067040176	-6.78815501579	21.9573279059	-9.55490480133	13.7650127471	-0.549681619987	7.05082469518	3.72264618465	8.32630249546	10.5280676811	-14.3194975896	9.52414873037	-12.5135183958	4.87701790331	-8.06424052356	4.88513008566	-4.02321721742	-3.34721392436	9.69620181941	-5.290262623	5.216338066	-7.1205326083	4.9096665009	-5.4629179606	-3.62769891366	11.1693366377	3.75722355051	8.30689951588	1.73841638477	-0.366311815855	18.0880424414	1
-18.0448187828	12.3830966831	-8.1791769441	15.4023813513	15.6225651741	-1.30067142131	4.1874870952	5.45428082421	5.90220182592	9.08411699562	-13.0176643539	3.3956902158	6.27282954348	-10.4820429114	1.18273008833	2.12007695282	15.9388292061	7.62778910078	-1.97193111302	1.19135232973	7.40593989487	10.556298528	5.64191727913	-2.26584638848	-1.21248073496	-11.9458698605	10.4285005309	-6.20541933131	-6.26134194798	-2.74631523662	-6.58906061554	18.0448187828	1
-17.6209012965	-5.04188335105	2.81154799526	-0.906092697959	9.81791642933	1.10197956964	-2.60126108713	12.4942336719	7.893621185	-10.8586278916	-8.01986809082	10.4842941513	0.453635569514	5.32897174625	-10.443164887	-8.80682437439	1.99555913702	5.4380654202	9.0031408366	-2.57276622865	3.95236801853	15.5060710884	-5.06143567602	8.01138082479	13.1674926205	-14.1444943937	-5.60763399448	5.76323174291	-12.4278301117	2.34276397378	3.92289210511	17.6209012965	1
-15.1159168327	2.76735288241	-6.16196692245	-0.417334654379	-9.0458081647	9.03495013983	9.58276895909	6.94528124777	2.99598523165	3.23985267461	-2.89200242439	1.92583442099	2.41328221176	0.581646058336	-0.0587357090506	-5.04151254449	4.67752092419	3.53885422956	-5.28670375723	-9.50069221326	-7.21057515602	-5.76787877448	3.86543315069	7.04123020419	-9.09615585326	-5.46712506565	9.01782005574	-0.272776897411	-2.24148004299	4.43984767437	-4.74521204029	15.1159168327	1
-13.513195253	-4.93324957221	-4.38574107115	1.00650732775	-2.11658698162	2.49355504288	-3.46895854151	0.191783979781	-1.09226314983	5.9760727385	-7.88396975053	0.308408449982	0.35607363217	-4.85863468352	1.86310949091	-2.08505978216	-3.66469290618	2.09319832846	-5.18854016573	8.82699188155	-4.44143240262	-3.1702596056	-6.05924903632	-9.08462978751	-4.68237159241	6.05743219325	-6.72012807508	6.35680866241	3.03471244684	4.12655448252	-2.27520780273	13.513195253	1
-13.9874544545	-0.506410159915	2.06644020314	2.81306645476	2.93864401302	0.719467824576	0.132157330104	-1.57050460146	-1.32461945865	-3.51793440532	-0.512038619207	1.89607573813	7.89871930787	-6.3618091208	-3.83998886015	9.72678674266	-4.86154045877	3.24992295626	3.80149326155	3.22880182909	-6.58920443738	-4.87092629164	-7.43064105381	-1.56789777499	4.36200861158	6.36512580501	8.47272573817	7.17825178826	-5.14672972091	-0.357527822352	3.81612368114	13.9874544545	1
-17.9062886257	-3.52509219606	5.63519518796	0.2344862723	-4.76925509203	2.41808386654	-13.1916309292	-0.471530643775	8.70537026999	9.6741975841	11.0504110333	12.6743049527	-8.0720962252	-1.06416062107	-0.175782906086	-6.25366387519	-6.22981178983	-1.91852397957	3.37868197267	3.80293464225	11.9120043409	9.0003423162	8.05155866881	-4.22178052409	-17.442981403	-8.35894886117	9.43303590769	1.70128165051	-2.16750801563	15.7136628482	-12.7042740234	17.9062886257	1
-13.2799061878	1.16286057676	-1.89101376189	-1.53299589573	-7.76930115503	5.01284773662	-4.5585816765	-0.133315261959	5.34151593712	-2.2906809391	0.418339417887	-5.90103846694	-3.57422876176	2.18621426585	-1.97262734893	5.1266918339	0.548603957487	-0.762140926696	0.257239781292	8.21511446553	-7.72880327542	-4.88771030143	0.955133128164	3.68478932334	2.19624251887	-5.84948579495	-6.61963960066	4.49460044805	5.77886148846	5.92095872446	-0.314985201049	13.2799061878	1
-18.0288740977	9.29519545807	-2.28378658711	-3.7456628902	-5.95290724523	12.9735264184	-2.21589884737	-13.9334981298	-0.283554217805	14.801019614	10.0860602008	-10.0973325893	8.44199388841	5.23105995077	-14.8595357355	19.288058968	-4.85981328976	-6.04005586563	-2.6013522883	0.655963058199	-2.31376528184	4.86202287912	-3.16341076377	-1.64701273477	0.00946876140469	-5.70208428919	11.8077896841	15.5943387724	10.3095377818	-1.05792764825	2.3456126198	18.0288740977	1
-17.5533995047	-11.4247136037	7.90450134449	-11.4668118655	-17.0578465595	1.29633029121	-3.87867745069	-3.05631207346	-3.99014734172	-11.0569583982	9.03346656374	-2.93721460064	-6.47801242082	11.6425309564	0.101842472323	-0.505594920804	-11.3874841421	-12.722555849	1.91821854705	-2.72967135683	-6.25591030629	-9.82592164395	-7.15807045117	1.06664617614	0.941312198879	12.4873803038	-9.44707671294	5.37892555562	3.84545229317	5.2853939969	6.49519328031	17.5533995047	1
-13.1213391811	5.3615195344	-0.531313823642	-0.699745509435	3.26692301735	7.28787343451	6.71908985424	4.96556864961	2.8271168205	2.11370788515	-2.23429536284	-1.09035879349	-0.00759258163992	0.855046614717	-3.00016934296	-1.75950294106	7.37887888653	-6.51108003893	-0.750736810578	5.69852209039	-5.99717555352	5.97263010947	3.09935805813	-1.5940238191	1.5444279831	-2.29256483447	8.55942384019	-5.30548031107	0.174024803181	-3.89105678593	4.10256209035	13.1213391811	1
-13.1116031108	-4.64652036327	6.59130227285	-4.06829745367	1.67946259097	-2.37627065413	6.25952496962	4.54729030142	0.377484211739	-5.74957952817	-2.76243085084	5.42092143948	-1.48348170575	-3.43587061682	1.59546855957	0.566929055936	0.734881452798	6.49663272547	1.02170888571	0.227909691205	5.19061685196	-4.16665007325	-3.54962959183	3.96711873782	5.71923109376	-4.853020084	1.95661748324	-3.99363699761	-5.64101933865	6.49765786252	-1.75986285366	13.1116031108	1
-13.2474993658	6.12718641595	1.99048108602	3.07753295	-2.09210005215	3.03087643781	3.04650074022	-3.64432580384	4.06000890909	-3.59382083787	-2.52979635492	-7.66918291638	-1.11992002128	0.504397284754	-7.90502756452	-6.65776012848	4.23467752457	-2.11965990035	-4.26737319206	-5.8909983206	-3.96475277201	-2.14917036719	-8.42058438031	2.71729899498	7.86215452362	1.99399402056	2.23818872597	0.00760961883195	-6.38609030673	-2.49993314116	1.46415145402	13.2474993658	1
-13.7269220945	1.53504104924	-4.65424605453	6.45114079559	-3.64113221773	1.66554542788	4.23893665491	3.42337527292	6.9875035139	-3.01633509801	-0.510757050317	-3.30080167815	-3.59495438671	4.41171832774	5.54335738267	9.17979838393	4.56107344684	-4.29095370912	-6.06644019476	4.29322435581	-1.82031219482	3.84558371019	-4.06210445431	-2.33673146468	2.11180299078	1.87768847918	-5.39883730203	2.94258060167	-6.58773981732	-5.09335450499	5.48292594422	13.7269220945	1
-13.6946324039	2.78696619947	-4.96899660016	-2.26015082855	1.06405866991	2.15325382707	-3.42344114641	-5.47357013201	0.395290180593	-4.77104055653	-2.74709788954	-2.92639441958	9.40319248233	-7.83958386154	5.60657612069	1.07846146589	1.24563163327	0.418354318575	-2.55076238447	0.650846771314	4.50700101802	-6.3122489655	-4.5260982002	-6.68646017416	-4.72568495569	-2.28363338508	9.84309260202	0.911459834106	5.24151202043	0.401094528241	-2.49844626996	13.6946324039	1
-13.0144104633	1.44438472606	-3.08800405266	2.28996325063	2.13442283664	6.45410332229	-0.313944897228	-2.75960650915	-0.47216558092	3.93303918136	-9.09121820317	-2.6065452156	-4.42224912115	6.92753421808	5.21636897648	-4.81766377483	0.146729368818	-1.14023739379	1.3423264097	-8.55219721113	2.051397239	-5.59705761991	4.52354291725	0.939629728374	0.592254053801	2.54603634774	1.78282766475	6.94169948497	4.1959871739	0.805788059859	-4.11011335502	13.0144104633	1
-18.1777731212	-3.60229206403	-5.68525169836	13.0054270556	2.08873708018	10.2489333083	13.9244095598	-8.22989852263	4.36838396904	10.3353710934	-6.21489807739	3.76612709094	-13.728694546	-7.2765520794	2.8567477943	15.79674359	-9.97574720272	-11.465407116	-3.72936802095	16.3739852728	-5.04062335844	-11.4180141875	-11.2959424466	7.92232363973	-2.16545839425	-4.21662577447	-8.73000951651	5.02932302252	-9.09462622449	7.00044580117	-1.76885284341	18.1777731212	1
-13.1443148665	-2.80693090858	-5.99813262096	1.73045563738	6.611049575	4.78004382801	2.91690319192	-4.62570618774	-3.63662664624	2.5302875933	-0.0473727922764	-8.0009068376	-2.05105136742	0.917338941775	-1.54116940549	2.24996276383	1.65281738533	-3.7939141649	2.45696332793	-6.26117170738	-5.34155471319	-7.9089532652	-8.13452206321	-4.98154995275	4.59218430493	0.305623796714	-1.14875278917	3.31428849413	-3.0179063914	-5.12049607545	0.339271089188	13.1443148665	1
-13.7796850275	-0.832007949539	-2.0029943109	-4.13192257048	-1.6746351961	-4.19121362448	1.26084575135	-1.38729973785	-7.57799753356	-1.66196286554	1.17683862172	-2.49932524866	-7.2457301825	-7.30039522714	8.45590688387	0.939996592298	8.32459194558	-5.80529156716	1.73798077688	6.5977293243	-1.61319213741	5.6215917174	3.45328299473	-2.39852124311	0.501588780003	-3.91196765242	-4.6999399331	-5.92254249372	-4.45190498835	5.03155336045	-0.397905786496	13.7796850275	1
-12.7352008163	-2.14770005159	7.24488711767	-2.7751801074	1.20490320273	4.06892987707	-3.96663726369	5.13347765057	-2.86570179032	2.07501646662	4.85229657687	-4.62323300866	2.0647332956	-2.69385076814	7.02641816989	6.70875818824	4.6741349439	0.450004946598	-5.26980546585	0.74187459014	-6.34538542442	0.343916521328	0.800597985601	2.50331638798	-0.575749746193	4.25132763555	-3.14254456182	6.32642267595	-1.63957765496	5.19660185661	2.83623414283	12.7352008163	1
-17.6890915272	3.95168940013	7.7626276932	-21.0091841891	5.1414469121	-13.3875181732	-0.149186284987	-5.2452816617	-4.86586768141	-10.91620379	-11.253382975	12.6888797904	-10.2554687075	11.2079506885	-2.32597987528	11.7662615563	-0.916624181461	-1.58336099498	2.86197023193	-10.8286482891	6.64897306413	-6.75479605776	5.31469592369	-7.93786633445	4.55372419714	3.84561825241	-10.0870882475	-4.11218181854	-9.01663500163	1.03050621971	-0.319756155975	17.6890915272	1
-13.2170341666	-2.75459910617	-3.82041072513	4.46744652254	5.36161116155	-0.225813150699	-0.431245506664	-1.82356823381	7.76499418708	0.651992152967	6.81638435909	0.732561325188	2.34939066094	-1.82816851298	0.707800267114	-0.946515934522	8.9985498565	-2.64804877903	-2.74513416849	1.05042967273	5.77280429266	0.518973303418	-2.18738237661	-8.89762892845	-1.41050290554	-5.6927708192	5.04538740262	-2.75262052883	1.43517483454	6.25383642107	-5.90782365136	13.2170341666	1
-12.640154953	-1.68239140069	3.09545647892	-0.125779585822	-2.55764641773	1.44035462291	-6.31106317815	-0.0273899719484	4.08461056358	4.36120964259	4.60997717616	5.98893332863	-4.27885541085	-0.308727511135	0.885210888185	-1.90769923384	-2.8430400979	-1.95148556386	1.75719081768	1.32347636913	5.54816257497	3.96859809695	3.82339873131	-2.76301930662	-8.28459691017	-4.20668621176	4.47873204657	1.22031863032	-2.13075245469	8.35608861832	-6.12996249594	12.640154953	1
-12.8407460795	-5.04842063871	3.38900948885	3.44559686128	2.39926885141	-0.954162841856	5.14850888949	1.62177631616	-3.55369058826	-4.59779845947	0.128457824072	-5.49611357033	1.36126722812	-4.15868308113	-0.0560609732016	-2.13159612894	4.93102698155	-4.01021652768	3.51572014832	1.06375124755	6.03545722849	-7.18248573729	5.10191166879	-9.05619221901	-4.42994590657	4.55924799556	-0.989422540455	0.320912610784	3.80662639042	3.6409037536	-3.77805299916	12.8407460795	1
-13.1281688597	1.30423485717	-5.47479676285	-5.61727172779	-2.94353199863	-0.342007999707	1.81934981629	-1.39788722765	5.77598282643	-0.695893611947	0.658188606612	7.569023977	5.17421914407	-3.84330081542	-5.60757822417	6.99776846038	6.45380340683	-3.66237302593	-4.76738533277	-3.45346802977	-0.18659799121	-1.40387345019	2.36363048967	-2.26757671823	0.761572552352	-7.00431382975	3.66971432709	-2.0069460859	6.17841077289	-4.02738934464	-2.76803722394	13.1281688597	1
-17.6630587325	-0.423502308131	-14.7960972466	3.45549954118	1.74997103035	-10.7973290818	4.23865752661	7.63377504831	-7.06788421534	0.645814156386	8.18594239426	9.9071565728	-1.11231152289	-6.9965814233	5.10101413065	-6.80502259976	-11.0950392911	9.56863414329	2.35031368945	2.94762917978	-5.44172686476	3.95122457258	-12.8251904113	-4.30586795621	-12.2853305859	-15.5602946283	-1.39210008081	10.2791076259	-7.73392873989	-10.434640276	2.33516408375	17.6630587325	1
-13.4101605294	-1.33729183275	3.8890644181	0.507516658632	-4.69517704298	-5.6316402327	-3.31962900295	-1.39080491271	-3.19987774711	-2.22281484661	-5.20421950361	-4.35960719514	7.18275001546	3.65366094411	-1.41562932832	7.09017413334	-5.32001888999	-4.36161209577	7.28800353442	5.6075548636	5.17344627254	0.962131584674	-1.35208370866	-8.74207526148	-1.26985623556	0.67011216265	0.668066562228	-5.79283619246	0.106747514815	-3.49413551895	-1.37762540781	13.4101605294	1
-13.6359697951	5.29603141948	0.780776604495	5.40849781399	-8.61846677163	-0.429020061862	-0.347333494837	7.94425393023	4.21751346444	-7.53016571092	1.54220204593	0.863547568323	-4.70658561597	-1.6154196281	6.77430021821	3.75366534247	7.83066644337	-4.10387841886	1.66176058105	3.37146381654	-5.65726621124	-2.00291535271	-0.915612676969	3.26050473775	-3.12053590529	-4.85200248976	2.56520557522	-0.62744554899	-3.43852968321	6.27807765046	-0.474884189312	13.6359697951	1
-17.4336932501	-13.1989234754	9.27668146484	8.83844807082	13.9051580379	-0.43929668119	-11.2291244178	0.0849723118114	9.08094912111	-4.86957064196	-5.07654569125	0.0961705286421	6.24207759025	10.8203354394	-5.51320160187	8.4939616741	-7.73433679817	12.3988836894	-9.25447391769	3.30074747734	-11.7364405866	6.1038535311	-4.14561426118	4.70120772226	1.78311840192	12.6656309751	-6.92723160944	-1.48545185564	-7.99039251338	0.761785312012	-5.00846031301	17.4336932501	1
-13.0646490194	4.78232540308	6.88635853589	-4.52224179711	0.73284424502	1.71604531209	-0.839141298804	1.41275928242	-1.56309126927	3.17515081586	-0.930152434054	5.97971779544	2.79574075776	1.87382167165	-6.8354791582	4.72944502048	-2.733420039	-8.83246997392	-5.63170898736	2.67235050004	-6.58640549113	-3.63917709908	4.7907627737	4.8014066554	-3.86662739293	0.17211069314	5.16146090657	0.512548008643	-1.15788389561	3.77483100725	-4.65584851882	13.0646490194	1
-12.5709420251	3.34798014937	2.16376185558	-3.22048323667	3.91655004146	1.21963528665	1.42015931928	-7.3821922322	-3.03719548327	-1.5062176848	1.58934683179	3.9189717186	-5.66351623221	5.75173779071	0.538124974583	-1.77341988525	-2.30737405675	0.790158180131	-0.981957191509	3.73521336459	-6.22988231764	-0.0621862101716	3.35540859589	-5.37240343419	-7.09369053538	7.9622384271	4.4358644441	1.60357963308	-1.68464405531	-4.22863911349	0.210756328953	12.5709420251	1
-18.3681115966	10.1742840348	13.0608521553	-2.02435416337	-2.72886872394	-17.9313011305	3.85966825434	-13.1520969762	3.53029139797	-14.9879555226	-10.1736297073	-15.2274828105	-1.30702313658	9.03495102234	-0.628058919217	4.64449080672	-1.5437031919	9.3582567508	-6.06063558122	4.55993845624	-11.2882678648	9.49001342217	-5.60023400454	-15.3603883327	-3.28924455407	-4.32354696896	-7.20672546154	-15.068400069	-7.87822535564	-1.97535198779	1.91817385698	18.3681115966	1
-13.0129213132	1.8650152426	3.49433101751	-10.1825248281	2.28655355243	-6.54809474718	-0.219751198434	-2.86535892791	-2.08113808599	-5.41038447415	-5.67343363836	6.71532010436	-4.99574508641	5.84668880631	-0.71696541475	6.46475960102	-0.0950063877361	-1.34000023981	1.28452955513	-5.42179946746	2.38441024167	-3.57484723353	1.36587301828	-3.9964858197	1.77985368329	2.03158514743	-4.94300611536	-1.98602936937	-5.31101530196	0.0861835758124	0.328474562025	13.0129213132	1
-12.3439851593	-0.11944269762	-7.52113680615	1.74128475108	0.681483993381	-5.06136523604	2.07359343609	3.97843858521	-3.15655773458	0.0963155839018	3.36649056232	5.25642831794	-0.627420234114	-3.05354112342	2.7413411053	-2.84628186978	-4.90353277985	3.44655999699	0.836100277962	1.01799773038	-3.0481288174	1.72652694532	-6.63611006411	-2.35410716492	-6.68343008313	-7.60298125186	0.459340626035	4.96033530322	-4.17565393386	-4.58081626842	0.880049564444	12.3439851593	1
-13.5369236933	4.97154084843	-1.25557707817	-1.48219462501	-2.9437606619	7.14808171093	-0.770310445857	-7.10214854882	0.227213925631	7.32538226263	4.53863141886	-4.74612757594	4.51145599635	2.42470884016	-6.84225995648	10.3835132068	-1.88497423022	-3.81737191843	-1.35487927977	0.610501108547	-2.25066677407	2.0183655977	-2.73943170981	-1.39179790279	-0.339310899496	-2.9708904755	6.47360651945	7.99491397478	4.75255339963	-0.377289948402	1.17557069836	13.5369236933	1
-12.2135995339	7.36121002188	-2.05147950882	5.60790954129	4.1145854964	6.5548647459	0.947765192352	-4.69664613245	-1.75055810513	1.25433382584	-2.26209545055	3.67244842373	-3.20717792675	-0.759382574727	1.78882795345	-5.19155537232	-4.13184068607	1.15206021877	-1.34428189778	6.00842697954	0.309554506263	-3.68136181637	4.65932508008	-4.29784867652	4.48469438444	0.926299146027	-1.24166775113	0.931151778787	-4.24371742541	-3.3283765644	4.27094211787	12.2135995339	1
-18.1593947674	5.465071622	2.82066497636	-11.6602416244	-5.38205761226	-9.38369894452	-14.4046761858	10.688852643	-3.68286447667	-12.9349627468	3.91505275434	-3.09046063911	14.0221401962	7.3571409809	-1.93165235802	-12.1654972783	13.1784595958	7.79837750651	2.29689666665	-17.7966714379	4.31300532209	9.13469654833	7.2786403222	-8.54047702232	1.33406365228	2.96289615021	12.0402301109	-6.04082121584	7.70056943069	-4.93123525351	3.60009816504	18.1593947674	1
-11.9554256959	2.95215981522	-1.45395005286	1.83017681189	-6.91814686524	-1.74068520935	-3.55862685592	6.92300018785	-3.4796136777	-7.15617670473	-6.01357050128	-2.34067742809	4.11197256835	-0.188765705529	-1.05359727736	-2.44863191375	1.86249990385	-2.78560020471	-3.02657676079	-0.226756918666	3.92932429063	3.79852666956	-5.33082234056	-2.39641871371	-1.79949524691	-3.60682198142	5.8717620839	1.40275646686	0.899551187566	1.41585284989	2.26773023644	11.9554256959	1
-9.8916922636	-2.12199689596	-2.89502869017	1.69737527955	-4.52942579194	-2.2410935898	-3.4151803652	0.144660903074	3.87291938063	-1.0528409406	-2.65465323508	0.0572631218938	-3.60010687734	-1.44130388053	-1.75476995546	3.06215509585	-2.69541051854	-3.93913935024	1.54822663952	-1.9928642084	-0.396465077165	0.431548265233	0.78782512319	1.29570599335	5.54116872005	0.594350274543	-2.10735075455	-2.02288610153	-3.58761503488	-3.79070866967	1.3965829296	9.8916922636	0
-16.9412648599	11.1433388011	-8.27655460994	3.31417416714	-1.64160762817	5.61451625144	0.123776512541	-10.6196126968	-15.9183153907	-0.581444890445	7.86570822213	0.664483885382	-4.51629224426	9.08658896022	-3.92361512803	12.9087340923	-13.1008793874	-3.90224632419	-5.95308998829	-0.481939216624	-1.82547670557	-12.9823118874	-1.67078591288	6.84550055134	9.98630066573	2.3376588053	-3.37837081149	3.9216721334	-4.1579465625	1.22586007493	7.59695334581	16.9412648599	0
-12.3036805643	6.88444976603	-4.12695887129	2.06763773984	-1.55255575819	2.19017930385	0.138278811487	-4.62883548357	-7.70943086414	-1.17388617861	2.92235704546	0.067532128815	-1.66478906702	4.84256659097	-1.6344086566	6.63659472276	-6.50732935924	-2.68492123664	-2.40071228493	-1.19499834134	-1.28451765561	-6.92012875966	-1.2756797313	3.73918541016	5.67950242491	0.486098095457	-1.47030592142	1.05589564423	-3.46543090024	0.973182021317	3.76618397966	12.3036805643	0
-12.9090872464	3.72432872674	5.91880122756	7.73823740549	0.09869047624	-2.4639730282	0.272611809744	4.25882258836	7.49733961935	-5.55268843336	3.21423554198	-3.4255019047	-1.01359088109	1.50681323362	2.13039981394	4.91494606987	-4.95011420035	-7.30645731019	1.17177127673	1.50257766165	4.74224473702	-3.81517221412	-1.77341147706	-7.19681292978	-5.26002306996	-1.34837763818	0.262983649628	-4.71390281196	0.157126385139	0.300011096164	0.315106949085	12.9090872464	0
-12.9437093109	4.01230017938	7.39079432368	-1.27541456593	-4.34255319771	6.91902087267	-1.34368306912	7.77189833677	7.6818571726	0.0175382138891	-2.02169019185	-6.99499158562	5.24629556807	0.641141575339	-4.18978819853	2.25857603004	2.60433574266	-2.48796984707	3.50896887989	1.03279032939	2.98639462086	0.188196355274	-6.92944720172	0.912172581129	1.21888162328	1.54617809544	5.32573272013	-3.92882660544	-1.89288168118	0.40491884495	4.52706856292	12.9437093109	0
-10.7923701807	-0.456134189617	-2.5663775892	1.52194957659	-4.91787279625	3.23504809742	4.46600106476	0.243120006178	4.52635726275	-0.560900980437	-0.579727089318	0.428486794681	-1.32648783806	-3.75702691372	3.19673249225	3.36243969869	-1.36910404003	0.114759083641	3.15405446744	-2.73740364984	1.74008990756	0.375856649458	1.75025268736	0.254790445582	3.28989056834	-4.61945053535	-0.766907057655	-3.99688269744	-3.68513697226	4.56267405058	-4.57485394247	10.7923701807	0
-10.0087533688	1.14379775692	-3.98249743889	0.65347012652	1.90159299837	-1.9575200642	2.52717732561	3.31798029941	3.5233967912	-1.63220913289	-2.46040097314	6.11267141633	1.86241946543	-0.912108306206	-0.465655255813	-1.66187085907	1.11930002783	-4.75230833596	-1.78595076777	-1.33350207374	-2.66974786999	3.78560656634	4.1130118654	2.15222024833	-1.15451257875	0.779607991614	5.03203832023	0.157060751019	0.648752450607	3.11346735906	-2.98368642448	10.0087533688	0
-14.2338052735	6.62236728601	-9.48828476201	-6.87006621004	-5.49838149542	11.0164855372	-0.389287164157	-1.76323561563	-3.16591479267	5.93224976667	-2.89529459267	7.23344111109	-3.491611654	1.99758748965	-7.21216660306	3.90241260612	5.63986688226	-3.27871332684	0.915776359881	6.43703925585	1.99585212417	-2.65147805236	2.96297660653	1.29450640352	-3.66667737587	-0.0802155992701	-6.4176509336	4.08706070056	-3.82186194603	2.73247507456	-4.98723667339	14.2338052735	0
-10.1886631823	-0.268014213531	1.01254382189	3.77474818391	-1.66593811775	2.88148114369	-2.46912948592	-2.35273682195	-2.65900990436	-2.82620476395	2.48757811704	3.20949879144	2.79386074049	-0.758131232154	-1.92634651028	-3.31578503775	-0.0681278091598	1.11647784089	3.77243972099	-5.08340528433	4.25423595673	2.01884851926	-4.42780115432	1.20250634926	-2.8842406796	-3.85330203966	1.56179291062	-3.44618923183	-1.52214880091	-1.14269601666	-3.79122142113	10.1886631823	0
-12.7637004797	3.98315925159	6.36785370922	3.49699522958	3.44984011262	2.99610443144	0.860342310892	2.38292844399	-3.1094294398	-5.82052081875	-1.20837535946	-2.01499625768	2.82721662661	-6.70982702182	-2.21787423669	-6.24352092537	-7.12074507946	6.04458169993	-5.43173881171	-5.16691059165	1.498808719	-4.65844599959	4.06915978714	6.31079919387	-4.2779631952	0.840256979869	-0.885937899376	-1.40541758267	3.37079126518	0.186826006912	0.888988877583	12.7637004797	0
-12.8150869776	1.23425653437	-1.83620970262	-5.60091337696	5.65676603188	3.64517730961	-2.41324348904	0.308524093446	-0.578815682799	1.84846347536	3.09711751496	-3.19159705351	-7.18061521796	3.21445549745	-1.19845705127	3.92719088056	3.4174400869	1.95761716306	-2.976704551	-3.67606182503	-7.87618616089	5.15186864709	-1.93834088307	-5.6152446249	-5.48817131698	-6.91466252388	4.93445532182	7.03880430011	1.46485100619	2.040657365	-1.24779463687	12.8150869776	0
-17.9617972498	16.210697932	-12.1341267188	-8.46920064553	10.1392123713	4.37525392878	0.151793494186	0.993462043918	14.5663104694	-1.82422612848	3.58616097088	-11.0863906125	-0.457354571254	-13.5798871561	-0.808215358201	17.7948766665	-3.9458433562	-5.32146756118	11.8484617665	8.63736527697	-2.54990467918	11.9529912785	2.45374882901	-3.52132952109	-0.214137595942	11.0059865443	-4.63227242567	4.95776720856	-4.93163345521	-1.36060479319	-6.11500847073	17.9617972498	0
-13.0596890861	9.49975292694	-5.79963230436	-4.09210845562	4.44504162606	2.18645227927	0.101761516015	0.792066940062	7.25731415511	-1.47702794933	1.11312443478	-5.32908557749	-0.622470103712	-7.0165427617	-0.341256132594	9.36839136112	-2.15746778945	-3.38046360737	5.92340235368	3.08208215458	-1.17430001727	6.32086550885	1.070890931	-2.00473826406	0.166045851722	4.89768449134	-2.1230079322	2.20034886021	-3.59408899784	0.147411044639	-3.20663297872	13.0596890861	0
-9.74655564525	2.66903303079	-1.82910134975	0.267320054473	-1.59905882166	3.07239059936	-0.145539083079	2.62899521	-2.15818445407	1.49683169414	-3.21550771919	-4.45222118151	2.55407705771	-0.0821152334364	-2.1581280458	-0.307034233641	1.56092511121	-4.32652021509	3.66735482712	-0.844239203063	1.82506610051	-2.96306687441	-0.106907957527	1.86829429829	3.84973170037	-4.78510113571	-0.223009834904	-5.25353163234	2.01455000049	-0.0779376209908	-2.84562765762	9.74655564525	0
-16.7273861642	-1.67009456548	3.77731923711	-0.756120907912	5.052900801	4.10389253682	-3.85672025213	0.0856755875335	-9.77210866098	-2.72699423965	-1.30813370745	-9.52580742366	5.68322616694	-10.9415141435	-3.38035454965	5.44824955505	-6.60649404058	-1.01239346332	-2.76849471439	-0.27579583463	1.48661909956	-8.98567265335	14.6071402192	-16.0559257283	6.43092226624	-14.2671573961	-5.10047183383	-2.90504678989	-5.81352649831	1.47556888424	-8.82807897508	16.7273861642	0
-9.89317890034	2.46462497774	-3.64424832555	4.22078677135	1.56532231776	-3.60956015841	0.153875305949	3.14183681557	3.49997310083	-1.7017491795	1.21061205225	-1.91036411971	2.14851917088	3.70176299453	-2.72151479357	-3.78258731892	-0.126138702559	-4.38763735767	0.830358112511	-0.424637785711	-1.28036833406	-3.34908998852	0.691355223043	3.05355102641	-1.05913706976	1.52386441727	3.03899011663	-1.08111639696	-1.07744549634	4.76981935474	-1.54033396366	9.89317890034	0
-9.43543060631	3.1361398121	-4.53904053699	3.02424091377	-2.09959820112	0.521326077948	1.04469963453	1.03874177611	-0.0738207119384	-2.13842995754	-2.26167911983	-3.21451946237	3.66987512605	1.5177719321	-3.08326594017	4.11949235694	-1.16850606836	0.761120562246	2.26760302995	1.21697471341	-0.957741698093	0.312579256609	-4.48964466263	-0.541462825326	1.11008338195	0.546547093232	-3.22061310766	-3.98875928721	0.147755578218	-2.43319430289	-3.59613901297	9.43543060631	0
-9.70630952206	3.13152009635	-3.10817675974	1.77181285565	0.494133654341	-4.12156511798	2.35146217848	0.0495820099647	2.20748646428	0.185761664219	-0.043780261606	-3.17014335004	0.227458018786	-3.61969534803	-1.57471871678	2.2549189144	1.9401136446	-5.17654020833	2.44995181116	-3.87171842338	3.51780304993	1.56252379328	-1.70101154565	-2.61587773793	2.62777176567	-1.06013911458	3.88820629732	-0.433528547792	1.30239024	3.21565650231	-1.36273877216	9.70630952206	0
-9.56571229024	1.3240796225	-0.291877676404	-0.546136065733	-0.72975307326	-1.39838460296	-0.460551879853	0.446817214403	0.925180016094	0.0939883699394	-5.24766605389	2.39639813963	1.90107566007	1.16522615781	3.01860611358	3.16855839492	-2.45000508699	-3.16986818559	-2.20464274619	-4.75851605629	-4.37586775014	0.566626897841	1.01942181912	-2.7708793431	-2.17591953131	-4.78149119072	2.83440741508	2.33775146303	-3.05485666306	0.793209511822	-0.716931754116	9.56571229024	0
-10.0063711396	3.9058897428	-2.2364608705	-3.74022363496	1.2955917346	-0.583284894339	1.59132464895	-1.41994011934	3.32014952016	0.308691736602	-2.40141820537	-3.93081417093	3.41554477334	4.02990991758	-1.52788667512	3.10981981489	1.03475974383	0.697778543643	-1.78879787296	-5.39046544581	-4.17145525133	-1.12948986114	0.887516529647	-3.71943921023	-0.257621398255	-1.22027429897	1.73066051538	-1.28712248054	-1.49034182175	-2.85679246943	3.55029042351	10.0063711396	0
-14.259772643	-4.2093957877	-4.49273407289	0.427002757644	2.41610841557	1.77290863537	2.60007116617	3.78805914793	4.49989069677	-3.2982689411	-4.24806654568	-8.9923223691	-4.52826357774	-3.28845194579	-1.06530077771	-5.34308027005	7.16829600227	-9.46196137092	0.674206663874	8.22666492345	-1.76603156737	-3.47629376515	8.00810200686	-0.592960861355	-8.8891845412	0.79973170631	-5.75210881056	0.712619537459	3.93155525583	-5.83321041955	-0.812440639495	14.259772643	0
-9.90523191582	4.81403455416	-5.15215416418	-3.25440541378	-3.10973851053	5.8810485579	-0.0700213490564	-0.402585783609	-1.11707167597	2.5173234081	-2.41470339821	3.17303093648	-1.6547098818	0.602949956884	-4.01286792059	1.7804209809	2.71652097926	-2.23321670363	0.706344491924	2.78254922735	0.716021332743	-1.2566605616	1.33921735806	0.803358534164	-1.7706945434	-0.641552048663	-2.475909716	1.86821886314	-2.8075807399	1.64122874626	-2.62796254239	9.90523191582	0
-9.45589680327	-1.11380773865	-2.62818026339	0.540587687231	1.05459339321	0.838974010039	1.22569166673	2.4029016133	2.10261891404	-2.01918244004	-2.88838823067	-4.43994930972	-2.24125229893	-1.88676177243	-0.966912673405	-2.03378773255	3.34192875054	-5.48302401468	0.527123881172	3.67843279365	-0.783970454732	-2.03238722717	4.21704750118	-0.536034425238	-4.81381295912	-0.407740312618	-2.73892903911	0.140733286823	1.0530870348	-2.49332597405	-0.84688895437	9.45589680327	0
-13.6565950521	5.97216447918	6.07480261282	-0.551437374482	-1.48509513288	-8.90415785735	1.77717466748	-5.77194047848	2.20992730289	-7.94461123733	-5.30922488949	-7.73825675682	-0.527631429279	4.23255348482	-0.590032872861	2.66608047177	-0.925970609045	3.74145584554	-2.6690290468	1.62322806064	-5.45852403544	4.44424094413	-2.72172454966	-7.86562825919	-2.05747678363	-2.85748310139	-3.29076787909	-7.95833914412	-4.80309598939	-1.01005904125	0.745365358647	13.6565950521	0
-9.88401409727	3.61406656798	-0.935905191611	0.102511487302	2.50369787723	-0.94710257645	3.37379730758	1.75928290543	-1.38342696588	-0.511510575279	-5.51938484924	2.59134163075	2.60341953031	-3.37044635203	1.34968107145	4.64448089498	-0.918991542894	-0.0346353128628	0.912010106751	1.21731377004	2.32966906833	-4.55295035506	2.34971062265	-2.22642404426	1.56127574272	-2.16966419888	0.820549391106	-0.876539438829	-4.19299370369	3.74047006356	-1.93592408526	9.88401409727	0
-8.83944195658	2.01453743884	0.625086837639	-1.22583491305	2.92802134137	2.74208487007	-0.357370694093	-1.85189055361	1.80275893083	-3.41085712157	1.25963810492	-2.74209509919	0.0595970864178	-2.78742946199	1.11590395955	-2.81731254648	-0.972519787272	0.224171731415	3.39753653354	1.4824441399	-2.31363723874	0.494096085123	2.48872364489	-0.00675180410856	3.93611216886	-1.18416503108	3.87749125254	-2.8312404105	-1.82506879962	3.47889659509	-2.02165615042	8.83944195658	0
-13.5528665863	0.663866515395	-5.39179090756	7.84580268676	9.79361281477	-2.55361432149	-1.17976303729	-3.22303043781	-4.09658582013	-4.00328948305	-3.32280947554	2.4576149144	-4.7453423431	3.92060597468	-5.83560007331	-0.376720392871	-8.10429095477	-0.728659190481	-4.81487168006	-4.43932999472	0.685048741272	-6.16879275413	-3.59913146147	-1.38437715344	-2.20375563896	2.81154747354	-7.27181265303	-3.65726787909	0.569940856479	-0.901720411229	4.54156383945	13.5528665863	0
-13.0442731279	0.635945689608	2.54986574604	-1.31436670229	7.23546549655	-1.30992037225	-0.882795136559	5.4692857776	-0.842130047416	3.38654409328	-5.89821860016	-5.62214786519	-3.73162011944	-2.82748536377	3.85995648931	-1.79787616136	5.02519614731	-6.64644641803	6.55549739964	2.03753322219	3.91752667597	5.81981310326	2.68266761937	-4.19027446373	-1.18802597538	7.16697000532	2.38888591649	3.72004618996	0.637378525464	5.08534136118	4.45238460683	13.0442731279	0
-9.11271545225	-0.640916699159	-3.22880961843	-2.89554378574	-4.54290070314	0.439054585253	0.818949714174	1.08499025846	4.24737675645	-3.27437550847	-2.94525006532	2.6921128267	-0.259639445847	-2.90130390603	1.02910993071	-1.84149856286	-0.201183122034	1.2540282381	-2.53761688566	-1.76882587016	-1.06242442265	1.68246738301	-3.58705197111	-0.251599366941	2.26533515782	-3.17877480221	-0.0659139183165	-0.862967838616	0.658784165824	2.8235539714	-3.71105251302	9.11271545225	0
-11.9388312954	0.575485172576	1.620248277	0.247480400772	2.17997669914	2.09697501254	-1.77658088539	0.448408135186	-4.834776623	-2.00035283498	-1.39922759343	-4.71267156962	2.51531577651	-5.52004712218	-1.3643690842	2.8223657479	-3.0787104924	-1.49949207523	-1.23478266683	-0.805172442995	0.83055787558	-5.07578449509	6.914224305	-8.18235345986	3.39383548246	-7.75228278369	-2.29737639195	-1.98117305724	-3.30684125406	1.13810975955	-4.44572677526	11.9388312954	0
-9.63745031314	4.90356553241	2.93380701396	2.50075030565	2.1160154434	-3.80040007105	-1.50527214812	-0.704906847637	3.05474926466	-3.45251567027	-2.49230566697	2.86946726463	-2.41896280733	1.66772088432	-0.42722067793	-1.80888655854	0.483855472252	2.2282504285	-1.64139185019	-2.96255450258	0.920000392594	-1.18627936722	-2.76550833136	-1.96328543655	3.79786496801	-4.41133969402	2.29269603302	-1.6695498119	1.17116313493	0.811884972363	2.81184903861	9.63745031314	0
-13.5249478878	-1.58824101988	-1.65858569228	4.00533934928	2.06819265306	2.90308037574	-1.26742760157	6.03931035844	1.26835777763	0.416825666471	-0.934446369794	4.19922027413	5.82637007681	2.77226771238	-8.77294905176	-3.23769985614	5.10263908131	-3.58333769777	6.01282873403	4.95769950829	-8.73294712435	5.28662404099	-2.31068817414	-8.10571222587	3.03167378111	7.61431485425	5.34044502357	-3.01721575371	-4.35256166346	3.99217468635	0.744200780897	13.5249478878	0
-13.8041079894	0.983487384373	4.53580214745	2.50758432567	4.77181921159	0.0787956871732	9.39059939621	-3.69690072882	0.925721444627	0.157881469551	1.55155183796	-1.49692675835	-6.544239939	2.84751620208	1.99056069999	6.0667035153	-7.83963938394	-2.39742128099	8.14295380943	3.32170371398	0.925787514329	-2.82927530509	8.07345609821	-2.77417995923	2.47378748972	5.51808387738	-6.17389046137	-0.181356403425	0.283487669887	7.33657749553	-6.89306237305	13.8041079894	0
-8.84518109002	-1.76003801546	-1.60559412649	2.55891422844	-1.21365285132	-3.46565512421	1.04339285839	1.96963918148	-1.55033064177	-0.172551882333	-1.4135451521	-0.278039730447	1.07246413103	2.15612907902	-4.34711577611	-1.2720600543	-2.8997064883	-2.9869562601	-0.791441818754	-1.47497635133	-0.20707850603	2.16167574706	1.64385429489	-2.14753907658	4.71172869208	1.56992234287	0.101766244268	-2.18683630913	-5.03368038203	-0.922777626554	1.19940187721	8.84518109002	0
-9.35055082223	0.341192956234	-1.25204424727	2.16374773875	0.855340062743	1.50592242475	-0.947540940099	3.47621781399	0.903917153153	-0.482700113422	-0.952465841333	1.93864758223	3.05491143619	1.33862011546	-4.56320236904	-1.31683450899	2.28986379378	-2.4581999725	3.18969484289	2.13258067495	-4.72262619481	2.11700798804	-1.18819169114	-4.35664579763	1.45199692164	3.264432667	2.8005655298	-1.55821061219	-2.61675661843	2.35229461943	0.0353257750005	9.35055082223	0
-9.28295498458	-2.55482026946	1.9498842717	1.11906026379	-4.32525550205	-1.35293922774	-3.35044974162	4.36933331272	1.22720825024	-3.37779972969	1.23556631652	0.996474269731	1.49182166093	3.71261000295	-0.671968903981	-2.58631884176	-1.92825696585	3.97627871159	-3.08979984548	-2.80447508085	-1.73168228349	-3.44906009829	1.07019948121	-1.30688359916	2.0505055131	-2.23730517991	-0.785698054256	-0.31412582973	0.601579337945	0.23974711056	0.646267446468	9.28295498458	0
-9.21436118724	0.708821701095	-1.6729951612	2.73306000353	-3.09112621499	-3.41811865952	-0.33796688562	-2.27937426164	-0.419532582531	0.761824525356	-1.41834954039	1.52151775657	-1.92973870645	2.05914666511	-4.10143080824	-0.184399652999	-0.136520685959	-2.21992822416	-1.85119727643	-0.692565366662	1.70712667477	-4.75712431952	-1.42001393117	2.75217326877	-0.89241183777	3.5391228656	-2.16362493114	-4.40450348361	0.975146041587	-3.3327712324	1.32749424002	9.21436118724	0
-9.28544442586	-0.302153154713	0.143719838787	0.323299475567	1.32925813329	-2.37683335415	1.71566311984	4.37751363885	3.92101401484	-1.68033006872	-1.48949924419	-1.99828708726	0.938630066531	-1.90686543027	-2.3689460165	2.46828081599	0.464434547424	-1.21504402044	3.54772068453	-2.58806568369	3.43815141037	-4.30515415837	-0.478205317601	2.45891705311	1.18281767616	-4.32471844524	0.937995889722	-1.84032832785	1.21677809302	-0.664743421444	2.20849152783	9.28544442586	0
-13.3605719718	4.94559726408	-3.32842351109	-4.86636918326	-1.70515273351	0.32179481654	2.17875831594	-7.07376322299	3.33289895997	4.6099086271	4.20103265703	7.49686111777	6.74117379904	3.76894440175	2.22405235466	-1.56217402206	-6.22797281605	1.77961684992	-2.64384764228	-3.53614121783	-4.39605510745	-7.29304013711	-6.28056574352	-0.773797666959	5.92551360375	3.34588652894	0.465485100704	-2.93231886526	2.55424671165	-2.66410510985	3.55890478744	13.3605719718	0
-8.80865044525	1.6034164987	-3.05154614476	4.13846142793	4.86915675438	-1.1787790758	-0.715583998476	-0.810967441209	-1.93712107455	-2.33305244702	-2.14823690409	0.83977570469	-2.43462517605	2.04743677459	-3.17307855975	-0.595739146748	-3.85439760573	-1.16287040546	-1.74310297411	-2.66706119898	0.210108418599	-3.14398980679	-2.26784601288	-0.78824572387	-0.677172409638	0.834124214458	-2.75722687963	-2.14572368651	-0.46226876187	0.0312889772796	2.5429986391	8.80865044525	0
-9.17081110747	4.21111483367	0.353363049801	2.02286667514	-1.08962101353	1.44509867355	1.77472729025	-1.18395761404	2.19875403938	-2.60458646348	-1.9241275779	-3.8708328487	-0.39120590307	-0.15658790677	-4.25226703838	-3.36141430885	1.57608923522	-1.63229357559	-1.88985168523	-3.36449430523	-1.89979905085	-1.25208318078	-3.9939310361	1.08236686821	3.95055473543	0.324958351072	1.31450615896	-0.382413555619	-3.81784248727	-0.697760864002	0.495144714084	9.17081110747	0
-9.10222414398	2.24175357538	-2.95014667408	3.41988425069	-1.88582188149	0.753845009211	2.37908507498	1.98947429594	3.61465148046	-2.22253308163	-1.16048423851	-1.71394603933	-1.6591327627	1.97599183321	2.58316440117	4.74861284645	2.08808624813	-3.02255076345	-2.85757085025	1.34208846518	-0.884196955735	1.39582549056	-1.91128008605	-1.63727308009	1.21821392527	0.817491597201	-2.92267724737	1.06916078065	-3.79909417377	-2.26713879608	2.62944721862	9.10222414398	0
-8.93584423782	0.650582163154	-0.52373866364	-2.24993267718	0.374415899367	-1.95151237987	-1.08643565358	3.97149168349	-2.19919871666	-3.92912098508	-0.0865270010256	-3.67304623509	1.36728020168	1.52775972582	3.0274689631	1.17261749645	1.82553615272	2.48225015952	0.702652444659	-0.617000367409	-0.618921453995	-2.91483980342	-0.814054427621	-3.59773765053	2.64221121627	-2.42026678797	3.58276618526	-2.28576994754	-0.0270206901317	2.73923644468	0.353820443758	8.93584423782	0
-9.57546287839	4.39169829876	-0.4466602218	3.30227424998	1.34656322819	-1.31919977699	-2.30410678758	-0.51549366278	-1.53023969353	-3.37135601761	-3.66057976017	-3.49710098765	1.47866000464	-1.60168125724	0.136499200267	-3.6820458585	-4.14211455626	2.57641120848	1.69163499756	1.21149434823	1.22666792601	-0.444028083391	-0.296648735312	2.41590949421	2.13079082726	-0.549768582523	0.440163022344	-0.515700200485	-3.16036464514	2.21922294714	3.4387541119	9.57546287839	0
-8.89357258653	-1.42105095298	-1.84198724843	3.63420480263	2.56733281687	-0.981416405312	1.87063652984	2.98448715106	-3.35055060073	-1.15352555073	1.30708181745	2.99015017392	-1.08344260157	-1.11378183283	4.08609471014	3.57403869673	2.69033065027	-2.17110202162	1.5989962126	-1.27897510074	1.74284223775	-0.169981887029	-2.69044960767	-1.11721678492	-3.30506007342	1.61838805931	0.201147247832	-3.78434322759	-0.225580148168	0.348104343118	2.00686796693	8.89357258653	0
-9.53657895653	3.35742775416	-1.44428757377	1.37336294336	-0.68409231455	2.55950923683	1.55578255926	-2.95734060786	0.685499255973	1.07010787879	-4.38070647858	1.83500014957	3.00133008097	-0.87844846675	-0.68753993867	1.81065797412	-0.614989424465	-1.5127540766	-1.50373287214	-4.53113093483	-3.6649262697	0.264511883968	0.209085029494	-1.1681721436	-1.6164043126	0.833102200146	-2.55610743538	-3.94394330033	-3.33290807343	3.23691648877	-4.08999920943	9.53657895653	0
-8.63325449214	1.23509255719	0.573543616756	-0.0877016881952	3.57468265991	-0.752428766224	-0.402939319045	3.22673143374	-0.20507550065	1.11288209951	-3.46462712214	-2.5244655723	-1.76618913844	-1.20760489801	1.71955967546	-0.63419468579	2.1879187244	-3.6753620727	3.28417640522	0.409740762308	1.81687489328	2.64004622397	1.13108932758	-2.52522506814	-0.932552535076	2.97719334401	1.51898979104	1.60800773031	-0.488173137033	3.109165135	2.06665768354	8.63325449214	0
-13.2768581144	-2.32353870146	-6.92283509853	1.54948513587	6.71175004964	-5.39641408695	0.862715437041	1.81284656024	7.43109321638	-6.7517895496	2.64725150995	-5.95422113135	5.22496306065	2.29894964186	-6.14354487891	4.79831309877	-1.92928359839	0.496626274925	-3.67883548387	4.80663114771	-2.87612469784	-2.58600822163	7.30434667648	-3.65357905473	0.186829235552	2.72721756289	-2.96634097454	-3.12765212244	1.02456928794	-5.13554043511	-4.7441362421	13.2768581144	0
-13.284876121	-1.60118231869	-4.20807898606	-3.23208403157	9.19591311879	-0.716582019211	0.80846823799	-4.781785274	-1.75309502538	3.88688347678	-4.62993069833	-2.77093044791	6.41580433774	-0.077684106469	-8.60850142769	-3.23560762513	-7.71768277089	0.620687664047	-2.19532892533	-5.52630342165	4.63189817354	1.54674139848	1.36738722995	-4.85872029336	4.78262818134	3.47445722256	-1.89173789814	-1.8596955078	2.4327915285	-5.71568603828	-0.371287735972	13.284876121	0
-8.5792103812	1.941050301	-3.82148155744	-2.12758613712	-1.75083926375	-0.223283991207	1.00314818146	-0.43138538239	3.15366751957	-0.789363879715	-0.133793983123	3.65956581563	2.69972935186	-1.97953507697	-3.00023291967	3.60658393768	2.79502288231	-2.58393826935	-1.96894324267	-2.20463706694	-0.228492497221	-0.829558113708	1.00416610237	-1.50947107682	0.653673678021	-3.71140989982	1.89950999998	-1.39609595393	2.09044250768	-1.85507890462	-1.52723461884	8.5792103812	0
-12.8820605141	-0.774513990798	-2.5657111033	1.94776475263	-3.35020509916	-6.17487066114	-5.45540208681	-2.88038844853	-2.12558049928	-4.31542492464	-0.563265862545	1.01372194647	-0.320886239712	-1.35582643181	3.03532990199	2.41164864754	-7.6362707671	4.78917453802	1.03520855818	-7.81990967188	5.10057844582	-7.8810306158	-4.33772889955	0.419140527014	-1.11135721187	0.206372125044	-9.02765633021	4.1146998815	-2.23827990809	3.95127228875	-3.87904243301	12.8820605141	0
-8.61517596802	1.11036671031	-1.25492251984	-0.438661838176	-3.7555028242	2.25939710868	-2.40151793862	0.789889773808	3.0877788328	-1.79828729059	-0.332235001779	-2.90578413707	-2.06051943437	1.0802016275	-1.03892072733	2.90117827923	-0.148328170976	-1.04564021135	0.267388861439	3.75251129426	-3.72581869274	-2.72935094931	0.526885722002	0.912588364491	1.00257852077	-3.59775057925	-3.24894793245	2.11256114605	1.93993999855	3.27084807903	-0.360651351514	8.61517596802	0
-8.59236715616	3.24110116878	-2.25477601704	-1.99641911724	-0.975777364576	0.181572526648	0.986231273638	-3.30517628756	1.83360135721	1.92772937548	1.50171982821	3.48149088476	3.62465844137	1.64593657026	0.460395143701	-0.649738073034	-3.69848110548	0.178355244525	-0.896395293048	-2.29533509074	-1.93793127503	-4.27119520325	-2.87610786194	-0.574030093586	3.10835045333	1.34864480063	-0.0281479602355	-2.02627639996	0.667720061421	-0.947916919092	1.23361003251	8.59236715616	0
-8.39609139679	2.90333234792	0.317779631812	3.03969767201	1.77328111134	0.355856304406	-3.58336387929	-2.77403955705	-2.34049561407	0.161831539204	-3.45606026283	-0.327235281087	1.64021259789	2.18562725101	-3.92750884248	0.872607429608	-1.5207722837	1.26033937684	-1.88229426886	-2.13560008149	-0.470702862572	-3.02434785102	0.76348119905	0.192610713982	-2.77431081523	1.35021224162	-0.108756158856	1.79904065323	-2.15297064413	0.439495152401	1.40345081101	8.39609139679	0
-8.83621485744	2.83047276454	2.9429372492	-0.121836167129	-2.21198916825	3.11323203605	-0.4947524771	4.31144446752	4.25917931027	-0.560207615442	-1.71768817053	-3.33461917634	2.7831622542	0.300246164168	-2.3139551725	1.39519209585	1.03991301096	-1.81949523878	1.8547364342	-0.17706854407	1.29245408745	-0.305194661401	-3.65120412728	-0.214516554445	0.853751499613	0.447041391691	2.61455831395	-2.37531957526	-1.6602162569	0.447041514214	2.09822031324	8.83621485744	0
-8.64838703958	0.0861069748643	-2.96514876349	-1.32058561179	4.04762901867	-0.394245392156	0.285188633816	-1.79311079745	-0.515869707672	1.20309437044	-3.04563569125	-1.57388117978	3.44687012685	0.0532879304195	-4.44955272955	-1.47376093496	-3.72525348225	-0.216844673853	-0.752726959004	-3.30781271874	2.2740968528	0.096121801683	0.291322286438	-2.74464309651	2.78574617073	1.0346213798	-1.03779015482	-1.4479887173	0.994219437821	-2.69945273267	-0.368824129732	8.64838703958	0
-13.3041982505	-1.80213929587	-8.03903426796	0.723677092004	1.72746733626	8.76283571507	-1.98282213363	7.58621264276	-0.357790068619	4.98130569303	2.52430036799	7.82931208102	0.547401565943	-3.62731809095	-0.57168921531	-1.80280908635	-0.198353996882	-5.46652450111	2.54522392353	-4.21158386519	3.70123941228	-4.96422011686	2.14844531068	6.49481456186	3.60251072187	2.13680240587	4.35534515034	6.37664210862	1.84455331178	2.43191371451	0.163575914226	13.3041982505	0
-13.0446556195	-6.00270572284	3.11481706315	5.13049126722	-5.30831547574	-1.69278492907	-0.174300310286	0.838228607375	-6.06040239511	0.686034723467	-3.7319147941	5.89688754523	1.72261165823	7.34094760066	-1.00885586674	-9.87128974458	1.53992825972	1.8608093611	-4.40687875791	-5.202558706	1.42863361682	-7.67034328075	-2.27835227373	-0.0691263227088	-0.17864101053	-7.38301700955	2.06704213135	-3.46836175315	0.717222239896	0.396891222724	1.9732257017	13.0446556195	0
-9.00685041528	1.30754573449	1.91957992227	1.83349772762	2.30228263576	-0.122344202429	4.69478992408	-1.41665635064	0.975845544106	-0.488374295878	0.266245719485	-0.967757611285	-2.92141710039	1.31678038206	0.614746585264	3.16348684645	-4.17242081481	-1.90468466804	4.09574864283	0.861414059608	0.473958470173	-1.94491207128	3.93003212897	-1.77902123161	1.46812921789	2.30415379237	-2.90245095458	-1.01113478346	-0.014412412408	3.78783861374	-3.60727319854	9.00685041528	0
-13.1913815067	5.33788778816	4.18249913274	0.592335963919	-5.99872658619	3.19174575441	0.440798604752	-0.436221885491	-5.4230751449	4.14946038521	-4.67905366404	6.98510000698	-5.57052824416	-1.80044906508	4.8604076249	-5.01360667514	0.299128395878	-2.88354739385	4.24489339031	-7.39223995948	3.26473190805	0.443135388607	-7.78373456269	1.62197802454	0.403761265689	-3.20078406476	2.12416365993	1.88568534089	-3.42564446937	5.6553943941	5.114151069	13.1913815067	0
-8.53302529976	2.66462230513	2.3054196118	4.37596788129	0.122989363322	-1.16799742722	0.109969059736	2.44862662581	3.82735881208	-3.11576000797	0.908681548194	-1.35160085999	-0.384594107899	0.960713789524	0.702645679171	2.33407240477	-2.90598814496	-4.06533000603	0.709816172131	0.302996223326	2.13829800015	-2.43723476428	-0.890232279459	-4.04942139371	-2.21074748571	-1.13290817354	0.104744919024	-2.77563145296	-0.64953902912	0.138594049209	0.0676501734538	8.53302529976	0
-10.4894030771	-1.5232543027	-2.91845902747	-3.28370595023	-2.77159009876	4.02373788226	-3.88839561331	0.176047627317	1.37619322628	-4.67429227863	1.53153742607	0.409229591572	3.21231360292	3.09351364894	-1.25291625769	-1.93841060508	-2.78996256568	2.55976029025	-2.73448826428	0.625884175209	-2.43608289642	-2.48715487801	-4.16505300638	3.43591188865	-2.93255729625	-2.36962714396	-0.103866878415	-5.19827394246	-0.850077973935	4.72307099291	3.08591135452	10.4894030771	1
-16.9503789897	9.33431721739	-12.8099173728	-10.0902904805	-2.92175513659	-13.0492055352	-6.23579702469	6.0175292207	-0.227053834443	-2.97297630794	-7.39261091292	-0.052040194221	-1.92783609029	-6.52422545709	-9.06726561096	-1.49942502446	1.01134811082	-9.37957134994	-4.31397284904	-4.9077135509	-2.2830478328	-0.919205522979	12.3152632854	1.58743639984	-1.67903171614	3.75109150797	15.3808970922	5.86830944003	-10.0385219404	6.52241539079	9.28586819273	16.9503789897	1
-17.4905799685	10.1871099033	-6.34855053003	11.8722467092	17.0382392444	-0.235969268065	3.22733793345	3.96941978567	3.71381245017	9.02705871927	-13.205059409	4.3542801053	6.9791252267	-11.6900822744	1.60086639938	-1.14925144827	10.678915678	13.0891586276	-2.79990299456	2.46653170986	5.82159273284	8.83125496732	5.20689888092	-2.18963853702	-0.965611935606	-15.9845594272	11.0308882975	-2.96024857817	-3.4774763031	-3.26645076943	-6.30755506568	17.4905799685	1
-12.7348224461	5.16513965575	-2.94088075637	5.65639669708	8.55884532316	-0.00259091889109	1.57727199206	1.45899470568	1.12694193182	4.12629515511	-7.20723935503	2.06731145619	3.531127557	-5.53902928057	1.25648769527	-0.606126477143	5.48460894825	6.46481647153	-1.74807706488	1.03800158901	2.17823855599	3.81689071011	2.02395372908	-1.6772464196	-0.220001274229	-7.96980513274	5.8226478768	-0.687896262812	-1.54793410336	-1.4304818507	-2.88240689294	12.7348224461	1
-14.3803900296	0.766261057952	7.00536784381	9.07695406326	-3.87244934742	8.79884820607	-1.19776330922	3.41421464904	2.96988952483	5.85205465947	0.153333407565	5.86084041101	2.60957070188	1.16538633147	4.72015256617	8.71841371969	-8.54888679846	7.12238540508	-0.484445524143	2.70231504541	5.5889644715	-0.944329529816	8.2820554652	0.275101559667	-7.1851179214	5.2738075819	-2.78786539978	0.163200024847	-0.782907444772	6.13833985642	-1.55670349957	14.3803900296	1
-13.2493038094	3.35218895277	-6.90650893807	-2.82145155984	-0.844715846234	-2.12843008225	-3.00406815233	3.43219282679	3.27265157237	-0.132787032808	-5.32273363311	-0.219480151397	8.0562482175	1.95243914638	-3.55810877168	-3.14090386221	7.459916356	-3.33117244089	7.11036352094	4.64372012895	-2.30636571901	5.56854065874	-4.32225429712	-0.108732329278	-0.853879204661	2.01525072074	-1.20188980868	-0.477742243941	5.35378771741	-6.20766757145	-8.96270478901	13.2493038094	1
-9.2604889626	-1.65231802273	2.37082020335	1.64715300978	-0.77387614131	-3.01260004268	-0.685396728231	3.04328171729	-1.312281607	-3.29183565848	-2.64836126768	2.6190782885	-3.33955559199	2.16033024368	1.40878309458	1.24579342783	3.63623273585	-2.24024177442	3.6581441255	-3.93920279401	1.12566806696	-1.93610120732	-0.825619446126	2.14874411772	2.12191651931	-1.96894587291	0.530052892323	-3.2018737282	-2.92071523443	2.12831436415	2.34103147786	9.2604889626	1
-12.1816443229	5.13135666228	-6.71028116305	-5.48811634214	-1.36601118009	-6.78076602534	-3.52446040115	2.97955291326	0.0108746125119	-1.53842155895	-4.24352696719	0.507081484265	-0.288344428271	-3.03501056658	-4.1359536686	-0.717616639719	0.653920009104	-4.28895869249	-2.33503770373	-2.0372890601	-1.26221697155	-0.475502103943	5.32662300636	0.72344804538	-0.595821742544	1.03167300014	7.90280138782	2.59671121198	-5.15327558298	3.04780218567	4.45113282039	12.1816443229	1
-14.1154456381	-5.54095894146	-9.04512211061	-6.68447135313	5.57631938518	-3.99874610922	-4.17367625869	-5.49720809731	1.8638416405	4.16067610724	4.39550504205	-8.09571953827	-4.33013785069	0.977865876435	2.60384295238	-0.247642970975	-3.59148295182	7.07802812659	-6.92346902001	-0.428485980937	-5.01163854055	-2.67562645858	-7.95677596183	-2.00270424892	2.12689946552	1.62734406286	5.43968039532	-6.3803818763	2.96242553552	4.36899703081	3.88910066725	14.1154456381	1
-12.6469549248	-6.75415830069	4.55678612177	4.35644998888	6.60352458914	0.132014138674	-5.8671483335	-0.133251453282	4.30944916099	-2.88780483475	-3.26702323988	0.0185918969939	3.63867003727	5.38161086627	-2.41605536431	4.01585757446	-4.23927221167	6.27879625754	-4.743308937	1.49926614799	-5.88171538288	2.86606860837	-2.51002840702	2.13382270761	0.652325209293	6.19914129446	-2.8865242977	-0.320875566252	-3.88129631157	1.0297798338	-2.55622767076	12.6469549248	1
-18.0384874132	-14.6622657387	3.44649478919	7.05562404088	6.41663643724	-15.3373913601	-3.87248436822	5.80022768776	-12.8082460686	9.99490511995	-1.46485629319	0.843913659631	1.29284788456	14.0489998531	1.72721091913	-3.39098516374	4.63900043342	1.86046835241	12.5672314304	5.72368882088	-0.829420089696	8.02945200402	2.22174269346	7.28543832186	-13.4272414321	14.1846069473	0.971394175589	-6.08152304109	-10.1004624528	-9.83991663062	13.8158567108	18.0384874132	1
-17.4256518602	3.87334762322	-1.39864626252	1.64143664269	-9.3737132209	-1.04308182214	1.16484386966	-11.2226916324	-8.46740049954	9.17604510369	5.76261058466	-9.72823443619	0.392870477313	-3.09079985253	11.1712371341	8.35909918922	-0.656397992867	-4.6204854287	-8.79934034871	3.21817425231	-5.61926870754	-15.2936719928	4.4028123939	-9.39419692773	-12.8335004781	13.3493537852	7.06073820282	-5.89041552216	11.1119162605	-0.764277797395	-3.06291266039	17.4256518602	1
-12.4205982402	1.76145362527	-0.99947621931	0.61537501495	-4.1158289631	-0.493973030264	0.14933229137	-5.42444947721	-4.19679668308	4.30284205947	2.21980638502	-5.22287942852	0.796256884336	-1.36439200175	5.99825716568	4.13371876273	-0.136960565144	-2.60081770121	-4.82615762926	1.81714768749	-3.30193486579	-7.82109045094	1.76622151453	-5.47592699578	-6.0099165588	6.23734666399	3.67651700701	-2.61680333452	5.58638543141	0.00110662988799	-1.61604827766	12.4205982402	1
-9.74624878334	1.93551922468	-0.662835781657	-3.57550483185	-4.29059336456	-1.52041707365	-1.86389037728	-1.25440777715	-2.22437685783	1.04473455241	1.36258873445	0.665085654841	5.84277648489	-2.42545178317	3.69256778599	3.02196958443	1.52377947837	2.14472992726	-1.35603466452	1.40097960042	0.636245273277	1.80284996251	-1.80087044577	1.96399122735	0.850934053121	-4.57666801376	-1.66725609661	-3.75462445549	-1.78932711986	-2.47058699548	2.69614812446	9.74624878334	1
-14.8470438666	3.77825629781	-5.65772767533	-0.0507807587745	11.2228438679	-0.372988402095	7.67407691374	6.59502473862	2.88849959746	6.7998413319	5.56340962748	3.91022154807	6.86025070014	3.41148080273	7.33553962859	3.36088473255	9.30530780481	2.15519287524	-2.75930096666	-1.21080709962	-6.13134739462	1.03334502673	5.19257267718	-5.61504636128	-2.64417019396	8.78821456353	1.80023713348	4.73124563087	-2.45846935742	4.53231211529	-2.73339621399	14.8470438666	1
-9.31060440494	2.96910679191	1.98208891029	1.24377192181	1.47920481546	-3.63623868588	-2.76432066762	2.06053436618	-1.83475127216	0.730297650389	-2.49532055767	3.98050840926	-2.58799696794	3.4180329877	0.414479029498	0.364800491088	-1.70324124736	2.88007034282	-2.42796438636	-3.53792029943	-3.39027523171	1.44642623153	-1.01479502736	-0.528085762106	3.56332024296	-1.10962671135	1.19513998416	0.568319087357	-1.11194284358	-3.23558403008	2.24159025323	9.31060440494	1
-14.6949285962	-4.78206251622	4.81204294921	0.486965493416	-9.20983654642	1.05072372913	-9.45459795803	-5.75961599233	-2.57020159606	-6.38749705751	-9.11539731236	-3.58936734531	-3.55381011103	-3.95398275489	-6.18772590496	-3.39836769205	-8.57305850357	-1.17361439805	1.23131419724	2.60922921603	3.967687128	-2.45333103797	-6.29500039717	3.04334953739	4.57057646882	-10.999649325	0.104196317731	-2.51368204271	1.7962477417	-3.35328853369	2.7661957984	14.6949285962	1
-9.92179364593	-2.18291763819	2.46554540505	-0.24908290905	-4.35065082233	0.749235650956	-4.69538626257	-2.78604849847	-1.88602922632	-3.20891084385	-5.33195883793	-1.86258355825	-1.47429143248	-1.62090994034	-2.41195264416	-1.2495994788	-3.69074147904	-0.467640141263	0.527542028025	1.26830243591	1.52995020656	-1.74079003303	-3.42588797322	0.855874321754	2.51244798629	-5.50106443473	0.858417380907	-0.965730211509	1.10528063255	-1.29326301867	1.63994811311	9.92179364593	1
-13.5974527278	3.51834600225	-7.2815672304	0.75610493616	0.858656859596	-7.30109363059	4.9563288947	-9.64245363542	1.23489456697	1.66760763914	5.26908426173	-1.21016938029	-7.35879690757	-0.335281877341	-2.62734517724	-6.31608598089	5.42493619524	-2.61373870946	-1.41197308094	-1.55800295176	-0.503939791567	2.01649500515	-3.40221260132	-2.25713190397	-3.02968318504	6.62148284261	-3.4083883248	-3.23243657954	-0.181049597922	-2.22055424065	-7.55818559763	13.5974527278	1
-9.76855337596	2.6277550149	-0.889332485993	-3.7493661011	1.52792994506	-3.61361209346	-0.630247207313	-0.147583030875	1.67310385243	-4.70800076943	0.289102051303	-0.23557132066	1.34615134868	-3.13250173853	-3.37442977223	1.14125179131	3.07606875373	-0.211843043274	-2.76148487268	-0.31963811883	-4.23660117815	-4.55477921156	-0.0322010096873	1.47932465121	-1.26520673486	-2.40597369517	-1.95046885252	0.727129987237	-4.2288063229	-1.99249097848	-4.18740254259	9.76855337596	1
-9.0110106425	-3.38069408435	-0.436221810469	2.92224335879	0.554311882358	1.91465030707	-2.02813613314	-2.81519045873	-2.83039192156	0.985428393567	-0.535929540441	0.786608465965	-1.23425156938	3.13714521854	4.29532519231	0.332939601784	4.2315791653	-1.19387370893	2.23258752147	2.60180965015	1.81261025812	0.0299107441748	0.132024248143	-0.436133137064	4.34122281115	1.24293372281	4.35839899478	-0.183197713197	0.956295810733	-1.23368213456	2.33868020771	9.0110106425	1
-15.0992205616	-3.12667499132	5.75949143512	-1.12812707253	9.0016280034	-7.71094199492	-10.2589440717	-8.02931566914	-2.01696106877	-3.31972890842	0.189965804832	-1.3718645352	0.309090009822	-2.94775232901	0.442685409885	4.65891048526	-3.14475262578	-2.99830947395	5.68830749108	11.3874141352	5.12796998548	5.02866210846	-6.46468689463	-8.35661542725	10.5403070195	2.6591941134	-7.07543644979	0.827353891596	2.07197417677	-3.31959651389	4.87254189969	15.0992205616	1
-9.62712620127	0.367887729217	2.66486265645	-3.39439143252	1.61872933104	3.16036025584	-1.34793597293	2.00616068194	-1.72031615878	-1.16661680787	-3.33461691107	-2.60312071823	1.62529991912	3.00431337109	3.27442883056	2.299759479	-1.04512855519	-3.22268461965	-1.26907507718	-1.7910147483	3.67301291113	-2.40547365271	-1.92614387972	-4.74403221134	1.4345280743	-2.19848364489	3.67857438587	-2.32063939906	0.959065961252	2.66703302998	1.22522549365	9.62712620127	1
-13.2872083276	2.78793559149	1.26861950173	-6.07266340535	-2.33329484421	-4.78996303769	-7.53627086282	5.38636927247	-2.13445874123	-6.79597831564	0.844348524614	-0.980514361316	7.47587074945	3.9422091239	-0.63518391007	-6.15202986702	6.81069962997	4.1628615291	1.12164079581	-9.06450560904	1.68102827227	4.28955117341	2.95728153767	-4.38721098919	1.43167254028	0.823608821469	5.88650500572	-2.81455036139	3.60161671633	-2.20012741175	1.96299890248	13.2872083276	1
-13.2997946573	-7.44063403212	1.67722329952	3.46163784021	3.17119048994	-7.5833539558	-2.57029465891	2.91253900444	-6.75486889599	4.70504793104	-1.28864182711	0.510377848963	1.20844564991	6.91011843283	1.41634498941	-1.72477693367	2.15751720052	0.630126806065	5.83111902636	3.17497570275	-0.610162284688	3.54674811187	1.19776385973	3.25427753314	-6.42991951002	6.88424239089	0.563820899787	-2.69045036021	-4.76614186859	-4.24515967325	7.05330930054	13.2997946573	1
-9.79018046211	-0.685175406911	-2.40777924014	-4.06781142295	2.8454470907	-1.55059919145	3.61234465486	3.67693365612	-2.46773201135	-2.59955294268	1.62307428178	4.52152869053	1.19482107709	2.28631387248	1.01039926594	1.67081773595	2.83521927504	-0.841598922896	3.2915363753	-2.71408092469	-0.948728105303	-2.39562387389	0.7760522346	-1.95527589785	4.58900183753	-1.97937646998	0.366404800935	-3.78933809188	-1.28706734383	-0.621196479308	2.32738177414	9.79018046211	1
-10.022133795	-0.44341631891	-2.80076517891	-0.048591467163	2.64225163835	0.0281621325234	2.49743617132	3.95853908891	3.71951896665	2.61153939972	-1.1614210714	0.918969187249	2.72143839728	-2.61414850067	-2.75975040446	3.94210278741	-2.85621427656	1.86116060272	-3.86810599049	-0.948751446462	-3.18353376008	3.62975985301	-0.945866759461	-4.72122148422	2.07897963715	-3.29652977282	-3.03893635273	4.41186768865	-3.66238376613	-0.927917125768	2.00992201711	10.022133795	1
-9.89576869295	-3.46974502515	-1.42665852254	3.75543207653	-0.28281826598	-2.78903954345	-1.55123357387	2.31973504017	0.248026710733	2.99088967473	-2.45576381041	-1.63887361153	1.04298041978	3.21290551275	1.16442727962	2.72041081695	1.78591220001	-5.44720934819	-0.0959337703787	-1.40921383141	3.36322624561	-2.40233452585	3.88314535142	-0.796345076886	3.73607088499	-0.0338036823062	3.26688092516	-3.22433936343	0.781849580887	4.18444039738	-0.301433971919	9.89576869295	1
-9.08864101653	-0.203086890232	0.695069917882	1.4860697443	1.95127802443	-0.153558214595	-0.071408047224	-0.494998391511	-0.653373151666	-1.79657636183	-0.773762326843	1.12496246355	4.39310225335	-3.15430386819	-1.30514175115	4.15211831489	-1.70548934818	1.22082242496	1.77844600695	1.91621171312	-3.25598306619	-2.22783429789	-3.66744091628	-0.858058935758	2.49030374126	2.30876293306	4.64523084733	3.51557616676	-2.33479534765	-0.327358945725	1.78500981804	9.08864101653	1
-9.40111057022	3.32864673488	-0.19440894005	-2.06093928286	0.144130803127	-4.58175933215	0.687993248459	-2.90875290395	1.81488097412	0.74887683536	-1.03481968819	-1.5569338151	0.712817395135	-2.37973363526	-2.37171097332	-3.77273228236	-0.846659241485	1.47907975438	-0.571192983493	-2.7651455072	3.8313992711	0.00444672053197	-4.69558816789	1.05903838058	-0.415938852458	-3.62502072225	-0.128120369174	-4.32337216089	-1.8957292431	-3.65289311918	-1.05024288386	9.40111057022	1
-12.9995207148	-3.07806760148	2.28487821627	2.0352301358	0.90822555513	-3.09061535173	3.56883347522	5.91125065712	1.34047683701	4.62431828632	0.0578154009748	3.43753110853	-7.95121899981	6.29438812115	-5.8225830643	-3.15217237774	0.079215702408	0.930430294223	1.12698679858	-0.535956134606	-5.75551099109	6.59069571481	1.42588492893	6.48336391504	6.20493901031	-0.566966939949	-7.97812374262	-0.549315987686	-6.71700009918	-0.125846389941	2.08171772209	12.9995207148	1
-8.98879368198	1.37555558658	3.80472705411	-0.0600034658791	-0.262320175839	-2.82576953763	-2.48796010618	0.933062079945	-3.52978649685	0.831501904392	1.51727977111	-2.52819385464	-0.520946572395	2.46394341374	4.23525864747	1.90598257012	1.1449321813	-2.46711938692	-2.5802278975	3.22470968921	2.20376266246	1.31488265117	1.64139832791	2.64140894456	-2.39814665081	-1.32815410614	-2.10584949974	-1.92571968468	-0.733654508051	-2.42870208143	-0.827576365712	8.98879368198	1
-8.58748202588	-1.22227593465	2.0452755801	0.209305166594	-1.99263254064	-3.08989266012	-2.02600728228	-0.418228732956	-1.71058882643	-1.14986416052	-3.14642417477	-1.59265123831	3.85167515581	1.97641195761	-0.247081839426	3.61461815116	-2.40535914599	-1.72696618941	3.477791874	2.84378271682	1.96264931899	0.608673635914	-0.840004614993	-4.3004539048	-0.417028903556	-0.0945265213407	0.73907321527	-3.09782695897	-0.330458941294	-1.48140263814	-0.248103832082	8.58748202588	1
-9.73053456928	4.59110658913	1.03867414539	-3.40802543014	1.04990369088	-2.28078283327	3.76375341025	2.69730204245	-1.67060402391	1.61255667205	-0.91801983409	-5.04739619403	-3.55017384224	2.7636488611	-0.507228504277	2.31251137218	4.28796724364	0.769162275129	0.49670274495	3.47570403042	-1.28879584776	1.09361156223	2.27747018985	-3.2578107624	-0.976454716888	2.9796518646	3.58672858643	-0.135585210605	0.588269844268	-0.821911812485	-0.181109812372	9.73053456928	1
-8.82695405337	0.230480113008	-0.917226903874	1.93289562296	3.44312793489	0.589247968337	3.71037134315	2.67692043811	-2.39031906688	-0.688813598027	1.69294522861	-1.76642997921	2.86111734845	0.373955003062	0.422224101874	0.270749625324	-2.10808806111	-3.54857375037	-0.685097488574	-2.43068855164	0.950735170051	-0.600361405043	2.99942888858	-2.38437410897	0.0013893051745	2.33760621082	-1.61401773714	3.44067941335	-2.22285858839	0.26269172383	-3.54079583641	8.82695405337	1
-9.6331448414	-2.84871165737	-4.86761835327	-3.16457666323	3.51047439829	-2.29275867096	-2.04238541894	-2.60553763699	0.562947348238	1.78119360769	1.30023817588	-3.98908485769	-1.76880492857	0.833870695981	1.58247758368	-0.266538473118	-1.19555989932	3.27778726606	-3.2903417045	-0.478161754598	-2.76457590424	-1.80368381439	-4.27392500791	-1.6718373315	1.35890064695	0.619382345726	3.2315870236	-3.21792263213	1.21629632928	2.34830033734	1.82229567008	9.6331448414	1
-9.67193145047	0.330230167881	3.39674183312	4.174832147	-1.78380816488	4.25869885159	-0.544756814659	2.07435392841	1.57452918305	2.87515263208	-0.428459781176	2.94473269338	1.83864934619	0.545998620425	2.41925138237	4.71102626263	-3.65634953973	3.83597758708	-0.616645176541	1.77528833593	2.55312474417	-0.5940815771	3.84909879362	-0.0965341380434	-3.2123199124	2.08552742069	-1.14821951145	0.0196807790087	-0.429855038974	3.6461882363	-0.918992955156	9.67193145047	1
-9.03669509877	0.959831617107	-3.80671375716	-1.58829746743	-1.21847538705	-0.550195268057	2.69732490178	-0.675856800633	-1.77534496014	-1.25555687686	1.68683162743	1.4399362064	0.216757188973	4.26357900414	0.372513614153	-3.21540444472	4.08571453271	-0.832856383763	-1.60862209859	-2.55163243601	-4.18430758317	2.28269297988	1.41417372666	0.829101155137	2.61221754349	1.662698261	2.85011620374	2.2605898985	1.63657129442	0.802013507721	2.23220303339	9.03669509877	1
-8.94031939416	3.60759214898	-0.837930453172	-2.05915621512	2.83729112496	-4.24094702169	-1.83957022449	-1.64370557755	-0.988799591835	0.60694430351	-1.61297013202	-0.278200479347	-1.28659303638	1.12909336923	-1.8427723732	-2.94279773418	0.00309309651031	-1.80971458033	0.612062570047	2.49874938131	-2.51962902154	-4.01666263109	-2.0001265908	2.60243884049	-2.78547876107	0.661645208202	1.55531487501	-4.06283313683	-2.09245184844	-3.21735797852	-1.93447666369	8.94031939416	1
-13.632597856	-0.536729339951	-1.54866793487	0.051504822654	4.27672998916	2.1772396152	-0.490652599367	3.56024060865	2.09510654732	2.71367406697	7.0250324045	7.63308909778	7.79770010598	-6.01548019094	7.62051476477	3.97101070656	2.91266147777	-1.54828290999	7.4351323439	1.71007911287	-6.78807998966	-6.20202125356	3.51637438436	3.02139257078	-3.27261971907	5.50153975601	2.22430119116	-5.20626045424	2.59012467518	-1.04743485518	5.11595914498	13.632597856	1
-8.99275470958	-3.0731221691	0.228340549676	1.3711920202	2.20865139803	1.42953403936	1.8400942526	0.656389819358	3.62441868993	1.59283822528	-3.13450580119	-0.789056201421	2.23105198194	-2.30884820556	0.037004220924	-3.68433286191	-0.928434351944	-1.46624241918	3.37397858432	-3.1578854761	-1.94891816136	2.13921309204	-3.72891380557	0.835637426459	-3.48780206019	-1.92777470291	0.455967957472	2.00098663751	-3.35503474982	-1.82274810367	-1.19175787796	8.99275470958	1
-9.07712711569	1.96704692849	1.00070457716	0.422480111603	0.488468849518	2.67984116335	1.63900409532	0.586539590625	2.88523294949	-1.33287477783	-0.786965168913	-1.64174931585	-1.50577138374	-1.3074751219	-3.49196797964	-3.13510329339	3.77925340158	4.20860714606	2.64802838818	2.60775886772	-1.41000744928	-0.733690004996	-1.37953166137	3.64765617537	1.90007555444	-2.5571834835	-0.453427239344	0.0758512681749	-2.05611153151	-2.85028238598	-3.02535200648	9.07712711569	1
-13.6864077839	0.665371065405	-0.187809425014	-2.7188638071	0.400785154624	4.43637342062	6.92279319785	5.91787072022	3.73611104534	5.8278695006	5.97658021413	0.750993481056	0.117550481343	-8.06286965881	-1.00918160207	5.60999867826	6.01462628099	0.15176797788	-5.48276947138	4.79854361741	-1.93652739694	0.976841139824	6.0874148024	-0.698607708939	-3.62766257145	-7.04800928429	8.50530711985	8.61866301346	5.06887114457	0.449754951743	0.899912868616	13.6864077839	1
-9.02055593726	-0.0569280024544	-0.706939199458	-0.262246406596	2.56238048444	0.993678551197	-0.498050336477	2.0276245661	0.761597438538	1.29527741894	3.02276899773	3.82238912068	4.49360187143	-2.92937680297	3.91229239119	2.05225354367	1.86653510442	-0.642355465092	3.46706215346	0.943839759448	-3.71813386712	-3.23469797361	1.57094571665	1.35256038568	-1.3613873492	2.43622048518	1.85986986551	-2.31294520693	0.845167456837	-0.300238691339	2.89713498369	9.02055593726	1
-8.69962245989	1.53539317248	-3.55602792034	0.167882588916	0.866773543989	-4.1701262442	2.18035207083	-4.51460726665	0.233701871776	0.691624306336	2.2372857248	-0.694141372191	-3.41797170613	0.244967603862	-0.984020138718	-3.0756388011	2.92204050608	-1.36700279082	-0.759390667669	-0.992544945448	-0.573405124202	0.697655234954	-2.0817241223	-1.27653711501	-1.49658812852	3.40206753797	-1.10348181755	-1.96900663964	-0.479736395424	-1.12667951592	-3.39238232303	8.69962245989	1
-12.9273717616	-2.02628658551	-1.65303268483	5.33092069359	3.70650182489	2.0645895779	6.16058270842	-5.00997966568	1.43395172453	5.4967639177	-1.76311860916	1.36904904566	-6.47521135163	-2.85884868125	1.18085804169	6.71498488516	-4.70867500403	-5.909563689	-1.12494285713	10.7496896281	-2.3685436656	-4.61296966989	-2.79609605836	2.38552985509	-0.29416144675	-1.61494965561	-3.52600487262	1.04389112508	-3.43229491783	1.96470854728	-1.85313933884	12.9273717616	1
-13.3687884905	0.0882414460981	-1.35032171425	3.32108007986	2.14886552414	-3.94868699776	-6.8190336151	-5.9438125233	-4.46202274596	-3.74202811799	-8.40249943934	-0.833394015728	-0.26508265213	8.08289381472	2.29287518629	-4.95825442539	-4.85117020749	-1.03124642525	3.97238052644	-3.11757227295	0.0933259821521	-2.37527598609	-7.23838191731	-0.17137847033	4.91840404972	5.77985876335	-7.67255244203	-6.46926759557	-4.88898185598	0.445771394468	-0.66420587253	13.3687884905	1
-8.91396710908	2.60121345207	-0.660252153689	-0.992100245618	-1.16416818329	3.05038722887	-0.436315178298	-3.32856747493	-0.32153175921	3.75469895008	1.85225831358	-2.48243669732	2.7592483767	1.40067614671	-2.7218096134	5.35962835056	-0.31335676379	-2.21479432411	-0.507632240217	0.281136112417	-1.10502314725	0.46179266433	-1.22689863382	-0.841718571076	-0.27055658718	-1.47464174993	3.74761517861	3.73564955824	2.01659761441	-0.00421647206979	0.547726416074	8.91396710908	1
-13.162169882	6.6016688808	-1.99971055947	-2.93985618713	-1.1089848322	7.72834280484	0.706448176825	-1.47073436026	6.20612883926	-4.85416380663	0.367841340068	-1.03341905984	-0.379928235245	-4.87695743824	0.935901751098	3.00965941951	-0.875456054414	-0.693748863644	-7.54285679889	-3.18775517873	-0.622076136934	-4.69905536051	-2.13414152175	-4.01846783323	7.41603997541	-8.16297102205	0.739510474833	3.19260451007	4.37836959767	5.71920827337	-6.82151393292	13.162169882	1
-9.16806360917	2.00746353602	3.33732137058	2.54539617011	-2.5601340676	0.341703223158	-2.04689756508	-1.54109059743	0.0783504880946	-3.19887252519	-3.32752026217	4.72061807049	-0.557927277616	0.959880385773	3.2396053782	-2.9155870722	3.4867481343	1.79682443553	3.32838095466	-0.349714621001	-1.95741695526	-1.01342952127	-2.07520938172	-2.11357422941	-1.48691125242	-2.186274838	-2.10343831139	0.947890285751	-1.47899933166	-2.4887422742	2.19921828591	9.16806360917	1
-8.63084347201	-2.7431709411	3.68237048496	0.85768120675	1.82808523533	2.9623310071	-1.7523587659	-1.73774236966	-0.0201808595247	-0.906191399091	-2.14527493706	3.66076047325	1.02791082956	-0.497532782569	0.0985525885701	1.88757509532	1.72552678493	0.75290407332	3.84907814152	-0.399145500076	-4.05128790896	1.31790647871	-1.71184206365	-0.734329369354	-0.825622691166	4.11116317946	0.368230555978	-1.14318940176	0.696000294143	3.54065971679	2.40919233741	8.63084347201	1
-13.1625664689	2.79302842306	3.28468821193	-5.40424203254	-4.08830060108	-0.382010358862	0.47319572091	2.0914443992	-8.59978820045	-1.37461455948	-8.97303830714	0.624689934542	-1.03202493312	2.21489384202	1.54635843256	1.06561607813	-7.7938980235	3.24109127996	2.07853989127	-1.40047957165	-6.65739981405	-1.24042282775	0.283143505584	7.76207740603	3.22995908973	3.00771338263	-2.64972473731	2.56337651885	-1.61960906169	-5.76212479713	6.33546900796	13.1625664689	1
-9.34972393752	-2.33394370651	-2.43398544391	0.417378931538	-0.608472604568	1.03272220565	-1.70936989968	0.288761824192	-0.731710935282	2.97060376307	-4.6703220227	0.089815706894	0.276107227574	-2.31828587656	1.23303360807	-0.956697101937	-1.89544673511	1.20893600175	-2.97085564602	4.52035367077	-2.83327299705	-1.98834625795	-3.32157016337	-4.71036607885	-2.60472388114	3.10102388501	-3.25678763663	3.14516791283	1.37677396135	1.97928664549	-1.11911152809	9.34972393752	1
-8.51039622344	-2.48849507349	2.31514086623	-2.63966887423	2.85512481397	-0.239372863975	1.68755741452	1.69971679405	3.70312076483	-3.18899176726	0.138905184912	-0.173495012273	-1.7173378438	-3.65090001246	-0.213487595506	-1.94577730637	-3.67370437885	-0.853143574331	-3.08883041358	0.185198928722	-0.298689240135	-0.202833912422	3.30565031255	0.215966671692	1.10211268384	-3.67858435803	-0.51463161587	-0.199866351031	0.747689570687	-0.889349714396	1.72273167583	8.51039622344	1
-8.82617542686	1.39760981484	-3.62698277861	-1.35079088428	0.111923218721	-1.42315603251	-1.56046787798	1.87672923698	1.57170778655	-0.0380570459228	-3.18807863029	-0.0137105744982	4.24238071855	0.982020991171	-1.62959460315	-1.48438802255	3.80590592382	-1.54302511795	3.06582204963	2.80079030672	-1.7699550162	2.6247730032	-2.23926330984	-0.209587497522	-0.0365308474474	0.846630036467	-0.284996555152	-0.104053078037	2.43920405729	-3.05255356656	-4.32295088943	8.82617542686	1
-9.23876587123	-3.03054304811	0.527732681386	0.99423794089	-2.55874654598	1.67169063159	-2.74674580596	-3.34511882702	-0.453492075193	2.86950648085	0.330097942633	-2.51648590211	3.61915934925	0.0249950282075	1.61854505855	2.4603846525	-2.1017778339	-2.43223623594	-1.54812640095	-2.13372707984	0.997397472895	-3.13046678053	-2.78310068073	0.222075504001	3.77569292846	2.21834226831	-1.76988675442	1.93449358281	1.02542675665	3.6101323658	-3.97406265842	9.23876587123	1
-13.0220452482	4.15859359935	5.31264014433	-3.7084720984	-6.92237604574	-6.02550056659	-3.34739362475	4.17888912509	3.29303129865	-2.4950002952	-1.52648925795	8.20653894251	4.30158946692	-1.56749253938	2.67825226718	-0.560365757887	-1.14161678801	2.0105511852	-2.9781053435	6.08976196142	3.44217027301	6.88722572788	6.94944458053	3.60132145881	-4.2760962857	-0.622838287309	2.68016313556	-2.95441303122	2.94407936088	5.24568846209	0.0882742866306	13.0220452482	1
-8.77233699544	3.25335466322	-0.684103958868	-1.57122432569	-0.443554416416	3.46176506962	0.246411708619	-0.596335016652	3.00851417048	-2.20676205173	-0.286381714564	-0.376839669175	-0.0872061520769	-2.33293562886	0.824608107335	1.94844026746	-0.395700237836	-0.797940620165	-3.78855800872	-0.999974917015	-0.602572428042	-2.58239814762	-1.31690312284	-1.8657342011	3.94605542755	-4.23866104454	0.647989885727	1.31868654985	1.95385038519	3.00944368299	-3.47166192403	8.77233699544	1
-13.3521068138	0.102336824545	2.75975034901	-3.95869331105	-1.01828150555	2.98490328274	5.40690206175	6.8422909461	4.36249406917	3.97286243602	6.69539300544	0.804061579679	1.50230317214	-7.38317514976	-1.75173472717	6.89685111383	5.05318673439	0.352000453934	-4.47656955599	4.19637876013	-3.51228618829	2.34326884054	6.09951419309	1.27908548939	-3.26701734932	-6.19185356689	7.39463906044	7.15032514766	3.05237104887	-1.34102956549	0.811198179349	13.3521068138	1
-12.6212499715	0.183977823411	6.73836279503	-2.96086429952	-2.97056025501	-4.79552626179	-4.45888135847	0.257343748467	-1.55215792809	-1.36748815037	4.91655953454	-1.75598023164	-4.21455772916	3.63971617637	4.14310343222	4.65017225635	2.63257806998	-6.87849823383	7.59315044901	-6.89948888091	2.5893023264	-0.787269139852	3.54896082536	4.10038276604	-5.48162727965	4.02516743462	0.0787323578959	-3.62805058327	-1.59472549005	-1.96389793928	-0.0897640713835	12.6212499715	1
-8.19025124583	-2.15679600563	3.35435675402	-2.13033914062	0.841870602432	-1.60549571061	2.75230617434	2.2130089435	0.111587109735	-2.93427794244	-1.85110656078	3.02802344242	-1.00225659692	-1.20503560396	0.988390283654	0.248126069713	0.517525101795	3.05118691309	0.582518649976	0.0909382312228	2.37270375811	-1.95864241259	-1.62780753745	2.111844136	2.8507295362	-2.44810370487	1.25378862268	-2.10612513846	-2.8075652611	3.31433095936	-0.840635110644	8.19025124583	1
-8.51677360685	-0.358321653867	-0.933154410592	2.5967611989	1.75835862711	1.03719807534	3.16910903708	-2.20337820786	0.900635617754	2.53459146481	-1.65710640003	0.526674264564	-2.41744360377	-1.39035390366	0.0773817065089	3.59534712785	-2.39070112477	-3.40273035409	-0.581659436306	5.04103175435	-1.56158515322	-2.68993972298	-1.63381386611	0.736072698187	0.327416900258	-0.81676325121	-1.22490744761	0.390891695585	-2.07326742494	1.26731368876	-0.988548701211	8.51677360685	0
-8.91127955636	-0.0194538563493	-1.50831542517	-2.11923260746	-0.765928297853	-2.33561886421	0.602863781631	-0.457338983423	-3.6593821887	-1.14508977875	0.126873261699	-1.01740046728	-3.36160148578	-3.40626654144	4.07000822411	0.321918848985	3.89028385231	-2.83195774835	0.858728383455	3.06247827113	-1.34103616726	2.53863810388	1.43756485872	-1.52679629151	0.697695273334	-2.32169787771	-1.97966191003	-3.08319479595	-2.84321063348	2.58531227185	-0.195671297724	8.91127955636	0
-18.1612767991	-0.615498748673	5.6690029673	3.5049102987	4.6537025385	11.6947250314	-1.84309402355	-11.1204816589	-1.54844129626	-2.51809065437	5.78097714521	9.94866809093	-15.2879604937	-10.8913750829	9.95947584664	-0.616341495489	-1.5539626817	-16.8448653048	-10.4004631593	9.44587383721	-1.90130692157	5.98814199152	14.0780151466	-5.68020580133	9.6854941735	4.41393300115	-9.15316442392	-5.85819412126	-12.8936310462	5.7004617146	-10.2052979084	18.1612767991	0
-8.82448143885	-2.6214865701	1.32273160272	2.64102201416	-2.75294747935	-0.706940989137	0.175491993558	0.423534429076	-2.64882756304	0.132337066703	-2.1756654601	3.09731346565	1.28795829727	3.75287851429	-0.721150066434	-4.790146804	0.794480326915	0.800773921175	-2.30437665165	-2.56542162504	0.359181264922	-4.28078947318	-1.40923596289	-0.1030292674	0.593822342932	-4.12257290282	1.29849506687	-1.97231463317	0.163124858709	0.777087579667	0.775220589716	8.82448143885	0
-8.44323275348	3.00129634312	-1.64032509616	2.90259023471	4.21643347907	0.237844628496	0.842740296079	0.734886899726	0.849882710466	1.88539939633	-4.01721373184	1.58052445511	2.01542228689	-2.56312042209	0.291530168327	-0.628178953508	2.55548465777	3.00338563034	-0.777618069604	0.351705749103	0.778770852179	1.66559317231	0.918882747542	-1.02561733125	0.24062319204	-4.2380138938	3.2110430239	-0.444604795152	-1.33616954082	-0.375774930366	-1.63440278685	8.44323275348	0
-12.8134496664	-1.51498295838	2.55583399285	-0.323434557807	-3.54704530623	-1.52609688247	2.7852250069	-3.30875174746	0.746126153098	-4.12060220347	4.03243849379	2.20284082241	1.26244414605	-1.58078330595	-1.93369353628	7.54528118325	-9.00355630915	2.9762249978	-1.66667303444	-0.717181439878	-3.54924909202	-5.39870991303	1.25107946051	-1.69227345725	-7.57159594832	-0.462651390491	-1.48896333103	-8.56520608035	-5.28631543556	-4.02243579689	-0.798593309595	12.8134496664	0
-8.19350007753	-0.476041460895	1.0365114435	-0.2249941955	-1.23209147613	0.650493791494	-3.06871239099	0.172043640772	2.19686191906	2.15350750118	1.8166645134	3.1544089328	-1.73929732901	0.0439758986747	0.166619904118	-0.90041835176	-1.49366621172	-0.994552104639	0.632044111302	0.42860823165	2.14977820177	1.78385317846	1.63823886944	-1.56467650992	-3.94131140433	-2.66473368133	2.48475413591	0.348399367625	-1.57255162811	4.36832607557	-3.09143140303	8.19350007753	0
-8.68624433583	1.95370985675	-2.05606196468	-2.36526337139	-2.88870524703	2.55107143942	1.5577288974	0.36024887354	0.313068186907	1.40663656079	-1.84627550705	-1.49231902193	2.28900841763	-3.23105631377	3.16438898701	-0.184510185686	0.770488453076	0.504737494275	-1.04582397287	-4.71627386538	0.880550664647	0.685953853674	-5.10903507198	-0.501161999807	-1.92429333411	1.02505262972	2.64276136602	1.03520449243	2.60176266606	0.468894509178	-0.243811015355	8.68624433583	0
-12.9446039304	-1.12257439139	-5.14809575484	8.64754271299	-3.34155339938	6.25102073752	0.174194784487	1.55612985798	2.45887169635	3.93816883093	5.36649143278	-4.30685658942	6.32512117928	-5.45162180844	-0.0727174062294	-6.4763186466	-1.71049741399	0.554770903559	-2.45873658355	5.26640788981	-4.44506688372	1.97634377638	-2.2384177211	3.36274905135	-0.582857997134	-4.67161334689	5.95857740281	1.35114126257	3.68439918919	0.927147071944	0.100598654818	12.9446039304	0
-8.09184907241	2.58406794095	0.476521348216	1.90208598206	0.926434256991	-1.22744068915	3.08183891262	0.553914716411	0.414669540932	0.663914895426	-0.548287941904	3.1035877072	-1.88644062919	-0.776492714618	0.298950176635	-2.61690023754	-1.57090188746	0.685016845047	2.53671343396	-2.41406042575	-0.102580249436	0.126893058644	2.94888988292	-1.79824079389	1.68671406052	1.88072848946	-2.93424695211	0.474278085254	-4.45766556311	0.78991614145	-0.886681433224	8.09184907241	0
-13.1743958547	-3.23119499151	-6.2069870031	-1.7261833059	5.12569030461	-2.00171014879	-0.0955637086877	-0.378782100855	7.11919888348	-4.14338403684	3.49135502078	-6.34517973651	7.45916121715	1.40859934718	-5.9764855652	4.89929047111	-1.55709327885	2.22747608973	-4.48407764002	7.87156048291	-4.93526593513	-0.429881801597	6.40058269262	-2.23588796573	0.0387419681853	2.54401314506	-1.05814694956	-3.17133159989	2.33128883738	-3.91873401915	-6.12034107195	13.1743958547	0
-8.23028309949	2.39654794741	0.773970523617	-1.85635171827	1.71714305138	0.750098033802	0.791480080837	-3.66112510378	-1.3188989507	-1.02429172636	0.0670223026533	2.28386030709	-2.3241018758	2.67899328967	-0.00854661576458	-0.795918238362	-1.43193972167	0.194572572154	-0.54271491282	1.65205350808	-3.54029447138	-0.481177368818	1.28048639951	-2.70745684382	-3.16142992937	3.46248283542	2.46525642205	0.723892668498	-1.55212949206	-1.60377781342	-0.0374238107302	8.23028309949	0
-8.67960004777	-1.3893630957	-3.5451825701	-0.960527817487	2.66252126803	-0.887332646486	0.00367979134647	-0.212112327213	3.87339853392	-2.12672390432	1.2986866545	-2.90272743293	3.98445749132	0.663262655662	-3.14917202675	2.36125934976	-0.881002418442	0.995563436238	-2.30225378897	3.90315764512	-2.7161559104	-0.474483154395	2.89570425417	-1.33188236714	0.526892889837	0.766190125735	-0.24659799167	-1.79401776406	0.783058617925	-1.81923155701	-3.34783304559	8.67960004777	0
-13.4409675616	-0.0864736303287	2.45407519198	1.54829634533	2.13320182394	6.24484664622	-0.954091692825	-5.43226682643	-0.459540651225	-1.59627586895	2.60201232305	5.23745012948	-7.17888913218	-5.42925621906	4.75316966312	-0.319640276342	-0.723648680411	-8.47884734968	-5.18407187771	4.77090448576	-1.49095798958	2.63868501405	6.65108202981	-3.053022578	5.2301176123	1.59850097305	-4.50596869828	-3.07543368027	-6.90177835175	3.1494548841	-5.63068064478	13.4409675616	0
-8.30865829265	-2.06828596854	1.2833955546	1.90402661387	1.23698813388	-0.688189356796	2.57148109602	1.13936191882	-1.62657608516	-2.53634291011	-0.800278448763	-2.51944966822	1.27539755032	-2.04501594301	-0.317221505541	-1.17791021295	2.38371426059	-2.01547507231	1.71083843083	0.275187558006	2.69830089502	-3.82489225844	2.19269375505	-4.7993132756	-1.82758040338	1.94804229481	-0.245932751909	-0.377172441348	1.35682486203	1.97872145638	-2.11043725734	8.30865829265	0
-8.3685269868	-1.958769468	1.37498247334	0.94889086382	-0.0807944827511	3.52285583307	-3.06837879054	2.45847904107	-0.582994231951	0.22403268387	0.314496424836	1.77134283577	-1.31479977076	2.88388839468	2.24599004826	-2.68349516504	-0.710655195331	0.997644794911	1.11104090678	0.0185751438033	0.336148727309	-1.85199446879	-0.555044752087	-2.45435395125	0.117248484972	-4.15400260717	-1.48202961731	0.431390977893	-3.42545627464	-1.37450313529	-3.60904156582	8.3685269868	0
-8.22429168933	-0.65682635571	-0.102949126731	-0.235465585993	-2.20705782894	0.660372304501	-1.35379099554	-0.987119726672	-1.68652456014	-3.4965968976	0.40344111197	2.91362304313	2.41134404726	1.34257518927	2.78731033276	-1.89341262443	-2.82910847404	2.50654704946	0.470670600495	-0.277725700681	0.0978527485975	-2.45836870683	-1.02071078252	0.412399934793	0.827457867681	-4.40842807311	-1.79377863429	0.730168733427	-2.55572296266	2.1200896718	1.48836046816	8.22429168933	0
-8.41938065319	0.420116568415	-3.94681958304	0.965151917095	0.354545084541	-2.67801562093	0.89354215695	2.46867990364	-1.32999773327	-0.374938680123	1.02027929359	2.8135279551	0.273334063994	-1.71454518549	1.05112969784	-1.77327958586	-2.38207442758	1.52295999481	0.524282123412	0.370472790744	-1.79844142893	0.528425214598	-3.57391107829	-1.34007972135	-3.20946220952	-4.17746157364	0.765701327372	2.21307708712	-2.68078030723	-2.0211429202	0.273579799912	8.41938065319	0
-8.03755901223	-0.114130440027	-2.36781206812	-2.055363924	-1.14257917104	-0.701125521867	1.26645695094	-3.24350775221	2.24291019228	-4.20777956621	0.691289408782	3.61424342172	-0.907358315209	-0.300777343472	-0.460490440898	-0.435441600682	-0.354642730343	1.8667963276	-0.240836316481	1.49818675441	0.0610359041925	1.79804297555	-0.222079495761	1.90112724648	2.25692105314	-3.3993916554	-1.79614690306	-0.908715107292	2.53616037658	2.56164106654	0.0297578052128	8.03755901223	0
-8.58637850323	-0.571037653787	0.998594211036	-0.100852379225	-1.67855253893	-0.792630357689	1.44420643676	-1.6104645007	0.704029103394	-2.53769003705	1.55507025918	1.58174107755	1.12953432952	-0.835375254856	-1.27772145512	3.42483874539	-4.52548221002	1.52657808336	-0.841046144054	-0.419535795878	-2.21268281724	-3.07892395199	0.337780028719	-1.09604859845	-3.39051812916	-0.623153908906	-0.49593196828	-4.56639686591	-3.10691847294	-1.83896421121	-0.660111550495	8.58637850323	0
-6.45287971697	2.20399180948	-1.34360676223	-1.75351868157	0.581194346163	-0.305303651535	1.07506381782	-0.622931763406	1.96366680416	-0.13671913652	-1.65298510882	-1.41119338368	2.13060916774	1.86325623951	-0.764273099809	1.37641950098	0.239524253645	0.291232904766	-0.91516475026	-2.82697986201	-2.51692188188	-0.910824134403	0.236091998143	-2.15187851601	-0.114570764458	-0.918265027209	1.10053699295	-0.901861799165	-1.23897966075	-0.992505678409	1.49060997608	6.45287971697	0
-8.73283226711	-0.448466843749	-2.81424934084	4.33753622443	-1.63643755067	3.3121750163	0.0964173428222	0.626618705967	1.50102689194	1.6282316078	2.18293213556	-2.09441079735	3.63677265892	-2.72132499192	-0.280315061959	-3.46906026421	-1.17548421717	0.369474203657	-1.41042272943	2.29830197489	-2.5752639448	0.606101780075	-1.55421981865	1.42322453099	-0.0511083639045	-2.76300060357	3.03034470045	0.417192394895	1.40383742263	0.825452017176	-0.274597954025	8.73283226711	0
-6.45687831839	2.60143310324	-2.72300066309	-1.41398740365	-1.54376582077	2.97344544016	-0.00254480906213	-0.319668458813	-0.457342898682	1.03938958047	-1.61172445782	2.14282784647	-0.628278362069	0.277905254836	-1.87053007744	0.68526345809	1.08620124894	-0.963604982166	0.33268428273	1.34779754763	-0.0360702633623	-1.11525917786	0.392952982644	0.131742659224	-0.744062495482	-0.795414012244	-1.05745665094	0.575055338922	-1.9452457884	1.14841552198	-1.56223335239	6.45687831839	0
-8.44355481861	0.403928234124	0.827613749354	0.928820811933	1.02820962097	3.28458667057	-0.395382749909	-2.6604725255	-0.215738860968	-0.820771529109	0.806361767258	2.9904053279	-3.02938969507	-2.81144447455	2.27448627597	-0.129299702956	-0.691323701417	-4.22769323502	-2.62700224932	2.17147879448	-1.06709822478	1.06368003936	3.16462039632	-1.91316004947	2.95049141426	0.417250347374	-2.02313490619	-1.77557305984	-3.8148989164	1.68945513513	-3.08792233232	8.44355481861	0
-6.80915887635	-0.0605101064404	-1.61968636265	0.0307559857167	1.36694061474	0.164226129486	1.47338723832	1.74365330546	1.97229087947	1.04561776291	-0.84406507624	0.577667556078	1.67428898953	-1.38317583611	-1.50173814357	1.82882718662	-1.64812151731	0.874683469708	-2.08897216839	-0.529373633082	-1.99151783819	1.43343559071	-0.512408923175	-2.68010943681	1.17765407959	-1.9159112432	-1.28857623598	2.20713970163	-2.25862160574	-0.23545316984	0.834262935556	6.80915887635	0
-8.21037635085	2.65372709281	2.20578730264	-2.05014026639	-3.36676453436	-2.76251025666	-1.45414439859	2.02096157338	2.01847822267	-1.47845796192	-0.992605655561	4.09624939706	2.71493467349	-0.931126136341	1.03612011057	-0.172693661157	-0.685712246968	0.860277577675	-1.66057798544	3.14901883215	1.11848437622	2.92888165277	2.95947991426	1.56448682676	-1.77479801214	-0.840205734041	1.74317405765	-1.53488751709	1.10911831083	2.76775524045	-0.152188491055	8.21037635085	0
-8.73824226353	-0.597661250903	-4.40039576715	0.487136276206	0.896861741676	4.36952160049	-0.77355359733	3.78640043417	0.0035432753042	2.22726153544	0.845571554685	4.49632635258	0.519588321077	-1.90170910288	-0.5036492839	-0.717283632416	-0.239806980143	-2.80929292273	1.10887507012	-2.10577449381	1.2550034007	-2.63439422326	0.864337803694	2.73787538191	2.07553155466	0.701761362033	2.39673859308	2.84005553817	0.337218615556	1.61163360879	-0.255841137525	8.73824226353	0
-9.16667999892	-4.54001015637	0.0180616791814	-3.11589983056	-1.02398865381	1.83025055664	2.19156447665	0.482583169205	2.22669985341	2.28202664856	2.65244263213	5.76815661072	0.0333160567917	1.96333822649	-0.746309021254	3.02288495322	3.14783311425	-2.85658219884	-2.34562351719	-0.537088067458	-2.55161028588	-0.896902910813	-0.133327650297	-4.0446386237	-0.342177744545	-0.628323361285	0.751148206219	-0.135092648461	1.52485333311	-0.99744365811	-4.17937405307	9.16667999892	0
-9.71492313751	-2.58804634702	-0.562513769461	3.67380079707	-0.956767128508	4.82056397195	0.67826593745	0.247545388514	-0.69746999941	4.57697791125	-1.68599156415	2.45533380413	-0.372074452832	2.28726163064	3.78087286524	-1.86137386761	-3.61032207475	0.0466937492763	2.45309158723	-0.102235545453	2.92401884955	4.03120541162	-1.12798947408	-2.88629294365	2.09945640182	0.490672728296	2.90212113174	-1.43150269188	2.91677496227	2.81950651684	3.36778817559	9.71492313751	0
-5.96136355379	2.50344113128	0.331390927457	-1.74738461948	0.625414766535	-0.728732955193	2.30774190691	1.36135555808	-0.281318367892	0.668080050508	-0.954957054821	-1.90013086357	-1.34351371766	1.00866425902	-0.407176347588	1.20033989931	1.89333310017	0.339900832752	0.000770873222228	1.5383700621	-0.993749602711	0.297275787447	0.917973129353	-1.98868981804	-0.27241930805	1.24601107353	1.98515290926	-0.184756027022	-0.0886249105113	-0.0834717143886	-0.422759591837	5.96136355379	0
-7.49634454796	3.52571824032	2.14260568397	-1.74127153079	-1.0892258067	0.965217436099	-0.215138547176	-1.90965779161	1.83678232528	1.33470659274	0.0116151130119	2.08035569073	2.01254673466	-0.715642495372	1.06207530387	2.62671526841	-1.12351933445	-3.70084342708	-0.474830161216	0.430492366122	-1.14189115874	-1.68444568419	0.684855692771	-0.182532172661	1.84163046038	-1.7721018803	0.838566581449	2.62574615946	-1.46399084423	2.70819790172	1.0902930893	7.49634454796	0
-6.53599977199	1.37411868438	-2.15399927007	1.99952827264	0.844930100093	-1.54881105274	0.283930925414	1.72971976691	2.20899241486	-1.04115140211	0.597392468855	-0.234302000077	1.51360438617	1.81843111895	-1.50578075819	-1.95024964714	-0.303428569883	-2.18838922836	0.157783477044	-0.234869196737	-1.04197830449	-1.93721632354	0.54893077213	0.958264372325	-0.28451646874	0.306735031931	1.72575094702	-0.601068775941	-0.810947035128	2.57209018679	-1.16968624037	6.53599977199	0
-6.03430877204	-1.05969774019	0.815823387456	0.589009685433	-2.19802173074	-0.354616444117	-1.48716972755	2.1396337076	0.805219458362	-1.62769342961	0.311392636835	0.860957047718	1.06051716164	1.77353535312	-0.527254617251	-1.24125936669	-0.954669364014	1.62429468524	-1.67466219908	-1.41978866367	-1.16126754781	-1.95030957552	0.365249241445	-1.22724822816	1.3451169898	-1.58635779658	-0.180239597864	-0.188571748672	-0.215247637873	0.407606597182	-0.074930982665	6.03430877204	0
-6.2430117623	0.417813874308	1.356307921	2.01165692903	-0.83828317431	2.04315736644	-0.333394417179	0.992638091681	0.993469338408	1.30062147583	-0.490755667203	1.91006710932	1.44015635906	0.298846866514	1.01738564842	2.37399836357	-2.20036488029	1.89621149746	-0.46678796402	0.831273759998	0.653190610029	-0.558112858397	1.70212056288	-0.434284551206	-1.31471052846	0.893757146059	-0.431821295898	-0.401252479582	-0.829161862285	1.9107577011	-0.713502675164	6.2430117623	0
-6.12610916408	-1.20213314147	-0.362337889737	1.87338344223	-0.39330470474	2.61966172162	0.363320939852	0.179889199622	0.0544721399375	2.27876486328	-1.13551024904	1.66251149912	0.336247788656	1.19018500644	1.64681951826	-1.07308184576	-1.94296769001	-0.189201327006	1.02503123551	0.108907152257	1.08335739038	1.62342283753	-0.614400830576	-1.82747592034	1.29403903855	-0.0607029395249	1.64858463577	-0.943778881415	1.09084706906	1.74268510536	1.24580928294	6.12610916408	0
-6.19426808848	-1.38992767793	-2.68026581995	-1.51209733735	1.80270003246	-0.901983726457	-0.740159169344	-1.17661139508	0.541889105985	0.819444926695	0.300000309556	-1.45083042321	-0.818991092747	0.279332233093	0.830287544438	-0.246062722929	-0.654324516572	1.41571028349	-1.72875454072	-0.256833543448	-1.51865222618	-1.08375698952	-2.03590247548	-1.27490992874	0.877267849135	-0.158312280383	1.84473986829	-1.77861889774	0.166615563631	1.43953334508	0.536777781626	6.19426808848	0
-8.73132569372	0.248511063713	1.24035324118	-1.92661503291	-0.512136867907	1.68382072141	2.95741133524	3.56985146212	2.53381970843	1.85613567906	3.02391024523	0.925760307175	1.19296993953	-3.77678963169	-0.784815478806	3.12590850983	2.2983108939	0.164476629117	-2.27769745841	1.98710358925	-2.14985940988	1.187973399	2.9368253286	0.290363470414	-1.4657190675	-3.35474496655	3.93041475149	3.44008019969	1.10574435565	-0.303943305269	0.264456943142	8.73132569372	0
-6.07983933293	1.77203996221	0.794054512192	0.486490236176	0.741287429151	-1.63036350978	-1.16035989041	1.11200900712	-0.519910615194	0.353717247003	-1.38925731695	2.45492358112	-0.974186187309	1.57481252409	-0.00735940034715	0.358491655639	-1.03847139557	1.20326119754	-1.4575293552	-1.75007833209	-2.13078255989	0.546058318567	-0.432900904727	-0.452283619497	2.07471802635	-0.766947424288	1.0706010287	0.327444345985	-0.973131333235	-1.22910587032	1.07149951918	6.07983933293	0
-8.0039883933	1.63707911936	-0.93763220409	0.906541645265	-3.30989096367	-0.738761540609	-1.6941221218	3.63205972294	-1.44052407684	-3.70155109798	-3.11868521787	-0.620951030055	2.2064421325	-0.131772797063	-0.490432151623	-1.45780949487	0.834939404932	-1.51581122622	-1.54185918696	0.0168287848777	1.43234598613	1.85230031554	-2.59579853416	-1.59234404764	-0.787545795145	-2.04992321995	3.27627250309	0.615462430565	0.0159905376064	1.18423523154	0.873545627234	8.0039883933	0
-6.55426060352	1.53242784798	-1.19132284541	-0.033228086023	-0.713191255659	1.95843109433	-0.0256777072019	1.31834533033	-0.733398624482	0.734680699291	-1.96561750662	-1.82024777762	1.61339736132	-0.227660175167	-1.01882631245	-0.159069564859	0.484862657103	-2.32392937137	1.60863625842	-0.468065225211	0.460618111923	-1.64250531243	-0.212860962307	0.556222127576	2.09743758731	-2.77085582906	0.050692151112	-2.70162534828	0.614965303086	0.295806258666	-1.74682207154	6.55426060352	0
-5.77970913209	1.5173682985	-0.384158134425	-0.653834933844	-0.599244593132	1.7952489785	-0.0572737224895	-1.5668901165	0.0850011561131	1.68410020551	0.768224948795	-0.660391025316	1.55887537322	0.55424170162	-1.29296387451	2.62849966957	-0.579243367339	-1.0854236763	-0.437031699753	0.0316113994561	-0.773801025361	-0.0414484928807	-0.641934729511	-0.907112212349	0.0178966967257	-1.19314259148	2.06863079676	1.79640895406	0.674794316996	0.398287176607	0.0901292222261	5.77970913209	0
-8.67879675549	0.257359567815	0.977143454771	-1.94551141827	-0.512004833524	-0.606023985316	2.1826316299	-2.78268335493	1.19412230289	0.558686147305	-0.166304607951	-0.123544466691	-2.1067722065	-2.64275331264	4.45078222379	1.4908497936	-3.64348086649	2.41293233067	-3.77969577826	-2.14552817521	2.88141120386	-1.80925895656	0.387378492002	3.04261510404	-0.764564592193	-4.82111139873	-0.814381319392	1.85909139688	0.691741687854	-0.854405751638	-0.183819911768	8.67879675549	0
-13.9584119902	2.60073812354	-7.21144019614	-5.73001587911	7.33452360058	-1.95677255793	8.611955527	3.08913759091	0.255822238398	4.39213502208	-0.848556045055	7.04734728572	-5.86810011919	1.77192745919	-0.275307952436	4.68875584958	-5.35743765748	6.20464549234	-8.09682202106	-1.95767337686	2.15215174394	2.38716308475	-2.21036007182	-7.45597785717	-4.83938719673	-2.86288178864	6.90409398087	5.99992703924	-2.917046352	-3.96968380915	0.408412115032	13.9584119902	0
-8.31671779043	-1.29223289928	1.05121997964	0.903258082604	0.154616169473	-1.26179759094	1.95282024915	3.0442422147	1.01861140929	2.0999406569	-0.242568436212	2.15353617813	-3.64675760137	3.03379900023	-2.94904471897	-1.52539043727	-0.0072879538105	0.276887454803	0.476085354418	-0.359925162724	-3.19523260754	3.17985068363	0.708728714683	2.8128523873	3.0764943661	-0.702182447411	-3.67783064406	-0.466070411907	-3.66008634653	0.353242698906	0.826622062782	8.31671779043	0
-10.4751117295	2.26670682509	1.65410178804	2.36359871854	2.55377559575	-4.2319061762	4.36023882795	0.263949877865	-0.187994791576	4.56073502408	-2.61504727732	1.48947519595	-2.26137145955	-3.22050003053	0.595011852729	1.55313786213	1.89925158176	-3.72059264814	2.24304316334	-0.843966602749	1.77333373333	1.98864702542	4.1734817055	-4.48078091644	3.70765841287	0.504118161863	0.769666381443	4.17553137178	-0.854096332184	-3.86078565379	-4.23998700199	10.4751117295	0
-8.63492907308	-2.08930629035	0.179203536961	-1.5732157889	-0.197037924428	-2.10004878322	-1.04134439154	3.90170156862	0.943630015724	-1.60278957976	3.63899770828	0.259983046798	-1.70746442284	0.520503370655	0.44609846068	-2.07534809857	0.156810698847	1.39687287378	0.937604907173	4.50707597296	1.71756841276	-0.0689141804037	-0.616905087927	-0.0699452777345	3.19465437568	-3.32587461901	3.4271316103	2.67556094966	1.95333127048	-2.21212762103	3.24401995465	8.63492907308	0
-5.66070028953	0.668550847972	-1.97322590807	-0.828392261561	-0.666154853654	-0.475512494567	1.54364437936	0.126732729273	-0.770338089097	-0.807784653883	0.595793675256	1.24128749004	0.181284232052	2.0681386249	0.057025516601	-1.8591296921	1.96974114577	-0.550431051814	-0.916706198314	-1.02906833126	-2.31740088009	1.10638119068	0.843924419217	0.144613946748	1.58526038601	0.14100942448	1.62489584893	0.946514946046	0.331504016997	0.559644433288	0.93494116282	5.66070028953	0
-6.59188883654	-1.9912160817	-0.374474878489	-1.65217322382	-0.502786520106	0.940347641417	1.30040917072	0.388783252417	1.50567232557	1.13097378646	0.965251832875	3.42732311299	0.318803444379	0.901229773067	-0.59221360986	1.39913375545	1.40520502552	-1.58663897657	-1.48669449518	-0.48927127982	-1.4256241006	-0.558081767506	0.0254060729902	-2.29026813693	0.289234527448	-0.776721233962	0.666579819244	-0.313288505327	0.514316487323	-0.0854840659527	-2.42583901894	6.59188883654	0
-8.90591325443	1.18033799544	-1.37279904452	-1.82195199622	-1.5324861958	0.510993576642	1.45733492514	1.06014148677	1.71940019079	2.09985393528	-0.452718659399	0.690245074608	-3.49564889859	2.71702327691	0.584083146705	-4.47843594674	1.34373936902	-1.93194491917	-2.24896924686	-1.45300483659	2.00128235259	2.23041776498	3.60334470788	-0.206887082138	-0.940629096364	-3.37112289813	-3.40899264543	-3.82720296996	1.48913048898	0.956027528241	-2.05774330761	8.90591325443	0
-5.60760383701	1.06208149099	-2.07328586925	-0.905493991559	-0.0706812932235	-0.577054382895	-0.484524599877	0.924098113127	1.13939569464	-0.175662225828	-1.62727811577	0.445980675293	2.43699191501	0.332500718576	-0.75365475786	-0.534022937613	1.63331013433	-0.854410327135	1.19049616365	1.47308611985	-1.27751685519	1.02672248953	-1.12232618223	-0.551336997701	0.061959065725	0.0214044311023	0.218667866484	0.0215566919017	1.036707127	-1.27586136368	-2.22677037214	5.60760383701	0
-8.52459266591	1.73750770498	2.09860647669	2.3286069911	4.18132749169	-0.1412744466	-0.343697293089	-0.760281626772	-3.24796268673	2.66694680978	2.52596940526	0.176605652607	0.639110379915	3.1444588327	-1.36122912297	1.84001315277	-1.61303701823	-1.45795329235	1.38023047288	1.67595725633	0.401788022541	-2.04823913164	4.29227535478	-0.769407070471	-1.16459123913	1.14111343431	0.869295742981	0.57853388349	-2.52565056162	-1.49370272826	2.66251153796	8.52459266591	0
-13.7244689361	-1.65647879207	6.03777703426	4.73439935261	-7.58330858771	1.73701400094	-8.19946934023	-2.59624205781	1.11081236629	-5.0395005642	-0.148945716114	-5.07972328804	6.63762413319	-0.971677374297	-0.997591807333	-5.25140116988	4.78932311225	-6.24357521937	7.54152204252	2.14368663173	-3.62136800898	-2.04043143786	1.39653435508	6.55102469592	5.49308481979	0.879042125929	-5.9008048376	-6.57869075265	1.82066353007	4.47336985261	-0.887579758671	13.7244689361	0
-5.88386278536	2.43476112811	0.0282465038691	0.741956895788	-0.812588099795	0.743782463734	1.1993489082	-0.495976976848	1.47847425882	-1.31470160159	-1.10207658867	-1.37110916677	0.0292057594099	-0.010102792021	-2.23238086589	-1.58403515283	0.563368113587	-0.912115028851	-1.2255016569	-1.65999066898	-1.12018052437	-0.843944047015	-1.97503304856	0.311451087491	1.95600865038	-0.245564454512	0.972817233319	-0.417852266151	-2.11356573643	-0.106613269696	0.0486867818236	5.88386278536	0
-5.59935356607	0.842800045542	-0.724783984391	-0.865314344911	-0.830853074709	0.446158693648	0.901287232395	0.891502919508	1.20039691075	1.04382786638	-0.461185172244	0.717983573062	-1.50314461717	1.3608159093	0.0593702827527	-2.17559889286	0.52940311573	-0.999898705409	-1.25967972318	-0.669470205716	0.790141060928	1.02198690401	1.81428534143	-0.481265564354	-0.253235491717	-2.11095320296	-1.35460462701	-1.98094067427	0.459914879578	0.863533440023	-1.12076394076	5.59935356607	0
-11.8109519404	-3.85461359926	6.27123337976	5.74083697657	1.29473192679	6.08552176853	4.47091575588	-2.66360451918	0.673296893765	1.74529939183	3.15277495238	0.881186746169	1.53391787362	3.60327152778	3.4644697487	-0.662282012292	-1.54945290701	3.49078878343	2.33107459101	1.94355892616	0.338729948443	-0.0780228556475	-5.47954313007	-1.66106497971	1.40281187386	-2.12579655116	-6.32624270404	-3.14285406791	3.70691772341	-2.22893938408	-5.16747106456	11.8109519404	0
-7.28000597007	-1.72386148717	2.78060454695	2.73507683519	0.569291008038	3.06072205245	2.34501256867	-1.15228736742	0.75829317731	0.932591558415	1.45125814671	0.889434453263	0.964860320508	1.96117496262	1.49822608161	-0.399184078708	-0.915806541294	1.63499893499	1.03366573509	1.05595409177	-0.259534989565	-0.263877966928	-2.95112754451	-0.992481271367	0.962184133014	-1.53146312918	-2.88772758368	-1.81306831136	1.5617938333	-0.949425974372	-2.81484998739	7.28000597007	0
-5.7372327869	-1.3430733174	0.288033603161	0.477673752147	-1.14067085506	1.00283244582	-1.16592918508	-1.50492268345	0.117062735813	1.32303375293	-0.0699721961446	-0.814893431707	2.08913818425	0.142810910358	0.654893587809	1.15215427309	-1.29866386118	-1.25081387976	-0.985896245871	-1.21469169497	0.0961891525079	-1.74804022157	-1.52225569072	-0.360072430782	2.12293456847	0.760587572239	-0.710972730657	0.743638913858	0.100650451728	1.91743294499	-2.10970531994	5.7372327869	0
-5.86180427269	0.337847070473	-1.07225214689	-1.14279503975	-0.496600475982	-1.02535678281	0.622913646799	0.074011826509	-1.5630856165	-0.520515006413	-0.225007293812	0.0202450877518	-1.36696228419	-1.84532855781	1.88040494864	0.266385794157	1.84130557652	-1.66126069419	0.24836432179	1.46091224931	-0.855523256731	1.20191623022	0.767809582295	-1.01366435762	0.658225757431	-1.54256433909	-0.762641209872	-1.46964721175	-1.64362639246	1.64185693434	-0.288886105644	5.86180427269	0
-8.12357357283	-1.88176104397	-0.244514765364	1.32210319069	-0.387658046747	-2.82491899309	0.23116642444	1.48696010872	-2.00234774018	2.73314337974	-0.24413868181	2.44390946232	0.73811211289	2.69219781706	-0.423264476759	-2.5853851403	-0.158390761609	0.589384616181	2.83234985195	0.834918048997	-0.291530321459	2.4367208088	1.61900322417	0.76268771817	-3.32033243967	1.80175884548	0.156484962455	-1.58105666158	-3.54105707816	-1.69284056391	2.32497802708	8.12357357283	0
-5.87826700841	-0.0453900523037	-2.38799238316	0.212633068038	0.337684460758	2.27015750296	-0.219483421889	1.92004940227	0.186436783459	1.22487420042	0.276815977901	2.81367947901	0.519337321523	-0.680284420989	-0.442061456783	-0.404019986088	-0.307750170046	-1.47637714352	0.480598444999	-1.23080945967	0.395942454469	-1.36469627902	0.473356706971	1.14173798931	1.28895037172	-0.0208783327136	1.17640219656	1.28973158221	-0.101457110941	1.02456228388	-0.259697962686	5.87826700841	0
-5.70805410316	1.99974665071	-0.525494890689	-1.14754979873	1.36589836012	-1.88421615239	-0.837041519594	-0.773438246253	-0.220911885211	0.318326084319	-0.784653895445	0.423952344927	-0.300279653041	0.539992999453	-0.913716960467	-1.41254745806	-0.197026915671	-1.03409429345	0.0554459349739	1.42145795159	-1.60595965078	-2.08469107175	-0.898497969512	0.954121593392	-1.30561686133	-0.133778249456	1.07162507714	-2.14226590825	-1.28125901283	-1.31982242123	-1.14066667352	5.70805410316	0
-8.89458878261	1.96597188549	0.643852062981	-2.81934149354	0.182072123941	-2.65626922629	0.90911927387	1.06486833184	-1.13439758145	-5.050825436	-3.71207230728	0.293260659633	0.798814845102	-0.572174312718	1.6347219121	2.65309297866	0.681082172976	1.93359612789	2.47224127995	-4.84376354246	-2.33472464831	-1.25944313488	0.202690112221	-2.09085410071	1.18539286261	-0.388887300761	-1.96748731649	1.5943604179	1.68258766137	2.51167766721	3.61740048437	8.89458878261	1
-8.48121137493	4.0294968301	3.44765154701	-0.256217759623	2.00731037849	-1.08943021515	-1.41867216274	1.0670873507	-1.04675538525	-1.74836257307	0.102788414995	2.52847554234	-0.746799207365	3.14311516409	-2.11699957672	-1.73164751403	-1.72229223677	-0.99357088611	3.25945530657	-2.96609856407	-1.98156783839	1.27408430403	-2.36130839731	3.07937703257	3.24605700653	1.1372781087	2.15443045756	-0.83352503427	-3.971964986	1.13819708049	1.64924632615	8.48121137493	1
-8.53268365259	1.01494480345	-1.93567540567	1.44272724484	1.13513476303	2.82690673662	-0.135494165877	-0.978872759991	-0.049513060863	1.43697635622	-5.0967386383	-1.44537137435	-2.4127444672	3.34366943807	2.79704886328	-2.2113278754	0.192755378045	-1.23514585051	0.855385430418	-4.52818321026	1.0526165765	-3.01998490252	2.19922555602	0.408457040585	0.535123515239	0.502888525972	0.883426050691	2.90483851271	1.61455997934	0.549039752164	-2.31849820797	8.53268365259	1
-8.84810576118	-1.58695607699	0.601904840059	-1.126090861	-3.49172833521	-3.33313170871	2.16231541666	-1.08148585605	-0.944661451859	2.27958069207	-2.48129695294	2.79780719478	0.220332165212	1.35362558091	1.08166355279	-0.425884972906	0.648668463498	2.69219687886	1.46599256729	1.27036933109	-3.36382898283	-3.5322674574	1.90081787228	1.70892565003	2.91362478483	-0.680274399794	2.44922286108	-4.63786293824	0.674348206339	-0.986531074353	0.594658440593	8.84810576118	1
-12.7076932387	-0.803133198576	-2.23239599442	6.13363013248	4.80861509471	-0.771409076262	-1.39282488794	-0.854496238361	7.41605674672	-0.921947315166	7.22879945008	-0.573487215208	0.832358666842	-0.823696603771	-0.227185030947	-0.0111072103398	8.02902517209	-4.24965894752	-1.19463652153	-0.292791591837	6.26128347145	-1.10933186617	-1.26038517781	-8.61167915322	-2.21405090208	-4.74005402779	2.67596886514	-3.93419861657	0.799025307053	6.51327252449	-5.08731898825	12.7076932387	1
-8.48113626313	0.982774565637	-1.24360631968	-2.40134784172	3.10748156526	1.38369518582	-1.37588420056	0.60663042009	-0.412836734355	0.334084240278	1.09497654403	-1.38608994212	-3.82043611633	2.04316843194	-0.300601429707	2.18216990454	1.85040131542	0.268406573026	-1.30679891226	-2.3151510823	-4.02392624195	2.26836471663	-1.02461518169	-2.87071579454	-2.76795228769	-3.76457993395	2.56414555655	3.08092144353	0.293852097422	0.986152582633	-0.50830943103	8.48113626313	1
-8.06452521095	-2.69355352775	2.27367456028	2.67348190576	3.67872313709	-0.276000165423	-3.07074893352	0.0698270508644	2.13839591719	-1.81158456731	-2.0814907763	-0.0247751215212	1.53446141791	3.01394861243	-0.80360844088	2.22379003778	-2.03060853843	2.45986137835	-2.00200286883	0.267758927793	-2.86101854728	1.08783171661	-1.32825621923	0.619682831541	0.255001593406	2.9109595264	-1.2601627606	-0.488365384386	-2.36401690281	0.747357949314	-1.21680892071	8.06452521095	1
-8.88167688636	0.132671153643	-1.42514126508	1.18603622288	-1.25181727959	-3.49746048262	-2.9578748079	-1.20306356544	-1.20761965564	-2.61952816193	-0.858868941077	0.366682435302	-0.304341083286	-0.346083324491	1.86032417982	1.48962969747	-3.84151160416	2.05399427916	0.338544964677	-4.27254571306	2.20706817988	-4.47687533704	-2.27050524119	-0.481540158025	-0.46649858246	-0.256281133629	-4.38440167835	1.76841006358	-1.18639548703	2.21442648584	-1.78703140631	8.88167688636	1
-12.0185623642	-4.83573482043	3.29224056162	-0.656679685481	2.37402554757	-2.91120847736	-0.392170805245	5.36863183705	6.93514602865	-0.889037441089	-5.58295515681	0.41733772202	0.857597267362	-3.7794853831	2.40962375122	-6.04590752087	6.97174949523	1.30493559712	3.85468980842	-0.461910828188	1.22838919273	4.38194873843	-0.123495536001	-5.58087417595	-5.25017208626	-1.30639423227	1.61402954796	-2.12785918524	2.30744181487	-0.490088822216	-2.73944735497	12.0185623642	1
-8.4569661369	2.28130482455	3.17638516113	2.05107969065	1.82822168963	1.03900794234	0.359173266746	1.43392711595	-1.29581262868	-3.24519829179	-1.48098974283	-1.3091495037	1.34024552434	-3.05918010429	-0.786662343454	-2.78136689673	-3.48185583789	2.61221020355	-2.61643018033	-2.86963796651	0.79173057821	-2.78842720875	1.97458486682	2.56302182646	-2.23565857177	0.0567636670557	-0.548788432528	-1.09967591325	1.52570130011	0.25488481661	0.41741445126	8.4569661369	1
-8.99679199297	0.815363380736	2.57948051013	0.63544975531	0.490630503675	-1.51594607978	-3.6992071916	3.55564071206	0.128674682615	1.17162085807	-0.291777234763	-1.00736041762	1.60700805133	-2.8586593677	-1.28188473795	-0.883094441506	0.571471752005	-2.57008793369	2.38253165385	2.15076975505	0.0898016834807	2.36774588703	2.6214557747	-2.93585596356	4.69242060494	-3.27843528245	0.446451758862	-3.5988721547	-1.41430466107	-1.1751680182	1.59385274238	8.99679199297	1
-8.2200733945	-0.823616000977	3.58821541441	-0.830480244847	0.654813611248	1.52445642907	-2.1165541435	2.64590620141	-1.70123442535	0.653610642021	1.89717037281	-2.26746558869	1.18402990807	-1.37945190091	3.70025580349	3.64129812127	2.21445943262	-0.159395179831	-2.4084215878	-0.0434603226858	-2.95662906216	-0.264299734216	0.272189186109	1.02233793291	-0.208302352968	1.95309312679	-1.64541287442	2.47339969211	-1.25015705852	2.80535076742	1.29339289815	8.2200733945	1
-7.95660107403	1.18586908853	-0.432596889585	0.324943548882	-1.75690698723	-0.687389028093	-0.0362640707789	-2.29518508954	-1.97789917283	1.68660495047	0.494655634257	-2.5930816769	0.319716434243	-0.630327118254	3.21489041537	2.12854925332	0.124986864013	-1.57014741413	-2.06059036702	0.257664075746	-1.73940875609	-4.29519158498	0.764827582343	-2.92943528511	-2.95681254684	2.78247104747	1.8859538447	-1.88704469788	2.47444720227	0.0489717964763	-0.72298456789	7.95660107403	1
-8.14880137109	-1.08775821496	-3.5480531599	-0.567344702	3.18444846052	-3.48699473731	-1.84310917	3.89875720583	0.170950203821	-0.641484628904	-0.57031328079	0.1502142379	-2.15131092858	2.55489800381	1.70556531311	-0.626988723077	0.416163243248	-1.35724601035	-2.78702229739	2.84119885977	-1.88027647365	1.13578385303	-0.866586969615	2.53600706493	-0.660209156266	-1.93251506924	0.229251989334	-1.83716765844	0.461141054121	-0.654184464987	-0.55604316353	8.14880137109	1
-7.97043843337	-0.217573563696	2.09874368411	2.01441601077	0.174030378888	-0.693207681137	-2.50860015434	2.69719489429	-2.63448403917	-2.73137074614	-1.44850298896	0.925469065267	-1.63550555173	1.55635341341	1.62116459267	1.43527473495	-0.177807196309	0.867842834812	-2.880208681	-0.264358262345	1.09337782	2.03456831241	1.00877813465	-2.10519826164	-0.0667663719614	-4.12737284779	-1.84501960983	1.37431156565	2.59751211759	0.587549549602	3.14305019608	7.97043843337	1
-12.3547783189	-5.85455316473	3.46539316404	-4.45927343925	2.40581752404	-0.20669290685	-0.534780880351	-2.00145687705	2.98580487108	-2.78285770066	-4.72573784637	5.68982516283	-0.977141769822	3.28697828366	-6.87089068337	5.17474456524	-5.09697302572	3.68233928899	1.05820684884	2.56844316013	4.34352189815	-2.65947211407	1.37768237516	3.75035242344	-3.99048570664	-5.12605445219	3.37913637606	4.10351389824	-5.3915279525	2.75377886156	0.592057604532	12.3547783189	1
-6.33079013856	-0.671008475216	1.31683548678	0.177044747128	-1.76059665578	-0.121245417466	-2.69537077696	-0.912296678924	-0.990481487051	-2.08646157945	-3.28798515069	-1.37837682167	-0.893434847974	-0.563175385827	-1.00512374954	-0.248659788116	-1.8869080346	-0.758285965023	0.21999923186	0.109483639923	0.912029737858	-1.33822028168	-1.73799649924	0.0351105351902	1.24642048421	-3.02681533118	0.416439617419	-0.768671985043	0.439873184234	-0.417143576447	1.02615596599	6.33079013856	1
-8.75448847678	-1.2452053954	-1.83369511377	2.15538293995	-0.112828487298	-2.36322001328	1.08210011719	3.47301715935	2.38875285088	-1.05377042374	1.1220738298	-0.222099130756	2.84013560611	-3.99650034927	1.87111776283	-2.0343162416	-1.56016675418	1.48627385205	-1.25597820784	2.5875079252	3.9737783231	0.766840503273	2.43972213927	0.714005356822	-0.52352891359	-3.05259377509	4.22761602201	-0.557543319261	2.48153492308	-0.492422965547	-1.88973671758	8.75448847678	1
-8.35048912877	0.2223585476	3.41550360015	-1.19684197798	-1.27352639147	-2.88597177988	-2.55980069722	0.383422510016	-0.680479880873	-1.12039796063	1.84014040038	-0.73780419252	-2.32957962349	2.10733495894	2.2182550411	2.45049978539	1.3023008366	-3.55550962015	3.8118921474	-3.46440637232	1.23715226669	-1.00422798893	1.77475147322	1.95314899419	-2.71055204911	1.51595334284	0.1531700701	-2.26173351179	-0.856712453501	-0.87283631739	0.0431336123423	8.35048912877	1
-9.47172976561	0.409793657989	-3.18203056207	-3.31070003951	-2.4307166849	-1.43308586403	-3.99336003378	0.514719919639	4.21409267687	-1.34651252877	1.46408293675	-1.63881858275	0.808655275198	3.39719852256	0.984326548997	1.12060711936	-2.4683214269	-0.384028650776	-2.23848490059	-4.63667646693	1.52801947623	2.26625083763	-2.7741452934	-0.133451519727	2.78746695336	-0.155140957131	-2.26263113334	-0.273404558371	2.22396762339	3.79389835889	-2.87523429906	9.47172976561	1
-10.7014421218	1.5491118005	3.5223378445	-1.39965804148	4.96323366121	-5.17050792192	-6.10590520425	1.1505730807	-4.37709013543	-1.20454882068	-0.79580801959	-1.31653353663	1.61386430031	5.41588589614	-1.28946453427	-0.831339219403	1.27537473829	-1.82874092743	-2.76849749944	2.03227119636	-2.38460261662	-1.32715208021	-1.48906641971	-1.49858807968	-2.43049095482	2.64270018387	1.11281927552	2.07057447328	3.07010739089	-3.68053854647	5.13970581101	10.7014421218	1
-6.7608726878	1.00090508973	1.83659565228	-0.224305159139	2.83621222241	-3.02924258519	-3.25489602849	0.982834618704	-2.16250174055	-1.02226304479	-0.947496628775	-0.973669155361	0.705590045899	2.81842535396	-0.362258492075	0.017238814342	0.573570503281	-1.2020500147	-1.20359008027	0.517475424687	-1.08723116104	-1.07330018493	-0.664926634598	-1.09486036363	-1.02003761065	1.21674901036	0.588630838579	0.806783205474	1.4991898152	-1.38217181438	2.6059967112	6.7608726878	1
-9.38097155789	5.65834664652	2.46291501945	-1.80348556062	2.04265101691	1.40614832378	0.605444711826	-0.312562707724	-0.653898705289	-5.48157604089	0.905212546862	0.406533816103	-1.61345037395	-2.59248908167	-0.389961102129	-1.32214707397	-1.7410381927	3.81948584529	1.03157352184	0.389914057079	-3.28604860542	0.947072175552	-3.71806321354	-0.296476037393	-3.08069665392	-0.920381556766	-2.89404817934	2.13112846289	-1.19356527124	-3.08661206616	1.37371534407	9.38097155789	1
-8.54678833868	4.08732398813	-2.96160820839	-1.27212095496	-3.28631149019	0.126208682745	-1.30461987498	-0.428614567059	-0.467709755212	-0.333903300476	-1.3435634195	-2.71725366869	1.79469549531	1.89527808226	2.71574255341	1.98325814484	-1.93366596705	-2.0330033424	3.89808130025	-0.370182808107	0.999831335546	-4.13461866392	-2.24033559089	0.013961240985	-2.62263820889	-1.28731573098	-1.47836385062	0.236455022256	-1.48651411179	-2.45291089469	-0.285809111578	8.54678833868	1
-6.56382213018	2.7888670882	1.52426199578	1.40862861636	1.34287376766	-2.24173015951	-1.06291891809	0.146119134321	1.39519361125	-2.22476835417	-1.73846653521	0.942559031231	-1.10776230297	1.06679892889	0.284673142016	-0.452383569102	0.269954809802	0.662049960052	-0.690625825419	-1.7240560985	0.386006104703	-1.16508340733	-1.38431449654	-1.10390275338	1.61177856393	-2.28299297336	1.15153200486	-0.949812809963	0.444028188191	0.472867589474	1.46772855363	6.56382213018	1
-6.68377139514	0.900873173489	-1.82407840713	0.366802607546	1.26517490643	-1.33171742023	0.793344982825	2.09816276609	1.58722658057	-1.44538630002	-1.77723529774	2.63809006975	0.950264122793	-0.171777704845	0.146415899188	-0.441230046098	0.367946211371	-2.62367019705	-0.696361148214	-0.835811657629	-1.39678850223	1.36150149309	2.19268657237	0.704088825381	-0.522998151304	-0.0443269795386	2.5230979557	-0.259999826521	0.325743124763	1.81159737992	-1.27785476635	6.68377139514	1
-7.7215711808	-1.76175553569	1.8638421039	-0.18439556455	1.37661957717	-1.71520274067	-0.297577327977	3.01439331852	3.42221869973	-0.966678220456	-3.44545049394	0.0127035609762	0.245866049438	-1.4133740502	1.55080006551	-2.624493501	3.49869894225	0.127949392796	2.14635383748	-0.64474964692	0.489985547327	1.52096426868	-0.0184196441637	-2.98346853967	-2.58107811176	-0.943862793864	0.777435538546	-1.22651085723	0.955269658233	-0.143976854753	-1.07462498919	7.7215711808	1
-18.5267705971	-3.54377805183	-13.9348383841	8.35715599685	5.79160290515	9.93746901928	8.91159522663	-13.0496345348	-12.0411504867	10.4844600199	7.6795322742	15.0136301675	-1.188083477	4.03789704308	3.59594664974	11.2599905142	-12.4073488243	-0.999419604976	13.7258975452	6.47138207986	5.64183922753	-10.5341191326	1.84329039251	-10.0876675788	-2.2332063497	-5.41779471172	-4.99332448113	-14.1947838366	11.8617859709	-10.7325589977	-9.54756903374	18.5267705971	1
-8.22328014281	-2.56120963961	1.72005179095	-2.0908839722	1.34425240994	-0.605229169143	-0.544440888143	-0.461420441155	1.58354387031	-1.9664860409	-2.98297293624	2.74306233983	-0.513107223467	1.66713267593	-3.09672771063	2.89737151307	-2.58090998549	1.5529623467	0.588730036825	0.984771760905	2.04718844446	-1.75771079265	0.663236947498	1.83561302069	-2.14893262972	-2.96076215224	1.70912882167	1.75587654826	-2.75204459914	1.69566971022	0.492802330294	8.22328014281	1
-8.67822642884	2.80050694324	3.55757907783	-2.23129129941	0.573022719887	0.545233833892	-0.773395110094	0.998456946674	-0.937274068129	1.11078707552	-0.668823140803	2.75739578728	1.35840031119	1.06082593471	-3.05782536506	2.45233537648	-1.18754102173	-4.49599091933	-2.80209171919	1.19005688887	-3.36978620182	-2.11035851086	2.2721851964	2.25645072455	-2.21531040338	-0.356596474792	2.68817504695	0.16180393884	-0.582270799982	2.06029382154	-2.42562966309	8.67822642884	1
-8.65977677356	0.946929682088	-0.846135205022	3.74374254674	-0.335019137005	-5.13733247442	-0.22841027907	-0.27925388449	1.85532294571	-0.794304454349	1.46692451384	1.67346245729	-2.63704070552	-1.83648269169	-1.97205264407	-0.834772513537	0.953843297496	1.59497821504	2.90309320361	1.38695858875	-3.91131866144	1.33563511988	1.74955561106	4.27999246756	-1.8888260727	0.626037203643	-3.12301194969	0.650189114767	-1.58812787979	-2.15335043028	-0.698692492976	8.65977677356	1
-6.85739416539	0.349321732614	0.539733098813	2.09150950251	-0.640227358094	0.711417520026	-1.35062273664	-0.777599639857	-1.30015503277	-1.78561548337	0.516007994823	1.5093749342	1.44281759155	-0.353728078921	-0.530149797851	-1.54297595085	-0.0394013698939	0.12434467464	2.08055386167	-3.07933956856	2.28265822055	0.635896248638	-2.36731284899	0.405194676029	-1.77372870982	-2.19533008808	0.902326686601	-1.89774988963	-0.904369384104	-0.48938827395	-1.8904664383	6.85739416539	1
-6.33431792261	2.68575254777	-2.07276498265	-1.74588994869	1.10848445989	-1.01783925617	1.57711431746	2.16103169982	1.67443660451	-0.7462705919	-2.84156378245	0.755097342499	-0.880623076645	0.230026915514	0.666031174459	-0.351565809339	1.72050229555	-0.980203767169	-1.53489406147	-1.65724587242	-0.311711333966	-0.116770800953	-0.16516615725	0.818636139714	-1.086571484	-2.11342958988	1.06216572548	0.977345880882	-0.39080510414	0.489411933753	0.849404400085	6.33431792261	1
-5.8902298333	-0.814920529096	-0.818176041493	0.460430311739	0.190286276074	0.045110974405	-1.0139079082	0.721166711983	-0.195840130189	0.929531413006	-2.74356083911	-0.11801680814	0.190185266072	-0.980932161274	0.649450377892	-0.308270934194	-0.981302119355	0.309431686641	-1.30981114596	2.18262800449	-1.45509254746	-1.19003101043	-1.47942109043	-2.44292315977	-1.31097978668	1.32213295313	-1.33806878168	1.24062567072	0.41587291715	1.18017951893	-0.614331255469	5.8902298333	1
-10.5059212938	-1.18244405927	3.06195988303	-0.137159456074	4.74038742868	-4.38606707371	-5.54047359173	-3.70810278498	-0.994353062669	-2.2529852557	-0.516117852342	-0.919508253903	-0.168372781587	-1.24660194618	0.289618223724	2.39721291517	-1.4668941344	-1.66701926993	3.04939155067	5.41436404431	2.41286155883	2.08668712275	-3.32123702765	-4.30827358963	5.12028285896	1.08085334228	-3.54845924091	0.321249573497	0.929782362278	-1.49724612755	2.53286233982	10.5059212938	1
-8.47911099005	-0.0137765088233	-1.0308978334	3.33302095511	2.8366449819	-0.781550408511	-0.968272135257	0.10811257947	3.87706097122	-0.978029095746	3.09417244953	-0.377367115824	0.239833325734	-0.349741583576	-0.0682154825376	0.0853993227622	4.0910435893	-2.51437629118	-0.551635892127	-0.168332720419	2.76858721079	-0.782778221203	-0.631407958288	-4.37829107664	-1.30557434299	-2.55345881777	1.37730084761	-2.11983666807	0.288384941078	3.40910979419	-2.41762969996	8.47911099005	1
-10.3817605287	2.37330919536	-2.65614484021	1.23558303496	-3.33744192326	2.030279262	4.36302949667	4.54327965242	2.18302173147	0.199222818646	-0.849167279677	0.141366236258	-0.910094806341	1.37004526899	-0.165298876911	-2.37701894408	1.51284135425	1.24029790366	-2.21760120821	-5.7033971265	-2.60178436557	-3.24807925187	3.18731998017	3.06457692794	-5.59998181584	-2.80791793585	4.13341192922	-1.82424953928	-1.23143836879	2.46100065009	-3.24673692029	10.3817605287	1
-6.29731814954	-0.00430094386248	-1.36446013889	-1.87668145894	1.57283590675	-1.25684956435	1.68742091044	2.03643078553	-1.20604881391	-1.47964143316	0.372037280582	2.21316405468	0.412202125056	1.16111278498	0.723215165851	1.12661467598	1.57112935447	-0.725295180533	1.83818899817	-1.47289419293	-0.661264636889	-1.67864165631	0.434324102402	-0.892221889711	1.89423911739	-1.10190184921	0.245924299359	-2.00256980665	-0.633691162845	-0.0990099596597	0.979514786669	6.29731814954	1
-6.01319586781	1.3759886776	-0.199446132437	-1.52879470539	-1.76841942994	-1.15910626644	-1.26646513297	-0.132622091012	-1.09937647288	-0.10761007401	0.210904137417	0.178138470224	2.71222516999	-0.931689093372	2.15195470341	1.80981612002	0.692557354966	0.8003051241	-0.437147002444	0.60028072805	0.444144071464	0.49437210602	-1.01339927364	0.776556676152	0.151071485354	-2.65865704926	-0.868700262971	-2.03374004445	-1.04296655912	-0.981318728549	1.35589196321	6.01319586781	1
-6.74515212087	1.56134865411	-1.35584129245	0.938976268222	-1.19751914716	0.655365265432	1.86395682283	2.53921389273	1.2301684669	-0.512927416502	-1.09222506078	-0.216407689704	-0.630922349462	0.949429139948	-0.169431000414	-1.12415732328	0.71481755794	0.385494483659	-1.14634395116	-3.121024196	-1.28062883065	-1.9024794768	1.35517531	1.24802403404	-3.14033783262	-1.72848588396	1.86236057782	-0.926579715416	-0.822094712875	1.3150975553	-1.63971168258	6.74515212087	1
-8.96593895945	2.03116137942	0.089347806988	1.22130953188	-0.365563495192	0.535974254654	-2.71802628183	-3.27165422637	-3.42130601612	-0.50707808344	0.80421373377	0.653905331478	-1.27535048069	2.97711473495	3.44906057489	-1.35232833047	-0.558358627912	-0.182939817675	-3.57381434026	2.29926984318	-3.6125421223	3.29018372012	0.790584687881	-3.39771550218	-2.77296166764	2.93896171409	-1.0023069036	0.632320730127	-1.67652591189	0.814552119342	-2.9358526898	8.96593895945	1
-6.05788376054	0.74601308049	-0.804346865656	1.70142669111	-1.08893994728	-2.1499793789	-0.591739617711	-0.923533519804	-0.442399630868	-0.167054710929	-0.973930947843	0.492853845289	-1.09578050719	1.34427975523	-1.65271878719	0.255245320945	-0.18339898634	-1.41611210201	-0.970301425943	-0.573564444686	0.724449755433	-2.77216889047	-0.799087765649	0.884872230292	-0.835818852613	1.72933899054	-1.05216447811	-2.56084506434	0.367430397836	-1.31216796111	0.622779497628	6.05788376054	1
-11.412286216	0.65831475368	-1.6963973576	0.810140798983	-0.724011426056	-3.76893491146	0.821835367339	0.909846322267	4.99642411235	0.384369785521	-0.79559002991	4.16258146397	-2.86781071642	6.95966226536	2.29216016821	-2.08208578404	2.20022111525	0.0148261221167	0.60841910225	-0.0364888976767	-1.36178758448	3.62951049705	-6.92638471709	6.84519749329	-4.51515486807	7.35954355733	1.66094678555	0.898290080994	3.12287493454	-0.729151429836	4.12384003197	11.412286216	1
-9.2807018375	0.620318565881	0.576209988029	1.22525240034	1.85215479618	-0.202281174832	-0.681193002174	1.81066367565	-1.50476313125	-2.79425460948	3.39035782997	-3.05455760833	-2.80458034246	-0.558113083284	-1.25270936336	-2.1889941991	3.2937188571	2.38013936347	2.68391944785	3.80157125678	3.74314974386	-1.95365994254	-1.20026995039	2.53025884114	1.33403364228	3.22781960683	-3.16791828226	-3.43780621083	2.4949627574	-0.312524529664	2.00740197193	9.2807018375	1
-6.05934656302	0.690026040149	0.304050010952	0.881749117116	1.2767740409	-0.583406974771	-0.7350307662	1.18763972246	-0.748496512772	-2.03522065239	1.41486041251	-1.49121566622	-1.61827084251	-0.127961573131	-0.458140039048	-0.923378923046	1.65530806921	1.01641919659	1.35947490486	1.5218237429	1.78353874696	-1.31933132172	-0.662428629467	1.25198249127	0.391835676067	1.24817937163	-1.53166365663	-1.85231026121	1.18860174552	0.140427382486	1.05884428136	6.05934656302	1
-6.02462151868	1.51659344972	-1.39993281509	2.08848762616	-0.67348868617	-0.303084841215	0.98839790006	1.23089468445	1.87219478586	-1.43687665002	-0.787355036881	-0.863868873639	-0.998002168904	1.16724851401	1.52396791582	2.33019695765	1.18839392599	-1.85723792272	-1.2349754016	0.752288681863	-0.507331142903	0.449415147195	-0.961798848138	-0.902169097341	0.248196196337	0.377834899949	-1.33225095027	-0.0630495945831	-1.95966190177	-1.13666104552	1.18188469335	6.02462151868	1
-5.84003888332	3.07557152841	1.20078238701	-0.736304255951	1.10530289733	0.069435196116	-0.04765546871	0.133724790883	-0.34680822261	-3.13160271226	0.101791089205	-0.017149731736	-0.932088887353	-0.92100530894	0.253136019374	-0.232909504723	-0.744643931365	1.52474711095	0.499058309965	0.0521607425418	-1.86977575041	0.100267442561	-1.88147035593	-0.412682840543	-1.8753664815	-0.63278887557	-1.65314672585	0.911319204363	-0.615868364421	-1.48690750521	0.612404107058	5.84003888332	1
-5.93960326552	1.42880502671	0.600110029241	0.391636167868	0.500974639556	0.935588899483	0.422824511836	0.608544554505	1.41078054692	-1.32624259453	-0.782812945702	-1.0397661546	-0.812352815551	-0.385121013982	-1.4594049572	-1.42149751714	1.79826042667	1.88036330973	1.46549124678	0.974033025143	-0.642094286513	-0.9812225483	-0.929615581799	1.6316313426	0.677687765898	-1.54241935164	-0.141490880149	-0.368440402051	-1.18627412782	-1.27194835608	-1.46193978108	5.93960326552	1
-5.64885013143	0.510301466739	-0.224931745052	-0.0286535207751	1.46199337495	0.0489808019232	-0.663819061015	1.14242022534	0.176258798225	0.245046454418	1.05336025136	1.81291847043	2.11452218262	-1.20842483981	2.09763371982	1.17833168509	0.941284294256	-0.608839157304	1.80306377714	0.172969847118	-2.06159321956	-1.98874327164	0.613849926553	0.511732993304	-1.0259321121	1.12592401845	1.03353465469	-1.41921943438	0.27037891262	-0.0161314606155	1.54238054457	5.64885013143	1
-5.93356825691	2.03087852226	0.178313276055	-0.85740870051	0.250504619994	-2.49952821101	0.0703935909416	-1.07739981722	0.909725787828	-0.0734878650365	-0.972059604731	-0.981618675684	0.261218144223	-1.05075043047	-0.690628041255	-1.69252851671	-0.361347572517	0.614665951245	-0.229966114953	-1.50520880204	1.65376622035	-0.428973868169	-2.11137383734	0.346299722641	-0.501416301921	-2.06573576526	0.0773994510631	-2.38717936365	-0.930692735729	-1.55955027772	-0.516938764323	5.93356825691	1
-6.21668321855	0.81038099648	-1.64367958735	-1.37989785227	-0.986384786317	-1.26026234895	-2.21813947796	0.438302591733	2.19732303621	-1.3409014057	0.624447438081	-0.865113430732	0.213875598287	1.78831111692	0.731615508538	0.682792396176	-1.01391035282	-0.44857587442	-1.02055367053	-2.58804985015	0.542541202343	0.688252770604	-1.55163294476	-0.27721960165	0.985024727437	-0.222275715873	-1.13659970974	-0.609880175917	1.01238418501	2.08632107065	-1.51586482778	6.21668321855	1
-5.85927279717	1.04946806086	1.08987263537	1.00173024449	1.37456650694	-0.331567625192	1.93782102226	-0.480097203609	0.606996867116	-0.698820752501	-0.207519574518	-0.667149313827	-1.52176232205	0.737420504451	0.451506742221	1.57847252328	-2.03109249163	-1.00217784064	2.14932876871	0.0945712188962	-0.0201843647375	-1.36541907971	1.9140103089	-0.933080079696	0.550266002087	0.892651888104	-1.43458637492	-0.794567303314	-0.116372013834	2.0589079625	-1.90618533938	5.85927279717	1
-6.42829174671	2.02766494855	-1.45091801751	1.01648966284	0.499519847582	-2.49915281665	0.782180236762	0.325688128663	1.16357628557	-0.328752283269	-0.492152923815	-1.56355019906	-0.137703809655	-1.39935056568	-0.720601129405	1.33131732258	0.923256079407	-2.80732999665	1.29059301134	-2.0603325292	1.50779820042	0.466737643633	-0.974353601931	-1.06026724364	1.139053654	-0.687671709557	1.81483864988	-0.362904869177	0.47771996747	1.73273735975	-0.60578338192	6.42829174671	1
-5.67351477902	0.783559438879	1.35298985479	0.420959154405	0.643002030031	-1.01609095491	-2.19972635303	2.1052805821	0.107955603278	0.112137924023	-0.603711753239	-0.63833653019	0.677359989288	-1.10228352795	-0.539554987811	-0.231220895148	0.314251407025	-1.43245825259	1.08542650832	0.819675241424	-0.162506427226	0.970036254245	1.14830583715	-1.56486705859	2.20754798273	-1.93703650362	0.220347597306	-1.76186586115	-0.813061978831	-0.372892117702	0.780787821211	5.67351477902	1
-9.05163502035	-0.0835318022383	-2.57284088892	-1.10536224368	3.51781819361	-1.80734572767	0.746246911907	2.51125987552	-0.568658000115	0.623990913201	1.26806404656	-4.79293137873	-0.131557191907	0.289373286018	-2.87282315909	4.52149803461	-4.80094139694	-3.07252764059	-2.77933263995	-1.64060740901	1.96252389814	-1.01279722112	1.36245742279	1.32064168698	0.0439987989798	1.52122723678	2.06283876635	-1.98411059643	1.06224835211	3.28885647419	-1.98030887955	9.05163502035	1
-8.47514719366	0.561374224947	1.00553651058	2.86344621488	0.128903140627	0.479072569686	-0.211269350537	-2.87425035666	2.77387241834	2.18525882386	-1.36217036479	3.33561709179	-1.81689977573	-1.07508880148	-2.59158675637	-0.773599524477	-2.32268501587	-2.78806102943	-0.888086626958	0.888226189233	-0.540545615601	1.26958590174	1.54734296439	4.56500462657	-3.3448107457	1.39075429866	-3.29538990884	0.986525016941	0.149249039098	-2.32658145509	-0.731509979525	8.47514719366	1
-5.88027399843	1.33050715728	-0.0117738676622	0.763808316198	0.0195335243174	-0.149985983413	-1.63244532136	-1.39504486759	-1.64916039436	-0.551036441145	-0.0532073675533	0.158349296452	-0.685873285492	1.94163667792	1.7835452635	-0.307201885286	-0.320352387638	-0.47020117163	-1.81091039726	1.1489978363	-2.00966290719	1.24113545305	0.402981592722	-1.97108749576	-1.61407365256	1.31948649652	-0.50233474808	0.121565487113	-0.879503377436	0.513859049918	-1.63034782897	5.88027399843	1
-7.6747769526	0.719357984763	-0.867930661399	0.741615196838	-0.202192058111	-2.37701345734	0.0151725823737	0.748142594172	2.61181560743	-0.304426119733	-0.929226099839	1.92694307904	-1.59796698266	3.66500011735	1.39139370631	-0.8336284634	0.923723131088	-0.228671617077	0.371365144531	-0.320363850974	-0.826920129559	1.49620295816	-3.61075312787	3.13899093409	-2.54080850807	3.38671675763	0.756340802779	0.220869799054	1.46495010512	-0.437014915456	2.02609142465	7.6747769526	1
-8.51177887575	0.196388667838	-0.61940531306	3.5793756379	0.984835476267	1.11842743112	-1.98871428613	0.457731826504	1.70571319012	3.42200381641	1.93377333004	-0.575546824975	-1.60470488284	1.24851429257	-1.20982243211	-2.61594464348	-0.291591346618	-3.04972820031	-2.4973686195	3.90824561106	1.37005639795	0.213263862279	-0.690136249331	2.57529456404	-2.15634040555	-0.41294359658	1.75311779139	-2.41219179946	-1.82884048231	-2.05592725867	-3.4327267358	8.51177887575	1
-8.87942960936	2.83527196632	-1.84855854415	-0.682508595907	1.34638684795	0.905600726159	-1.41431585405	-2.28424908621	1.16997692646	2.5180228672	1.7640660273	-2.59010637175	2.68711367043	-1.64890603837	-0.839501515703	-1.17732823234	-3.60618493627	1.79390503174	-3.81782900158	3.65735817446	-1.78591701712	1.04792737151	0.53139817154	-1.50645575687	-3.44891725312	1.21415514983	-0.657547050314	2.07994494102	2.66617331333	-2.31493256779	-2.5389354945	8.87942960936	1
-5.71244634252	0.445027666436	-0.40014492521	1.27944147773	1.95338463765	-0.0573013729811	1.42586132699	1.55596245584	-1.15071201778	-0.64407820639	0.526921834671	-0.967713328792	1.33748674131	0.348640455812	0.229005358992	0.288178481689	-1.13852061112	-1.9963725612	-0.546893697595	-1.17515181501	0.410958590712	-0.477784036951	1.40237297013	-1.25067126797	-0.375769906882	0.9020973599	-0.695643694946	1.51659833163	-1.13881948504	0.155007582857	-1.83568425291	5.71244634252	1
-5.65245438788	-1.18334436352	0.580963632391	1.42083060673	-1.24994305603	-0.169469086375	0.189227265579	0.407822048464	-1.10579467971	0.135128001999	-1.44266757545	1.8349964625	0.626594313723	2.05127067934	-0.381346361491	-2.13789819518	0.265574996867	0.171828218901	-0.991220119369	-1.31578026829	-0.0569666635247	-2.26811151656	-1.03546518535	-0.159510757451	0.152827413326	-2.35212798559	0.679752832405	-0.988897329496	-0.275880260726	0.488366563556	0.219374280665	5.65245438788	0
-5.60294023082	1.05393894751	0.219402486137	-0.545027921485	1.52543801927	1.37458182152	-0.0275118993915	-0.759977767785	1.18149239232	-1.48454409795	0.553119267696	-0.93066545485	0.0497608486496	-1.28936712944	0.614099116133	-1.27459636772	-0.750228320153	0.0385379145936	1.59583457006	0.794503065859	-1.24471472219	-0.126872539271	1.09931515248	0.068283010144	1.81456021585	-0.984800381484	2.0906795123	-1.53803852073	-1.12269453545	1.75430252896	-1.17920778302	5.60294023082	0
-9.05359110142	-3.00937817847	0.429436305484	0.556804116555	-2.581356544	0.914071492453	-3.02232723637	-0.80096489655	1.94892079842	0.963853549859	4.70749974265	-1.14184803279	-1.96172192093	3.61036923144	-1.02340513601	-5.07246107876	0.164955671013	0.190634545712	-0.842643760127	-2.14703686027	-3.17342804668	3.54473001808	-3.71986761595	1.88707384599	-1.50600882775	1.18048244145	0.165052166183	-0.142085862378	3.18670363801	-3.34521391673	1.7647966996	9.05359110142	0
-5.67001118307	1.16406577627	-1.12854934139	-1.13152814506	-1.34015087443	1.30946366154	0.827921687253	0.341450445991	0.289768071058	0.713780948014	-1.21218053198	-0.404392999172	1.1679625113	-1.46421735371	1.58305558964	-0.0553204950978	0.150528178029	0.173979266417	-0.665664469364	-2.42542643344	0.254007749469	0.242870603471	-2.64943760551	-0.411431314058	-1.04564190125	0.134433426951	1.56094447347	0.383081342154	0.956692019085	0.339202007122	-0.276528910358	5.67001118307	0
-5.82260910034	-1.35293578159	0.0675234955586	0.416209717452	-1.20050297997	0.499913689449	-1.59460471934	0.0111289459865	1.20073737605	0.360792566658	2.18319490077	-0.227936299153	-0.978262806963	1.84497090921	-0.497143298175	-2.52180278397	-0.195033423689	-0.0502043149732	-0.685852981937	-1.13109309587	-1.81656744321	1.69500666037	-1.80645624981	0.702708768631	-0.616761097977	0.0993301193625	0.12356594354	-0.169721715618	1.20897337656	-1.46913732515	0.642799466166	5.82260910034	0
-5.61517430627	0.530300445293	-0.400754941263	2.14936621125	-0.0374492933585	-2.44667572358	-0.0717830684534	-0.081155845755	1.05705428517	-0.346546820831	0.482329880515	1.21638807959	-1.39897282194	-0.831831299547	-0.918577212966	-0.399772364755	0.254681540794	0.573193854885	1.47989727192	0.603392249736	-2.16028530603	0.381094796388	0.779207497687	2.03184392181	-1.01850583185	0.112112094611	-1.381604663	0.143265460975	-1.12512813086	-0.900620330316	-0.590789622444	5.61517430627	0
-5.98044533106	1.72191127121	-2.29125618848	1.7331228324	-0.975327135342	0.214354065121	0.651333830128	0.785748792516	0.276442920751	-0.979125492765	-1.17309879434	-1.24677328766	1.61025584995	0.915315120251	-1.56993950878	2.16355251585	-0.684321135383	0.254296947931	1.11000111624	0.695964417692	-0.891237972268	0.168359972965	-2.33356933767	-0.206059931806	0.424845727652	0.0186782307439	-1.42775146081	-2.00794471671	-0.00224588474523	-1.09590478558	-1.78959866197	5.98044533106	0
-5.59452680961	-0.589402657618	-0.113900346035	-0.642389527199	-0.241573931727	-1.06769784817	-0.451012887253	2.2280883747	0.632522516462	-0.901456409177	1.49573557165	0.371858990557	-0.892182205521	0.479363581057	0.118307635424	-1.00680286843	-0.09739297527	0.445599871288	0.489258237998	2.27338074797	0.721846087993	-0.285028276862	-0.397021184449	-0.172378178081	1.46250164297	-2.05952618201	1.85352477053	1.15649621847	0.584005613054	-1.05842172547	1.33566347791	5.59452680961	0
-5.32977750018	-1.13561814644	1.07225343463	-1.19878329496	1.4533458232	-0.14240541173	0.890075305123	0.941173465348	2.06154974422	-1.60477182589	-0.211028708723	0.162775135807	-0.943983783377	-1.65130906059	-0.129572394914	-0.872262084116	-1.96752424612	-0.654196058779	-1.58422755329	0.100682598762	-0.232587495632	-0.329577036086	1.56103405347	0.124732537504	0.490228331076	-1.89110401446	-0.161132861343	-0.439524052079	0.146496332076	-0.311068069972	0.677870519109	5.32977750018	0
-5.78407700165	0.349578337277	0.485249251661	-0.971075912513	-0.250765822623	0.799694426933	1.48995442778	1.98332098435	1.44474659814	0.734752055173	1.35436665317	0.556701678307	0.485785245333	-1.75724120037	-0.445686641541	1.47588337568	0.893691826974	0.0333201197672	-1.12315428026	0.843916924377	-1.32025501915	0.318840694853	1.21812345733	-0.0968785733905	-0.922123344159	-2.22622750127	2.22314542005	1.54299247029	0.255833839903	-0.205323242252	0.0234543781267	5.78407700165	0
-5.63257166045	0.53013079008	0.329505074697	-0.90197378162	-0.470681822162	-0.238393950262	1.25900531568	-1.19894848024	0.779253562909	0.257499283794	-0.51423603754	-0.0507740340654	-1.03399622496	-1.26423743716	2.23765614309	0.857615704019	-1.95817810143	1.06771195384	-1.99805672102	-1.08853897619	1.3355073419	-1.2548277761	0.0266370000544	1.42776859122	-0.350311891195	-2.85168810373	-0.144010263611	0.727544929819	0.245812672614	-0.252868616778	-0.298760220294	5.63257166045	0
-5.66136845313	-1.21253626548	1.76616977666	0.452843802318	0.907386986691	1.49939981379	-0.786406225567	-0.712746181419	0.354588803693	-0.564069828432	-1.40778212838	2.21051011389	0.388684201572	-0.12467396132	0.082700218825	1.03910776079	0.720985730628	0.244303533176	1.68656274279	-0.195116840163	-2.1792138099	0.50725964553	-1.01211930731	-0.277959446874	-0.362450862552	1.74472623453	0.38698471767	-0.652191289617	0.120221462826	1.95553087451	1.06144654353	5.66136845313	0
-10.4232022327	-1.04905216393	-1.97836890671	-2.1731836766	-3.32757513702	3.70413050899	-4.18859004232	0.510942552134	0.934161779684	-4.29406709701	1.98274041935	-0.482351790126	1.71538217034	3.31025953566	-0.38013210691	-1.24125775193	-2.00036622681	2.58220314136	-3.21019208775	0.899002221312	-2.40580212317	-2.2826211471	-4.41086408788	4.4721059456	-4.04652948233	-1.70728085743	-0.319165729345	-4.74880832644	0.185990781255	4.53707419013	3.63143304476	10.4232022327	0
-10.1120457215	1.34996001602	2.09199319687	2.22033233054	2.85715954277	-3.17051582086	4.46339832654	-0.15597911272	-0.116591231838	3.84189730322	-3.27372174119	1.34075057811	-2.13993843874	-3.16282916838	0.391863568248	1.99538737898	1.70247499056	-3.24941460031	2.71624115484	-0.186786166866	1.34119115318	0.996187745409	3.9224808189	-4.66043253279	4.45461538988	0.284376046514	1.12622226173	3.6425300567	-1.22398554947	-4.14438346482	-4.409098837	10.1120457215	0
-8.32469869835	2.24112791499	-0.90943119077	1.33977611883	3.85636851227	3.04552590516	-1.92084790397	2.16820314189	1.77912585907	-2.21714690255	1.71799479342	-2.17709746578	-0.652951308214	-1.14034478619	-1.56192235034	0.437960250784	-1.00617736885	-3.08392418056	-1.77952108321	-1.72203190269	2.27046695856	3.16557444022	-2.10797362949	-1.62670616626	-2.95871786253	-1.03470333552	-1.71553992486	3.8884107426	-1.47183620195	0.874208930571	-0.561921400702	8.32469869835	0
-5.42333420739	-0.186328957885	-1.12931740139	1.05284226836	0.0702232649208	-1.10310570602	0.594220617265	1.89071337446	1.44206819017	-0.71351576814	0.284299033795	-0.184610210582	1.41046592953	-1.95198857219	0.936200738302	-0.775430169138	-1.01879237501	0.478712436586	-0.628264842866	1.20882733096	1.81714650251	0.223763777489	1.02738036453	0.140484859497	-0.396037887817	-1.83576904487	2.39039910049	-0.303162966651	0.98394042178	-0.132924700909	-1.06186401949	5.42333420739	0
-5.60597755	0.364853245649	0.489262366928	1.52823376926	0.195866711487	0.272144966226	-0.0144666862923	-1.19160351072	1.5731546753	1.07493102729	-0.831732960299	1.87849345273	-0.841727423397	-0.498331704968	-1.23838887074	-0.224679207557	-1.44593566832	-1.37062688522	-0.582396637151	0.417835124423	-0.506384569956	0.47699136918	0.635610311151	2.05990423452	-1.81022906439	0.379643050604	-1.46406108932	0.297938008021	-0.0819511836618	-1.12046657218	-0.481962228177	5.60597755	0
-5.02914670175	2.13470764498	-1.57744798481	-0.537770686595	-1.57849538568	0.0337819716923	-0.680422375784	0.0661737189251	0.0110042499587	-0.115403606199	-0.874684568769	-1.07493908325	0.839099240303	1.20608633418	1.21506883772	1.02534432905	-1.07475591309	-1.08603109971	1.83245786169	-0.248050508795	0.131401528909	-2.05283871239	-1.01736860336	-0.100607639219	-1.45595512194	-0.888626747303	-0.545705557931	0.0305875039473	-0.920582128987	-1.12809670675	-0.226796504887	5.02914670175	0
-8.58405549987	-2.90490322864	2.31014710548	2.46680636606	0.814989723831	-0.330986432043	-0.759971000489	3.977614674	-1.16900484176	-2.19461398508	-2.17089052789	-2.68016396623	-3.41608686698	-1.40213617885	-0.122223219479	0.746298527986	2.66891764295	0.00659790160927	0.223584662251	2.27790518998	1.36099290358	3.50141306242	2.39973649392	0.385466693388	-3.53760113597	-2.41527986775	0.846671872201	0.957205522789	-1.4812052673	0.991121055931	-1.57047832157	8.58405549987	0
-8.167526535	1.05372909185	-1.63572077713	0.823246747519	2.46735240086	0.1915786764	-1.32558306117	2.73152250628	0.166608396213	2.70300832268	-2.09109715912	-1.11784883587	-1.6239927623	1.77862418026	1.0510555619	-3.43952503828	3.79138709944	-1.91524132337	0.992179976126	0.313097802294	0.810099842922	3.06208896673	-1.38323208094	0.984976902013	3.16321131277	-0.535693729384	1.1873081633	3.79521693516	2.30614164551	1.75271210458	0.570260756286	8.167526535	0
-8.63694184994	0.770683918862	1.4664923828	-0.724149986212	2.09117508044	4.10493109278	2.81907443002	1.98116555031	2.34545300044	2.33375386312	-0.0762227990575	0.431736747674	-0.254556990378	0.480835453201	-2.01769297179	-0.706906908044	3.12254307419	-2.81781256053	-0.843040595861	4.24085106561	-2.88556827755	3.78644381929	1.91401745316	0.153647472255	0.382540728491	-1.22284857185	4.58912214043	-1.98775268306	-0.264863827788	-1.89042703725	0.965801809055	8.63694184994	0
-8.1929704628	1.6351370345	0.933693981877	-2.10169458399	-2.04595032592	-1.34200929302	-2.9819090872	2.89791689616	-0.142956126509	-2.80503203346	0.669551492567	-0.351220911028	2.7038896953	1.82790266703	0.0882206956949	-3.58761707675	1.47066132342	2.77369165304	0.0302829197899	-4.8528940302	1.37351255545	1.87428032979	1.18639001227	-1.58188741471	-0.559276061428	-0.440439184373	2.00565129294	-1.51096417197	1.96871170026	-1.20704036865	0.373708188514	8.1929704628	0
-8.03120956692	2.42187708211	-0.987387056455	-0.908211965052	-0.151751144723	-3.57573626952	3.26961365371	-0.924626748672	1.84424894352	-0.940058244989	-1.6499967758	-1.06248605204	1.13100267537	-2.42469761171	-2.61106294379	2.52525666677	0.586501810254	-1.41342502838	-1.41830755338	0.367226313865	-0.614544935721	1.94807210742	0.107647248424	2.73586495252	0.466710590315	2.40649641157	2.05273966388	-0.966182519486	2.69748444873	1.934821913	3.10185677401	8.03120956692	0
-5.59539949393	0.934321302589	1.76469362221	-0.0373618663316	-0.00348631194034	-1.34377815954	-1.13800009988	0.672626229064	-1.55591729111	0.491281901113	0.683231850741	-1.18045743583	-0.33375787507	1.23520460788	2.22900973122	0.94602164166	0.54069234952	-1.38415147245	-1.29450168003	1.48441138411	0.951155859524	0.497124498342	0.576435240017	1.24479690891	-1.18149709828	-1.01015648552	-0.774719117813	-1.0774363566	-0.365966875264	-1.02923448056	-0.525057845138	5.59539949393	0
-9.20739157183	-0.600650740753	2.97000243427	2.50770871888	-3.84148901549	0.856407695989	-4.098666093	-1.09399657457	0.814752097532	-2.59789256884	-0.387379972952	-2.3957279703	3.40772864744	-0.410295848923	-0.619416558777	-2.45648531258	2.22579134403	-3.30492641092	3.74529338295	1.10274578238	-1.89328110696	-1.16899980584	0.530180542866	3.15631195474	2.81943870595	-0.0518991533651	-2.86722433306	-3.51480516123	0.736460311632	2.27479464206	-0.54905186883	9.20739157183	0
-5.51230240966	0.798993918096	-0.963363292276	0.694884240641	0.533255585349	1.34131438895	-0.0931372773747	-0.287594904258	0.260388948247	0.61063235263	-2.78979691969	-0.65836636403	-1.15127939113	1.6474765794	1.33251644631	-1.0146693616	-0.0442987922908	-0.697669382489	0.244300215994	-2.26061146661	0.339180590038	-1.49685025826	1.04714964876	0.17468032512	0.132342057513	-0.0726325746599	0.734095047477	1.35956084578	0.772061570859	0.428572132514	-1.174768222	5.51230240966	0
-5.2385275936	1.10069350554	-0.565554364279	0.598289738605	-1.64182127288	-0.281500123569	-0.597015229968	2.04249335074	-0.361208095506	-1.87203488067	-1.77650708843	-0.243729945127	1.10703153975	-0.131643824044	-0.214689810628	-0.649717973369	0.278026268288	-0.970447681062	-0.792978161843	-0.139961559909	0.629576309847	0.672294661508	-1.29288226569	-0.846328580807	-0.397537202673	-1.36084328468	1.75683792865	0.151501525682	-0.0726375838049	0.639153035885	0.221028966242	5.2385275936	0
-5.66858774081	-1.5445156705	-0.261442779552	1.57282511142	0.261639607703	0.939149182069	-1.00060485605	-1.0905633624	-1.27879353755	0.550937504217	-0.619593727944	0.601195938721	-0.637662405697	1.67370102469	2.11618011006	0.182643349921	1.98730612057	-0.722350802929	1.1359188589	1.28701414318	0.764746238197	-0.0691567814642	0.07947055632	-0.101270334119	2.11004966071	0.345141385631	2.25782469128	-0.224509075853	0.274488419797	-0.544181241657	1.10415913292	5.66858774081	0
-5.61353831236	1.3280627415	-0.540639078329	0.816632218901	1.91008776207	1.50722478777	-0.757719205411	1.20352674444	1.22172342112	-1.03548665511	0.696622131078	-1.02429690066	-0.368715572627	-0.412860110994	-0.709317311136	0.329464937438	-0.568399657947	-1.63078258088	-0.922128028395	-0.848325895482	0.819019688545	1.54337052594	-1.2107579103	-0.833154220016	-1.52153416896	-0.610146026862	-0.724700062689	1.76298979488	-0.725171254113	0.476475375602	-0.25615794362	5.61353831236	0
-8.03865584343	-1.58818793759	-2.17684926642	2.11556356661	3.57533302534	2.38001031275	1.21121491887	-0.723098342583	-1.42636678805	0.994758752064	-0.0370209042173	-4.06360011643	-2.84818715857	1.09857493202	-0.721284132465	-0.19194835188	0.817823162374	-1.70236367595	2.00976796937	-3.61361703991	-1.00615582329	-3.05398079607	-2.98686051413	-1.39567840068	2.69839784076	-0.752031942549	-0.270592166955	1.04085041428	-0.793270920804	-2.1700377962	0.259059932312	8.03865584343	0
-5.59268705139	-0.893090925457	1.67204207903	-0.908752742302	0.368270438609	-0.811745440332	1.38172522997	1.32547569776	0.243032538142	-1.41138653768	-1.15326587195	1.62175377662	-0.418603647152	-0.418083447989	0.490597135288	0.169833131982	0.148861837729	1.31767942366	0.270212710708	-0.0167531037539	1.05004603041	-1.05965126349	-0.901340193307	1.10997781936	1.3367568994	-1.43203955983	0.745345806574	-1.25319847977	-1.52634483078	1.59204712349	-0.514094222001	5.59268705139	0
-5.64465567339	-0.519240494884	0.467266722482	0.645565167336	0.143620799348	-0.561233219325	0.946222777841	1.86342494675	0.859039099571	0.891779720717	-0.257417237393	1.21346566969	-1.82030959921	1.64669952508	-1.43049850633	-0.772215531578	-0.084133421974	0.043170189753	0.153289269187	-0.362602579394	-1.75169501784	1.61727721124	0.192072033621	1.39772824791	1.60018232964	-0.549189771924	-1.65451614068	-0.281934839738	-1.95468559718	0.118189135057	0.355979097351	5.64465567339	0
-5.49529810286	0.729573303426	-0.813670781903	0.603653737177	1.26550791992	0.204898350533	-0.642326701851	1.65533451513	0.380409732612	1.25155572071	-1.22918862484	-0.42688295939	-0.813977243802	0.964920624432	0.479957697629	-1.60604941857	1.75456931564	-1.1766106242	0.414499953153	0.18204154897	0.196681646007	1.46913517075	-0.661470282559	0.485553691882	1.55669226324	-0.514019144303	0.598285946836	1.76403386165	0.928551330151	0.934298016863	0.116933364381	5.49529810286	0
-7.80695720664	0.0258338682153	4.0949271623	-0.149423548952	-0.0981258189176	2.82112117793	-0.704952841844	-0.615035736001	2.28264373689	-0.0472238538426	-1.70985945964	-2.77800974295	0.0839433636759	2.74689333439	-1.05203003727	1.5648260367	2.14130936495	-1.74458759439	-0.767754554497	-0.820639345552	1.56361770039	-0.62152755919	3.16940785798	1.18934684578	2.67565724126	2.97766859146	-0.195940857857	-2.70547109909	1.89005578508	1.74589452963	-0.583895040927	7.80695720664	0
-5.80743423376	0.456314256421	0.43102542985	0.69926094817	0.557307193108	1.63037108318	-0.131558616144	-1.00698081366	0.221242669839	-0.516551851355	0.160780969424	1.53112803479	-1.58403513725	-1.32918061	1.04402495856	-0.108162543794	-0.491731672138	-2.23078850067	-1.38322501958	1.07177667281	-0.673867613748	0.561135060552	1.4561474924	-1.01335597912	1.5858512746	-0.133405194447	-0.99084476427	-0.999864032241	-2.08757756548	0.778117876082	-1.62226958937	5.80743423376	0
-5.48897359922	-0.489015184621	-1.11007377272	1.21887184504	1.70299077871	1.29402721808	0.66576310468	-0.200914109039	-0.40305887609	0.448983665278	-0.219716234095	-2.02706928494	-1.48307396181	0.642213313292	-0.317805235866	0.0233842591956	0.357638547044	-1.09285032207	0.903523149868	-1.81789205568	-0.672521298648	-1.58653191231	-1.59194298628	-0.679584693288	1.34957934349	-0.568482326405	-0.0347520561791	0.444645054212	-0.527228901567	-1.03020555417	0.0303372164138	5.48897359922	0
-5.22310657617	1.08684522723	0.426105748237	-0.897131610683	-1.06550188905	-0.683838047325	-1.35976154796	1.58692747891	0.219998509535	-1.35912325368	0.0941391442478	-0.284931947263	1.21136203312	1.05575308189	0.130194847826	-1.75471006837	0.741936338014	1.08582426254	-0.113976311898	-2.59867567183	0.654391124491	0.768014052126	0.436094920314	-0.839356791664	-0.278777154594	-0.463511241617	1.12337577059	-0.94741546317	0.992545170597	-0.595918487562	0.0231570158402	5.22310657617	0
-6.59187698895	0.962433404623	1.60544236188	0.472581789935	-1.58963629337	0.231414961917	-1.34723327971	-0.811770780479	-0.990585738374	-1.26810957184	0.000537400092342	-0.283413257608	-1.9309685497	1.74256449714	1.92447179245	-1.96743954382	1.31000775803	-1.97247852004	1.17406316055	-0.212256241296	1.96859923229	-1.4271325953	0.312439539832	2.48697375243	-0.788927624889	0.259120201729	2.15658618219	-2.26520512111	1.80423372939	0.425107822091	-1.33532482587	6.59187698895	0
-5.27887964297	-0.947797095932	1.02447221725	1.44242675031	1.82327863804	-0.132152302484	-1.42746346136	0.357648354883	1.33875430439	-0.935540155468	-1.25262081055	0.0245479620136	0.674810466612	1.5078170304	-0.370422670303	1.25477560697	-1.05407969125	1.03081590566	-1.02064683767	0.0562951452218	-1.42680731532	0.451488848233	-0.654919053967	0.312317939164	0.105829310835	1.15853205642	-0.501615237133	-0.325414761721	-1.32880795419	0.457613538653	-0.76996134171	5.27887964297	0
-8.60961727219	0.00633210412803	-1.43401681511	0.857728732916	-1.87993589654	-4.44519427011	-2.51985181364	-0.996870664784	-1.50917151497	-2.80978702501	-0.98557324894	0.111870810468	-0.368642744714	0.391279862047	1.92747945372	0.744680886514	-3.40496191654	2.31439629004	1.04491980179	-4.50779881099	3.00280811926	-4.02809828802	-1.86615189966	0.0753379129043	-0.660953322155	-0.147305534041	-3.7341559271	1.14660805004	-0.614728488553	2.10929620725	-1.62847373055	8.60961727219	0
-5.72891896496	0.225063017584	-0.680449264404	0.617707563132	-0.961169636672	-2.07947202508	-1.4194827029	-0.293432902797	-0.531042156895	-1.55254473241	-0.758052167687	0.0180331368113	-0.338716935364	0.36915154387	1.0552984176	0.319773664617	-1.76377567969	0.808119220545	0.485535781111	-2.3553012385	1.61944300748	-2.15848924234	-0.883018728737	0.0418846358347	-0.205328555976	-0.341030228721	-1.75398111925	0.375899126953	-0.336858774636	1.19757487355	-0.935270384612	5.72891896496	0
-5.01843332773	0.617227207859	-0.388268274748	0.560359801506	0.00737555033253	-1.2199546859	0.0371307307187	0.650365978672	1.52834044623	-0.251023502479	-0.690883246821	1.01166683184	-0.925070613361	1.9573025493	0.790280140585	-0.394018249009	0.330744386302	-0.255384763824	0.121543533487	-0.297633154511	-0.492546945517	0.672280140404	-1.82866425543	1.54949473675	-1.17581797802	1.40128848198	0.356871380862	-0.0446037675226	0.51758088687	-0.200292747943	0.882780738748	5.01843332773	0
-5.36241326738	1.45704840972	0.265630191191	-0.844513172129	0.830380461652	0.366776545368	0.513501805766	-1.51347757041	-0.438117432535	-0.57035338946	-0.190485100077	1.26070913407	-1.1676149556	1.4721046923	0.0543962341278	-0.518804428473	-0.805306957071	-0.0456734602729	-0.247001173664	0.621714618404	-1.79793254949	-0.516158708555	0.646799070832	-1.35274652019	-1.58602853004	1.38647468332	1.31586489305	0.128552915864	-0.84449323272	-0.746472748994	-0.287105755603	5.36241326738	0
-5.55194410214	-1.241139974	1.08009102052	1.35846007379	0.44835418701	-0.170030881098	-0.404660926999	2.12949305181	-0.340736056945	-1.1841105273	-1.30013670995	-1.35319503904	-1.7799793828	-0.558471419145	-0.0251613879379	0.341529326213	1.30112054486	-0.208330109184	0.157343838006	0.988694159683	0.604286090248	1.52338314394	1.12613948655	0.306930582459	-1.66422747001	-1.38162760859	0.647956552295	0.253595644701	-0.736112263993	0.566754447863	-0.930646251306	5.55194410214	0
-5.27193153384	-0.660542946972	1.28507015856	1.59666914511	0.330895436456	1.58600562126	1.07131491732	-0.524497934864	0.521589230593	0.3665823341	0.54398116562	0.407419313264	0.300199915053	1.21574723091	0.838176215391	-0.260045480606	-0.47590791753	0.54602059088	0.47637799322	0.450482930717	-0.28173418965	-0.239737073535	-1.63068167316	-0.475523651431	0.471461847224	-0.949114036478	-1.33416160112	-1.01082753335	0.680833056939	-0.540075641786	-1.43832704532	5.27193153384	0
-8.24988130523	-0.18997118804	1.22735565869	2.65286814868	-2.58077957709	-1.07206940419	1.47010618101	-0.239373601206	1.22777011939	-0.397226875358	-2.05656022917	1.77008080135	3.25937151591	-1.17730629534	0.572725294113	-2.43452902019	-2.36450830193	-0.405970888821	1.06362709525	1.78609431435	3.36816906732	-3.01848678794	0.51585697749	2.84791149364	2.77355320975	2.87890630725	-1.95702173716	-3.36344647771	-0.890115826994	-0.690244811588	0.0981692256991	8.24988130523	0
-6.20984596543	-0.340909749109	1.25529558732	-0.552893100248	0.686404154764	-0.772396485955	-1.98053307983	-1.97614369577	-0.536403431249	-0.204691762846	0.314849856993	0.22048484175	0.486739286003	-0.453411946355	0.619010993806	0.684057383539	-1.03041710593	-1.34854659029	0.691969148643	2.46211550438	1.08921313086	1.42644435582	-2.04615464246	-1.05372919183	2.96289387705	0.604121628774	-1.23270785653	0.066813209305	0.571888755219	-1.42635345999	1.35475632372	6.20984596543	0
-6.0288980974	-1.08710568305	1.04651659702	0.846885130651	1.07166603656	-2.30664918805	0.324911037715	-0.710927611702	1.50566956346	-1.20516197305	1.28521550876	2.05045849702	-2.21398756134	0.492665265431	1.35979736319	0.0576572224786	-1.09434693352	1.4652019257	-1.54248049385	0.144705353482	-0.162119301033	0.973076259244	0.040227186573	-0.441057247425	-1.49616124788	1.38343367823	0.38941937163	2.39224056322	-1.1009038859	-0.0523678063738	1.07552233838	6.0288980974	0
-6.50396135571	0.806592384928	1.01691182956	1.24965162904	1.45585379941	-1.62475157015	2.28630878977	0.0017369826556	0.178663093457	1.79706090115	-1.72559498613	0.736088084986	-1.17740076968	-1.45509686443	0.469957125442	1.03287229626	0.810219578552	-1.81257315787	1.30685829571	-0.199628678325	0.585187402367	0.310688576065	1.82167145851	-2.28041672707	2.19731407292	0.005115375129	0.792233251081	1.75222927788	-0.628830792825	-2.00728713626	-2.30281382263	6.50396135571	0
-4.18613918026	0.700341889679	0.798442596962	0.332380000336	-0.712663308182	0.0220293394189	-0.676160939557	-0.207251406313	-0.319409959872	-0.762691516618	-0.221446821791	-0.127808020524	-1.0870574053	0.89878142567	1.0508871701	-1.0626702493	0.457599253642	-1.16201085546	0.579993130667	-0.0801589141337	0.995471153362	-0.748063424229	0.0232046207843	1.27549820943	-0.263154315283	-0.190236925053	1.09650448232	-1.26408047501	0.754545693884	0.153346204625	-0.823848165531	4.18613918026	0
-3.89068292349	-0.060901176927	0.675861660993	-0.101246732409	0.426843484736	-0.412975475554	-1.05183795735	-0.650882504857	-0.109983533258	-0.224620321091	0.00346081435483	0.283665816265	0.0925205866268	-0.102202629262	0.394850957922	0.195565216733	-0.480447134045	-0.86904613871	0.272510116301	1.11685377323	0.396339949631	0.698748195993	-1.01841691449	-0.465521075334	1.55313408592	0.133448601358	-0.375598160783	-0.0903653093132	0.168545884559	-0.749661424193	0.654573672119	3.89068292349	0
-6.20017732764	2.84971348113	0.130692347954	2.24079429705	0.909653613486	-0.859808041215	-1.2777166434	0.3681986628	-0.879149713254	-1.14883089931	-1.91178271425	-3.19351067347	-0.655809771754	-0.977747155738	1.11416440098	-1.17531404062	-1.71719322015	0.888014255051	1.76004093344	0.0276647790569	1.10804351269	0.0122377454127	-0.307953711745	2.26996240824	0.530981083507	-0.594654028646	0.34112306992	-0.205349595906	-1.04914703364	0.549585746146	2.02556363491	6.20017732764	0
-7.72006961136	2.86223238214	-1.46076449562	2.51596695316	-0.84462658726	0.0827006937288	0.67361111857	0.872922147346	-1.07515322522	1.4242989503	2.33915681406	-2.77379058559	-0.147367575664	-1.17603974778	3.77561344667	-3.31419610711	2.08781097178	-1.59579416692	-0.999349706016	-1.2701132503	-2.00599394029	1.40120305985	-1.01171785354	-1.78914374239	2.1910375641	1.85877928676	-0.752952004788	-1.95374525028	2.34161430539	-1.76097369003	-1.00873579065	7.72006961136	0
-5.23278602413	1.71405145985	-0.64041716702	1.45643670364	-0.364800737905	0.0714554073506	0.371124118096	0.618198005411	-0.359606587616	0.539062499641	1.06635263306	-1.4286845235	-0.183330786245	-0.519474408228	2.03093778825	-1.66796847795	0.943087715214	-1.03035866341	-0.547332856442	-0.61742347811	-1.09613547364	0.645891930782	-0.487520928989	-0.89511434554	0.989726163934	0.697558809914	-0.220238553044	-0.97954342748	1.07342876544	-0.929404554755	-0.573284052001	5.23278602413	0
-4.35827315897	1.45780295083	-1.34083988192	-0.460712102248	-0.669254405027	1.52129698868	-0.0296465244529	0.034676527706	-0.0294186609725	0.440676274116	-0.932819224161	1.15002140826	-0.438882762155	0.319252531619	-0.800730633653	0.0424108158698	0.560917645834	-0.708189453419	0.0791216458352	0.521070464436	-0.140183975249	-0.521490828183	0.0622326292099	0.113864271939	-0.369482024697	-0.555961271788	-0.411628511311	0.174100078373	-1.02008870394	0.499152537553	-0.865995252079	4.35827315897	0
-4.26299593842	0.495832088845	0.573168339686	0.947137444785	0.807087194571	-0.810091714079	1.09210520627	0.225506701842	0.259535177815	0.707713643294	-1.03892466488	0.486599342564	-0.795946825624	-0.465012601607	0.382063999138	0.394280550015	0.322376404476	-0.924104653177	0.735279160682	-0.197096390722	0.184411520567	0.113042637473	0.821895477114	-1.09363032181	1.0679559238	-0.101168503151	0.429708081359	0.758643152513	-0.40967863021	-0.929220931261	-1.20961084303	4.26299593842	0
-5.5482504432	0.167284843427	0.590268675211	1.47323800142	-1.24404548089	-0.693877049182	0.759976183912	0.0905124974206	0.769439199821	-0.257030239777	-1.13549748873	0.833986166919	1.44409847051	-0.463342039854	0.510554477082	-1.35250821323	-1.24143829266	-0.379014535084	0.531388449102	0.803152733298	1.61310736604	-1.59514560542	0.229502292802	1.38639475348	1.35272116738	1.27521895765	-0.827089245263	-1.74383215151	-0.523142419822	-0.353527294698	-0.145106269221	5.5482504432	0
-4.5928115657	1.70057065026	0.0600794042173	1.35114717953	0.578057948914	-0.462938772015	-0.649811135236	0.314328223284	-0.200456341131	-0.675294367103	-1.12536681381	-1.55780241174	-0.37096320852	-0.302491236187	0.651186717961	-0.698404122638	-0.940191816373	0.275002368638	0.906440582981	-0.0680726187579	0.390254781002	-0.0658101587213	-0.393284187807	1.0880507429	0.405934782226	-0.418726388246	0.348848825302	-0.242867353951	-0.640646688889	0.229980418796	0.987719765133	4.5928115657	0
-4.34330292062	0.295911517596	0.775081107128	1.22338016678	-0.264344674222	1.01801059339	-0.210780959403	0.62558305873	0.618339591241	0.599098540251	-0.419226366328	1.13002298156	0.578958786362	0.34192429889	0.65258136184	1.15721513866	-1.25544594947	0.747502379766	-0.208838090523	0.399197603133	0.348917516022	-0.389801702007	0.73507279461	-0.135740430837	-0.551079776124	0.274805295704	-0.173893953431	-0.147045215806	-0.57357916827	0.943068484301	-0.381753988361	4.34330292062	0
-6.03672204232	-1.18002634492	-0.5440557445	0.249997324849	-0.522326455207	1.7337860467	1.45201687071	-0.10678162714	0.992174444535	-0.624373559419	0.837568769411	-2.43631373667	0.298764468237	-1.34889756733	0.793108971371	-0.813131921098	0.963761229339	-1.7653860088	1.2594501623	1.69398057975	2.1670456066	-0.389851741323	0.224808458378	0.624706199931	-2.0838286791	-0.062783034594	-0.709575224742	-0.505920106416	0.710381288822	1.32144831148	-1.56533255994	6.03672204232	0
-3.9790293004	1.2054472777	0.12780707417	-0.237504082858	0.157135866412	-1.25370400274	0.0270576697057	-0.281831308464	0.674655357659	-0.152738846633	-0.604528703693	-0.532485747365	-0.0156362226175	-0.495652758305	-0.198914536131	-0.947041382568	-0.270579726954	0.143086702133	-0.0202959516068	-0.750710164608	0.842077531928	-0.233578086828	-1.0400326233	0.227046808711	-0.126373517291	-1.33855006461	0.245003147256	-1.22565542091	-0.534581398957	-0.801533947325	-0.330609852314	3.9790293004	0
-5.2901521051	1.96036060271	-0.89606952976	-0.359974273442	0.802234614916	0.228155476169	-1.00723130681	-1.00641340375	0.84723539748	0.836349715576	0.698744667904	-1.13106593966	1.65925265411	-0.466430442773	-0.487091623343	-0.610966559306	-1.86057513341	0.723227425883	-1.89910594851	1.7390491654	-1.13864163368	0.284021081911	0.111191971198	-0.975235704569	-1.76465015441	0.251706792565	-0.190500731122	0.852837644412	1.02839800037	-0.940682825059	-1.28365946522	5.2901521051	1
-5.92911138108	-0.44355249876	-0.787838515781	1.24202525478	-0.543030134451	-1.79616288743	0.334250193968	1.30174689414	-0.549312511137	-0.347887618858	-0.787020141041	-0.0870622409397	0.771730548572	1.18496275005	-2.09047846865	-0.741142935766	-1.41145475459	-1.7777977285	-0.451792660668	-0.599442240053	-0.493803347874	0.872866436245	0.792870867481	-0.915124982456	2.3158641863	0.477927109193	0.1343147316	-1.28373809763	-2.64493181727	-0.215517203	0.545941953509	5.92911138108	1
-5.64979338308	1.19804274911	-1.66571142664	0.200641519026	0.604083036052	-2.24265951779	0.779877143043	-2.10731596448	0.0847300909235	0.0517641458065	0.984308480996	-0.255831660979	-1.58345864462	0.290791904802	-0.601908093852	-1.57028521784	1.40464156674	-0.860323944337	-0.519356479932	-0.481975859482	-0.530880093809	0.0263875002837	-0.946135052056	-0.741582795659	-0.896607832189	1.52442286759	-0.612109094415	-1.13391727487	-0.461118533426	-0.302714015396	-1.87312220084	5.64979338308	1
-8.38550909544	-1.47117960546	-2.78489142928	-4.06865817361	0.724054815419	0.158182877923	-0.891335845822	-1.30963894514	-3.99250883464	1.6970587505	-1.18994117368	2.36520827959	0.632892942705	-0.0798271234647	-0.343268788084	-3.35455712591	2.56580644773	3.76036848967	-1.25688962738	-0.475458565026	-2.96513583923	2.04842727114	0.975364053261	3.80503842601	2.07643866061	0.105857252243	-0.337514255246	2.36764588934	0.116240826111	1.00174599384	-0.30729659923	8.38550909544	1
-5.53056891713	0.0842027704756	-1.45202306994	2.30310287789	-0.536061399427	1.34073455585	-0.277272929776	0.457591725973	0.541278596208	0.663820127406	0.844078825636	-0.899120284314	1.81820662833	-1.14557414301	-0.060949926225	-1.8949628231	-0.437529009057	0.0824566322309	-0.688993029763	1.19168176623	-1.44633563151	0.237039141337	-0.694585775014	0.438008423377	-0.195452487971	-1.5796245042	1.48885396503	0.0893110791932	0.561146592194	0.555587441941	-0.220970738415	5.53056891713	1
-8.50106083686	-1.28827477876	-5.27207980647	2.61052896808	0.18156470648	-1.18101141629	0.477494883976	-0.440551220787	1.72745927126	-1.59351334967	-0.616658122513	-1.64642503771	-0.96277193784	-0.673513871954	2.66463896064	-3.36165912654	1.90351586842	3.85734407379	2.03520486323	-1.06928014437	2.17709795319	1.95425832731	-2.09337907405	-2.36948404068	2.42892830737	-1.37661726039	-2.24291352067	-0.66038905034	0.135859543399	-1.17670875486	1.73634080187	8.50106083686	1
-5.94829871047	-0.345753068767	-1.8588736279	-0.457998475727	1.55758712876	-0.689970248052	-0.132447883187	0.0139734136944	1.85242915502	-1.40861515344	0.289207874611	-1.32680836904	2.27653051545	0.4285916888	-1.62147881596	0.860541730566	-0.462397399016	0.57898765514	-1.31573298808	1.73382207629	-1.64462045675	-0.434568311841	1.45299409214	-0.836341377203	0.354304381587	0.168294291446	-0.231119115133	-0.99206714808	0.172377645956	-0.689854549249	-1.71940180252	5.94829871047	1
-5.6428347334	0.82774079084	-0.637386979251	-0.0649784145436	-1.73916550092	0.933994106928	-1.36770122343	0.711647232533	1.69540534169	-1.064584291	-0.197330468463	-1.27755968241	-0.934549542349	0.688878433752	-0.395199250653	1.40668036265	-0.0143696479893	-0.892500303026	0.00236369521741	1.81037037819	-2.01126581231	-1.4779972877	0.481202357677	0.121275303035	0.425114436829	-1.97161529848	-1.5332561199	0.971791877569	0.834660225932	1.96002629544	-0.315355774238	5.6428347334	1
-7.89081208878	4.0146311947	-1.26470615495	2.95278098554	2.23451469007	3.04961543261	0.245711967357	-2.35132172422	-0.626565415356	0.286024161083	-1.12755848958	1.85822629451	-1.39257211537	-0.181307471567	0.792710783248	-2.76264228742	-1.88516577683	0.445124337926	-0.708020151147	2.97328276862	-0.0371776730215	-2.01193979647	2.32536161414	-2.43498780941	2.25276036784	0.204783822246	-0.572612620269	0.296400955938	-2.29022967488	-1.33814376988	1.94519425022	7.89081208878	1
-9.45029398339	2.86683612034	1.69887064866	-0.664125895801	-0.229887656911	-1.81331796062	-2.0590697473	-1.73977696301	-1.54120110954	1.14509506525	2.12451292982	4.49475246141	2.28109058877	2.6340218567	1.14867061884	0.701632055965	-2.73178909957	4.92554473094	-0.188726827083	-3.41657949171	-0.125133150313	2.24629999983	-4.74796930049	0.13753898466	5.18976626139	0.41933028817	2.55325399828	-0.827349979512	-1.82501525866	2.77126888485	0.72421989717	9.45029398339	1
-6.43421221945	-0.77082514808	-1.59385858764	0.924903111856	-2.0718733059	-1.41894759608	-1.92742431821	0.200213013919	1.9597041186	-0.651742784156	-1.4890585862	0.0812180043327	-1.42808735901	-0.536574194071	-0.754834847018	1.61475051718	-1.34550040177	-2.38874918869	0.758613196193	-0.98849330219	-0.393416974112	0.0398983724536	0.358634936042	0.399290220103	2.63121113624	0.117867105202	-0.958176744233	-1.31931824995	-2.06214481948	-1.81130969464	0.571427240423	6.43421221945	1
-6.00922785615	0.313036457896	-1.71913605578	-0.513907675581	2.13908690696	-1.16667109608	0.282634221764	1.47391131119	-0.218678275629	-0.105513747875	0.44350190649	-2.35091070164	-0.104708219496	0.367023273307	-1.36923132919	1.94759785662	-2.13421580805	-1.65121451388	-1.44766016159	-0.732055033507	0.730413878469	-0.372350963688	0.680260618088	0.396297074608	0.172360207923	0.554331359989	1.04109678807	-1.11221570966	0.533266124894	1.86878385115	-0.96201888408	6.00922785615	1
-5.37645723685	1.77521043865	-0.214125970899	1.52686862298	1.00034399682	0.00557920942828	-1.95929837168	-1.3580157671	-1.19426031645	-0.0795037980457	-1.81080590353	0.154008156189	0.933324461922	1.25987612103	-1.88516720272	0.122502012157	-0.82219533597	0.467104783455	-1.02068558555	-0.876548706439	-0.524843641069	-1.56238916271	0.395144102211	0.0574817572123	-1.26378320952	0.41390530376	-0.0353729999862	0.779352657473	-1.2726306322	0.548802979195	0.534613927354	5.37645723685	1
-8.73114736003	-1.19926065866	-4.1661866178	0.969932497131	2.58884326263	-3.89558890972	-0.0677576471515	-3.69929966209	-3.25858311047	-0.7203442459	1.01914574068	3.79758927698	-2.02866358547	0.0179346652554	1.41323243933	-2.26593216478	-1.41134573081	1.28045081743	-2.72413774055	-0.0262628554705	-2.09556122489	-0.294780018995	3.50392122447	0.170934251822	-0.630341144528	-1.36232444614	-2.4479885768	1.57944943947	1.51498206816	-0.108714502747	-2.81933237787	8.73114736003	1
-5.67276874461	-0.336759060646	0.663177820746	0.248035117256	-0.926991456097	-1.66560297801	-1.20921596659	-0.144141633365	-0.711652961002	-0.832195987427	-1.71525599463	-0.494223020059	2.03199781854	1.18389706917	-0.20927672407	1.49555588677	-1.12796236983	-1.02060865824	1.59525141257	1.3707888172	0.772123961443	0.185308361767	-0.480756012775	-2.2941725961	-0.043999236186	-0.459730671523	0.449014938566	-1.76997560467	-0.333076434849	-0.52453451822	-0.178628212384	5.67276874461	1
-8.53102204012	0.0440427568028	2.06696123259	-4.03132243853	-4.01432846767	-0.349594640897	-0.313010682402	1.25119960175	2.75899763163	0.675387185277	1.59688339736	0.0155468397124	2.58130217275	-1.23081752788	3.2577890887	-0.183754857596	4.1602216116	0.393156339975	1.57486225529	2.38591652011	-1.17504772281	3.11763284076	1.86488112685	0.350537161031	0.545587435825	-2.26555882995	3.01542266773	1.14114799793	-0.40988763092	0.991215201487	-3.14518201718	8.53102204012	1
-9.41952769117	-1.65617053187	-3.00440602277	0.634858760188	0.87956495983	0.916345134656	0.805623273121	2.12027304141	1.79627577843	-1.96431075966	-2.22254528042	-3.96343629704	-1.37702313124	-1.56471937597	-1.43552285518	-0.868916845375	3.08520078165	-5.90159301742	-0.720202342219	3.60123516877	-1.01865761553	-2.59132077598	4.65986375332	-1.13898868349	-5.40637508273	-1.81343579679	-1.96596054201	0.20066160545	1.86529593604	-1.80520113665	-1.47676489737	9.41952769117	1
-5.25060864916	1.11286765092	0.689922794911	1.20900081592	2.21342249632	-0.316790667799	-0.410062483327	-0.152627665153	-1.50286564175	0.99637385527	0.905418191041	0.235531799743	0.554167767603	1.75111972503	-0.671808860663	0.690445571342	-0.777136774065	-0.676900983169	0.546822262224	0.82446561835	-0.0137002887923	-1.03502167329	1.98177534702	-0.420501716142	-0.559592222762	0.0966666635352	0.469142653156	0.100776197515	-1.30489466767	-0.521559286535	1.19375590822	5.25060864916	1
-5.89372640764	-0.391007327495	-1.09176585131	1.87600009224	1.3178020063	-0.591837642671	0.677114512516	1.56018302524	-1.58601166133	-0.86574155464	0.455609964856	1.67232068477	-0.296573746553	-0.383324233649	2.11994118328	1.6281735697	1.39983908259	-1.03499751375	0.671163957229	-0.492636130454	0.618293799	-0.0321323600161	-1.34708745325	-0.804934715044	-1.7402537358	0.35475887525	0.199394897187	-1.90840816095	-0.156145988311	0.404786112313	0.839269999722	5.89372640764	1
-8.63250150099	-0.0350745560978	-1.06326559987	0.861045314075	-2.62556467699	-0.75805306114	-0.321765335803	-2.60222916713	0.390956490058	-2.83999661523	2.56672333657	3.16986490437	2.10753362228	2.06259648028	-1.85261917722	0.245822090285	-2.23306270737	2.70746098935	-3.14469107435	-0.642930213244	-2.47059923391	-3.59577825452	-0.746969963253	1.17293691886	0.722723664298	-3.38248470714	-1.63200412888	-2.37680007799	0.255650689566	-2.68097360611	-2.46716127066	8.63250150099	1
-5.67085701393	0.418349276076	-1.57997044195	-0.768437171759	2.03272223218	-0.391251022854	-0.102895304661	-0.879571445641	-0.317702570686	0.392824289964	-1.51262463421	-0.657716705731	1.86398437916	0.283365039249	-2.23189839368	-0.813109811675	-1.8572964345	-0.274076325807	-0.369576202192	-1.69038816721	0.880390117902	-0.137181084333	0.114641449248	-1.42082018848	1.40231577762	0.310871769614	-0.470954853414	-0.884306726955	0.335788052202	-1.12723527259	-0.379601079027	5.67085701393	1
-5.88755354899	-0.235475772202	-2.24895735374	0.514914399732	1.65202925533	-2.30975857796	-0.19658394435	-1.5716235904	-1.42195438869	-0.836578269875	0.371326954849	1.87150741151	-0.843543680906	0.164131608529	0.735677517963	-1.22468445597	-0.50884411398	0.403575294259	-1.54801779851	0.0353349186165	-1.32917188007	-0.282892616612	1.80130398016	-0.110279437342	-0.439989721419	-0.899609278128	-1.17812062026	0.61936995099	0.806896640068	0.105931930689	-1.50278020569	5.88755354899	1
-5.43683723172	0.494953524259	1.51418871846	-0.524789258907	-0.515261670483	-1.644387075	-1.51219895907	0.0972852843927	-0.191023863901	-0.82499889124	0.823317391152	-0.285357447974	-1.05182602908	1.19011021864	1.07766308234	1.10636465897	0.504857931771	-1.95377991949	1.75015231693	-1.62592230185	0.398561998214	-0.674926730448	0.969289756424	0.682184391168	-1.24460954748	0.520199664289	0.0469670433268	-1.29972682376	-0.538521062466	-0.259894906988	-0.0914882119938	5.43683723172	1
-5.33757242408	-0.598230041378	0.343521685701	1.06268684562	0.764513012597	-0.596859537759	1.0857708164	0.567811891135	-0.680314402581	-1.50517165499	-0.653053132586	-1.05213685595	0.854352218514	-0.63728230828	-0.235897685905	-0.68351522611	0.962014047897	-1.20652808689	0.644684329714	0.0922015164609	1.02659474329	-2.07955880441	1.22915028359	-2.71895530838	-0.641997400492	0.725014031352	-0.13059082511	-0.250192046371	0.563549982004	1.12838345921	-1.01733549054	5.33757242408	1
-5.397027489	-0.34489700277	-2.92367826987	1.41996018776	0.323540288126	-0.918900116784	0.0952226542093	-0.166044540715	0.854572821901	-1.01847698692	-0.532518307701	-0.749239671484	-0.360124715898	-0.0475903232529	1.25929049131	-1.75785040554	0.895342533209	1.67732044301	0.997799022021	-0.674509947778	0.876835596038	0.800003227376	-0.994731856781	-1.46613249211	1.22150557332	-0.668523250979	-1.14760603097	-0.549954967949	-0.0993960195793	-0.531166761395	0.734185381991	5.397027489	1
-5.51970246217	1.35343617098	1.28868227281	1.08411876745	0.964123439636	0.297808036371	-0.0646831739343	0.673071025803	-0.565036112974	-1.98321988085	-0.822599454242	-0.553250780714	0.849620011808	-1.44336997676	-0.360963089986	-1.63440374812	-1.74098635395	1.26600099368	-1.32816765407	-1.38232866323	0.232081763763	-1.39757870847	0.966437100724	1.07058489787	-1.20430822198	-0.23949053634	-0.392639519731	-0.692232430618	0.687572903606	0.343477103846	-0.0762467926611	5.51970246217	1
-8.00169949437	1.64499102075	0.16404373771	-2.90867704408	-1.9145166744	-0.466418427731	-0.206640961511	0.0764127068853	-3.96983500163	0.142459941767	-3.70650459297	0.985408818093	0.414633332945	1.01928163001	-0.0343963378371	-0.140190028505	-4.95758965235	1.40020755559	-0.176284462592	0.0270080634509	-3.66885772578	-0.0336023216821	0.782124749634	3.56079284361	1.27238414923	1.33133842475	-1.05739280061	1.14371855174	-1.18966774385	-3.08055808045	2.28498131737	8.00169949437	1
-5.92328325928	2.36230178851	1.48857039336	-0.0564411571163	1.31265626617	-0.863597938992	-0.774848376921	0.759379782901	-0.419575252265	-1.11515986726	-0.12407349702	1.34964561215	-0.209667469032	1.76896973172	-1.15300432923	-1.05676561027	-0.857315728338	-0.726477085808	1.58175592476	-1.58419535738	-1.20833741688	0.445361180705	-1.03347138228	1.34789727385	1.62246049535	0.496883599228	1.13188955828	-0.581520315646	-2.03670371375	0.704120845093	0.704241013608	5.92328325928	1
-8.28989143592	1.6793725808	0.369009316532	-0.0719840427505	3.96748289605	0.0204384879258	-0.572648928782	2.64255086311	-1.08005185968	1.64311489269	-3.02726542663	-3.35283266663	-1.03124243565	-1.74707026226	2.09313679351	-0.581993859815	2.0165925944	-2.69099507414	2.49226651281	0.513388348386	1.7228212196	2.5875035875	0.872889943681	-1.94180046725	-0.697313467906	2.38437782392	1.51075553027	1.68725542645	-0.994866583779	2.94240727083	2.69837098893	8.28989143592	1
-5.87999572016	1.37119179923	-2.25514560707	-1.00818895369	-0.524740188404	-0.492884422871	0.461037853808	-0.136188939133	1.49840110711	-0.649808998053	-0.276592795798	1.94146440999	1.46638942358	-0.8852436398	-1.48239141555	1.74842979348	1.48963811651	-1.36468740862	-1.07497785581	-1.03910895113	-0.349087218202	-0.480744670237	0.566745076687	-0.999914682696	0.413105768447	-1.99252813561	0.868119360555	-0.909557097225	0.861939078247	-0.778023811382	-0.849159068335	5.87999572016	1
-5.17951712993	0.0295430888188	0.261376417933	-0.0992002643766	-0.489695052138	0.109769626438	-1.63906633492	0.214245086284	1.0387105625	0.772207143191	0.627612273178	1.6231034619	-0.599829073252	0.124110871319	0.104107511366	-0.567068157272	-0.797224307384	-0.570013885414	0.267402231224	0.171150378736	0.74990042696	0.822745398705	0.841317399201	-1.03879825346	-2.1028951796	-1.48933968554	1.2588457108	-0.0530994600532	-0.830143930412	2.20260999286	-1.71042778242	5.17951712993	1
-5.55928100065	0.395769445756	-0.57064514737	1.83353285332	0.584234589867	0.340653480567	-1.20099112955	0.358554772037	0.74805439963	1.45769808687	0.89763282932	-0.188427052141	-0.582356215585	0.851463065567	-0.540198179989	-1.46408617198	-0.231915613033	-1.59330080633	-1.36712464113	1.90775891302	0.414734605154	-0.0274965815943	-0.289836370798	1.22153352632	-1.04374761032	-0.386174597999	0.871992739091	-1.37422779029	-1.13735543842	-0.877763901141	-1.73292190666	5.55928100065	1
-5.38554863582	1.18180515664	-0.11785787723	0.0726922170023	2.07186336095	-0.164655586826	-0.441360560685	1.37206983638	-0.439553532158	0.593454529273	-1.59369777144	-1.69755226603	-0.286316014754	-0.770706562587	1.0206911026	-0.328439852416	0.921029220489	-1.52627742991	1.1080846575	0.205344321037	0.735470167913	1.15345660874	0.428251272885	-1.18833399255	-0.315764035073	1.02107728921	0.772337308735	0.652056476415	-0.602445868902	1.65228212136	1.22416729683	5.38554863582	1
-5.64844224396	0.254098062969	0.766879447078	-1.87873792486	-1.65014115188	-0.465453163509	-0.266491963755	0.730064414758	1.24319828649	0.14795874025	0.633610484804	0.119081292379	1.32575415686	-0.65507455727	1.71401979538	-0.292484192957	2.23550371488	0.202211167092	0.611373944704	1.23967623775	-0.790260650415	1.62098182351	1.1506433051	-0.0552740397538	0.171401018203	-1.25236787844	1.44692740086	0.468288698702	-0.294982162791	0.737504738494	-1.69512313365	5.64844224396	1
-5.28800629752	-0.0730875416101	1.50482198288	-0.35809631283	0.604635654559	0.396425997461	-1.36027040552	1.46927359214	-0.79076328382	0.170717616316	0.654988727029	-1.20531277624	0.733076090652	-0.501119146175	1.78535791911	1.6064572244	1.08403715726	-0.26047266817	-1.32377963106	0.048527141979	-1.74392934937	-0.200682653782	0.0464007956203	0.353998704905	-0.20171263283	0.849779676483	-0.812234560363	1.07131872854	-0.743600552208	1.35718709396	0.603705938946	5.28800629752	1
-18.4589634698	4.05308962187	12.6135781572	-7.83474474132	-4.73147029469	-10.9481311348	-9.88959323628	13.831844826	12.962144599	-11.2147425674	-8.67335340262	-15.2658809173	2.09803782476	-3.66827430494	-3.82450625673	-11.7760616451	12.2936907582	0.144493600574	-14.0822503674	-6.42509338589	-6.62215025667	10.316634756	-1.98933929066	9.54229985536	1.85747938176	4.27090499082	5.14030361379	13.57041719	-12.1786631612	11.0955209941	8.91166073003	18.4589634698	1
-5.39093360209	-0.47141987378	-1.55998945526	-2.00665877826	0.574248075822	-0.214424018001	-0.604949877076	-0.337474158991	-1.87284863104	0.58545613922	-0.777217728355	1.18176776918	0.434608436766	0.00245715316603	-0.0885945501122	-1.69338033639	1.36673756302	1.66587777159	-0.607397529979	-0.207270167064	-1.62723231285	0.909265504276	0.514182272472	1.69936999833	0.934017860619	-0.0636534064011	-0.117996058392	0.895544601748	-0.0300816640667	0.578538326907	-0.220385766436	5.39093360209	1
-5.72531985327	-1.26384093969	-0.1871693701	0.833983059227	1.25662284275	0.49984032661	0.830246443875	0.459819078787	1.82240878526	0.758328947726	-1.71522819366	-0.39711621876	1.2173652897	-1.05716331564	0.0273809049295	-2.04476402343	-0.478346342094	-0.981425872475	1.63284091672	-1.44532286638	-1.29079904832	1.0440856252	-1.72563042885	0.190638523581	-1.79668224817	-0.990125470903	0.293276906335	0.85385079096	-1.91432996571	-0.714022208919	-0.821856560385	5.72531985327	1
-5.10965473949	-0.0414542601478	-0.367211605401	-0.158541797911	-0.816749297293	0.0733452524517	-0.774961119501	-0.33390824286	-0.824525638768	-1.96220817149	0.0262175495361	1.40214182331	1.46366636334	0.686287687028	1.33362367819	-1.05746448435	-1.31850925897	1.06112287267	0.11327807224	-0.109401918291	-0.25939537414	-1.28953467347	-0.395525010309	0.058202588454	0.436820177689	-2.31447139637	-0.85431001909	0.130927841848	-1.40383168703	1.05407303661	0.567445693723	5.10965473949	1
-4.94879700224	2.01203875598	0.855774052814	-0.833421801789	-0.436966062744	0.332114998861	-0.362250737025	-0.821453456863	0.910919953445	0.504645032969	-0.0372961403925	0.939955520075	1.22202910206	-0.224630282258	0.562051832445	1.13595146396	-0.673389528451	-1.94393264381	-0.384415216259	0.242202275969	-0.84837906388	-0.868098214265	0.390608995123	-0.234013678081	0.854011529291	-0.987339420602	0.398068393648	1.22846943192	-0.882949629311	1.62849623018	0.432043479372	4.94879700224	1
-6.20459477661	-1.85382887399	-2.85178394639	-1.41062442268	-0.763120714323	1.21949079139	0.54934148573	0.784365596942	-1.09580228101	1.39200153482	1.196075788	-1.20360548921	1.58037340081	-0.843772643188	-0.206148797329	0.358226902842	0.222137011033	-1.89109935838	0.673207919402	1.51017250217	-0.850731833733	0.451429585643	1.45204762128	0.714584354853	-1.12918033909	1.87053970701	-1.36156138085	0.208521410088	-1.07447825086	0.438415997788	-2.06774427696	6.20459477661	1
-5.16600684833	-0.581013480246	0.741659380872	0.0177972283831	0.842520636135	-1.10182176379	-0.353014982874	1.69851433421	1.71778026211	-0.754084669419	-1.79224845581	0.00582330884458	0.381884250489	-0.538735832127	0.776262440462	-1.45952035317	1.71141238842	-0.140704913238	1.04341210446	-0.305908674765	0.0523979437684	0.562990377148	0.00333701142013	-1.58843241827	-1.29046936585	-0.64895708693	0.409190648715	-0.779805580122	0.303440910108	0.0842138846934	-0.604157078006	5.16600684833	1
-5.36900838131	0.191042572139	0.723710518023	0.952335628419	0.358765123352	-0.577102794399	-1.34508455972	1.48809146154	-1.36841098518	-1.64091980834	-0.799166722887	0.513680793682	-0.610647332177	0.886295505592	0.839762836198	0.611218994652	-0.00289654911771	0.266064121846	-1.48893771026	-0.138239294305	0.242528386038	0.86547032323	0.634652953484	-1.24957719951	-0.0375316143188	-2.22662095794	-0.911316374254	0.520508306483	1.12827391473	0.358373433357	1.50167118956	5.36900838131	1
-5.10890509559	2.23316013362	-0.90317575022	1.43748162184	1.2848635562	1.3403732594	-0.0417107618291	-0.998381074519	-0.303810950551	0.0900707866385	-0.7832066507	0.94114575119	-0.506137019918	-0.00341696660026	0.509683543407	-1.58408760561	-0.878646500705	0.0990006782763	-0.445926495829	1.47734677921	-0.207579746563	-0.982321734821	1.11174661842	-1.34466459108	1.10140515854	-0.101283120685	-0.244032487183	0.0432943163994	-1.33260563208	-0.479872027053	0.83814654144	5.10890509559	1
-8.12587609922	-1.66173813593	0.861557642882	-2.4722939553	-3.21381639926	-1.0700931054	-1.75558835879	-0.17474818268	-0.623691259039	-2.64559922817	3.16566853156	-1.2570391512	-1.56771962794	3.03561208884	-0.0682639223142	0.115338920268	-2.38760904687	-4.13221111526	0.31540782037	-0.308589505711	-2.05367337194	-1.73613632396	-0.880660902648	0.453480913787	-0.613179816685	3.66056409599	-2.83413620945	0.209120770438	0.65030753832	0.75590307097	1.44534626013	8.12587609922	1
-4.04580764854	0.397583028022	-0.0417781750438	1.15381137576	-0.19193944884	0.125104892215	-0.874497171169	-0.238753308918	-0.636925810525	-1.06971809638	0.0207783351112	0.826715801948	0.830270444609	-0.109046486555	-0.12203402936	-1.04089295899	0.00635374642173	-0.0910312177258	0.887903007357	-1.53257961293	0.911853254064	0.312345115991	-1.15360543436	0.0777260123267	-0.934041137898	-1.28272295401	0.466943693966	-1.11807808463	-0.584989082901	-0.147690428183	-1.05219968202	4.04580764854	1
-6.29102476561	-0.759893199345	0.192358838566	2.04171251503	0.108177061633	-0.555562434788	-1.84542847188	0.655257500718	-2.48582680878	-0.969682771514	1.07267611455	1.48098057456	-1.37687200161	-1.51079819222	0.785052288307	-2.00467381705	-0.10997948924	-0.753316075785	0.486686938565	2.91025092897	1.4465294657	0.717565024299	-0.231205012074	1.27464143507	-0.0896844105823	0.168149986439	-1.39532648266	0.556703594744	0.776459451792	1.39476989743	-1.9912615778	6.29102476561	1
-5.93883115287	0.282097177733	0.70554044251	-0.279071984587	-0.674296083229	0.779001890591	-1.47920593662	-1.67204317513	-1.50444631114	0.743980327501	1.02091570907	-2.73941896868	0.0402493675899	-0.0204699363714	-0.0364883955235	-0.119405389674	-0.468097443489	2.06195330666	0.286992614111	1.18416224847	0.596319991858	-1.80402477642	-1.82125049222	-1.91330030685	-0.0766031466038	-0.809065752035	-2.69296536261	0.223707147547	-0.733573260051	-1.06035849146	0.517616372654	5.93883115287	1
-6.61064608477	0.124112088435	-2.38564389509	0.923081292771	-2.26075502748	2.33719264047	1.80694143806	-0.664525897819	1.84668328811	0.573956195727	0.478521292229	1.42744821093	-0.232569220829	-2.23735229881	0.938939721484	-0.871595957957	-1.16881059226	0.78381630154	0.544300049694	-0.13545307424	0.486366759991	0.920011767631	0.746554108909	0.15730257337	0.763003633786	-1.83273533547	-0.854724787828	-1.19355391767	-2.17933105458	2.26014878742	-2.99399064415	6.61064608477	1
-4.1472865675	-0.142608905326	-0.936378316679	0.482058003789	-0.895025330287	-0.916816793163	-1.18467487756	0.203644638755	0.796950707237	-0.574211680074	-0.881655309346	0.0669301451187	-0.561975952354	-0.296316859219	-0.204105985326	0.701990869573	-0.535155635522	-1.33817815522	0.440493251611	-0.365817479874	-0.372796490572	-0.071217326307	0.13991472732	-0.094517381995	1.19717310599	-0.135629445043	-0.592027025778	-0.78809523645	-1.12637480588	-0.786674581704	0.164709338756	4.1472865675	1
[truncated: 8,185 more rows]
