# Supplementary material for: SPOTting Model Parameters Using a Ready-Made Python Package
Source: PLoS One. 2015 Dec 17;10(12):e0145180. doi: 10.1371/journal.pone.0145180 (PMC4682995; doi:10.1371/journal.pone.0145180)
Supplement: S3 File — Contains the objective function traces for the 15,000 iterations with MC, LHS, MLE, MCMC, SA, SCE-UA. DE-MCZ and ROPE. (ZIP) [file pone.0145180.s003.zip › 30pars_with_DEMCz.csv]

-22552.48802	-22101.49325	-22533.89622	-22065.56944	-22679.51215	-22108.34052	-22066.03758	-22753.32432	-22197.42388	-22989.29981	-22719.88598	-22144.13126	-22737.13512	-22121.26757	-22522.68347	-22750.73246	-22500.73852	-23164.21942	-22559.5467	-22733.42334	-23016.0355	-22012.85473	-23201.40117	-22314.78133	-22815.39946	-22231.06565	-22435.32696	-22549.14893	-21886.35203	-22630.8927	-21315.33404	-22646.3916	-22704.89731	-22982.08246	-22680.53923	-23125.84032	-22610.60174	-22208.07729	-22834.02399	-22986.79648	-22543.37328	-22522.51885	-22801.40599	-21887.62645	-22212.03835	-22346.90956	-22530.24747	-22520.18176	-22382.09751	-22769.22949
[truncated: 5,000 more columns]
