# Supplementary material for: SPOTting Model Parameters Using a Ready-Made Python Package
Source: PLoS One. 2015 Dec 17;10(12):e0145180. doi: 10.1371/journal.pone.0145180 (PMC4682995; doi:10.1371/journal.pone.0145180)
Supplement: S3 File — Contains the objective function traces for the 15,000 iterations with MC, LHS, MLE, MCMC, SA, SCE-UA. DE-MCZ and ROPE. (ZIP) [file pone.0145180.s003.zip › 30pars_with_LHS.csv]

-21.08409287	-21.40627919	-21.25270545	-21.36434101	-21.54343766	-21.41739182	-20.79355044	-21.40227927	-21.10011897	-21.11811094	-20.6839421	-21.25533331	-21.59373512	-20.86258342	-20.93405363	-21.33286421	-21.08358067	-21.18355679	-21.17677734	-21.46520608	-21.24970034	-20.99556397	-20.94743763	-21.57114017	-21.04560598	-21.26562432	-21.22509998	-21.15294803	-21.44663091	-20.90890545	-21.23166036	-21.48089997	-21.22555583	-21.22998236	-21.21705016	-21.41917627	-21.1448187	-21.46893853	-21.2184762	-21.24862842	-21.26156233	-21.15478239	-21.55472874	-20.57423778	-21.28684135	-20.90195469	-21.09195295	-21.04828374	-21.3716697	-21.0334044
[truncated: 5,000 more columns]
