# Supplementary material for: SPOTting Model Parameters Using a Ready-Made Python Package
Source: PLoS One. 2015 Dec 17;10(12):e0145180. doi: 10.1371/journal.pone.0145180 (PMC4682995; doi:10.1371/journal.pone.0145180)
Supplement: S3 File — Contains the objective function traces for the 15,000 iterations with MC, LHS, MLE, MCMC, SA, SCE-UA. DE-MCZ and ROPE. (ZIP) [file pone.0145180.s003.zip › 30pars_with_MC.csv]

-19.63368722	-21.32672159	-21.05837326	-21.13422018	-21.08398799	-21.46296402	-21.59363903	-21.23587407	-21.64428299	-21.48042215	-21.2510975	-21.23219544	-21.20531645	-21.33590707	-21.2214368	-21.3733204	-21.16152395	-21.70178539	-20.98994833	-20.89928231	-21.2422822	-21.37024062	-21.48867544	-20.57388547	-21.31538287	-21.46005866	-21.56242333	-21.33509202	-21.25801613	-21.49351145	-21.32191819	-21.48446598	-21.43796935	-20.60803786	-21.22816113	-20.72877018	-21.02159548	-21.20304624	-21.24483257	-21.51733294	-21.33592302	-20.84684234	-21.46225121	-20.96060796	-21.26874746	-21.37313923	-21.3561861	-21.45406797	-21.2807111	-21.25176565
[truncated: 5,000 more columns]
