# Supplementary material for: SPOTting Model Parameters Using a Ready-Made Python Package
Source: PLoS One. 2015 Dec 17;10(12):e0145180. doi: 10.1371/journal.pone.0145180 (PMC4682995; doi:10.1371/journal.pone.0145180)
Supplement: S3 File — Contains the objective function traces for the 15,000 iterations with MC, LHS, MLE, MCMC, SA, SCE-UA. DE-MCZ and ROPE. (ZIP) [file pone.0145180.s003.zip › 30pars_with_MCMC.csv]

-22741.95063	-22553.54254	-21564.44034	-22265.18143	-22930.74756	-22765.25985	-22452.49889	-22639.59506	-23016.48018	-22231.67196	-22578.18983	-22629.30408	-22474.08535	-22731.16894	-22187.69242	-20683.40047	-22398.74987	-22297.44407	-21852.21628	-22473.93072	-22397.97399	-22076.68293	-22676.34161	-22085.07057	-21795.22673	-21763.60713	-22936.77008	-22557.28776	-22900.95501	-21690.25421	-22718.92692	-22382.5966	-21744.77724	-22613.48847	-22793.37283	-22398.23537	-22825.17304	-22761.12541	-23070.73285	-23033.76346	-22230.48821	-23048.27661	-22681.05821	-22586.93961	-22934.72123	-22928.96404	-22266.59669	-22809.75062	-22643.28814	-22609.74094
[truncated: 5,000 more columns]
