# Supplementary material for: SPOTting Model Parameters Using a Ready-Made Python Package
Source: PLoS One. 2015 Dec 17;10(12):e0145180. doi: 10.1371/journal.pone.0145180 (PMC4682995; doi:10.1371/journal.pone.0145180)
Supplement: S3 File — Contains the objective function traces for the 15,000 iterations with MC, LHS, MLE, MCMC, SA, SCE-UA. DE-MCZ and ROPE. (ZIP) [file pone.0145180.s003.zip › 30pars_with_MLE.csv]

-21.23183251	-21.40508423	-21.14293611	-21.3375242	-21.26477511	-20.90173964	-21.18232361	-21.62002799	-21.24939443	-21.2619546	-21.31999362	-21.30098413	-21.30105486	-21.44521081	-21.387633	-21.28126923	-21.42215384	-20.94653661	-21.20005928	-21.07945713	-21.12773692	-21.06709199	-21.1524448	-21.1872064	-21.29676693	-21.21133385	-21.18629482	-21.51806216	-21.09192947	-21.10906092	-21.02620983	-20.91987756	-21.46360093	-21.37871544	-20.96039619	-21.09761836	-20.95016912	-21.34329229	-21.06795571	-21.32385199	-20.97410428	-21.62756613	-21.40788351	-21.28009382	-21.26231618	-20.63227847	-21.31115596	-21.09200512	-21.16657161	-21.44595268
[truncated: 5,000 more columns]
