# Supplementary material for: SPOTting Model Parameters Using a Ready-Made Python Package
Source: PLoS One. 2015 Dec 17;10(12):e0145180. doi: 10.1371/journal.pone.0145180 (PMC4682995; doi:10.1371/journal.pone.0145180)
Supplement: S3 File — Contains the objective function traces for the 15,000 iterations with MC, LHS, MLE, MCMC, SA, SCE-UA. DE-MCZ and ROPE. (ZIP) [file pone.0145180.s003.zip › 30pars_with_ROPE.csv]

-21.53176397	-21.15320463	-21.33231916	-21.24197162	-21.19830391	-21.2592023	-21.45653672	-21.44199954	-21.58825225	-21.25592374	-21.28171843	-21.37411869	-21.17074243	-21.52305452	-21.04590749	-21.15648516	-21.37536547	-20.86898674	-21.02589317	-21.13403041	-21.1306113	-21.31196631	-21.16985182	-21.34517956	-21.25014067	-21.3354507	-21.1751389	-21.13289171	-21.27872271	-21.44522424	-21.48035187	-21.25803852	-21.24203547	-20.8135382	-21.32999119	-21.40742982	-21.3146063	-20.76106184	-21.60092006	-21.20920687	-21.49373744	-20.95066403	-21.14149847	-21.05466884	-21.51211441	-21.38873004	-21.24719182	-21.41174813	-20.84344374	-21.15524107
[truncated: 5,000 more columns]
