# Supplementary material for: SPOTting Model Parameters Using a Ready-Made Python Package
Source: PLoS One. 2015 Dec 17;10(12):e0145180. doi: 10.1371/journal.pone.0145180 (PMC4682995; doi:10.1371/journal.pone.0145180)
Supplement: S3 File — Contains the objective function traces for the 15,000 iterations with MC, LHS, MLE, MCMC, SA, SCE-UA. DE-MCZ and ROPE. (ZIP) [file pone.0145180.s003.zip › 30pars_with_SA.csv]

-19.6336872222	-19.6336872222	-21.4652628969	-21.4585324954	-21.3641822108	-21.4423406303	-21.2737781379	-21.3496056561	-21.4107120222	-21.030986352	-21.3453201535	-21.3608293817	-21.3532096468	-21.3371673303	-21.6596578917	-21.4427820783	-21.6413097664	-21.4247461852	-21.5252908205	-21.4290860591	-21.5864525402	-21.5335196028	-21.3562388049	-21.2406711146	-21.6388476934	-21.2517561473	-21.6216418773	-21.5581182659	-21.535096236	-21.4624309553	-21.5423494447	-21.4372922924	-21.4148015092	-21.6365872913	-21.4051028404	-21.385954542	-21.1586627367	-21.5867625917	-21.4812876565	-21.4438251535	-21.7501028221	-21.6824072419	-21.5254844837	-21.5125205867	-21.437674922	-21.4771810075	-21.5786317997	-21.5758264077	-21.5195627091	-21.5830415094
[truncated: 5,000 more columns]
