# Supplementary material for: SPOTting Model Parameters Using a Ready-Made Python Package
Source: PLoS One. 2015 Dec 17;10(12):e0145180. doi: 10.1371/journal.pone.0145180 (PMC4682995; doi:10.1371/journal.pone.0145180)
Supplement: S3 File — Contains the objective function traces for the 15,000 iterations with MC, LHS, MLE, MCMC, SA, SCE-UA. DE-MCZ and ROPE. (ZIP) [file pone.0145180.s003.zip › 30pars_with_SCEUA.csv]

-20.8041241819	-21.0002894207	-21.1767561015	-21.3537682857	-21.2790359878	-21.3739500859	-21.3024213154	-21.3092191892	-21.2762477297	-21.0946967517	-21.1056626632	-21.049565949	-21.0227961353	-20.4610064108	-21.1873805024	-21.2832836656	-21.0308283641	-21.4930331983	-21.2411817763	-20.9109190281	-20.8211545109	-21.4982401145	-20.9214236193	-21.5048161119	-21.6512810921	-21.1817943617	-21.3672506481	-21.4805514557	-21.5620086107	-21.2601787327	-21.22279612	-20.880013886	-21.2679994708	-21.0076370066	-21.2339482371	-20.9019333636	-21.4659847583	-20.8565193462	-21.3958088169	-21.2577023864	-21.2090527794	-21.640079805	-21.4065106149	-21.1671744603	-21.0729858053	-21.1312829622	-21.3495501339	-21.1055078495	-21.450589567	-21.2798898099
[truncated: 5,000 more columns]
