# Supplementary material for: SPOTting Model Parameters Using a Ready-Made Python Package
Source: PLoS One. 2015 Dec 17;10(12):e0145180. doi: 10.1371/journal.pone.0145180 (PMC4682995; doi:10.1371/journal.pone.0145180)
Supplement: S3 File — Contains the objective function traces for the 15,000 iterations with MC, LHS, MLE, MCMC, SA, SCE-UA. DE-MCZ and ROPE. (ZIP) [file pone.0145180.s003.zip › 3pars_with_DEMCz.csv]

-20932.14161	-20419.259	-18700.59351	-23480.2246	-20800.07847	-22170.14227	-16893.53459	-22915.32388	-16479.91151	-23449.67331	-23896.61125	-23081.69735	-23351.4713	-23235.4988	-22662.52732	-23744.13414	-23270.80279	-17174.42692	-19803.03638	-24340.86694	-18465.49396	-21940.56798	-22487.12662	-23638.72843	-21985.17872	-23599.65425	-21404.40125	-21539.41941	-24061.90412	-23214.80673	-20196.78441	-22129.2153	-23362.73825	-19168.70719	-22640.46195	-20979.5893	-23200.92082	-21551.9624	-22101.7958	-20762.84491	-15847.76485	-22293.97393	-22888.5288	-19695.34717	-20091.59271	-18582.32185	-22136.86909	-21689.70156	-22407.96022	-21944.49851
[truncated: 5,000 more columns]
