# Supplementary material for: SPOTting Model Parameters Using a Ready-Made Python Package
Source: PLoS One. 2015 Dec 17;10(12):e0145180. doi: 10.1371/journal.pone.0145180 (PMC4682995; doi:10.1371/journal.pone.0145180)
Supplement: S3 File — Contains the objective function traces for the 15,000 iterations with MC, LHS, MLE, MCMC, SA, SCE-UA. DE-MCZ and ROPE. (ZIP) [file pone.0145180.s003.zip › 3pars_with_LHS.csv]

-20.34173764	-21.10079254	-21.52579101	-21.54734825	-21.87076766	-21.02152288	-21.42342984	-21.29290965	-21.42403112	-18.92722038	-21.39026442	-21.08469541	-20.82340333	-21.1984751	-21.20139195	-21.7290419	-20.4063488	-21.456376	-20.76322694	-20.53911077	-21.1664202	-21.64642897	-21.28620823	-21.94403865	-21.21156952	-19.60700478	-19.43429247	-18.48847684	-21.83988658	-19.38262914	-21.35622529	-20.74182935	-20.88342826	-21.37650479	-21.35692951	-20.83005687	-21.79434074	-21.80335027	-19.86329017	-22.04429211	-21.16643609	-20.60919203	-20.70161876	-21.81910916	-20.11642014	-20.72686704	-21.07267901	-21.54431952	-19.65063915	-21.88008167
[truncated: 5,000 more columns]
