# Supplementary material for: SPOTting Model Parameters Using a Ready-Made Python Package
Source: PLoS One. 2015 Dec 17;10(12):e0145180. doi: 10.1371/journal.pone.0145180 (PMC4682995; doi:10.1371/journal.pone.0145180)
Supplement: S3 File — Contains the objective function traces for the 15,000 iterations with MC, LHS, MLE, MCMC, SA, SCE-UA. DE-MCZ and ROPE. (ZIP) [file pone.0145180.s003.zip › 3pars_with_MC.csv]

-19.63368722	-21.76204042	-20.01285597	-21.43743019	-21.23653248	-21.23084047	-20.52598959	-18.83705896	-20.09033304	-21.12521748	-21.5312435	-20.57585139	-21.13243925	-21.54288957	-21.72357646	-21.06612055	-21.33222801	-19.3298149	-21.37297146	-21.54475447	-20.47923491	-20.91783929	-19.4140672	-20.15433754	-19.88969513	-21.77945984	-20.96841805	-20.86361282	-21.35599642	-21.78271886	-19.24182255	-21.36783137	-21.07398826	-20.68284102	-20.66852496	-21.02732283	-20.05509126	-21.50872698	-21.78465475	-19.68830467	-21.53829617	-21.0692136	-21.37708335	-19.7301737	-20.25102596	-20.35383148	-21.48575711	-18.71227858	-19.88867647	-20.66765299
[truncated: 5,000 more columns]
