# Supplementary material for: SPOTting Model Parameters Using a Ready-Made Python Package
Source: PLoS One. 2015 Dec 17;10(12):e0145180. doi: 10.1371/journal.pone.0145180 (PMC4682995; doi:10.1371/journal.pone.0145180)
Supplement: S3 File — Contains the objective function traces for the 15,000 iterations with MC, LHS, MLE, MCMC, SA, SCE-UA. DE-MCZ and ROPE. (ZIP) [file pone.0145180.s003.zip › 3pars_with_MCMC.csv]

-20104.83979	-23450.72618	-22842.59152	-21383.6024	-22716.33057	-22608.49947	-21193.17976	-20517.26828	-21324.78813	-22778.19629	-23269.70534	-23108.328	-20277.48377	-24488.38393	-22135.82413	-20325.92442	-22762.45156	-11840.64992	-23839.90436	-23871.84694	-20917.21374	-19627.08576	-18820.90416	-22428.38501	-23638.94066	-19848.3798	-21751.04302	-22847.51182	-22156.11616	-23196.86634	-19761.78074	-24529.41219	-22073.27791	-23421.71928	-22235.62115	-22368.28681	-22172.63163	-20834.71793	-20402.73614	-23244.97765	-19624.68913	-22592.60211	-22791.16099	-22492.65205	-23702.45236	-24454.87254	-21723.97644	-17788.7467	-22468.92703	-23131.24491
[truncated: 5,000 more columns]
