# Supplementary material for: SPOTting Model Parameters Using a Ready-Made Python Package
Source: PLoS One. 2015 Dec 17;10(12):e0145180. doi: 10.1371/journal.pone.0145180 (PMC4682995; doi:10.1371/journal.pone.0145180)
Supplement: S3 File — Contains the objective function traces for the 15,000 iterations with MC, LHS, MLE, MCMC, SA, SCE-UA. DE-MCZ and ROPE. (ZIP) [file pone.0145180.s003.zip › 3pars_with_MLE.csv]

-21.51382291	-20.73628649	-14.88368092	-21.89669344	-21.54744581	-21.10774077	-18.78365536	-21.6097474	-20.5281388	-21.57955047	-20.46995508	-20.60639749	-20.75912211	-19.65721959	-21.80305325	-20.69075459	-21.70856246	-21.25544121	-21.53977614	-21.06632896	-21.22941171	-22.09695663	-21.58867223	-20.68424088	-20.6787597	-20.84722341	-19.92318974	-21.73692332	-19.54983997	-21.04469232	-21.28228764	-20.62740721	-19.47067981	-21.91692156	-20.61520203	-21.78209594	-20.34378006	-21.9793629	-21.90656575	-20.35756233	-21.73542943	-20.88754185	-21.07378515	-21.37914343	-21.41362362	-22.10727312	-19.73642332	-19.62916811	-21.24530277	-20.47572822
[truncated: 5,000 more columns]
