# Supplementary material for: SPOTting Model Parameters Using a Ready-Made Python Package
Source: PLoS One. 2015 Dec 17;10(12):e0145180. doi: 10.1371/journal.pone.0145180 (PMC4682995; doi:10.1371/journal.pone.0145180)
Supplement: S3 File — Contains the objective function traces for the 15,000 iterations with MC, LHS, MLE, MCMC, SA, SCE-UA. DE-MCZ and ROPE. (ZIP) [file pone.0145180.s003.zip › 3pars_with_ROPE.csv]

-21.90629922	-20.59382072	-19.94259826	-12.73801483	-20.0931781	-20.91131727	-21.68546489	-20.26473106	-21.47887876	-21.4464681	-20.71289375	-21.3952913	-21.22358237	-21.27718884	-21.346531	-20.21554114	-21.51927949	-21.69617879	-21.30959582	-21.77166447	-20.98068086	-20.44692144	-21.44677475	-21.51198165	-21.51590882	-19.36640848	-20.64736467	-20.95491946	-19.32699691	-20.31834474	-20.87763445	-14.47489526	-22.03130183	-21.80944625	-21.68994513	-20.71336916	-20.57569077	-20.83454726	-19.82270477	-21.03304862	-21.16949325	-19.74864273	-21.43679679	-21.16928577	-21.50027669	-20.1157353	-20.71370563	-20.93622907	-21.60708377	-21.12740098
[truncated: 5,000 more columns]
