# Supplementary material for: SPOTting Model Parameters Using a Ready-Made Python Package
Source: PLoS One. 2015 Dec 17;10(12):e0145180. doi: 10.1371/journal.pone.0145180 (PMC4682995; doi:10.1371/journal.pone.0145180)
Supplement: S3 File — Contains the objective function traces for the 15,000 iterations with MC, LHS, MLE, MCMC, SA, SCE-UA. DE-MCZ and ROPE. (ZIP) [file pone.0145180.s003.zip › 3pars_with_SA.csv]

-19.6336872222	-19.6336872222	-20.0793785583	-21.5626120016	-20.996145606	-21.8060249273	-21.2156704687	-21.4480361863	-21.793050415	-21.7606232617	-21.8039417292	-21.6195963273	-21.476171653	-21.7295536671	-21.5334206319	-21.4858018681	-21.6785323082	-20.7707953192	-21.5116221849	-20.6062808578	-20.9366762613	-20.6850542488	-19.956776497	-21.6720129548	-21.5881776415	-21.2708257198	-21.1429907689	-21.3771659023	-21.1793886636	-21.1098267465	-20.4448701517	-20.3078125851	-20.5453355607	-20.9826058156	-20.7242677835	-20.96322802	-20.5944520767	-19.2351134341	-19.2351134341	-20.3923850492	-19.9412467873	-20.4938553172	-19.9912769385	-19.2189829127	-19.4084024974	-19.7424336268	-20.811745529	-20.6812487736	-20.0839720953	-20.0693514878
[truncated: 5,000 more columns]
