# Supplementary material for: SPOTting Model Parameters Using a Ready-Made Python Package
Source: PLoS One. 2015 Dec 17;10(12):e0145180. doi: 10.1371/journal.pone.0145180 (PMC4682995; doi:10.1371/journal.pone.0145180)
Supplement: S3 File — Contains the objective function traces for the 15,000 iterations with MC, LHS, MLE, MCMC, SA, SCE-UA. DE-MCZ and ROPE. (ZIP) [file pone.0145180.s003.zip › 3pars_with_SCEUA.csv]

-22.27145349	-21.02526732	-20.03541276	-21.50984477	-21.34432185	-21.49327056	-21.02543457	-20.62031376	-21.6727636	-21.295509	-20.21335888	-21.44205147	-19.95972026	-21.5484183	-20.7682006	-19.44444422	-21.33422912	-19.60798177	-19.67266305	-16.00683876	-14.41492079	-21.38986161	-20.83880168	-20.19285338	-18.44108131	-21.17976428	-17.43515888	-20.5758938	-17.76163504	-20.39720321	-17.78755034	-19.91166566	-15.01019922	-14.04975566	-15.13886346	-18.09395467	-18.870092	-20.51402831	-18.99337181	-18.27085901	-11.80119665	-20.00576174	-12.51208157	-16.39088815	-13.92989469	-10.6494487	-10.86463912	-14.19252088	-6.73818599	-17.58588099
[truncated: 622 more columns]
