# Supplementary material for: SPOTting Model Parameters Using a Ready-Made Python Package
Source: PLoS One. 2015 Dec 17;10(12):e0145180. doi: 10.1371/journal.pone.0145180 (PMC4682995; doi:10.1371/journal.pone.0145180)
Supplement: S3 File — Contains the objective function traces for the 15,000 iterations with MC, LHS, MLE, MCMC, SA, SCE-UA. DE-MCZ and ROPE. (ZIP) [file pone.0145180.s003.zip › 50pars_with_DEMCz.csv]

-22660.27682	-22164.27763	-22550.3722	-22640.26259	-22602.94671	-23195.10074	-22529.65343	-22533.52839	-22350.85439	-22501.07986	-23013.35874	-22401.87957	-22719.32911	-22763.51293	-22899.68085	-22641.98044	-22336.04315	-22460.76544	-22515.055	-22908.03484	-23124.02141	-22942.84136	-22974.71097	-22822.01464	-22536.6691	-22855.90119	-22407.88489	-22452.71424	-22488.19376	-23102.59038	-22418.39989	-22640.80654	-22690.47007	-22869.62538	-22921.59401	-22790.11989	-22537.429	-22216.75023	-22767.76275	-21583.26731	-22811.24248	-22394.0296	-22407.67133	-22732.01339	-22056.58121	-22361.92462	-22257.92576	-22597.50454	-22694.63422	-22686.31899
[truncated: 5,000 more columns]
