# Supplementary material for: SPOTting Model Parameters Using a Ready-Made Python Package
Source: PLoS One. 2015 Dec 17;10(12):e0145180. doi: 10.1371/journal.pone.0145180 (PMC4682995; doi:10.1371/journal.pone.0145180)
Supplement: S3 File — Contains the objective function traces for the 15,000 iterations with MC, LHS, MLE, MCMC, SA, SCE-UA. DE-MCZ and ROPE. (ZIP) [file pone.0145180.s003.zip › 50pars_with_LHS.csv]

-21.39171842	-21.05991039	-21.27042391	-21.3037817	-21.07898296	-21.15609307	-21.0647698	-21.1688696	-21.16549207	-21.21162269	-21.2798208	-21.10879562	-21.50499046	-21.35086867	-21.23909048	-21.44276932	-21.4151925	-21.16462393	-21.27510645	-21.46547026	-21.17675449	-21.16311086	-21.26884888	-21.27743703	-21.45357486	-21.214949	-21.24580326	-21.26958477	-21.06621294	-21.35706854	-21.40546247	-21.2512904	-21.08254888	-21.29610356	-21.42885138	-21.38909617	-21.13007507	-21.11137096	-21.4309098	-21.10209877	-21.25706331	-21.33879963	-21.37048867	-21.44879287	-20.78579065	-21.21145917	-21.1983538	-21.12117432	-21.25741599	-21.27431885
[truncated: 5,000 more columns]
