# Supplementary material for: SPOTting Model Parameters Using a Ready-Made Python Package
Source: PLoS One. 2015 Dec 17;10(12):e0145180. doi: 10.1371/journal.pone.0145180 (PMC4682995; doi:10.1371/journal.pone.0145180)
Supplement: S3 File — Contains the objective function traces for the 15,000 iterations with MC, LHS, MLE, MCMC, SA, SCE-UA. DE-MCZ and ROPE. (ZIP) [file pone.0145180.s003.zip › 50pars_with_MC.csv]

-19.63368722	-21.01674462	-21.37739738	-21.04916437	-21.19255448	-21.45822266	-21.09518603	-21.17100202	-21.17106467	-21.13274209	-21.30019438	-21.18613645	-21.24002122	-21.20394674	-21.40361587	-21.07962792	-21.14320364	-21.46637253	-21.2188086	-21.3100969	-21.38165358	-21.3648008	-21.38827616	-21.11498689	-21.31672189	-21.44209031	-21.26888311	-21.22617743	-21.19998886	-21.24906035	-21.31451803	-21.23694393	-21.39793886	-21.44309976	-21.48089352	-21.10669152	-21.35944375	-21.059204	-21.43102822	-21.23437744	-21.37256127	-21.24243514	-21.35434583	-21.10983929	-21.39397039	-21.3124076	-21.06825525	-21.25269765	-21.07931191	-21.16786773
[truncated: 5,000 more columns]
