# Supplementary material for: SPOTting Model Parameters Using a Ready-Made Python Package
Source: PLoS One. 2015 Dec 17;10(12):e0145180. doi: 10.1371/journal.pone.0145180 (PMC4682995; doi:10.1371/journal.pone.0145180)
Supplement: S3 File — Contains the objective function traces for the 15,000 iterations with MC, LHS, MLE, MCMC, SA, SCE-UA. DE-MCZ and ROPE. (ZIP) [file pone.0145180.s003.zip › 50pars_with_MCMC.csv]

-22440.0096	-22364.34945	-21825.04099	-22953.13119	-22497.30906	-21821.05339	-22427.68771	-22903.29343	-22112.66833	-22274.17714	-22190.2129	-22530.84926	-22780.66862	-22482.58195	-22831.16868	-23059.46445	-22436.92739	-22343.57407	-21932.8565	-23079.39879	-22977.34714	-22216.18922	-22369.42391	-22939.47472	-22915.56933	-22572.56758	-22947.5542	-22732.27807	-21391.0184	-22341.47449	-22534.21756	-23011.58687	-22469.32872	-22580.28992	-22393.29201	-22848.07507	-22516.1165	-22536.09894	-22804.99339	-22668.24316	-21983.48668	-22172.11904	-22540.67485	-22657.9898	-22934.67155	-22331.15361	-22838.54946	-22201.596	-22476.08077	-23042.5017
[truncated: 5,000 more columns]
