# Supplementary material for: SPOTting Model Parameters Using a Ready-Made Python Package
Source: PLoS One. 2015 Dec 17;10(12):e0145180. doi: 10.1371/journal.pone.0145180 (PMC4682995; doi:10.1371/journal.pone.0145180)
Supplement: S3 File — Contains the objective function traces for the 15,000 iterations with MC, LHS, MLE, MCMC, SA, SCE-UA. DE-MCZ and ROPE. (ZIP) [file pone.0145180.s003.zip › 50pars_with_MLE.csv]

-21.04972397	-20.91220087	-21.09117969	-21.36765443	-21.30591828	-20.9995208	-21.42475526	-21.26246038	-21.04866105	-21.4284591	-21.41960718	-21.26744715	-21.31187798	-21.33240158	-21.1180894	-20.79363923	-21.38924618	-20.90792509	-21.4436822	-21.18687429	-21.53146897	-21.26997025	-21.30969391	-21.28060585	-21.41343777	-21.24974658	-21.24533292	-21.24367174	-21.17667241	-21.40448496	-21.14830937	-21.30393149	-21.21895358	-21.19130855	-21.48180376	-21.2830851	-21.51636533	-21.01018793	-21.44195759	-21.21111187	-21.14340159	-21.61547674	-21.44882926	-21.41763174	-21.11589128	-21.37679729	-21.31174794	-21.35131284	-21.37199828	-21.34484949
[truncated: 5,000 more columns]
