# Supplementary material for: SPOTting Model Parameters Using a Ready-Made Python Package
Source: PLoS One. 2015 Dec 17;10(12):e0145180. doi: 10.1371/journal.pone.0145180 (PMC4682995; doi:10.1371/journal.pone.0145180)
Supplement: S3 File — Contains the objective function traces for the 15,000 iterations with MC, LHS, MLE, MCMC, SA, SCE-UA. DE-MCZ and ROPE. (ZIP) [file pone.0145180.s003.zip › 50pars_with_ROPE.csv]

-21.12072985	-20.96787387	-21.42961048	-21.25141917	-21.15019027	-21.15039026	-21.13248241	-21.22626893	-21.1894504	-21.0979025	-21.29500232	-21.15047317	-21.2048993	-21.25440848	-21.17256837	-21.21349739	-21.3404913	-21.14571778	-21.01166344	-21.14626475	-21.32860165	-21.04136962	-21.30569692	-21.37777237	-21.13933604	-21.03176959	-21.45064999	-21.0333845	-21.28790713	-21.36462859	-21.28943475	-21.05143982	-21.32170651	-21.32926608	-21.19277622	-21.37677424	-21.28003041	-21.29941045	-21.46587135	-21.3589334	-21.49862545	-21.36966804	-21.26816752	-20.66964516	-21.26470585	-21.31360565	-21.26249674	-21.14358338	-21.10350306	-21.15689672
[truncated: 5,000 more columns]
