# Supplementary material for: SPOTting Model Parameters Using a Ready-Made Python Package
Source: PLoS One. 2015 Dec 17;10(12):e0145180. doi: 10.1371/journal.pone.0145180 (PMC4682995; doi:10.1371/journal.pone.0145180)
Supplement: S3 File — Contains the objective function traces for the 15,000 iterations with MC, LHS, MLE, MCMC, SA, SCE-UA. DE-MCZ and ROPE. (ZIP) [file pone.0145180.s003.zip › 50pars_with_SA.csv]

-19.6336872222	-19.6336872222	-21.3128612874	-21.2816231747	-21.4115632766	-21.4102929362	-21.3225820006	-21.3671473692	-21.4000833968	-21.2478779288	-21.4485519134	-21.5203606374	-21.6217896304	-21.3742164133	-21.5367808046	-21.3618977549	-21.4015325036	-21.5777566614	-21.4210151676	-21.3611131816	-21.5439329957	-21.5048992272	-21.4933573125	-21.476734729	-21.3855168864	-21.5050957317	-21.3979887392	-21.4942088627	-21.5321988264	-21.4528941719	-21.6196335911	-21.5139606026	-21.3890106287	-21.3335095329	-21.3931718153	-21.3478372509	-21.4355388187	-21.5039239843	-21.3303176323	-21.2315518692	-21.2315518692	-21.4924919604	-21.4642580235	-21.5193941931	-21.5298410514	-21.5231839422	-21.2495324338	-21.5182721658	-21.4931076526	-21.3489077929
[truncated: 5,000 more columns]
