# Supplementary material for: SPOTting Model Parameters Using a Ready-Made Python Package
Source: PLoS One. 2015 Dec 17;10(12):e0145180. doi: 10.1371/journal.pone.0145180 (PMC4682995; doi:10.1371/journal.pone.0145180)
Supplement: S3 File — Contains the objective function traces for the 15,000 iterations with MC, LHS, MLE, MCMC, SA, SCE-UA. DE-MCZ and ROPE. (ZIP) [file pone.0145180.s003.zip › 50pars_with_SCEUA.csv]

-21.15298766	-21.24825247	-21.01489043	-21.45034012	-21.22565302	-21.32174526	-21.24804677	-21.02011456	-21.31887903	-21.31495915	-21.2051358	-21.07839734	-21.21981905	-21.38152886	-21.48093941	-21.25281401	-21.30434321	-21.15377217	-21.14756917	-21.1607377	-21.14222494	-20.97269208	-21.07781754	-21.17174053	-21.38471815	-21.32043856	-21.28208588	-21.06645659	-21.33421655	-21.55150617	-21.05698602	-20.99896553	-21.38864146	-21.27312701	-21.15583421	-21.46934664	-21.32877195	-21.28854438	-21.50913513	-21.51822579	-21.22415816	-21.29834719	-21.34982026	-21.13972658	-21.3363491	-20.94882344	-21.30238505	-21.00965032	-21.10033904	-21.10785579
[truncated: 5,000 more columns]
