# Supplementary material for: SPOTting Model Parameters Using a Ready-Made Python Package
Source: PLoS One. 2015 Dec 17;10(12):e0145180. doi: 10.1371/journal.pone.0145180 (PMC4682995; doi:10.1371/journal.pone.0145180)
Supplement: S3 File — Contains the objective function traces for the 15,000 iterations with MC, LHS, MLE, MCMC, SA, SCE-UA. DE-MCZ and ROPE. (ZIP) [file pone.0145180.s003.zip › 5pars_with_DEMCz.csv]

-22846.97721	-23347.87668	-23331.88213	-22302.86138	-19517.38493	-20661.6783	-21818.74514	-22369.44863	-23520.25546	-16652.55445	-22067.90737	-23241.54009	-21516.90315	-23592.27289	-23184.99157	-22703.25155	-18754.55527	-22736.20161	-21587.95135	-20883.39733	-19687.96335	-23410.05032	-22613.58601	-23432.9781	-23136.52638	-21724.45113	-21029.56517	-22647.78008	-23243.08123	-20035.33485	-21916.7781	-19964.98572	-23078.67683	-21497.2958	-23427.88616	-22889.27581	-22631.60866	-22367.8182	-23649.44399	-18504.75021	-22223.59822	-21696.72002	-23445.22829	-22541.51605	-22111.54283	-19306.16437	-22487.00821	-21703.42895	-22044.77302	-22122.63335
[truncated: 5,000 more columns]
