# Supplementary material for: SPOTting Model Parameters Using a Ready-Made Python Package
Source: PLoS One. 2015 Dec 17;10(12):e0145180. doi: 10.1371/journal.pone.0145180 (PMC4682995; doi:10.1371/journal.pone.0145180)
Supplement: S3 File — Contains the objective function traces for the 15,000 iterations with MC, LHS, MLE, MCMC, SA, SCE-UA. DE-MCZ and ROPE. (ZIP) [file pone.0145180.s003.zip › 5pars_with_LHS.csv]

-21.16814146	-20.52173054	-21.75966252	-21.5548722	-21.67923564	-20.26395746	-21.91402079	-21.48242655	-21.81436138	-21.13433838	-15.80725249	-20.87202794	-21.10471026	-20.7445685	-20.87079382	-21.57014816	-21.41898788	-21.22522853	-21.27603554	-21.42001339	-21.13709225	-20.82728744	-20.6061372	-21.10173441	-21.2015595	-20.29012689	-20.44435795	-21.39221229	-20.48129067	-21.86848142	-21.45146456	-21.36946256	-21.87519895	-20.95623915	-21.20762356	-21.73431107	-20.80758836	-21.05194282	-21.64276422	-21.56737661	-21.46399812	-18.56075468	-20.55549601	-20.97872846	-21.98593471	-20.9084926	-20.70375459	-21.27552622	-21.19495629	-21.03926209
[truncated: 5,000 more columns]
