# Supplementary material for: SPOTting Model Parameters Using a Ready-Made Python Package
Source: PLoS One. 2015 Dec 17;10(12):e0145180. doi: 10.1371/journal.pone.0145180 (PMC4682995; doi:10.1371/journal.pone.0145180)
Supplement: S3 File — Contains the objective function traces for the 15,000 iterations with MC, LHS, MLE, MCMC, SA, SCE-UA. DE-MCZ and ROPE. (ZIP) [file pone.0145180.s003.zip › 5pars_with_MC.csv]

-19.63368722	-21.0683658	-20.39691505	-21.43378662	-21.58687528	-20.85877784	-21.52072677	-21.53728306	-21.09180225	-21.45188878	-20.63578503	-20.25615404	-21.59829092	-20.68116906	-20.88810356	-20.62018478	-21.62806392	-21.35187829	-21.08805355	-20.85933293	-21.0270229	-21.36163778	-21.32471084	-21.47319961	-20.21112718	-21.32627459	-21.10880819	-21.8222984	-20.88236517	-20.07970149	-18.73398077	-17.46341152	-20.8194038	-21.76502108	-20.70792785	-21.15937095	-21.06955643	-21.58941353	-20.98168935	-21.39038087	-21.38495181	-21.8257268	-20.61017267	-20.27482605	-20.91712063	-21.54790932	-21.8076312	-21.21263427	-21.4592615	-21.03891454
[truncated: 5,000 more columns]
