# Supplementary material for: SPOTting Model Parameters Using a Ready-Made Python Package
Source: PLoS One. 2015 Dec 17;10(12):e0145180. doi: 10.1371/journal.pone.0145180 (PMC4682995; doi:10.1371/journal.pone.0145180)
Supplement: S3 File — Contains the objective function traces for the 15,000 iterations with MC, LHS, MLE, MCMC, SA, SCE-UA. DE-MCZ and ROPE. (ZIP) [file pone.0145180.s003.zip › 5pars_with_MCMC.csv]

-22292.94201	-20222.44443	-23350.62197	-23117.89385	-22558.42556	-22335.22503	-22748.82897	-22612.99617	-20916.42185	-22231.91756	-21566.02831	-23736.54337	-20650.08373	-23412.94302	-23029.52754	-22693.61768	-23495.40564	-20920.6648	-19873.11677	-21263.68151	-21976.91948	-20187.34091	-22764.08877	-19094.35546	-21635.81926	-22554.5713	-17216.78088	-22732.36045	-21384.30655	-22484.12013	-23636.50425	-21043.51847	-20892.24034	-22462.96576	-23588.53026	-23319.87249	-16946.25854	-22624.21146	-21665.8753	-22340.95231	-22418.19829	-22418.44666	-21316.13561	-22144.6457	-20615.74656	-22919.13107	-21941.54766	-20622.84179	-20669.28818	-17770.6702
[truncated: 5,000 more columns]
