# Supplementary material for: SPOTting Model Parameters Using a Ready-Made Python Package
Source: PLoS One. 2015 Dec 17;10(12):e0145180. doi: 10.1371/journal.pone.0145180 (PMC4682995; doi:10.1371/journal.pone.0145180)
Supplement: S3 File — Contains the objective function traces for the 15,000 iterations with MC, LHS, MLE, MCMC, SA, SCE-UA. DE-MCZ and ROPE. (ZIP) [file pone.0145180.s003.zip › 5pars_with_MLE.csv]

-21.48388212	-21.83186999	-21.05521761	-20.94917549	-21.1953642	-21.67694583	-20.63477469	-20.69772708	-20.93750025	-21.24611782	-21.13054932	-20.42601372	-21.41782224	-19.95138774	-20.17716018	-20.68423352	-21.25851777	-21.49331805	-21.23648207	-21.53411888	-20.65611012	-20.40718848	-22.04918263	-21.79818053	-21.11353139	-19.90941155	-21.34793721	-21.79234875	-21.49659448	-21.05087576	-21.85680055	-20.56277918	-20.49161478	-21.58764301	-21.37475422	-21.32425285	-20.67778898	-21.03541452	-21.91687824	-21.1221087	-21.2631144	-19.94303345	-20.79956221	-21.03467415	-20.84715847	-12.81226343	-17.28712292	-20.95452131	-21.4350365	-19.0716296
[truncated: 5,000 more columns]
