# Supplementary material for: SPOTting Model Parameters Using a Ready-Made Python Package
Source: PLoS One. 2015 Dec 17;10(12):e0145180. doi: 10.1371/journal.pone.0145180 (PMC4682995; doi:10.1371/journal.pone.0145180)
Supplement: S3 File — Contains the objective function traces for the 15,000 iterations with MC, LHS, MLE, MCMC, SA, SCE-UA. DE-MCZ and ROPE. (ZIP) [file pone.0145180.s003.zip › 5pars_with_ROPE.csv]

-21.23218277	-21.83488136	-21.09312009	-20.31269498	-21.20146197	-21.38275106	-20.16394404	-20.97513014	-21.35271326	-20.74047292	-19.55362452	-21.38871162	-19.20657869	-21.40973393	-21.02592067	-20.85720402	-20.57803332	-18.51560523	-21.49977538	-21.41650928	-21.24147907	-20.8985304	-20.28160239	-21.65885572	-21.58712809	-20.44426775	-21.47160985	-21.57187129	-21.74944768	-19.30286505	-21.18331628	-21.24601741	-20.5878891	-20.4943831	-21.09990835	-21.22356883	-22.0771387	-21.25186506	-21.33661751	-21.20458121	-21.67036824	-20.15693135	-21.38620145	-20.75918355	-21.06889648	-21.55973724	-20.66926045	-21.43106871	-20.59890539	-21.03972482
[truncated: 5,000 more columns]
