# Supplementary material for: SPOTting Model Parameters Using a Ready-Made Python Package
Source: PLoS One. 2015 Dec 17;10(12):e0145180. doi: 10.1371/journal.pone.0145180 (PMC4682995; doi:10.1371/journal.pone.0145180)
Supplement: S3 File — Contains the objective function traces for the 15,000 iterations with MC, LHS, MLE, MCMC, SA, SCE-UA. DE-MCZ and ROPE. (ZIP) [file pone.0145180.s003.zip › 5pars_with_SA.csv]

-19.6336872222	-19.6336872222	-20.8650765312	-21.6824591325	-21.2594342654	-21.3957325959	-21.6970292669	-21.5228433525	-20.8459821774	-21.8618414347	-21.4718833136	-21.4666307737	-21.3312572896	-21.7216776138	-21.4098376883	-21.1871976912	-21.212502028	-20.87398162	-21.4545681238	-21.7109108341	-21.6837280741	-21.8443831304	-21.4161627613	-21.2848067489	-21.4281095007	-21.1996297655	-21.7354541855	-21.1438474951	-20.9809036477	-21.6519469003	-21.5633368571	-21.6534887649	-21.2968513336	-21.600621425	-21.4870254803	-21.5012864524	-21.5367050567	-21.7788080159	-21.1110621555	-21.6000508596	-21.4061171777	-21.5934798691	-21.1774188794	-21.3878787012	-21.7129886206	-21.5756287284	-21.7361228451	-21.3223917826	-21.6013951929	-21.5208130817
[truncated: 5,000 more columns]
