# Supplementary material for: SPOTting Model Parameters Using a Ready-Made Python Package
Source: PLoS One. 2015 Dec 17;10(12):e0145180. doi: 10.1371/journal.pone.0145180 (PMC4682995; doi:10.1371/journal.pone.0145180)
Supplement: S3 File — Contains the objective function traces for the 15,000 iterations with MC, LHS, MLE, MCMC, SA, SCE-UA. DE-MCZ and ROPE. (ZIP) [file pone.0145180.s003.zip › 5pars_with_SCEUA.csv]

-21.76122682	-21.01330049	-20.53405679	-21.33969989	-20.49882608	-19.6945285	-20.64851899	-21.68506407	-21.53473729	-21.4533262	-19.47409541	-21.82889889	-21.63444345	-20.88754919	-21.25868374	-21.28234881	-18.29436921	-20.35010188	-21.68299574	-21.1765013	-20.82396209	-19.92485929	-19.72542038	-21.19449108	-20.87649922	-18.66487281	-21.05010286	-16.10417003	-18.85446074	-21.03847451	-20.52978249	-18.41546187	-19.73154569	-16.57814736	-20.88162574	-20.87011589	-19.45367353	-20.49909657	-19.4711241	-20.16727261	-18.58550922	-16.99429684	-17.95954687	-16.69437602	-17.67305552	-19.0940618	-16.78762151	-13.6899388	-14.60631663	-13.81202092
[truncated: 808 more columns]
