# Supplementary material for: SPOTting Model Parameters Using a Ready-Made Python Package
Source: PLoS One. 2015 Dec 17;10(12):e0145180. doi: 10.1371/journal.pone.0145180 (PMC4682995; doi:10.1371/journal.pone.0145180)
Supplement: S4 File — Contains the objective function value, the corresponding parameters and the soil moisture simulations for the 10,000 model iterations with the algorithms MC, LHS and MLE. (ZIP) [file pone.0145180.s004.zip]

Archive with 3 entries (3 files):
- S4_File_Simulation_results_of_the_CMF_model_with_MC.zip
- S5_File_Simulation_results_of_the_CMF_model_with_LHS.zip
- S6_File_Simulation_results_of_the_CMF_model_with_MLE.zip
