# Supplementary material for: SPOTting Model Parameters Using a Ready-Made Python Package
Source: PLoS One. 2015 Dec 17;10(12):e0145180. doi: 10.1371/journal.pone.0145180 (PMC4682995; doi:10.1371/journal.pone.0145180)
Supplement: S5 File — Contains the objective function value, the corresponding parameters and the soil moisture simulations for the 10,000 model iterations with the algorithms MCMC, SCE-UA and SA. (ZIP) [file pone.0145180.s005.zip]

Archive with 3 entries (3 files):
- S9_File_Simulation_results_of_the_CMF_model_with_SA.zip
- S7_File_Simulation_results_of_the_CMF_model_with_MCMC.zip
- S8_File_Simulation_results_of_the_CMF_model_with_SCE-UA.zip
