# Supplementary material for: SPOTting Model Parameters Using a Ready-Made Python Package
Source: PLoS One. 2015 Dec 17;10(12):e0145180. doi: 10.1371/journal.pone.0145180 (PMC4682995; doi:10.1371/journal.pone.0145180)
Supplement: S7 File — Contains the different objective function values and the corresponding CO2 emissions simulations. (TXT) [file pone.0145180.s007.txt]

Objective function	Value	simCo2emis1	simCo2emis2	simCo2emis3	simCo2emis4	simCo2emis5	simCo2emis6	simCo2emis7	simCo2emis8	simCo2emis9	simCo2emis10	simCo2emis11	simCo2emis12	simCo2emis13	simCo2emis14	simCo2emis15	simCo2emis16	simCo2emis17	simCo2emis18	simCo2emis19	simCo2emis20	simCo2emis21	simCo2emis22	simCo2emis23	simCo2emis24	simCo2emis25	simCo2emis26	simCo2emis27	simCo2emis28	simCo2emis29	simCo2emis30	simCo2emis31	simCo2emis32	simCo2emis33	simCo2emis34	simCo2emis35	simCo2emis36	simCo2emis37	simCo2emis38	simCo2emis39	simCo2emis40	simCo2emis41	simCo2emis42	simCo2emis43	simCo2emis44	simCo2emis45	simCo2emis46	simCo2emis47	simCo2emis48
BIAS	0.028876304	25.387912	41.234743	31.579374	22.516321	18.768298	20.474494	31.588526	26.857078	16.271159	16.031752	25.046714	16.865934	13.8537662	11.9412074	13.2581588	16.612377	23.6097547	22.337479	26.2683525	31.632715	23.065378	21.2764322	28.012239	23.758625	25.164253	29.31858	28.383191	27.799983	31.235993	40.588665	24.735625	35.888225	30.465702	30.197877	29.743732	28.37051	28.94381	30.65195	32.94936	34.07308	24.30681	26.29784	25.8245	23.85275	29.40599	26.42562	23.91832	22.35538
r2	0.746959081	1.366284	2.856946	2.033359	1.274514	0.970809	1.224188	2.099818	2.094799	0.864562	0.879615	1.66753	0.946806	0.684509	0.4813965	0.5480702	0.744272	1.335106	1.256392	1.565403	2.3237	1.587905	1.350339	2.024856	1.784441	1.913636	2.453845	2.477208	2.414417	2.94784	4.448272	2.436248	4.653957	6.61694	5.73766	5.96311	6.48637	5.98918	7.01417	5.28128	6.97239	5.59077	6.40203	4.41627	4.22496	5.58281	5.25389	5.10599	4.37877
RMSE	11.7644996	9.445595	21.576319	14.392322	8.548409	5.945941	7.471777	15.287228	12.496983	5.425681	5.276495	11.162396	6.265067	4.370836	3.303147	3.999234	6.116414	10.531472	9.041958	12.655128	19.878049	10.994708	10.103242	17.172061	12.554366	14.145323	19.020509	19.655174	18.497851	23.943139	43.23223	17.782638	34.6994	33.62057	39.0921	41.48942	40.51036	44.22335	63.38709	54.73397	60.36341	50.55933	54.72362	44.067	41.24675	48.34078	47.428	47.53503	31.99672
AI	0.858977699	16.467446	36.970954	23.600054	13.760503	9.821983	13.539212	25.548188	22.40068	8.58505	9.286929	19.929453	9.840118	6.876798	5.5364686	6.6644783	9.6449637	16.9202942	15.7287244	20.3863285	28.660914	17.4094572	15.2606314	24.764105	19.468521	20.855422	27.921832	25.330623	26.061641	33.524815	54.983662	23.592578	37.403818	43.906115	49.95258	53.08942	50.38649	53.11614	73.57403	60.08153	71.91061	59.01999	63.57678	53.41373	49.86377	56.42825	54.98438	54.09	38.23442
[truncated: 430 more columns]
